# Supplementary material for: Dipolar Molecular Motor Candidates with Planar Chirality
Source: Chemistry. 2025 Sep 29;32(7):e02277. doi: 10.1002/chem.202502277 (PMC12910426; doi:10.1002/chem.202502277)
Supplement: Supplementary file 2 — Supporting Information [file CHEM-32-e02277-s001.zip]

Archive with 3 entries (3 files):
- CCDC-2393052.cif
- CCDC-2443081.cif
- CCDC-2443082.cif
