# Supplementary material for: Dipolar Molecular Motor Candidates with Planar Chirality
Source: Chemistry. 2025 Sep 29;32(7):e02277. doi: 10.1002/chem.202502277 (PMC12910426; doi:10.1002/chem.202502277)
Supplement: Supplementary file 2 — Supporting Information [file CHEM-32-e02277-s001.zip › CCDC-2393052.cif]

data_shelxl
_audit_creation_date               2023-08-02
_audit_creation_method
;
Olex2 1.5
(compiled 2023.03.06 svn.rbb2c1857 for OlexSys, GUI svn.r6748)
;
_shelx_SHELXL_version_number       '2019/3'
_audit_contact_author_address      
;
Nara Institute of Science and Technology
Graduate School of Science and Technology
Division of Materials Science
Biomimetic and Technomimetic Molecular Science Laboratory
8916-5 Takayama-cho, Ikoma, Nara 630-0192, Japan
;
_audit_contact_author_email        'gwenael-rapenne@ms.naist.jp'
_audit_contact_author_name         'Gwenael RAPENNE'
_audit_contact_author_phone        '(+81) 743-72-6090'
_publ_contact_author_name          'Gwenael RAPENNE'
_publ_contact_author_address 
;
Nara Institute of Science and Technology
Graduate School of Science and Technology
Division of Materials Science
Biomimetic and Technomimetic Molecular Science Laboratory
8916-5 Takayama-cho, Ikoma, Nara 630-0192, Japan
;
_publ_contact_author_email         'gwenael-rapenne@ms.naist.jp'
_publ_contact_author_phone         '(+81) 743-72-6090'
_publ_contact_author_fax           '(+81) 743-72-6099'
_publ_requested_journal            'European Journal of Organic Chemistry'
_publ_section_title           'A dipolr molecular motor with planar chirality'
_publ_author_name                  'Thomas A. Hector'
_publ_author_address     
;
CEMES, Universite de Toulouse, CNRS
29, rue Marvig, 31055 Toulouse, France
;
_publ_section_abstract
;
A molecular motor based on a ruthenium (II) complex, with simultaneous
implementation of chirality and permanent dipole has been designed
and synthesized
;
_publ_section_references
;
Dolomanov, O.V., Bourhis, L.J., Gildea, R.J, Howard, J.A.K. & Puschmann, H.
 (2009), J. Appl. Cryst. 42, 339-341.

Sheldrick, G.M. (2015). Acta Cryst. A71, 3-8.

Sheldrick, G.M. (2015). Acta Cryst. C71, 3-8.
;
_chemical_name_common              ?
_chemical_name_systematic          ?
_chemical_formula_moiety           'C34 H20 F12 O4'
_chemical_formula_sum              'C34 H20 F12 O4'
_chemical_formula_weight           720.50
_chemical_melting_point            ?
loop_
  _atom_type_symbol
  _atom_type_description
  _atom_type_scat_dispersion_real
  _atom_type_scat_dispersion_imag
  _atom_type_scat_source
 'C' 'C' 0.0033 0.0016 'International Tables Vol C Tables 4.2.6.8 and 6.1.1.4'
 'H' 'H' 0.0000 0.0000 'International Tables Vol C Tables 4.2.6.8 and 6.1.1.4'
 'F' 'F' 0.0171 0.0103 'International Tables Vol C Tables 4.2.6.8 and 6.1.1.4'
 'O' 'O' 0.0106 0.0060 'International Tables Vol C Tables 4.2.6.8 and 6.1.1.4'

_shelx_space_group_comment
;
The symmetry employed for this shelxl refinement is uniquely defined
by the following loop, which should always be used as a source of
symmetry information in preference to the above space-group names.
They are only intended as comments.
;
_space_group_crystal_system        'monoclinic'
_space_group_IT_number             14
_space_group_name_H-M_alt          'P 1 21/c 1'
_space_group_name_Hall             '-P 2ybc'
loop_
  _space_group_symop_operation_xyz
 'x, y, z'
 '-x, y+1/2, -z+1/2'
 '-x, -y, -z'
 'x, -y-1/2, z-1/2'

_cell_length_a                     23.0969(18)
_cell_length_b                     11.0117(9)
_cell_length_c                     12.0108(9)
_cell_angle_alpha                  90
_cell_angle_beta                   93.0490(13)
_cell_angle_gamma                  90
_cell_volume                       3050.5(4)
_cell_formula_units_Z              4
_cell_measurement_reflns_used      11898
_cell_measurement_temperature      103(2)
_cell_measurement_theta_max        25.35
_cell_measurement_theta_min        1.87
_shelx_estimated_absorpt_T_max     0.995
_shelx_estimated_absorpt_T_min     0.976
_exptl_absorpt_coefficient_mu      0.151
_exptl_absorpt_correction_T_max    1.0000
_exptl_absorpt_correction_T_min    0.3860
_exptl_absorpt_correction_type     multi-scan
_exptl_absorpt_process_details     'ABSCOR (Rigaku, 1995)'
_exptl_absorpt_special_details     ?
_exptl_crystal_colour              colourless
_exptl_crystal_colour_primary      colourless
_exptl_crystal_density_diffrn      1.569
_exptl_crystal_density_meas        ?
_exptl_crystal_density_method      ?
_exptl_crystal_description         prism
_exptl_crystal_F_000               1456
_exptl_crystal_size_max            0.16
_exptl_crystal_size_mid            0.09
_exptl_crystal_size_min            0.03
_exptl_transmission_factor_max     ?
_exptl_transmission_factor_min     ?
_diffrn_reflns_av_R_equivalents    0.0689
_diffrn_reflns_av_unetI/netI       0.0389
_diffrn_reflns_Laue_measured_fraction_full  0.999
_diffrn_reflns_Laue_measured_fraction_max  0.999
_diffrn_reflns_limit_h_max         27
_diffrn_reflns_limit_h_min         -27
_diffrn_reflns_limit_k_max         13
_diffrn_reflns_limit_k_min         -13
_diffrn_reflns_limit_l_max         13
_diffrn_reflns_limit_l_min         -14
_diffrn_reflns_number              41660
_diffrn_reflns_point_group_measured_fraction_full  0.999
_diffrn_reflns_point_group_measured_fraction_max  0.999
_diffrn_reflns_theta_full          25.242
_diffrn_reflns_theta_max           25.349
_diffrn_reflns_theta_min           2.511
_diffrn_ambient_temperature        103.15
_diffrn_detector                   'Rigaku curved IP area detector'
_diffrn_detector_area_resol_mean   10.0
_diffrn_detector_type              'Imaging plate area detector'
_diffrn_measured_fraction_theta_full  0.999
_diffrn_measured_fraction_theta_max  0.999
_diffrn_measurement_device         'three-circle diffractometer'
_diffrn_measurement_device_type    'Rigaku VariMax RAPID'
_diffrn_measurement_method         '\w scans'
_diffrn_radiation_monochromator    'multi-layer mirror optics'
_diffrn_radiation_probe            x-ray
_diffrn_radiation_type             MoK\a
_diffrn_radiation_wavelength       0.71075
_diffrn_source                     'rotating anode X-ray generator'
_diffrn_source_type                'MicroMax 007'
_reflns_Friedel_coverage           0.000
_reflns_Friedel_fraction_full      .
_reflns_Friedel_fraction_max       .
_reflns_number_gt                  4114
_reflns_number_total               5595
_reflns_special_details
;
 Reflections were merged by SHELXL according to the crystal
 class for the calculation of statistics and refinement.
 
 _reflns_Friedel_fraction is defined as the number of unique
 Friedel pairs measured divided by the number that would be
 possible theoretically, ignoring centric projections and
 systematic absences.
;
_reflns_threshold_expression       'I > 2\s(I)'
_computing_cell_refinement         ?
_computing_data_collection         ?
_computing_data_reduction          ?
_computing_molecular_graphics      'Olex2 1.5 (Dolomanov et al., 2009)'
_computing_publication_material    'Olex2 1.5 (Dolomanov et al., 2009)'
_computing_structure_refinement    'SHELXL 2019/3 (Sheldrick, 2015)'
_computing_structure_solution      'SHELXT 2018/2 (Sheldrick, 2018)'
_refine_diff_density_max           0.416
_refine_diff_density_min           -0.344
_refine_diff_density_rms           0.049
_refine_ls_extinction_coef         .
_refine_ls_extinction_method       none
_refine_ls_goodness_of_fit_ref     1.029
_refine_ls_hydrogen_treatment      constr
_refine_ls_matrix_type             full
_refine_ls_number_parameters       527
_refine_ls_number_reflns           5595
_refine_ls_number_restraints       0
_refine_ls_R_factor_all            0.0830
_refine_ls_R_factor_gt             0.0604
_refine_ls_restrained_S_all        1.029
_refine_ls_shift/su_max            0.002
_refine_ls_shift/su_mean           0.000
_refine_ls_structure_factor_coef   Fsqd
_refine_ls_weighting_details      
 'w=1/[\s^2^(Fo^2^)+(0.0625P)^2^+2.8084P] where P=(Fo^2^+2Fc^2^)/3'
_refine_ls_weighting_scheme        calc
_refine_ls_wR_factor_gt            0.1405
_refine_ls_wR_factor_ref           0.1548
_refine_special_details            ?
_olex2_refinement_description
;
1. Fixed Uiso
 At 1.2 times of:
  All C(H) groups
 At 1.5 times of:
  All C(H,H,H) groups
2. Rigid body (RIGU) restrains
 C33A, C33B
 with sigma for 1-2 distances of 0.004 and sigma for 1-3 distances of 0.004
 C34A, C34B
 with sigma for 1-2 distances of 0.004 and sigma for 1-3 distances of 0.004
 F15A, F14A, F13A, F15B, F14B, F13B
 with sigma for 1-2 distances of 0.004 and sigma for 1-3 distances of 0.004
 F7A, F8A, F9A, F7B, F8B, F9B
 with sigma for 1-2 distances of 0.004 and sigma for 1-3 distances of 0.004
3. Others
 Sof(F7A)=Sof(C33A)=Sof(F9A)=Sof(F8A)=1-FVAR(1)
 Sof(F7B)=Sof(F9B)=Sof(F8B)=Sof(C33B)=FVAR(1)
 Sof(F15B)=Sof(F13B)=Sof(F14B)=Sof(C34B)=1-FVAR(2)
 Sof(F15A)=Sof(F13A)=Sof(F14A)=Sof(C34A)=FVAR(2)
4.a Aromatic/amide H refined with riding coordinates:
 C25(H25), C24(H24), C21(H21), C22(H22), C6(H6), C9(H9), C5(H5), C8(H8),
 C28(H28), C12(H12), C16(H16), C32(H32), C30(H30), C14(H14)
4.b Idealised Me refined as rotating group:
 C26(H26A,H26B,H26C), C10(H10A,H10B,H10C)
;
_atom_sites_solution_hydrogens     geom
_atom_sites_solution_primary       dual
_atom_sites_solution_secondary     ?
loop_
  _atom_site_label
  _atom_site_type_symbol
  _atom_site_fract_x
  _atom_site_fract_y
  _atom_site_fract_z
  _atom_site_U_iso_or_equiv
  _atom_site_adp_type
  _atom_site_occupancy
  _atom_site_site_symmetry_order
  _atom_site_calc_flag
  _atom_site_refinement_flags_posn
  _atom_site_refinement_flags_adp
  _atom_site_refinement_flags_occupancy
  _atom_site_disorder_assembly
  _atom_site_disorder_group
 F2 F 0.74673(13) 0.2721(2) 0.9708(2) 0.1053(9) Uani 1 1 d . . . . .
 F1 F 0.75754(9) 0.44345(19) 1.04451(15) 0.0690(6) Uani 1 1 d . . . . .
 F3 F 0.82806(11) 0.3223(3) 1.0511(3) 0.1321(13) Uani 1 1 d . . . . .
 F7B F 0.9012(4) 1.0905(6) 0.7912(7) 0.071(3) Uani 0.572(7) 1 d . . P A 1
 F4 F 0.95851(9) 0.4950(2) 0.6680(2) 0.0871(7) Uani 1 1 d . . . . .
 F15A F 0.91538(13) 0.8195(4) 0.3477(2) 0.0548(12) Uani 0.667(7) 1 d . . P B
 1
 F13A F 0.9801(3) 0.7859(7) 0.4750(5) 0.0831(18) Uani 0.667(7) 1 d . . P B 1
 F14A F 0.95802(14) 0.9688(4) 0.4275(3) 0.0602(12) Uani 0.667(7) 1 d . . P B
 1
 F5 F 0.96301(10) 0.3317(3) 0.7589(3) 0.1256(12) Uani 1 1 d . . . . .
 F6 F 0.92300(10) 0.3355(4) 0.5957(3) 0.1512(16) Uani 1 1 d . . . . .
 O4 O 0.48000(7) 0.87823(17) 0.58663(16) 0.0417(5) Uani 1 1 d . . . . .
 O2 O 0.58698(8) 0.36501(17) 0.20776(16) 0.0455(5) Uani 1 1 d . . . . .
 O3 O 0.72470(8) 0.76257(18) 0.40061(14) 0.0418(5) Uani 1 1 d . . . . .
 O1 O 0.64845(8) 0.52847(18) 0.70387(15) 0.0445(5) Uani 1 1 d . . . . .
 C23 C 0.53655(11) 0.8512(2) 0.5728(2) 0.0339(6) Uani 1 1 d . . . . .
 C20 C 0.64943(10) 0.7918(2) 0.5241(2) 0.0321(6) Uani 1 1 d . . . . .
 C25 C 0.63407(11) 0.8047(2) 0.6346(2) 0.0341(6) Uani 1 1 d . . . . .
 H25 H 0.662465 0.792189 0.693606 0.041 Uiso 1 1 calc R U . . .
 C4 C 0.65580(11) 0.4941(2) 0.5113(2) 0.0344(6) Uani 1 1 d . . . . .
 C24 C 0.57816(11) 0.8354(2) 0.6590(2) 0.0352(6) Uani 1 1 d . . . . .
 H24 H 0.568327 0.845598 0.734225 0.042 Uiso 1 1 calc R U . . .
 F9B F 0.9049(3) 0.9365(4) 0.8912(3) 0.093(2) Uani 0.572(7) 1 d . . P A 1
 C7 C 0.61255(12) 0.4062(2) 0.3052(2) 0.0384(6) Uani 1 1 d . . . . .
 C21 C 0.60705(11) 0.8123(2) 0.4383(2) 0.0343(6) Uani 1 1 d . . . . .
 H21 H 0.617245 0.807263 0.362848 0.041 Uiso 1 1 calc R U . . .
 C22 C 0.55117(11) 0.8395(2) 0.4617(2) 0.0354(6) Uani 1 1 d . . . . .
 H22 H 0.522481 0.850314 0.402902 0.042 Uiso 1 1 calc R U . . .
 C1 C 0.73692(11) 0.5966(3) 0.6365(2) 0.0372(6) Uani 1 1 d . . . . .
 C6 C 0.57581(11) 0.4194(2) 0.3931(2) 0.0405(6) Uani 1 1 d . . . . .
 H6 H 0.535988 0.398392 0.382828 0.049 Uiso 1 1 calc R U . . .
 C19 C 0.70791(11) 0.7541(2) 0.4952(2) 0.0347(6) Uani 1 1 d . . . . .
 C9 C 0.69186(11) 0.4792(2) 0.4230(2) 0.0387(6) Uani 1 1 d . . . . .
 H9 H 0.731688 0.500186 0.433131 0.046 Uiso 1 1 calc R U . . .
 C3 C 0.67706(11) 0.5387(2) 0.6210(2) 0.0376(6) Uani 1 1 d . . . . .
 C5 C 0.59724(11) 0.4627(2) 0.4944(2) 0.0389(6) Uani 1 1 d . . . . .
 H5 H 0.571975 0.471469 0.553771 0.047 Uiso 1 1 calc R U . . .
 C8 C 0.67104(12) 0.4346(2) 0.3206(2) 0.0401(6) Uani 1 1 d . . . . .
 H8 H 0.696434 0.423570 0.261794 0.048 Uiso 1 1 calc R U . . .
 C2 C 0.74921(11) 0.7009(3) 0.5847(2) 0.0362(6) Uani 1 1 d . . . . .
 C27 C 0.80396(11) 0.7729(3) 0.6035(2) 0.0387(6) Uani 1 1 d . . . . .
 C28 C 0.81250(11) 0.8460(3) 0.6966(2) 0.0404(6) Uani 1 1 d . . . . .
 H28 H 0.785101 0.845080 0.752798 0.049 Uiso 1 1 calc R U . . .
 C11 C 0.77897(11) 0.5273(3) 0.7102(2) 0.0421(6) Uani 1 1 d . . . . .
 C26 C 0.46290(12) 0.8990(3) 0.6979(2) 0.0463(7) Uani 1 1 d . . . . .
 H26A H 0.421577 0.919592 0.696154 0.070 Uiso 1 1 calc R U . . .
 H26B H 0.485591 0.966266 0.731192 0.070 Uiso 1 1 calc R U . . .
 H26C H 0.469823 0.825448 0.742561 0.070 Uiso 1 1 calc R U . . .
 C12 C 0.76398(12) 0.4828(3) 0.8130(2) 0.0448(7) Uani 1 1 d . . . . .
 H12 H 0.727144 0.501456 0.840239 0.054 Uiso 1 1 calc R U . . .
 C10 C 0.62373(13) 0.3454(3) 0.1163(2) 0.0500(7) Uani 1 1 d . . . . .
 H10A H 0.600444 0.314184 0.051923 0.075 Uiso 1 1 calc R U . . .
 H10B H 0.653951 0.286388 0.138306 0.075 Uiso 1 1 calc R U . . .
 H10C H 0.641793 0.422376 0.096271 0.075 Uiso 1 1 calc R U . . .
 C16 C 0.83338(12) 0.4983(3) 0.6724(3) 0.0492(7) Uani 1 1 d . . . . .
 H16 H 0.844254 0.527839 0.602141 0.059 Uiso 1 1 calc R U . . .
 C29 C 0.86095(12) 0.9208(3) 0.7083(2) 0.0500(8) Uani 1 1 d . . . . .
 C13 C 0.80293(13) 0.4111(3) 0.8760(3) 0.0543(8) Uani 1 1 d . . . . .
 C32 C 0.84470(12) 0.7754(3) 0.5222(3) 0.0549(8) Uani 1 1 d . . . . .
 H32 H 0.838817 0.727646 0.456744 0.066 Uiso 1 1 calc R U . . .
 C30 C 0.90228(13) 0.9212(4) 0.6287(3) 0.0594(9) Uani 1 1 d . . . . .
 H30 H 0.935668 0.971348 0.637501 0.071 Uiso 1 1 calc R U . . .
 C15 C 0.87185(13) 0.4266(3) 0.7368(3) 0.0592(9) Uani 1 1 d . . . . .
 C14 C 0.85687(14) 0.3823(3) 0.8389(3) 0.0632(9) Uani 1 1 d . . . . .
 H14 H 0.883080 0.333164 0.882711 0.076 Uiso 1 1 calc R U . . .
 C31 C 0.89396(13) 0.8474(4) 0.5365(3) 0.0637(10) Uani 1 1 d . . . . .
 C17 C 0.78440(15) 0.3602(4) 0.9838(3) 0.0664(10) Uani 1 1 d . . . . .
 C18 C 0.92882(15) 0.3957(4) 0.6899(4) 0.0762(12) Uani 1 1 d . . . . .
 F8B F 0.8249(3) 1.0193(9) 0.8520(8) 0.145(5) Uani 0.572(7) 1 d . . P A 1
 C34A C 0.9367(3) 0.8573(9) 0.4489(6) 0.0479(16) Uani 0.667(7) 1 d . . P B 1
 C33B C 0.8745(5) 0.9899(11) 0.8087(10) 0.045(3) Uani 0.572(7) 1 d . . P A 1
 F7A F 0.8441(4) 0.9911(8) 0.8912(5) 0.075(4) Uani 0.428(7) 1 d . . P A 2
 C33A C 0.8580(6) 1.0299(15) 0.7974(13) 0.042(3) Uani 0.428(7) 1 d . . P A 2
 F9A F 0.8244(3) 1.1241(6) 0.7734(5) 0.085(2) Uani 0.428(7) 1 d . . P A 2
 F8A F 0.9108(4) 1.0790(12) 0.8069(12) 0.106(5) Uani 0.428(7) 1 d . . P A 2
 F15B F 0.9399(4) 0.7068(13) 0.4012(11) 0.160(8) Uani 0.333(7) 1 d . . P B 2
 F13B F 0.9974(5) 0.7776(13) 0.5232(9) 0.082(3) Uani 0.333(7) 1 d . . P B 2
 F14B F 0.9627(7) 0.8948(14) 0.4233(12) 0.165(9) Uani 0.333(7) 1 d . . P B 2
 C34B C 0.9477(7) 0.7948(15) 0.4653(13) 0.055(4) Uani 0.333(7) 1 d . . P B 2

loop_
  _atom_site_aniso_label
  _atom_site_aniso_U_11
  _atom_site_aniso_U_22
  _atom_site_aniso_U_33
  _atom_site_aniso_U_23
  _atom_site_aniso_U_13
  _atom_site_aniso_U_12
 F2 0.150(2) 0.0677(15) 0.1003(18) 0.0046(13) 0.0258(17) -0.0498(16)
 F1 0.0850(14) 0.0703(13) 0.0510(11) 0.0132(10) -0.0028(10) -0.0213(11)
 F3 0.0788(17) 0.191(3) 0.125(2) 0.106(2) -0.0049(15) 0.0277(18)
 F7B 0.120(8) 0.038(3) 0.056(3) 0.002(2) 0.014(3) -0.019(3)
 F4 0.0535(12) 0.1027(18) 0.1078(18) 0.0072(14) 0.0305(12) 0.0135(12)
 F15A 0.0487(17) 0.074(3) 0.0435(16) -0.0203(15) 0.0174(12) -0.0227(16)
 F13A 0.041(3) 0.143(5) 0.065(3) -0.020(3) 0.006(3) 0.031(3)
 F14A 0.0492(19) 0.080(3) 0.0527(18) 0.0031(18) 0.0158(14) -0.0202(18)
 F5 0.0498(13) 0.150(3) 0.179(3) 0.065(2) 0.0223(16) 0.0452(15)
 F6 0.0503(14) 0.216(4) 0.187(3) -0.125(3) 0.0067(17) 0.0285(18)
 O4 0.0323(10) 0.0444(11) 0.0487(11) 0.0013(9) 0.0058(8) 0.0067(8)
 O2 0.0435(11) 0.0437(11) 0.0486(12) -0.0017(9) -0.0048(9) -0.0090(9)
 O3 0.0402(10) 0.0524(12) 0.0336(10) -0.0007(9) 0.0085(8) -0.0044(9)
 O1 0.0381(10) 0.0560(12) 0.0402(11) 0.0060(9) 0.0085(8) -0.0008(9)
 C23 0.0325(13) 0.0273(13) 0.0423(15) -0.0003(11) 0.0044(11) -0.0002(10)
 C20 0.0320(13) 0.0314(13) 0.0331(13) 0.0012(11) 0.0035(10) -0.0021(10)
 C25 0.0343(14) 0.0360(14) 0.0318(13) 0.0005(11) -0.0003(11) -0.0013(11)
 C4 0.0327(13) 0.0332(14) 0.0373(14) 0.0073(11) 0.0016(11) -0.0001(10)
 C24 0.0379(14) 0.0344(14) 0.0339(13) -0.0005(11) 0.0066(11) 0.0009(11)
 F9B 0.158(5) 0.068(3) 0.050(2) -0.0076(19) -0.037(3) -0.013(3)
 C7 0.0394(15) 0.0329(14) 0.0424(15) 0.0049(12) -0.0044(12) -0.0041(11)
 C21 0.0406(14) 0.0324(13) 0.0301(13) -0.0003(11) 0.0030(11) -0.0020(11)
 C22 0.0379(14) 0.0322(13) 0.0354(14) 0.0025(11) -0.0043(11) 0.0000(11)
 C1 0.0311(13) 0.0467(16) 0.0343(14) -0.0024(12) 0.0051(11) 0.0028(11)
 C6 0.0314(14) 0.0381(15) 0.0516(17) 0.0079(13) -0.0018(12) -0.0049(11)
 C19 0.0337(14) 0.0386(14) 0.0319(13) -0.0016(11) 0.0021(11) -0.0063(11)
 C9 0.0301(14) 0.0414(15) 0.0445(15) 0.0023(12) 0.0025(11) -0.0027(11)
 C3 0.0316(13) 0.0400(15) 0.0414(15) 0.0075(12) 0.0045(12) 0.0042(11)
 C5 0.0357(14) 0.0358(14) 0.0456(16) 0.0113(12) 0.0054(12) 0.0007(11)
 C8 0.0368(14) 0.0415(15) 0.0418(15) -0.0005(12) 0.0019(12) -0.0018(12)
 C2 0.0306(13) 0.0477(16) 0.0308(13) -0.0042(12) 0.0068(10) 0.0013(11)
 C27 0.0312(14) 0.0508(16) 0.0343(14) 0.0011(12) 0.0029(11) -0.0013(12)
 C28 0.0347(14) 0.0559(17) 0.0309(13) 0.0025(13) 0.0041(11) -0.0036(12)
 C11 0.0337(14) 0.0486(16) 0.0439(16) -0.0015(13) -0.0001(12) 0.0027(12)
 C26 0.0433(16) 0.0432(16) 0.0540(18) 0.0019(14) 0.0170(14) 0.0054(13)
 C12 0.0365(15) 0.0489(17) 0.0489(17) 0.0040(14) 0.0002(13) 0.0034(13)
 C10 0.0513(18) 0.0504(18) 0.0476(17) -0.0119(14) -0.0044(14) -0.0040(14)
 C16 0.0350(15) 0.062(2) 0.0510(17) -0.0004(15) 0.0025(13) 0.0065(13)
 C29 0.0385(15) 0.078(2) 0.0335(15) -0.0053(15) 0.0034(12) -0.0167(15)
 C13 0.0455(17) 0.0557(19) 0.061(2) 0.0119(16) -0.0032(15) 0.0041(14)
 C32 0.0377(16) 0.082(2) 0.0454(17) -0.0179(16) 0.0093(13) -0.0118(15)
 C30 0.0375(16) 0.100(3) 0.0413(16) -0.0093(17) 0.0048(13) -0.0232(17)
 C15 0.0352(16) 0.069(2) 0.073(2) -0.0008(18) -0.0031(15) 0.0112(15)
 C14 0.0433(18) 0.066(2) 0.079(2) 0.0153(19) -0.0074(17) 0.0120(16)
 C31 0.0369(17) 0.107(3) 0.0484(18) -0.0176(19) 0.0135(14) -0.0184(17)
 C17 0.054(2) 0.065(2) 0.080(3) 0.020(2) -0.0064(18) 0.0036(18)
 C18 0.0350(18) 0.100(3) 0.093(3) 0.006(3) 0.0024(19) 0.019(2)
 F8B 0.050(3) 0.208(11) 0.183(9) -0.160(8) 0.069(5) -0.058(5)
 C34A 0.033(3) 0.057(5) 0.054(4) -0.021(4) 0.006(3) -0.003(3)
 C33B 0.025(5) 0.064(7) 0.047(5) -0.007(4) 0.008(4) -0.001(4)
 F7A 0.132(10) 0.067(4) 0.027(3) 0.006(3) 0.019(3) -0.028(5)
 C33A 0.025(7) 0.062(9) 0.039(5) -0.013(6) -0.005(5) -0.006(6)
 F9A 0.122(5) 0.064(4) 0.069(4) -0.027(3) -0.006(3) 0.014(4)
 F8A 0.036(4) 0.152(11) 0.134(10) -0.080(7) 0.041(4) -0.048(5)
 F15B 0.113(7) 0.181(14) 0.199(12) -0.152(12) 0.118(8) -0.089(8)
 F13B 0.045(6) 0.128(7) 0.074(7) -0.012(7) 0.009(5) 0.019(5)
 F14B 0.170(12) 0.121(10) 0.221(15) 0.125(10) 0.153(12) 0.102(10)
 C34B 0.035(8) 0.041(7) 0.090(10) -0.002(7) 0.028(8) 0.016(7)

_geom_special_details
;
 All esds (except the esd in the dihedral angle between two l.s. planes)
 are estimated using the full covariance matrix.  The cell esds are taken
 into account individually in the estimation of esds in distances, angles
 and torsion angles; correlations between esds in cell parameters are only
 used when they are defined by crystal symmetry.  An approximate (isotropic)
 treatment of cell esds is used for estimating esds involving l.s. planes.
;
loop_
  _geom_bond_atom_site_label_1
  _geom_bond_atom_site_label_2
  _geom_bond_distance
  _geom_bond_site_symmetry_2
  _geom_bond_publ_flag
 F2 C17 1.307(4) . ?
 F1 C17 1.343(4) . ?
 F3 C17 1.326(4) . ?
 F7B C33B 1.290(14) . ?
 F4 C18 1.325(5) . ?
 F15A C34A 1.352(7) . ?
 F13A C34A 1.299(9) . ?
 F14A C34A 1.352(10) . ?
 F5 C18 1.318(4) . ?
 F6 C18 1.312(5) . ?
 O4 C23 1.358(3) . ?
 O4 C26 1.432(3) . ?
 O2 C7 1.360(3) . ?
 O2 C10 1.440(3) . ?
 O3 C19 1.223(3) . ?
 O1 C3 1.228(3) . ?
 C23 C24 1.386(4) . ?
 C23 C22 1.400(4) . ?
 C20 C25 1.399(3) . ?
 C20 C21 1.402(4) . ?
 C20 C19 1.472(3) . ?
 C25 H25 0.9500 . ?
 C25 C24 1.381(3) . ?
 C4 C9 1.393(4) . ?
 C4 C3 1.466(4) . ?
 C4 C5 1.400(4) . ?
 C24 H24 0.9500 . ?
 F9B C33B 1.321(12) . ?
 C7 C6 1.397(4) . ?
 C7 C8 1.389(4) . ?
 C21 H21 0.9500 . ?
 C21 C22 1.368(4) . ?
 C22 H22 0.9500 . ?
 C1 C3 1.525(4) . ?
 C1 C2 1.344(4) . ?
 C1 C11 1.489(4) . ?
 C6 H6 0.9500 . ?
 C6 C5 1.375(4) . ?
 C19 C2 1.516(4) . ?
 C9 H9 0.9500 . ?
 C9 C8 1.386(4) . ?
 C5 H5 0.9500 . ?
 C8 H8 0.9500 . ?
 C2 C27 1.500(4) . ?
 C27 C28 1.383(4) . ?
 C27 C32 1.391(4) . ?
 C28 H28 0.9500 . ?
 C28 C29 1.390(4) . ?
 C11 C12 1.389(4) . ?
 C11 C16 1.396(4) . ?
 C26 H26A 0.9800 . ?
 C26 H26B 0.9800 . ?
 C26 H26C 0.9800 . ?
 C12 H12 0.9500 . ?
 C12 C13 1.391(4) . ?
 C10 H10A 0.9800 . ?
 C10 H10B 0.9800 . ?
 C10 H10C 0.9800 . ?
 C16 H16 0.9500 . ?
 C16 C15 1.392(4) . ?
 C29 C30 1.387(4) . ?
 C29 C33B 1.446(13) . ?
 C29 C33A 1.613(15) . ?
 C13 C14 1.382(5) . ?
 C13 C17 1.494(5) . ?
 C32 H32 0.9500 . ?
 C32 C31 1.390(4) . ?
 C30 H30 0.9500 . ?
 C30 C31 1.379(5) . ?
 C15 C14 1.381(5) . ?
 C15 C18 1.498(5) . ?
 C14 H14 0.9500 . ?
 C31 C34A 1.485(8) . ?
 C31 C34B 1.648(14) . ?
 F8B C33B 1.324(12) . ?
 F7A C33A 1.262(19) . ?
 C33A F9A 1.318(16) . ?
 C33A F8A 1.334(18) . ?
 F15B C34B 1.245(16) . ?
 F13B C34B 1.324(19) . ?
 F14B C34B 1.267(19) . ?

loop_
  _geom_angle_atom_site_label_1
  _geom_angle_atom_site_label_2
  _geom_angle_atom_site_label_3
  _geom_angle
  _geom_angle_site_symmetry_1
  _geom_angle_site_symmetry_3
  _geom_angle_publ_flag
 C23 O4 C26 117.6(2) . . ?
 C7 O2 C10 117.4(2) . . ?
 O4 C23 C24 124.7(2) . . ?
 O4 C23 C22 114.8(2) . . ?
 C24 C23 C22 120.5(2) . . ?
 C25 C20 C21 118.6(2) . . ?
 C25 C20 C19 122.3(2) . . ?
 C21 C20 C19 119.0(2) . . ?
 C20 C25 H25 119.5 . . ?
 C24 C25 C20 120.9(2) . . ?
 C24 C25 H25 119.5 . . ?
 C9 C4 C3 122.6(2) . . ?
 C9 C4 C5 118.2(2) . . ?
 C5 C4 C3 119.2(2) . . ?
 C23 C24 H24 120.3 . . ?
 C25 C24 C23 119.4(2) . . ?
 C25 C24 H24 120.3 . . ?
 O2 C7 C6 115.6(2) . . ?
 O2 C7 C8 124.4(2) . . ?
 C8 C7 C6 120.1(3) . . ?
 C20 C21 H21 119.5 . . ?
 C22 C21 C20 120.9(2) . . ?
 C22 C21 H21 119.5 . . ?
 C23 C22 H22 120.2 . . ?
 C21 C22 C23 119.6(2) . . ?
 C21 C22 H22 120.2 . . ?
 C2 C1 C3 120.9(2) . . ?
 C2 C1 C11 124.5(2) . . ?
 C11 C1 C3 114.6(2) . . ?
 C7 C6 H6 120.0 . . ?
 C5 C6 C7 120.0(2) . . ?
 C5 C6 H6 120.0 . . ?
 O3 C19 C20 122.6(2) . . ?
 O3 C19 C2 118.0(2) . . ?
 C20 C19 C2 119.5(2) . . ?
 C4 C9 H9 119.2 . . ?
 C8 C9 C4 121.6(2) . . ?
 C8 C9 H9 119.2 . . ?
 O1 C3 C4 121.9(2) . . ?
 O1 C3 C1 117.6(2) . . ?
 C4 C3 C1 120.5(2) . . ?
 C4 C5 H5 119.6 . . ?
 C6 C5 C4 120.9(2) . . ?
 C6 C5 H5 119.6 . . ?
 C7 C8 H8 120.4 . . ?
 C9 C8 C7 119.2(2) . . ?
 C9 C8 H8 120.4 . . ?
 C1 C2 C19 121.2(2) . . ?
 C1 C2 C27 125.4(2) . . ?
 C27 C2 C19 113.3(2) . . ?
 C28 C27 C2 120.8(2) . . ?
 C28 C27 C32 118.9(3) . . ?
 C32 C27 C2 120.1(2) . . ?
 C27 C28 H28 119.8 . . ?
 C27 C28 C29 120.4(2) . . ?
 C29 C28 H28 119.8 . . ?
 C12 C11 C1 121.6(2) . . ?
 C12 C11 C16 118.7(3) . . ?
 C16 C11 C1 119.6(3) . . ?
 O4 C26 H26A 109.5 . . ?
 O4 C26 H26B 109.5 . . ?
 O4 C26 H26C 109.5 . . ?
 H26A C26 H26B 109.5 . . ?
 H26A C26 H26C 109.5 . . ?
 H26B C26 H26C 109.5 . . ?
 C11 C12 H12 120.0 . . ?
 C11 C12 C13 120.0(3) . . ?
 C13 C12 H12 120.0 . . ?
 O2 C10 H10A 109.5 . . ?
 O2 C10 H10B 109.5 . . ?
 O2 C10 H10C 109.5 . . ?
 H10A C10 H10B 109.5 . . ?
 H10A C10 H10C 109.5 . . ?
 H10B C10 H10C 109.5 . . ?
 C11 C16 H16 119.7 . . ?
 C15 C16 C11 120.5(3) . . ?
 C15 C16 H16 119.7 . . ?
 C28 C29 C33B 122.3(5) . . ?
 C28 C29 C33A 116.5(6) . . ?
 C30 C29 C28 120.8(3) . . ?
 C30 C29 C33B 116.5(5) . . ?
 C30 C29 C33A 120.7(6) . . ?
 C12 C13 C17 118.5(3) . . ?
 C14 C13 C12 121.5(3) . . ?
 C14 C13 C17 119.9(3) . . ?
 C27 C32 H32 119.8 . . ?
 C31 C32 C27 120.3(3) . . ?
 C31 C32 H32 119.8 . . ?
 C29 C30 H30 120.6 . . ?
 C31 C30 C29 118.7(3) . . ?
 C31 C30 H30 120.6 . . ?
 C16 C15 C18 117.9(3) . . ?
 C14 C15 C16 120.7(3) . . ?
 C14 C15 C18 121.3(3) . . ?
 C13 C14 H14 120.7 . . ?
 C15 C14 C13 118.6(3) . . ?
 C15 C14 H14 120.7 . . ?
 C32 C31 C34A 121.7(3) . . ?
 C32 C31 C34B 111.7(6) . . ?
 C30 C31 C32 120.9(3) . . ?
 C30 C31 C34A 117.2(3) . . ?
 C30 C31 C34B 123.2(6) . . ?
 F2 C17 F1 104.4(3) . . ?
 F2 C17 F3 108.6(3) . . ?
 F2 C17 C13 113.2(3) . . ?
 F1 C17 C13 112.1(3) . . ?
 F3 C17 F1 104.0(3) . . ?
 F3 C17 C13 113.7(3) . . ?
 F4 C18 C15 111.2(3) . . ?
 F5 C18 F4 105.5(3) . . ?
 F5 C18 C15 113.2(4) . . ?
 F6 C18 F4 106.0(4) . . ?
 F6 C18 F5 107.6(4) . . ?
 F6 C18 C15 112.8(3) . . ?
 F15A C34A F14A 103.2(7) . . ?
 F15A C34A C31 112.9(4) . . ?
 F13A C34A F15A 105.7(6) . . ?
 F13A C34A F14A 108.2(5) . . ?
 F13A C34A C31 108.5(8) . . ?
 F14A C34A C31 117.6(5) . . ?
 F7B C33B F9B 105.3(10) . . ?
 F7B C33B C29 113.6(9) . . ?
 F7B C33B F8B 106.5(10) . . ?
 F9B C33B C29 118.3(8) . . ?
 F9B C33B F8B 104.6(10) . . ?
 F8B C33B C29 107.6(9) . . ?
 F7A C33A C29 111.2(12) . . ?
 F7A C33A F9A 106.7(12) . . ?
 F7A C33A F8A 109.6(13) . . ?
 F9A C33A C29 119.1(10) . . ?
 F9A C33A F8A 103.0(13) . . ?
 F8A C33A C29 106.7(11) . . ?
 F15B C34B C31 120.5(12) . . ?
 F15B C34B F13B 107.7(15) . . ?
 F15B C34B F14B 117.6(15) . . ?
 F13B C34B C31 115.7(11) . . ?
 F14B C34B C31 97.5(12) . . ?
 F14B C34B F13B 94.8(15) . . ?

loop_
  _geom_torsion_atom_site_label_1
  _geom_torsion_atom_site_label_2
  _geom_torsion_atom_site_label_3
  _geom_torsion_atom_site_label_4
  _geom_torsion
  _geom_torsion_site_symmetry_1
  _geom_torsion_site_symmetry_2
  _geom_torsion_site_symmetry_3
  _geom_torsion_site_symmetry_4
  _geom_torsion_publ_flag
 O4 C23 C24 C25 178.2(2) . . . . ?
 O4 C23 C22 C21 -180.0(2) . . . . ?
 O2 C7 C6 C5 -178.8(2) . . . . ?
 O2 C7 C8 C9 178.2(2) . . . . ?
 O3 C19 C2 C1 -116.5(3) . . . . ?
 O3 C19 C2 C27 61.0(3) . . . . ?
 C20 C25 C24 C23 1.3(4) . . . . ?
 C20 C21 C22 C23 2.3(4) . . . . ?
 C20 C19 C2 C1 62.7(3) . . . . ?
 C20 C19 C2 C27 -119.8(2) . . . . ?
 C25 C20 C21 C22 -2.7(4) . . . . ?
 C25 C20 C19 O3 -167.1(2) . . . . ?
 C25 C20 C19 C2 13.8(4) . . . . ?
 C4 C9 C8 C7 1.3(4) . . . . ?
 C24 C23 C22 C21 -0.1(4) . . . . ?
 C7 C6 C5 C4 -0.1(4) . . . . ?
 C21 C20 C25 C24 0.9(4) . . . . ?
 C21 C20 C19 O3 14.7(4) . . . . ?
 C21 C20 C19 C2 -164.4(2) . . . . ?
 C22 C23 C24 C25 -1.7(4) . . . . ?
 C1 C2 C27 C28 -77.7(4) . . . . ?
 C1 C2 C27 C32 108.0(3) . . . . ?
 C1 C11 C12 C13 175.4(3) . . . . ?
 C1 C11 C16 C15 -175.6(3) . . . . ?
 C6 C7 C8 C9 -1.9(4) . . . . ?
 C19 C20 C25 C24 -177.3(2) . . . . ?
 C19 C20 C21 C22 175.6(2) . . . . ?
 C19 C2 C27 C28 104.9(3) . . . . ?
 C19 C2 C27 C32 -69.4(3) . . . . ?
 C9 C4 C3 O1 -165.0(3) . . . . ?
 C9 C4 C3 C1 13.3(4) . . . . ?
 C9 C4 C5 C6 -0.5(4) . . . . ?
 C3 C4 C9 C8 178.7(3) . . . . ?
 C3 C4 C5 C6 -179.3(2) . . . . ?
 C3 C1 C2 C19 -10.0(4) . . . . ?
 C3 C1 C2 C27 172.8(2) . . . . ?
 C3 C1 C11 C12 -47.4(4) . . . . ?
 C3 C1 C11 C16 127.9(3) . . . . ?
 C5 C4 C9 C8 -0.1(4) . . . . ?
 C5 C4 C3 O1 13.8(4) . . . . ?
 C5 C4 C3 C1 -168.0(2) . . . . ?
 C8 C7 C6 C5 1.3(4) . . . . ?
 C2 C1 C3 O1 -117.5(3) . . . . ?
 C2 C1 C3 C4 64.2(3) . . . . ?
 C2 C1 C11 C12 133.7(3) . . . . ?
 C2 C1 C11 C16 -51.0(4) . . . . ?
 C2 C27 C28 C29 -174.2(3) . . . . ?
 C2 C27 C32 C31 176.4(3) . . . . ?
 C27 C28 C29 C30 -1.7(5) . . . . ?
 C27 C28 C29 C33B -174.0(5) . . . . ?
 C27 C28 C29 C33A 162.1(7) . . . . ?
 C27 C32 C31 C30 -2.6(6) . . . . ?
 C27 C32 C31 C34A -176.7(5) . . . . ?
 C27 C32 C31 C34B 154.8(7) . . . . ?
 C28 C27 C32 C31 2.0(5) . . . . ?
 C28 C29 C30 C31 1.0(5) . . . . ?
 C28 C29 C33B F7B -149.4(7) . . . . ?
 C28 C29 C33B F9B 86.4(9) . . . . ?
 C28 C29 C33B F8B -31.7(11) . . . . ?
 C28 C29 C33A F7A 52.1(11) . . . . ?
 C28 C29 C33A F9A -72.6(14) . . . . ?
 C28 C29 C33A F8A 171.6(10) . . . . ?
 C11 C1 C3 O1 63.5(3) . . . . ?
 C11 C1 C3 C4 -114.8(3) . . . . ?
 C11 C1 C2 C19 168.9(2) . . . . ?
 C11 C1 C2 C27 -8.3(4) . . . . ?
 C11 C12 C13 C14 0.0(5) . . . . ?
 C11 C12 C13 C17 -177.3(3) . . . . ?
 C11 C16 C15 C14 0.3(5) . . . . ?
 C11 C16 C15 C18 178.2(3) . . . . ?
 C26 O4 C23 C24 3.9(4) . . . . ?
 C26 O4 C23 C22 -176.2(2) . . . . ?
 C12 C11 C16 C15 -0.2(5) . . . . ?
 C12 C13 C14 C15 0.1(5) . . . . ?
 C12 C13 C17 F2 72.8(4) . . . . ?
 C12 C13 C17 F1 -44.9(4) . . . . ?
 C12 C13 C17 F3 -162.6(3) . . . . ?
 C10 O2 C7 C6 -177.5(2) . . . . ?
 C10 O2 C7 C8 2.4(4) . . . . ?
 C16 C11 C12 C13 0.0(4) . . . . ?
 C16 C15 C14 C13 -0.2(5) . . . . ?
 C16 C15 C18 F4 58.9(5) . . . . ?
 C16 C15 C18 F5 177.4(4) . . . . ?
 C16 C15 C18 F6 -60.0(5) . . . . ?
 C29 C30 C31 C32 1.1(6) . . . . ?
 C29 C30 C31 C34A 175.4(5) . . . . ?
 C29 C30 C31 C34B -153.7(8) . . . . ?
 C32 C27 C28 C29 0.2(4) . . . . ?
 C32 C31 C34A F15A 17.3(10) . . . . ?
 C32 C31 C34A F13A -99.5(6) . . . . ?
 C32 C31 C34A F14A 137.3(5) . . . . ?
 C32 C31 C34B F15B 5.5(18) . . . . ?
 C32 C31 C34B F13B -127.0(13) . . . . ?
 C32 C31 C34B F14B 133.9(12) . . . . ?
 C30 C29 C33B F7B 38.0(10) . . . . ?
 C30 C29 C33B F9B -86.3(10) . . . . ?
 C30 C29 C33B F8B 155.7(8) . . . . ?
 C30 C29 C33A F7A -144.0(9) . . . . ?
 C30 C29 C33A F9A 91.3(12) . . . . ?
 C30 C29 C33A F8A -24.5(15) . . . . ?
 C30 C31 C34A F15A -156.9(5) . . . . ?
 C30 C31 C34A F13A 86.3(7) . . . . ?
 C30 C31 C34A F14A -36.9(8) . . . . ?
 C30 C31 C34B F15B 162.3(14) . . . . ?
 C30 C31 C34B F13B 29.8(17) . . . . ?
 C30 C31 C34B F14B -69.3(16) . . . . ?
 C14 C13 C17 F2 -104.6(4) . . . . ?
 C14 C13 C17 F1 137.7(3) . . . . ?
 C14 C13 C17 F3 20.0(5) . . . . ?
 C14 C15 C18 F4 -123.3(4) . . . . ?
 C14 C15 C18 F5 -4.7(6) . . . . ?
 C14 C15 C18 F6 117.8(4) . . . . ?
 C17 C13 C14 C15 177.3(3) . . . . ?
 C18 C15 C14 C13 -178.0(4) . . . . ?
 C33B C29 C30 C31 173.8(6) . . . . ?
 C33A C29 C30 C31 -162.1(7) . . . . ?

_shelx_res_file
;
TITL TH4
    shelxl.res
    created by SHELXL-2019/3 at 10:02:52 on 02-Aug-2023
CELL 0.71075 23.0969 11.0117 12.0108 90 93.049 90
ZERR 4 0.00181 0.00086 0.00092 0 0.0013 0
LATT 1
SYMM -X,0.5+Y,0.5-Z
SFAC C H F O
UNIT 136 80 48 16
RIGU C33A C33B
RIGU C34A C34B
RIGU F15A F14A F13A F15B F14B F13B
RIGU F7A F8A F9A F7B F8B F9B

L.S. 5
PLAN  5
SIZE 0.16 0.09 0.03
TEMP -170
CONF
WPDB -2
HTAB
BOND $H
LIST 4
MORE -1
fmap 2
acta
OMIT 2 0 0
OMIT 1 1 0
REM <olex2.extras>
REM <HklSrc "%.\\shelxl.hkl">
REM </olex2.extras>

WGHT    0.062500    2.808400
FVAR       0.33489   0.57178   0.66708
F2    3    0.746734    0.272091    0.970777    11.00000    0.14988    0.06771 =
         0.10033    0.00462    0.02582   -0.04976
F1    3    0.757542    0.443453    1.044510    11.00000    0.08500    0.07029 =
         0.05099    0.01323   -0.00278   -0.02132
F3    3    0.828063    0.322260    1.051081    11.00000    0.07878    0.19106 =
         0.12538    0.10628   -0.00489    0.02767
PART 1
F7B   3    0.901170    1.090517    0.791228    21.00000    0.11977    0.03788 =
         0.05625    0.00202    0.01351   -0.01857
PART 0
F4    3    0.958511    0.494980    0.667964    11.00000    0.05346    0.10270 =
         0.10779    0.00718    0.03052    0.01350
PART 1
F15A  3    0.915379    0.819466    0.347726    31.00000    0.04867    0.07375 =
         0.04350   -0.02028    0.01736   -0.02275
F13A  3    0.980096    0.785925    0.474954    31.00000    0.04138    0.14334 =
         0.06490   -0.01994    0.00642    0.03055
F14A  3    0.958017    0.968835    0.427465    31.00000    0.04920    0.08000 =
         0.05274    0.00307    0.01577   -0.02017
PART 0
F5    3    0.963008    0.331721    0.758899    11.00000    0.04981    0.14975 =
         0.17908    0.06531    0.02226    0.04525
F6    3    0.922996    0.335544    0.595689    11.00000    0.05027    0.21612 =
         0.18731   -0.12503    0.00671    0.02850
O4    4    0.479998    0.878227    0.586626    11.00000    0.03228    0.04440 =
         0.04872    0.00130    0.00580    0.00671
O2    4    0.586984    0.365008    0.207758    11.00000    0.04347    0.04374 =
         0.04862   -0.00165   -0.00484   -0.00903
O3    4    0.724703    0.762566    0.400614    11.00000    0.04021    0.05239 =
         0.03357   -0.00073    0.00846   -0.00437
O1    4    0.648449    0.528466    0.703874    11.00000    0.03809    0.05598 =
         0.04017    0.00604    0.00848   -0.00076
C23   1    0.536553    0.851219    0.572797    11.00000    0.03247    0.02727 =
         0.04231   -0.00032    0.00444   -0.00024
C20   1    0.649433    0.791784    0.524120    11.00000    0.03202    0.03140 =
         0.03312    0.00120    0.00354   -0.00210
C25   1    0.634065    0.804704    0.634573    11.00000    0.03430    0.03604 =
         0.03184    0.00049   -0.00033   -0.00132
AFIX  43
H25   2    0.662465    0.792189    0.693606    11.00000   -1.20000
AFIX   0
C4    1    0.655800    0.494068    0.511310    11.00000    0.03270    0.03322 =
         0.03732    0.00734    0.00156   -0.00009
C24   1    0.578162    0.835409    0.658993    11.00000    0.03790    0.03439 =
         0.03392   -0.00054    0.00663    0.00085
AFIX  43
H24   2    0.568327    0.845598    0.734225    11.00000   -1.20000
AFIX   0
PART 1
F9B   3    0.904935    0.936508    0.891153    21.00000    0.15775    0.06782 =
         0.04960   -0.00762   -0.03715   -0.01266
PART 0
C7    1    0.612547    0.406242    0.305186    11.00000    0.03937    0.03290 =
         0.04236    0.00486   -0.00435   -0.00414
C21   1    0.607045    0.812298    0.438298    11.00000    0.04056    0.03242 =
         0.03008   -0.00032    0.00300   -0.00200
AFIX  43
H21   2    0.617245    0.807263    0.362848    11.00000   -1.20000
AFIX   0
C22   1    0.551175    0.839477    0.461705    11.00000    0.03788    0.03223 =
         0.03537    0.00249   -0.00433   -0.00002
AFIX  43
H22   2    0.522481    0.850314    0.402902    11.00000   -1.20000
AFIX   0
C1    1    0.736923    0.596584    0.636471    11.00000    0.03110    0.04670 =
         0.03428   -0.00235    0.00508    0.00280
C6    1    0.575808    0.419391    0.393079    11.00000    0.03137    0.03808 =
         0.05164    0.00791   -0.00183   -0.00486
AFIX  43
H6    2    0.535988    0.398392    0.382828    11.00000   -1.20000
AFIX   0
C19   1    0.707907    0.754118    0.495189    11.00000    0.03367    0.03865 =
         0.03189   -0.00158    0.00213   -0.00631
C9    1    0.691859    0.479225    0.422981    11.00000    0.03013    0.04143 =
         0.04455    0.00232    0.00249   -0.00267
AFIX  43
H9    2    0.731688    0.500186    0.433131    11.00000   -1.20000
AFIX   0
C3    1    0.677058    0.538657    0.621039    11.00000    0.03165    0.04002 =
         0.04144    0.00754    0.00453    0.00417
C5    1    0.597238    0.462699    0.494403    11.00000    0.03566    0.03582 =
         0.04560    0.01133    0.00537    0.00071
AFIX  43
H5    2    0.571975    0.471469    0.553771    11.00000   -1.20000
AFIX   0
C8    1    0.671036    0.434612    0.320637    11.00000    0.03682    0.04154 =
         0.04180   -0.00050    0.00193   -0.00182
AFIX  43
H8    2    0.696434    0.423570    0.261794    11.00000   -1.20000
AFIX   0
C2    1    0.749206    0.700918    0.584696    11.00000    0.03055    0.04772 =
         0.03084   -0.00419    0.00680    0.00130
C27   1    0.803957    0.772938    0.603476    11.00000    0.03118    0.05080 =
         0.03429    0.00108    0.00295   -0.00125
C28   1    0.812502    0.845988    0.696553    11.00000    0.03466    0.05594 =
         0.03094    0.00246    0.00409   -0.00365
AFIX  43
H28   2    0.785101    0.845080    0.752798    11.00000   -1.20000
AFIX   0
C11   1    0.778972    0.527275    0.710189    11.00000    0.03372    0.04859 =
         0.04389   -0.00148   -0.00012    0.00271
C26   1    0.462897    0.899025    0.697919    11.00000    0.04330    0.04323 =
         0.05403    0.00191    0.01699    0.00542
AFIX 137
H26A  2    0.421577    0.919592    0.696154    11.00000   -1.50000
H26B  2    0.485591    0.966266    0.731192    11.00000   -1.50000
H26C  2    0.469823    0.825448    0.742561    11.00000   -1.50000
AFIX   0
C12   1    0.763979    0.482843    0.812997    11.00000    0.03646    0.04889 =
         0.04886    0.00400    0.00025    0.00344
AFIX  43
H12   2    0.727144    0.501456    0.840239    11.00000   -1.20000
AFIX   0
C10   1    0.623728    0.345425    0.116257    11.00000    0.05129    0.05042 =
         0.04762   -0.01188   -0.00438   -0.00400
AFIX 137
H10A  2    0.600444    0.314184    0.051923    11.00000   -1.50000
H10B  2    0.653951    0.286388    0.138306    11.00000   -1.50000
H10C  2    0.641793    0.422376    0.096271    11.00000   -1.50000
AFIX   0
C16   1    0.833382    0.498348    0.672367    11.00000    0.03503    0.06157 =
         0.05103   -0.00045    0.00249    0.00652
AFIX  43
H16   2    0.844254    0.527839    0.602141    11.00000   -1.20000
AFIX   0
C29   1    0.860949    0.920754    0.708326    11.00000    0.03850    0.07819 =
         0.03345   -0.00525    0.00341   -0.01670
C13   1    0.802933    0.411084    0.876024    11.00000    0.04549    0.05570 =
         0.06100    0.01189   -0.00317    0.00409
C32   1    0.844697    0.775397    0.522246    11.00000    0.03765    0.08231 =
         0.04537   -0.01790    0.00926   -0.01180
AFIX  43
H32   2    0.838817    0.727646    0.456744    11.00000   -1.20000
AFIX   0
C30   1    0.902276    0.921183    0.628692    11.00000    0.03754    0.09955 =
         0.04134   -0.00933    0.00480   -0.02317
AFIX  43
H30   2    0.935668    0.971348    0.637501    11.00000   -1.20000
AFIX   0
C15   1    0.871850    0.426608    0.736753    11.00000    0.03525    0.06887 =
         0.07297   -0.00080   -0.00312    0.01117
C14   1    0.856870    0.382328    0.838908    11.00000    0.04327    0.06633 =
         0.07897    0.01531   -0.00736    0.01204
AFIX  43
H14   2    0.883080    0.333164    0.882711    11.00000   -1.20000
AFIX   0
C31   1    0.893964    0.847404    0.536496    11.00000    0.03691    0.10696 =
         0.04835   -0.01756    0.01352   -0.01842
C17   1    0.784400    0.360230    0.983794    11.00000    0.05398    0.06465 =
         0.07950    0.02030   -0.00642    0.00360
C18   1    0.928818    0.395685    0.689907    11.00000    0.03501    0.10007 =
         0.09335    0.00624    0.00239    0.01919
PART 1
F8B   3    0.824877    1.019294    0.852003    21.00000    0.05014    0.20832 =
         0.18330   -0.15968    0.06884   -0.05799
C34A  1    0.936730    0.857320    0.448861    31.00000    0.03323    0.05730 =
         0.05366   -0.02148    0.00635   -0.00347
C33B  1    0.874515    0.989900    0.808695    21.00000    0.02476    0.06425 =
         0.04737   -0.00682    0.00784   -0.00138
PART 2
F7A   3    0.844080    0.991055    0.891212   -21.00000    0.13223    0.06729 =
         0.02659    0.00572    0.01946   -0.02845
C33A  1    0.857953    1.029886    0.797431   -21.00000    0.02521    0.06212 =
         0.03939   -0.01278   -0.00468   -0.00559
F9A   3    0.824361    1.124101    0.773381   -21.00000    0.12163    0.06360 =
         0.06868   -0.02655   -0.00610    0.01444
F8A   3    0.910778    1.079024    0.806875   -21.00000    0.03601    0.15158 =
         0.13443   -0.07994    0.04107   -0.04840
F15B  3    0.939950    0.706787    0.401226   -31.00000    0.11266    0.18140 =
         0.19908   -0.15176    0.11770   -0.08868
F13B  3    0.997383    0.777573    0.523175   -31.00000    0.04457    0.12799 =
         0.07446   -0.01200    0.00897    0.01869
F14B  3    0.962718    0.894781    0.423341   -31.00000    0.16951    0.12084 =
         0.22134    0.12491    0.15277    0.10151
C34B  1    0.947652    0.794823    0.465316   -31.00000    0.03532    0.04110 =
         0.09008   -0.00196    0.02827    0.01647
HKLF 4


REM  TH4
REM wR2 = 0.1548, GooF = S = 1.029, Restrained GooF = 1.029 for all data
REM R1 = 0.0604 for 4114 Fo > 4sig(Fo) and 0.0830 for all 5595 data
REM 527 parameters refined using 0 restraints

END

WGHT      0.0624      2.8080

REM Instructions for potential hydrogen bonds
EQIV $1 -x+1, y+1/2, -z+3/2
HTAB C26 O1_$1
EQIV $2 -x+1, -y+1, -z+1
HTAB C26 O2_$2
EQIV $3 -x+1, y-1/2, -z+1/2
HTAB C10 O4_$3

REM Highest difference peak  0.416,  deepest hole -0.344,  1-sigma level  0.049
Q1    1   0.7998  0.2527  1.0144  11.00000  0.05    0.42
Q2    1   0.9672  0.4134  0.7961  11.00000  0.05    0.32
Q3    1   0.9284  0.3745  0.5582  11.00000  0.05    0.32
Q4    1   0.9298  0.3099  0.6600  11.00000  0.05    0.32
Q5    1   0.8990  0.7756  0.5449  11.00000  0.05    0.30
;
_shelx_res_checksum                72449
_shelx_hkl_file
;
   2   0   0   -0.40    0.21
  -2   0   0    0.07    0.23
  -2   0   0   -0.20    0.16
   0  -1   0   -0.23    0.26
   0   1   0   -0.09    0.20
   0  -1   0   -0.27    0.20
   0   1   0   -0.28    0.23
  -1   0   1   -0.13    0.22
  -1   0   1   -0.54    0.32
   1   0  -1   -0.54    0.24
   1   0  -1   -0.13    0.17
   1   0  -1   -0.38    0.19
   1   0   1   -0.19    0.23
  -1   0  -1   -0.12    0.23
  -1   0  -1   -0.25    0.27
  -1   1   0    0.04    0.32
  -1   1   0    0.28    0.20
  -1  -1   0   -0.33    0.38
   1   1   0   -0.33    0.27
   1  -1   0   -0.24    0.33
   1   1   0   -0.14    0.34
  -1  -1   0    1.28    0.28
   2   0  -1    0.14    0.42
   2   0  -1    0.41    0.39
   2   0  -1    0.15    0.19
  -2   0   1    0.00    0.42
  -2   0   1    0.29    0.30
   0  -1   1   94.55    2.03
   0   1   1   92.47    2.22
   0  -1   1   92.95    2.36
   0  -1  -1   79.68    2.18
   0   1  -1   90.67    2.60
   0   1  -1   79.09    1.88
   2   0   1    1.52    0.48
   2   0   1    0.20    0.44
  -2   0  -1   -0.25    0.46
  -2   0  -1    0.22    0.44
   2   1   0   98.56    2.44
   2  -1   0  108.55    2.71
   2  -1   0  103.55    2.48
   2  -1   0  108.99    2.24
  -2   1   0  111.90    2.67
  -2   1   0  106.46    2.22
  -2  -1   0  107.23    2.61
  -2  -1   0  104.43    2.58
   2   1   0   99.80    2.16
  -2   1   0  101.68    2.55
  -1   1   1   23.05    0.97
   1  -1  -1   25.95    1.22
  -1  -1   1   24.37    1.10
  -1  -1   1   23.63    0.85
   1   1  -1   24.82    0.84
   1  -1  -1   21.90    1.03
   1   1  -1   20.25    1.02
  -1   1   1   24.74    1.17
   3   0   0  143.07    3.42
  -3   0   0  143.21    3.53
  -3   0   0  146.92    3.44
  -1  -1  -1   12.37    0.71
   1  -1   1   13.93    0.89
   1   1   1   12.93    0.88
   1   1   1   11.05    0.68
  -1  -1  -1   12.36    0.93
  -1   1  -1   12.28    0.86
  -2  -1   1  459.46   12.73
   2   1  -1  442.24   12.20
   2  -1  -1  445.91   11.88
   2   1  -1  388.10    8.90
  -2  -1   1  426.84    9.35
   2  -1  -1  447.81   10.27
  -2   1   1  470.11   12.99
  -2   1   1  461.04   12.91
   2  -1  -1  462.50   13.02
  -2   1   1  452.63   10.26
   3   0  -1   -0.65    0.63
  -3   0   1    0.19    0.47
   3   0  -1   -0.10    0.30
  -3   0   1    0.07    0.60
  -3   0   1   -0.31    0.20
  -2   1  -1   22.14    1.29
   2   1   1   21.41    0.96
   2  -1   1   22.23    1.32
  -2  -1  -1   21.10    1.01
  -2  -1  -1   20.26    1.30
   2   1   1   21.89    1.28
   2  -1   1   20.73    1.39
  -2   1  -1   21.71    1.43
   3   0   1   -0.65    0.62
  -3   0  -1    0.63    0.61
   3   0   1    0.65    0.61
  -3   0  -1    1.51    0.64
  -3   1   0    6.39    0.81
  -3  -1   0    6.59    0.87
   3   1   0    7.41    0.80
  -3   1   0    5.56    0.80
  -3   1   0    4.88    0.45
   3   1   0    4.82    0.86
   3  -1   0    5.50    0.81
  -3  -1   0    5.88    0.61
   3  -1   0    5.93    0.87
   0   0  -2  318.78    8.72
  -1   0   2  682.07   22.59
   1   0  -2  604.17   16.59
   1   0  -2  650.63   18.57
   1   0  -2  684.42   22.83
  -1   0   2  619.77   17.59
  -4   0   0  965.48   31.71
  -4   0   0  844.34   30.50
   4   0   0  918.79   32.10
   1   0   2   54.15    2.23
  -1   0  -2   51.78    2.17
   3  -1  -1 2270.48  106.33
   3  -1  -1 2171.35  108.57
   3   1  -1 2092.31  104.79
   3   1  -1 1939.98   85.17
   3  -1  -1 2192.28  105.85
  -3   1   1 2089.76  101.61
  -3   1   1 2235.84  104.54
  -3   1   1 2318.70  115.91
  -3  -1   1 2219.82  112.78
  -3  -1   1 2017.95   88.48
   0  -2   0  579.97   17.53
   0  -2   0  601.46   19.31
   0   2   0  587.77   17.91
   0   2   0  610.39   19.44
   3   1   1  112.62    3.29
  -3  -1  -1  113.03    3.67
  -3   1  -1  116.12    3.91
  -3   1  -1  104.73    3.85
   3  -1   1  119.88    3.92
  -3  -1  -1  111.10    3.43
   3  -1   1  111.58    3.91
  -2   0   2   42.86    2.45
   2   0  -2   39.06    1.81
  -2   0   2   40.00    1.33
  -2   0   2   37.19    1.49
   2   0  -2   40.33    1.43
   2   0  -2   40.33    1.41
   1   2   0   50.57    2.04
   1  -2   0   51.78    2.38
  -1  -2   0   46.04    1.94
  -1   2   0   52.77    2.31
  -1  -2   0   50.33    2.04
   1   2   0   51.17    1.99
   1  -2   0   46.62    1.46
  -1   2   0   49.23    1.82
   4   0  -1   -0.30    0.41
   4   0  -1   -0.43    0.60
  -4   0   1    0.17    0.60
  -4   0   1    0.90    0.47
   0   1  -2  363.55   10.35
   0   1  -2  321.33    8.19
   0  -1   2  394.01   10.50
   0  -1  -2  393.16   11.53
   0  -1   2  349.44    8.83
   0   1   2  384.09   11.20
   0  -1  -2  374.26    7.39
   0   1  -2  392.29   11.40
  -2   0  -2  702.21   24.09
  -2   0  -2  722.39   24.30
   2   0   2  648.66   21.41
  -1  -1   2   70.26    2.19
   1   1  -2   74.12    2.27
  -1  -1   2   73.13    2.41
  -1   1   2   73.57    3.14
   1  -1  -2   69.80    0.82
  -1   1   2   70.43    2.51
   1   1  -2   70.04    2.40
   1   1  -2   69.93    2.21
   1  -1  -2   69.53    2.40
   1  -1  -2   75.85    3.08
  -4   1   0  539.07   16.84
  -4  -1   0  509.26   15.42
   4  -1   0  496.62   15.78
  -4   1   0  499.63   15.62
   4   1   0  514.43   16.65
   4  -1   0  507.55   15.95
  -4  -1   0  512.63   16.58
  -4   0  -1    0.83    0.71
   4   0   1    0.78    0.71
   4   0   1   -0.54    0.65
  -4   0  -1   -0.65    0.64
  -1   1  -2 1612.52   71.83
   1   1   2 1625.59   74.09
  -1  -1  -2 1575.84   71.95
   1  -1   2 1634.56   72.52
   1   1   2 1568.82   64.53
  -1  -1  -2 1614.97   64.66
   0  -2   1   48.32    2.25
   0  -2  -1   51.56    1.78
   0   2  -1   50.26    2.89
   0   2   1   53.54    2.45
   0  -2   1   52.41    2.17
   0   2   1   49.13    1.41
   0  -2  -1   52.74    2.43
   0   2  -1   50.34    2.18
  -2   2   0   50.21    2.10
  -2  -2   0   48.68    2.14
  -2   2   0   51.07    2.61
   2   2   0   50.86    2.15
   2   2   0   51.14    2.01
   2  -2   0   51.75    2.10
   2  -2   0   51.34    2.56
  -2  -2   0   51.07    2.05
   1  -2  -1  543.38   17.84
  -1  -2   1  506.27   16.84
   1  -2  -1  536.17   17.17
   1   2  -1  530.07   16.08
  -1  -2   1  528.74   16.02
  -1   2   1  529.42   14.58
   1   2  -1  531.66   17.29
  -1   2   1  553.80   18.23
  -2  -1   2  459.89   13.63
  -2  -1   2  471.19   11.74
  -2   1   2  416.71    8.79
   2  -1  -2  439.46    9.37
   2   1  -2  474.28   14.03
  -2  -1   2  402.06   12.50
  -2   1   2  471.59   14.40
  -2   1   2  486.94   15.81
   2   1  -2  421.95   12.95
   2  -1  -2  438.75   12.49
   2  -1  -2  462.56   15.12
   2   1  -2  489.57   11.67
  -1  -2  -1  874.20   32.04
   1   2   1  865.45   29.35
  -1   2  -1  883.28   32.35
   1   2   1  861.10   31.56
  -1   2  -1  866.23   31.73
  -1  -2  -1  819.95   26.78
   1  -2   1  847.67   23.21
   1  -2   1  861.79   31.86
   3   0  -2  610.78   19.63
  -3   0   2  541.73   15.40
  -3   0   2  551.19   14.02
   3   0  -2  565.03   16.84
   3   0  -2  524.01   13.35
  -3   0   2  627.25   20.01
  -4  -1   1 2476.28  143.93
   4  -1  -1 2914.26  159.84
  -4  -1   1 2524.53  129.85
  -4   1   1 2698.68  146.98
   4  -1  -1 2897.04  166.20
  -4   1   1 2835.75  163.43
  -4   1   1 2790.60  154.40
   4   1  -1 2740.55  156.67
   4  -1  -1 2704.69  148.21
  -2  -1  -2  301.45    9.82
   2  -1   2  297.48    9.46
  -2   1  -2  302.79    9.57
   2   1   2  298.18    8.41
  -2  -1  -2  300.32    8.40
  -2   1  -2  292.51    9.76
   2   2  -1  369.33   10.19
   2  -2  -1  424.48   12.94
   2   2  -1  395.19   13.01
  -2  -2   1  375.46   10.42
   2  -2  -1  418.62   13.48
  -2   2   1  413.59   12.84
  -2   2   1  399.23   10.34
  -2   2   1  414.84   13.31
  -2  -2   1  405.54   12.95
   4   1   1   67.82    2.91
  -4   1  -1   69.28    3.15
  -4  -1  -1   74.86    2.99
  -4   1  -1   74.50    3.15
   4  -1   1   70.78    3.23
   4  -1   1   72.97    3.09
  -5   0   0  119.42    3.53
  -5   0   0  115.40    4.22
   5   0   0  110.66    4.12
   3   0   2  275.12    9.60
  -3   0  -2  252.10    7.90
  -3   0  -2  277.45    8.71
  -2  -2  -1  642.61   20.41
  -2   2  -1  645.75   17.48
  -2   2  -1  690.84   24.49
   2  -2   1  691.07   24.78
   2   2   1  691.74   24.01
  -2  -2  -1  659.90   22.92
   2   2   1  649.00   20.68
  -3  -2   0   55.18    2.57
   3   2   0   59.58    2.72
   3  -2   0   58.36    2.59
   3   2   0   57.27    2.76
  -3   2   0   57.71    2.97
  -3  -2   0   57.19    2.84
   3  -2   0   60.94    2.99
  -3   2   0   60.63    2.60
  -3   2   0   61.32    2.70
   3  -1  -2  260.09    7.73
  -3  -1   2  254.49    4.50
  -3  -1   2  259.29    7.26
  -3   1   2  247.35    7.38
  -3  -1   2  236.32    7.23
   3   1  -2  225.73    4.28
  -3   1   2  259.90    8.57
   3   1  -2  225.81    6.98
   3  -1  -2  257.67    8.47
  -3   1   2  244.08    5.49
   3  -1  -2  244.43    5.29
  -5   0   1   -0.06    0.74
   5   0  -1   -0.62    0.72
   5   0  -1   -0.22    0.51
  -5   0   1    0.38    0.52
  -4   0   2 1584.79   62.39
   4   0  -2 1778.12   83.07
   4   0  -2 1528.15   68.09
  -4   0   2 1742.83   77.80
  -4   0   2 1714.69   80.56
   4   0  -2 1565.11   62.43
  -5   1   0    0.97    0.80
   5  -1   0    0.35    0.78
   5  -1   0    0.32    0.88
   5   1   0    0.75    0.95
  -5  -1   0    1.27    0.95
  -5   1   0    0.11    0.87
  -3   1  -2 5373.73  428.59
   3  -1   2 5313.93  420.10
  -3  -1  -2 5298.58  406.29
   3   1   2 5071.22  391.36
  -3   1  -2 4673.52  379.01
   3  -1   2 4885.03  396.08
  -3  -1  -2 5232.98  418.74
  -3  -2   1  715.09   23.94
  -3   2   1  804.62   27.38
  -3   2   1  781.33   28.58
  -3   2   1  801.24   29.42
   3   2  -1  741.51   27.62
   3  -2  -1  808.49   29.95
   3   2  -1  736.21   24.30
   3  -2  -1  805.02   29.12
   3  -2  -1  782.49   25.29
  -3  -2   1  715.25   27.41
   5   0   1   -0.41    0.72
   5   0   1    0.87    0.84
  -5   0  -1   -0.78    0.83
  -5   0  -1    0.41    0.74
  -3  -2  -1 8717.74  935.89
   3   2   1 9308.80  997.08
  -3   2  -1 8712.87  963.04
  -3   2  -1 9402.82 1029.14
   3   2   1 9305.08 1009.18
  -3  -2  -1 9191.59  995.44
  -3   2  -1 8918.18  921.77
   3  -2   1 9512.23 1038.68
  -5  -1   1 2342.12  131.10
  -5  -1   1 2238.95  110.32
  -5  -1   1 2502.05  121.86
  -5   1   1 2525.15  137.55
   5  -1  -1 2586.11  139.91
   5   1  -1 2269.73  128.36
   5  -1  -1 2399.73  129.11
  -5   1   1 2579.77  140.20
  -5   1   1 2441.24  138.03
   0   2   2 4471.89  303.46
   0  -2  -2 4284.96  291.95
   0   2  -2 4609.70  339.83
   0  -2   2 4546.63  343.37
   0  -2   2 4730.48  348.19
   0  -2  -2 4489.65  338.69
   0   2  -2 4468.00  336.60
   0   2   2 4545.11  343.54
   4   0   2 1519.89   70.93
  -4   0  -2 1550.35   71.12
  -4   0  -2 1582.02   73.73
  -1  -2   2   69.22    2.46
   1   2  -2   69.89    3.20
   1   2  -2   73.47    2.38
   1  -2  -2   68.46    1.36
   1  -2  -2   81.76    3.21
  -1   2   2   78.94    3.33
  -1  -2   2   69.28    3.11
   1  -2  -2   77.93    3.55
  -1  -2   2   67.39    1.59
   0   0  -3    0.24    0.77
   4  -1  -2  927.50   39.29
  -4   1   2  913.19   36.43
  -4   1   2  811.30   27.79
  -4  -1   2  915.00   36.04
   4   1  -2  823.18   31.46
  -4   1   2  929.64   33.15
   4  -1  -2  890.89   32.35
   4  -1  -2  905.32   30.15
  -4  -1   2  838.61   32.04
   4   2   0  672.78   24.07
   4  -2   0  676.29   23.93
  -4   2   0  670.35   24.78
  -4   2   0  656.61   23.65
  -4   2   0  660.13   23.35
   4  -2   0  617.04   21.09
   4  -2   0  674.40   24.65
   4   2   0  630.76   20.77
  -4  -2   0  629.75   22.92
  -4  -2   0  630.10   20.42
   1   0  -3   -0.25    0.79
   1   0  -3   -0.06    0.61
  -1   0   3    0.13    0.81
   1   0  -3    0.40    0.60
   1   2   2 1037.47   42.86
   1   2   2 1018.40   35.57
  -1  -2  -2  992.65   34.33
  -1  -2  -2  987.35   40.51
  -1   2  -2 1023.03   41.02
   1  -2   2 1013.15   40.56
  -1   2  -2  987.73   40.82
  -5   1  -1  470.62   16.64
  -5  -1  -1  464.88   16.01
   5   1   1  433.95   15.33
   5  -1   1  441.76   15.95
   5  -1   1  456.57   15.85
  -5   1  -1  468.23   16.47
  -1   0  -3    1.28    0.91
   2  -2  -2  567.31   19.31
   2  -2  -2  557.22   20.51
  -2  -2   2  555.02   17.14
   2   2  -2  540.47   16.83
  -2   2   2  541.84   20.06
  -2  -2   2  495.52   18.10
  -2   2   2  546.08   13.81
  -2   2   2  559.42   19.14
   2   2  -2  536.24   18.98
  -6   0   0  399.81   14.67
   6   0   0  458.27   15.66
  -6   0   0  473.18   15.83
  -2   0   3    0.31    0.62
  -2   0   3   -0.03    0.86
   2   0  -3    0.61    0.69
   2   0  -3    0.62    0.82
   2   0  -3   -0.04    0.47
   4  -2  -1 1070.20   42.33
   4   2  -1  964.79   35.11
  -4  -2   1 1027.60   42.51
  -4  -2   1  973.38   35.21
   4  -2  -1 1091.09   44.17
   4  -2  -1 1069.72   43.17
   4   2  -1  984.44   41.59
  -4   2   1 1072.43   41.97
  -4   2   1 1102.65   45.08
  -4   2   1 1098.08   47.85
  -4   1  -2  218.17    7.86
   4   1   2  208.60    6.55
  -4  -1  -2  207.52    6.53
   4  -1   2  197.29    7.59
  -4   1  -2  211.80    7.81
   4  -1   2  208.81    7.60
   2   2   2  227.98    8.35
  -2   2  -2  222.02    8.30
  -2  -2  -2  225.53    6.57
  -2  -2  -2  226.11    8.27
   2  -2   2  225.77    8.21
   2   2   2  228.72    6.85
   0   1  -3 1341.43   59.03
   0   1  -3 1478.07   67.58
   0   1  -3 1533.12   66.76
   0  -1  -3 1452.86   68.51
   0  -1  -3 1478.22   57.99
   0  -1  -3 1466.82   67.19
   0  -1   3 1499.76   67.73
   0   1   3 1541.14   70.21
   5   0  -2  352.41   10.75
   5   0  -2  365.44    8.95
  -5   0   2  357.93    8.67
  -5   0   2  362.91   12.19
  -5   0   2  383.33   13.41
   1  -1  -3  369.17   11.39
   1   1  -3  328.40    9.32
  -1  -1   3  371.32   12.54
  -1  -1   3  355.34    9.81
  -1   1   3  354.96   12.57
  -1   1   3  362.13   11.42
  -1  -1   3  312.95    9.23
   1  -1  -3  330.85    7.29
   1  -1  -3  345.33    7.88
   1   1  -3  365.82   11.11
   1   1  -3  332.64   10.33
   1  -1  -3  358.91   12.48
  -4  -2  -1  151.39    5.21
  -4   2  -1  144.80    5.97
   4   2   1  151.02    5.44
   4   2   1  157.01    5.53
   4  -2   1  155.83    6.14
  -4   2  -1  154.72    6.29
   4  -2   1  156.19    6.31
  -4  -2  -1  158.22    5.65
   6   0  -1    0.49    0.59
  -6   0   1    0.02    1.12
  -6   0   1   -0.64    0.61
   6   0  -1    0.01    0.78
  -2   0  -3    0.05    0.70
   2   0   3    0.33    0.98
  -2   0  -3    0.12    0.84
   1   1   3 1464.25   60.93
  -1  -1  -3 1459.69   59.61
  -1  -1  -3 1469.18   69.04
   1  -1   3 1489.77   67.41
  -1   1  -3 1512.71   69.15
   0   3   0    0.14    0.77
   0  -3   0    0.21    1.01
   0   3   0   -0.16    0.97
   0  -3   0    1.06    0.76
  -3   2   2  408.59   10.49
  -3   2   2  433.94   15.74
   3  -2  -2  423.58   13.96
  -3  -2   2  423.95   11.37
  -3  -2   2  422.14   16.24
   3  -2  -2  427.84   11.20
   3   2  -2  375.33   10.45
   3  -2  -2  416.78   14.93
   3   2  -2  383.99   13.82
  -3   2   2  404.47   13.55
   6   1   0  124.91    5.02
   6  -1   0  122.15    4.69
  -6   1   0  116.59    4.53
  -6  -1   0  109.00    4.88
   6  -1   0  119.39    4.58
  -6   1   0  116.19    4.64
  -6  -1   0  121.20    4.40
  -3   0   3   -0.37    0.66
  -3   0   3    0.16    0.58
  -3   0   3   -0.06    0.87
   3   0  -3    0.71    0.64
   3   0  -3    0.00    0.60
   3   0  -3    0.86    0.84
   2  -1  -3   33.58    1.68
   2   1  -3   33.94    2.15
  -2  -1   3   34.98    1.76
   2  -1  -3   30.04    0.89
  -2   1   3   35.96    3.24
   2   1  -3   33.01    1.76
   2  -1  -3   35.85    2.41
   2   1  -3   33.41    1.54
  -2   1   3   33.86    1.76
  -2   1   3   31.25    0.73
  -2  -1   3   31.06    1.64
  -1   3   0 3148.62  200.90
   1  -3   0 3047.53  183.55
   1  -3   0 2534.80  157.43
   1   3   0 3194.07  200.08
  -1   3   0 3074.53  188.27
  -1  -3   0 3094.40  190.92
  -1  -3   0 3093.15  194.42
   1  -3   0 3212.42  205.36
   1   3   0 3053.27  189.59
   6   0   1   -0.84    0.94
  -6   0  -1   -0.24    0.80
   6   0   1   -0.23    0.80
  -6   0  -1    0.65    0.94
   5   0   2  281.39   10.10
  -5   0  -2  284.84    9.75
  -5   0  -2  308.31   10.55
   5   0   2  289.37    8.54
   5  -1  -2  278.79    7.55
   5   1  -2  265.48    9.06
   5  -1  -2  307.02   10.84
  -5   1   2  291.27    8.80
   5  -1  -2  295.54    9.04
  -5   1   2  278.61    7.67
  -5  -1   2  285.64    9.43
  -5   1   2  304.37   11.16
  -5  -2   0  116.24    4.58
  -5   2   0  118.38    4.99
  -5  -2   0  112.34    4.66
  -5   2   0  113.60    4.53
  -5   2   0  115.98    5.11
   5   2   0  112.16    3.60
   5  -2   0  116.51    4.93
   5  -2   0  116.62    5.81
   5   2   0  118.95    4.87
   3  -2   2    8.44    1.42
   3   2   2    8.06    1.32
  -3  -2  -2    6.21    1.55
  -3   2  -2    8.10    1.47
   3   2   2    8.08    1.49
  -3   2  -2    7.31    1.62
  -3  -2  -2    7.15    0.99
  -6  -1   1  207.74    7.53
  -6   1   1  196.74    6.47
   6   1  -1  207.57    7.52
  -6  -1   1  213.77    5.63
  -6   1   1  221.66    8.18
  -6   1   1  221.18    6.68
   6  -1  -1  217.61    8.16
   6  -1  -1  210.18    6.49
  -2   1  -3  123.38    4.90
  -2   1  -3  115.84    4.84
  -2  -1  -3  125.93    5.20
  -2  -1  -3  121.27    3.98
   2   1   3  121.61    4.13
   2  -1   3  122.82    4.72
   0   3  -1 9847.67 1130.37
   0  -3   1 9216.52 1055.96
   0  -3   1 9715.51 1111.25
   0   3  -1 9206.44 1056.22
   0   3   1 9749.23 1080.88
   0  -3  -1 9747.99 1119.09
   0  -3  -1 9672.45 1076.21
   0   3   1 9999.00 1144.77
   2  -3   0  240.29    7.62
  -2   3   0  244.08    7.96
  -2  -3   0  235.22    7.93
  -2  -3   0  242.98    8.16
  -2   3   0  250.67    9.78
   2   3   0  252.46    8.15
   2   3   0  248.58    8.26
   2  -3   0  254.44    9.59
  -2   3   0  249.78    7.82
   1   3  -1 1537.44   75.08
  -1   3   1 1645.71   81.14
  -1  -3   1 1556.16   75.17
   1  -3  -1 1620.32   80.24
  -1   3   1 1542.01   68.39
   1   3  -1 1521.70   73.14
   1  -3  -1 1596.28   76.29
   1  -3  -1 1652.49   75.08
  -1  -3   1 1603.24   76.61
   3   0   3    0.47    1.09
  -3   0  -3   -0.74    0.92
  -3   0  -3   -0.30    0.78
  -1   3  -1    6.41    1.41
   1  -3   1    5.59    1.37
  -1  -3  -1    7.63    1.39
  -1   3  -1    7.15    1.28
   1   3   1    6.22    1.40
  -1  -3  -1    6.46    1.24
   1  -3   1    6.24    0.76
   1   3   1    6.63    0.94
   3   1  -3  163.67    6.07
   3  -1  -3  151.74    6.24
  -3  -1   3  146.03    4.87
   3   1  -3  149.89    4.89
  -3   1   3  145.89    3.44
   3  -1  -3  153.38    5.28
  -3   1   3  155.28    4.64
  -3   1   3  149.39    6.43
  -3  -1   3  149.06    4.88
   3   1  -3  157.64    4.02
   3  -1  -3  149.70    3.40
   5   2  -1   33.51    1.84
   5  -2  -1   35.05    2.23
   5  -2  -1   28.44    1.78
  -5  -2   1   33.72    2.29
  -5  -2   1   31.27    1.49
  -5   2   1   33.38    2.18
  -5   2   1   29.44    2.26
   5  -2  -1   32.92    2.83
   5   2  -1   34.39    2.34
  -5   2   1   36.93    2.97
  -6   1  -1  977.22   40.69
  -6  -1  -1  930.60   39.18
  -6   1  -1  966.06   40.40
   6  -1   1  970.42   39.92
   6  -1   1  960.55   40.86
   6   1   1  902.83   38.07
  -5   1  -2    2.50    1.19
   5  -1   2    2.89    1.15
   5   1   2    2.46    1.34
   5  -1   2    2.69    1.30
  -5   1  -2    2.46    1.23
  -5  -1  -2    2.64    1.03
  -4   2   2  731.20   29.19
  -4   2   2  771.75   29.55
  -4  -2   2  688.52   26.87
  -4  -2   2  729.57   22.20
   4   2  -2  636.70   19.09
   4  -2  -2  730.50   26.67
   4   2  -2  646.89   25.56
   4  -2  -2  755.10   24.26
   4  -2  -2  744.91   29.13
  -4   2   2  723.13   22.47
   2  -3  -1  967.86   41.31
   2  -3  -1  989.77   42.17
  -2   3   1  970.79   41.57
  -2   3   1  986.75   41.57
  -2   3   1  997.63   37.58
  -2  -3   1  942.57   37.15
  -2  -3   1  971.78   40.03
   2   3  -1  911.64   35.84
   2   3  -1  966.28   40.38
  -4   0   3    0.18    0.49
  -4   0   3    0.33    0.59
  -4   0   3    0.94    0.93
   4   0  -3   -0.56    0.90
   4   0  -3    0.21    0.57
   4   0  -3    0.43    0.46
   5   2   1  407.23   14.40
  -5   2  -1  405.45   15.45
  -5  -2  -1  397.93   13.89
  -5  -2  -1  410.84   16.05
  -5   2  -1  422.37   15.75
   5   2   1  418.42   16.37
   5  -2   1  414.55   15.61
   5  -2   1  409.06   15.42
  -2  -3  -1  458.24   16.05
  -2   3  -1  416.41   11.35
   2  -3   1  452.69   12.30
   2   3   1  457.28   16.23
   2   3   1  465.33   16.14
  -2   3  -1  452.54   16.27
  -2   3  -1  462.49   17.26
  -2  -3  -1  453.17   16.05
   2  -3   1  462.92   17.29
   6   0  -2 1155.72   49.45
  -6   0   2 1104.31   45.40
   6   0  -2 1145.13   40.90
  -6   0   2 1170.63   51.83
  -6   0   2 1040.46   37.21
   3   3   0  323.57   10.50
   3  -3   0  329.67    9.58
  -3  -3   0  304.41   10.26
  -3   3   0  342.65   12.99
   3   3   0  333.12   11.24
  -3  -3   0  326.22   11.22
  -3   3   0  330.03   11.13
   3  -3   0  333.90   12.68
  -3   1  -3   -0.95    0.94
   3  -1   3    0.15    0.89
  -3  -1  -3   -0.03    0.97
   3   1   3   -0.06    0.66
  -3  -1  -3    0.25    0.60
   3  -1   3    0.93    0.94
  -3   1  -3    0.22    0.90
   7   0   0  251.50    9.40
  -7   0   0  261.66    9.68
  -7   0   0  279.98    8.73
  -4   2  -2  590.60   23.41
   4   2   2  592.98   20.19
  -4  -2  -2  581.76   20.00
  -4  -2  -2  599.75   22.97
   4   2   2  606.76   23.39
  -4   2  -2  539.55   22.02
   4  -2   2  600.72   25.77
   0   2   3   50.14    1.08
   0  -2  -3   52.43    2.80
   0  -2   3   46.58    2.89
   0  -2  -3   47.61    1.18
   0   2  -3   46.73    2.30
   0   2  -3   45.71    2.67
   0   2  -3   45.54    1.62
   0   2   3   53.01    2.92
   0  -2  -3   48.87    3.16
   4  -1  -3   97.83    3.01
   4   1  -3   94.02    2.08
   4  -1  -3   97.71    2.54
  -4   1   3  101.20    3.66
  -4   1   3  100.59    2.60
  -4   1   3  105.02    4.84
  -4  -1   3  112.42    5.14
  -4  -1   3   95.70    3.67
   4   1  -3  101.08    2.08
   4  -1  -3  102.55    4.72
   4   1  -3   91.77    3.77
   4   1  -3   94.93    3.57
   1  -2  -3  238.01    9.25
   1  -2  -3  224.40    7.85
   1   2  -3  211.70    7.69
  -1  -2   3  207.23    5.56
   1   2  -3  230.98    6.81
  -1   2   3  227.70    8.23
  -1  -2   3  228.65    6.77
   1   2  -3  221.99    5.73
  -1  -2   3  231.66    9.35
   7   0  -1    0.02    0.50
  -7   0   1    0.26    0.68
  -7   0   1    0.33    0.89
   7   0  -1   -0.24    0.87
  -3   3   1    1.15    1.27
  -3   3   1    3.62    1.38
  -3   3   1    3.11    1.12
  -3  -3   1    3.37    1.19
  -3  -3   1    3.03    1.14
   3  -3  -1    2.39    1.38
   3  -3  -1    2.48    1.30
   3   3  -1    4.97    1.23
   3   3  -1    3.25    1.11
  -4   0  -3   -0.31    0.83
   4   0   3    0.72    0.88
  -4   0  -3    0.27    0.95
   1  -2   3   27.22    1.92
  -1   2  -3   27.09    1.23
  -1   2  -3   26.83    2.18
  -1  -2  -3   26.78    1.17
   1   2   3   30.87    2.30
  -1   2  -3   26.83    1.94
   1   2   3   27.92    1.11
  -1  -2  -3   30.71    2.36
  -6   1   2  224.35    6.72
   6   1  -2  241.70    9.73
  -6  -1   2  213.64    7.92
   6  -1  -2  253.10    9.45
   6  -1  -2  237.31    7.88
  -6   1   2  235.73    7.64
  -6   1   2  243.18    9.57
   6  -1  -2  240.95    7.72
   3   3   1   73.56    3.50
   3  -3   1   69.94    3.83
   3  -3   1   69.94    2.19
  -3  -3  -1   69.17    2.88
  -3  -3  -1   72.03    3.45
  -3   3  -1   70.67    3.86
  -3   3  -1   64.70    2.12
   3   3   1   73.27    3.72
  -6   0  -2  670.75   25.74
  -6   0  -2  666.85   25.42
   6   0   2  643.61   25.70
   6   0   2  666.60   25.97
  -7   1   0    7.08    1.17
   7   1   0    5.66    1.37
  -7  -1   0    5.98    1.41
   7  -1   0    4.62    1.26
   7  -1   0    5.96    1.12
  -7  -1   0    4.70    0.88
  -7   1   0    4.56    1.25
  -6   2   0  224.92    8.25
  -6   2   0  222.33    7.80
  -6  -2   0  223.07    8.38
  -6   2   0  233.24    8.72
  -6  -2   0  222.71    7.92
   6  -2   0  220.06    8.28
   6   2   0  219.09    8.31
   6  -2   0  230.24    8.61
  -2   2   3  186.18    6.58
  -2   2   3  183.80    8.02
   2  -2  -3  195.36    7.96
  -2  -2   3  173.39    5.25
  -2  -2   3  187.35    5.80
  -2  -2   3  197.17    8.16
   2   2  -3  186.81    5.75
   2  -2  -3  192.06    6.53
   2   2  -3  190.37    6.68
  -7   0  -1   -0.08    0.84
   7   0   1   -0.88    0.97
  -7   0  -1   -0.13    0.98
   7   0   1    1.11    0.80
   0   3  -2 1552.20   76.89
   0   3   2 1581.41   78.80
   0  -3   2 1507.09   76.03
   0  -3  -2 1622.04   80.36
   0   3  -2 1561.78   76.13
   0  -3   2 1618.05   78.24
   0   3   2 1566.69   67.25
   0  -3  -2 1537.79   66.14
   1  -3  -2  445.78   16.72
   1  -3  -2  447.99   16.55
   1  -3  -2  432.31   11.84
  -1   3   2  418.00   11.67
  -1   3   2  449.77   16.60
   1   3  -2  433.44   16.11
   1   3  -2  436.41   14.95
  -1  -3   2  434.44   14.47
  -1  -3   2  425.29   15.74
   5   0  -3   -1.56    0.95
   5   0  -3    0.54    0.43
  -5   0   3    0.84    0.95
   5   0  -3   -0.21    0.82
  -5   0   3    0.08    0.43
  -5   0   3   -0.28    0.82
   5  -2  -2  229.05    8.56
   5   2  -2  223.70    8.12
  -5  -2   2  203.54    4.77
  -5  -2   2  215.84    8.07
   5   2  -2  197.59    4.70
  -5   2   2  233.21    8.97
  -5   2   2  215.78    6.23
  -5   2   2  245.18    8.93
   5  -2  -2  239.68    7.84
   5  -2  -2  225.15    6.72
  -4   3   0  326.34   11.73
   4  -3   0  347.15   13.21
   4  -3   0  341.57   10.50
  -4   3   0  343.72   13.44
   4   3   0  333.42   10.82
   4   3   0  355.94   14.28
  -4  -3   0  349.48   12.44
  -4   3   0  327.75   10.18
  -4  -3   0  325.67   11.64
  -7   1   1  198.99    6.90
   7   1  -1  201.82    7.91
  -7  -1   1  198.68    7.59
  -7  -1   1  214.33    5.69
   7  -1  -1  211.85    6.62
  -7   1   1  224.50    8.10
  -7   1   1  214.55    8.39
   7  -1  -1  201.14    7.16
  -1   3  -2   72.11    4.72
   1  -3   2   77.68    3.77
   1   3   2   79.58    2.81
  -1  -3  -2   80.57    3.92
  -1  -3  -2   78.67    2.84
   1   3   2   80.44    4.01
  -1   3  -2   79.27    3.79
  -6   2   1  162.12    6.04
   6  -2  -1  157.14    6.40
  -6   2   1  159.12    6.32
  -6  -2   1  150.50    4.82
  -6  -2   1  154.52    6.25
   6   2  -1  147.91    4.28
   6  -2  -1  166.83    5.97
   6   2  -1  158.69    6.28
   6  -2  -1  151.78    4.77
  -6   2   1  146.57    6.01
  -2   2  -3  708.24   28.99
  -2  -2  -3  735.65   24.75
  -2  -2  -3  761.90   30.85
   2  -2   3  724.75   28.25
   2   2   3  740.14   30.20
   2   2   3  706.46   23.43
   4  -1   3    0.88    1.05
  -4   1  -3    1.28    1.12
  -4   1  -3    0.72    1.11
  -4  -1  -3    1.21    1.01
   4  -1   3    1.62    1.15
   4   1   3    0.79    0.84
  -2  -3   2  112.93    4.93
  -2  -3   2  110.83    4.69
  -2   3   2  112.52    2.97
   2   3  -2  109.33    4.60
  -2   3   2  117.57    4.88
   2  -3  -2  117.13    5.06
   2  -3  -2  119.63    5.07
   2   3  -2   97.07    4.79
  -2   3   2  111.75    4.98
  -6   1  -2  764.68   31.70
   6  -1   2  768.18   31.29
   6  -1   2  769.51   32.39
  -6  -1  -2  769.67   30.33
  -6   1  -2  761.54   31.88
   6   1   2  773.75   33.04
  -3  -2   3  195.44    5.16
  -3   2   3  196.93    6.53
   3  -2  -3  189.40    6.44
   3  -2  -3  202.55    8.00
   3   2  -3  182.52    4.94
  -3  -2   3  181.37    6.76
   3   2  -3  194.28    6.97
  -3  -2   3  191.30    6.30
  -3   2   3  177.79    2.85
  -3   2   3  201.86    8.13
  -4  -3   1   15.24    1.80
   4   3  -1   13.79    1.74
   4   3  -1   15.03    1.53
   4  -3  -1   16.35    1.85
  -4   3   1   14.83    1.27
  -4  -3   1   13.67    1.52
  -4   3   1   14.52    2.05
   4  -3  -1   12.33    1.50
  -4   3   1   14.10    1.84
  -6  -2  -1  257.21    9.30
  -6   2  -1  251.71    9.97
  -6  -2  -1  235.23    8.56
   6  -2   1  244.87   10.06
   6   2   1  257.45    9.47
   6  -2   1  248.79    9.87
  -6   2  -1  251.47    9.74
   7  -1   1 1087.42   51.46
   7   1   1 1173.18   53.47
  -7  -1  -1 1215.97   52.54
  -7  -1  -1 1171.57   53.47
   7  -1   1 1196.54   53.41
  -7   1  -1 1205.46   54.57
  -7   1  -1 1224.72   55.32
  -2  -3  -2  248.58    9.47
   2   3   2  249.45    6.94
  -2   3  -2  255.80    9.75
  -2   3  -2  246.44    9.66
   2  -3   2  247.20    9.52
   2   3   2  255.94    9.79
  -2  -3  -2  235.42    6.64
   0   0  -4   32.23    2.16
   0   0  -4   33.48    2.07
   1   0  -4    6.22    1.62
  -1   0   4    5.47    1.24
   1   0  -4    4.39    0.92
   1   0  -4    3.41    1.28
  -5  -2  -2  339.62   12.88
  -5   2  -2  333.68   13.23
  -5   2  -2  340.79   13.74
   5  -2   2  353.72   14.08
   5  -2   2  342.28   13.23
   5   2   2  342.81   11.60
  -5  -2  -2  336.91   11.50
   5  -1  -3    0.43    0.62
   5   1  -3    0.16    0.15
   5   1  -3    0.85    0.78
  -5  -1   3    0.24    0.87
  -5  -1   3   -0.07    0.82
  -5   1   3    0.68    1.08
  -5   1   3    0.12    0.59
   5  -1  -3   -0.41    1.01
   5  -1  -3    0.10    0.74
  -5   1   3    0.09    0.74
   5   1  -3    0.03    0.15
  -4   3  -1 3075.61  204.96
  -4  -3  -1 2963.45  186.03
  -4  -3  -1 2819.27  175.85
  -4   3  -1 2859.00  167.65
  -4   3  -1 2880.75  188.16
   4   3   1 2925.34  185.78
   4   3   1 2953.81  188.05
   4  -3   1 2908.50  189.37
  -7   0   2  208.23    8.34
  -7   0   2  187.04    6.62
  -7   0   2  190.75    4.89
   7   0  -2  205.61    6.95
   7   0  -2  195.19    4.96
  -1   0  -4    0.32    0.97
  -1   0  -4    1.43    0.59
  -1   0  -4    1.21    0.71
  -5   0  -3   -1.02    1.05
   5   0   3   -0.35    1.00
  -5   0  -3   -0.28    0.93
   2   0  -4  413.64   14.24
   2   0  -4  432.36   15.51
  -2   0   4  439.15   17.82
  -2   0   4  414.92   11.83
   2   0  -4  404.68   12.51
   3  -2   3  284.59   10.93
  -3  -2  -3  287.27   11.33
   3   2   3  286.98    9.13
   3   2   3  293.24   11.45
  -3   2  -3  282.81   11.65
  -3   2  -3  278.06   10.68
  -3  -2  -3  289.22    9.38
  -3   3   2  218.55    8.09
  -3  -3   2  206.73    7.95
   3   3  -2  213.85    8.32
  -3  -3   2  200.71    5.93
  -3   3   2  210.64    9.70
   3   3  -2  184.63    5.51
   3  -3  -2  212.12    8.11
   3  -3  -2  209.55    8.06
  -3   3   2  214.63    5.93
  -3   3   2  217.67    5.74
   0  -1  -4  611.43   24.63
   0   1  -4  623.73   23.64
   0   1  -4  594.55   21.04
   0  -1  -4  641.59   24.30
   0   1  -4  602.57   22.33
   0  -1  -4  610.26   18.59
   1   1  -4  715.22   27.30
   1  -1  -4  761.81   30.70
   1  -1  -4  655.38   19.99
   1   1  -4  677.68   25.96
  -1   1   4  748.35   28.11
  -1  -1   4  674.97   24.66
   1  -1  -4  704.62   22.06
   1   1  -4  730.47   26.94
   1  -1  -4  714.55   28.97
  -8   0   0   93.88    3.66
  -8   0   0   93.06    4.39
   8   0   0   94.59    4.36
   4  -2  -3  367.00    9.02
  -4  -2   3  377.31   13.33
  -4   2   3  348.04    8.55
  -4   2   3  382.46   12.60
   4  -2  -3  385.63   14.96
  -4  -2   3  373.67    9.28
  -4  -2   3  378.14   13.37
   4   2  -3  357.53    9.46
   4   2  -3  381.33   15.47
   4  -2  -3  376.15   12.38
  -4   2   3  389.28   15.48
   5  -3   0   14.12    1.93
  -5   3   0   13.88    1.74
  -5   3   0   14.99    1.93
  -5   3   0   13.62    2.26
  -5  -3   0   13.43    1.83
  -5  -3   0   15.32    1.74
   5   3   0   15.37    1.76
   5  -3   0   14.59    1.32
   5   3   0   15.24    1.42
   3   3   2  781.64   27.74
  -3   3  -2  689.85   20.43
  -3  -3  -2  788.62   31.89
  -3  -3  -2  776.95   29.52
  -3   3  -2  766.30   32.32
   3   3   2  802.80   32.90
   3  -3   2  788.80   32.89
  -2   0  -4  335.28   12.51
  -2   0  -4  328.11   10.64
   7  -1  -2  424.40   12.77
   7   1  -2  413.38   15.06
   7  -1  -2  415.65   13.55
  -7   1   2  460.52   15.00
  -7   1   2  432.23   16.85
  -7  -1   2  404.16   14.72
  -7   1   2  402.01   13.29
  -7  -1   2  399.84    9.16
  -1  -1  -4   91.06    4.23
  -1   1  -4   86.67    3.72
  -1  -1  -4   89.28    2.96
   1  -1   4   82.45    2.67
  -1   1  -4   76.34    3.00
   1   1   4   88.75    3.02
   6   0  -3   -0.74    1.02
   6   0  -3    0.43    0.69
   6   0  -3    0.15    0.47
  -6   0   3   -0.03    0.45
  -6   0   3   -0.67    1.05
  -6   0   3   -1.07    0.90
   3   0  -4  330.65   10.60
   3   0  -4  342.26   10.56
   3   0  -4  338.46   12.61
  -3   0   4  360.02   13.30
  -3   0   4  357.21   10.58
  -5   1  -3  144.43    6.30
   5   1   3  148.93    5.46
   5  -1   3  154.86    6.62
   5  -1   3  154.03    6.45
  -5  -1  -3  150.87    5.35
  -5   1  -3  152.16    6.51
  -6   2   2   87.36    3.35
   6   2  -2   80.76    2.01
   6  -2  -2   86.55    4.39
  -6   2   2   88.61    4.57
  -6   2   2   87.24    3.52
   6  -2  -2   87.74    3.54
  -6  -2   2   90.37    4.10
   6   2  -2   88.48    4.05
  -6  -2   2   76.42    1.90
   6  -2  -2   88.06    4.36
   2  -1  -4   44.58    2.86
   2   1  -4   40.69    2.52
   2  -1  -4   38.57    2.12
   2   1  -4   34.70    1.99
   2   1  -4   39.88    2.51
  -2  -1   4   37.54    2.07
  -2   1   4   42.42    2.96
  -2   1   4   38.53    2.16
  -2  -1   4   42.29    2.57
   2  -1  -4   34.14    1.32
  -8   0   1   -0.13    0.72
   8   0  -1   -0.14    0.67
   8   0  -1    0.09    0.88
  -8   0   1    0.44    0.91
   7  -2   0   78.16    4.86
   7   2   0   76.18    4.02
   7  -2   0   74.59    3.83
  -7   2   0   68.98    3.56
  -7  -2   0   75.76    3.56
  -7   2   0   76.64    3.60
  -7  -2   0   78.26    3.95
  -7   2   0   74.92    3.88
  -7   0  -2    3.22    1.74
  -7   0  -2    5.77    1.36
   7   0   2    6.15    1.37
   7   0   2    5.82    1.44
  -5   3   1  679.37   26.52
   5   3  -1  654.02   23.19
   5  -3  -1  672.84   25.48
  -5   3   1  691.32   26.63
  -5   3   1  701.05   28.55
   5   3  -1  685.40   27.12
  -5  -3   1  652.84   26.15
  -5  -3   1  597.09   20.33
   5  -3  -1  697.49   30.29
  -8  -1   0    9.91    1.73
   8  -1   0   11.55    2.11
   8  -1   0   10.07    1.81
  -8  -1   0   11.85    1.43
  -8   1   0   10.85    1.85
  -8   1   0   10.25    1.58
   8   1   0   11.03    1.69
  -4  -3   2    9.84    1.17
   4   3  -2    8.82    1.08
   4   3  -2    8.56    1.58
  -4   3   2    7.30    1.61
  -4   3   2    7.75    1.02
  -4  -3   2    9.26    1.57
  -4   3   2   10.12    2.02
   4  -3  -2    9.50    1.59
   4  -3  -2    9.25    2.10
  -7  -2   1    5.22    1.31
  -7   2   1    3.14    1.33
  -7   2   1    1.20    1.23
   7  -2  -1    3.95    1.03
  -7   2   1    3.29    1.46
   7   2  -1    3.50    1.34
   7  -2  -1    3.74    1.10
  -7  -2   1    2.36    0.81
   2   1   4   14.30    1.49
   2  -1   4   17.29    1.72
  -2  -1  -4   15.18    1.37
  -2  -1  -4   14.17    1.91
  -2   1  -4   17.04    2.19
  -2   1  -4   21.13    1.78
  -5   3  -1   -0.85    1.11
  -5   3  -1    0.76    0.73
   5   3   1    0.74    1.23
   5   3   1    0.97    0.93
   5  -3   1   -0.66    1.12
  -5  -3  -1    0.46    0.90
  -5  -3  -1    0.29    0.91
  -5   3  -1   -1.06    1.06
   4  -2   3   75.44    4.11
   4   2   3   75.07    3.55
  -4   2  -3   76.22    4.21
  -4  -2  -3   81.49    4.27
  -4  -2  -3   77.12    3.60
  -4   2  -3   75.00    4.32
  -8   0  -1    0.72    0.88
   8   0   1   -0.15    1.04
  -8   0  -1    0.81    1.03
   8   0   1   -0.61    0.84
  -6   1   3  152.00    6.90
   6  -1  -3  148.09    4.90
   6  -1  -3  158.12    5.14
  -6  -1   3  151.67    5.47
   6  -1  -3  144.37    6.69
   6   1  -3  147.55    5.36
  -6  -1   3  154.78    6.17
  -6   1   3  151.97    4.98
  -6   1   3  154.14    4.86
  -3   1   4   31.12    1.22
  -3  -1   4   34.46    2.06
   3  -1  -4   34.66    2.28
   3  -1  -4   35.99    2.71
   3   1  -4   30.94    1.94
   3   1  -4   34.24    1.57
   3  -1  -4   34.70    1.12
   3   1  -4   33.20    1.90
  -3   1   4   36.65    2.35
  -3   1   4   32.34    2.75
  -3  -1   4   32.57    1.87
   0  -4   0   27.24    2.56
   0  -4   0   28.16    2.43
   0   4   0   26.06    2.54
   0   4   0   27.18    2.30
   8  -1  -1   97.58    4.43
   8  -1  -1  105.65    4.76
  -8  -1   1  102.54    4.94
   8   1  -1  111.01    5.01
  -8   1   1  111.45    5.71
  -8  -1   1  110.14    3.62
  -8   1   1  116.53    4.13
   3   0   4   49.12    3.45
  -3   0  -4   46.46    3.78
  -3   0  -4   52.60    3.23
  -6  -2  -2  170.05    6.45
   6  -2   2  168.48    7.51
  -6   2  -2  151.89    6.98
   6  -2   2  159.91    7.04
  -6  -2  -2  164.85    7.01
   6   2   2  163.84    6.31
  -6   2  -2  158.62    7.13
   7  -1   2  126.89    5.69
  -7   1  -2  128.08    7.22
  -7  -1  -2  138.84    5.68
  -7  -1  -2  130.42    5.58
   7   1   2  126.22    5.45
  -7   1  -2  127.99    5.80
   7  -1   2  129.84    6.11
   1  -4   0  255.45    8.87
  -1   4   0  256.52   10.50
  -1  -4   0  265.28   10.10
  -1   4   0  270.19   10.59
   1  -4   0  274.03   10.98
   1   4   0  264.92   10.05
   1   4   0  258.37    9.28
  -1  -4   0  269.75   10.83
   1  -4   0  252.55    9.07
   7   2   1   43.50    2.83
  -7   2  -1   41.63    2.94
  -7  -2  -1   42.84    2.81
   7  -2   1   38.14    3.05
   7  -2   1   40.26    2.94
  -7  -2  -1   39.42    2.49
  -7   2  -1   39.47    2.91
   4   0  -4  269.12   10.14
  -4   0   4  235.37    9.36
   4   0  -4  244.02    7.58
   4   0  -4  246.39    7.09
  -4   0   4  256.48    7.77
  -4   3  -2   10.66    1.97
   4  -3   2   12.54    1.79
  -4   3  -2   10.33    0.76
  -4   3  -2   10.12    1.77
   4   3   2   12.12    1.70
   4   3   2    9.79    1.71
  -4  -3  -2   11.74    1.71
  -4  -3  -2   10.66    1.61
   5  -2  -3  215.37    5.67
   5  -2  -3  215.58    7.14
  -5   2   3  222.92    8.25
   5   2  -3  205.89    7.80
  -5   2   3  221.05    9.35
   5  -2  -3  211.59    8.96
  -5  -2   3  215.51    8.13
  -5   2   3  204.99    5.65
  -5  -2   3  210.33    4.50
  -5  -2   3  227.73    8.75
   0  -3  -3  307.09   12.18
   0  -3  -3  308.36   11.74
   0   3   3  309.83   12.05
   0  -3   3  306.98   12.20
   0   3   3  301.90    7.50
   0  -3  -3  276.44    6.74
   0   3  -3  297.07   10.37
   0   3  -3  297.38   11.20
   6   0   3   -0.70    0.99
  -6   0  -3    0.70    0.94
  -6   0  -3   -0.24    0.99
   1  -3  -3  271.78    5.97
   1   3  -3  277.34   10.32
  -1  -3   3  233.99    5.63
  -1  -3   3  278.35   10.35
   1  -3  -3  279.26   10.27
  -1   3   3  263.35    5.59
   1   3  -3  245.95    9.79
  -1   3   3  277.58   10.38
  -1  -3   3  278.08   10.21
   1  -3  -3  269.97   10.90
   8   1   1  585.76   23.73
  -8  -1  -1  592.16   24.10
   8  -1   1  600.58   24.97
   8  -1   1  593.14   25.57
  -8   1  -1  592.71   24.00
  -8   1  -1  590.32   24.13
  -8  -1  -1  606.08   22.59
   0   4  -1  348.65   13.71
   0  -4   1  366.54   13.45
   0  -4  -1  349.96   11.05
   0   4   1  374.20   14.38
   0  -4   1  373.22   14.45
   0  -4  -1  376.75   14.44
   0   4  -1  366.35   13.61
   0   4   1  370.12   11.89
  -2   4   0 2642.41  160.11
  -2  -4   0 2630.53  160.43
   2   4   0 2638.26  163.08
   2  -4   0 2651.70  156.66
  -2  -4   0 2742.58  174.00
   2  -4   0 2726.54  174.14
  -2   4   0 2603.27  167.81
   2   4   0 2689.38  164.79
  -1   3  -3  823.96   34.89
  -1   3  -3  794.38   35.98
   1   3   3  837.55   36.60
   1  -3   3  817.36   36.16
  -1  -3  -3  832.69   35.51
  -1  -3  -3  795.47   26.71
   1   3   3  850.51   28.43
  -1  -4   1    7.93    1.51
  -1  -4   1    8.79    1.54
  -1   4   1   10.81    1.74
   1  -4  -1   11.53    1.40
  -1   4   1    9.77    1.45
   1   4  -1    8.91    1.46
   1  -4  -1   10.02    1.54
   1  -4  -1   10.16    1.78
   1   4  -1    9.18    2.02
  -3  -1  -4  183.59    7.91
  -3   1  -4  171.52    7.04
  -3   1  -4  185.02    7.26
   3  -1   4  178.72    7.23
  -3  -1  -4  182.17    5.56
   3   1   4  181.48    5.86
  -1  -4  -1  454.40   15.23
  -1   4  -1  460.55   18.53
  -1  -4  -1  474.85   18.09
   1   4   1  468.90   15.60
   1   4   1  474.91   18.22
   1  -4   1  459.00   18.22
  -1   4  -1  466.96   17.26
   1  -4   1  430.44   13.36
  -6   3   0    7.85    1.66
  -6   3   0   10.43    1.68
  -6  -3   0   11.58    1.63
   6  -3   0    8.98    1.73
   6   3   0   10.52    1.25
   6   3   0   10.54    1.60
  -6   3   0    9.80    1.53
   6  -3   0    9.85    1.62
  -6  -3   0   10.05    1.18
  -8   0   2  358.57   12.64
   8   0  -2  342.56   12.22
  -8   0   2  369.91   10.28
   8   0  -2  359.94   10.66
  -8   0   2  312.44   11.21
   2  -3  -3   14.15    1.89
  -2   3   3   12.86    1.68
   2  -3  -3   12.56    2.27
  -2   3   3   12.43    0.67
  -2  -3   3   13.55    1.13
  -2   3   3   11.55    0.55
   2   3  -3   13.51    1.71
   2   3  -3    9.79    1.49
  -2  -3   3   11.24    0.90
  -2  -3   3   14.26    1.68
   4   1  -4  108.65    2.84
   4  -1  -4  106.64    4.16
   4  -1  -4  104.82    5.20
   4   1  -4  101.99    2.88
   4   1  -4  110.58    5.41
  -4   1   4  100.65    5.45
   4  -1  -4  104.20    2.72
  -4   1   4  115.38    4.36
  -4  -1   4  103.52    3.83
  -4   1   4   97.48    2.92
  -4  -1   4  113.23    5.51
   4   1  -4  112.49    4.85
   0   2  -4  209.21    8.58
   0   2  -4  205.74    5.82
   0  -2  -4  214.73    9.29
   0  -2  -4  221.44    8.37
   0  -2   4  216.19    8.27
   0   2   4  222.54    8.67
   0   2   4  190.70    4.43
   0  -2  -4  221.61    4.81
   1   2  -4  417.82   13.12
   1   2  -4  404.83   14.72
  -1  -2   4  406.91   13.19
   1   2  -4  422.98   15.11
   1  -2  -4  419.84   15.39
  -1   2   4  430.01   16.04
  -1  -2   4  365.75   12.03
   1  -2  -4  430.59   17.47
  -5  -3   2  187.21    7.71
   5  -3  -2  183.91    7.46
   5  -3  -2  181.86    7.52
  -5   3   2  180.78    5.91
   5   3  -2  177.51    5.27
   5   3  -2  182.86    7.52
  -5  -3   2  178.78    5.37
  -5   3   2  187.28    7.97
  -5   3   2  190.95    7.48
   5  -3  -2  185.07    5.41
  -6   1  -3   15.86    2.13
   6  -1   3   19.64    2.18
   6   1   3   19.11    1.75
  -6   1  -3   18.23    2.13
  -6  -1  -3   17.76    1.74
  -2   4   1   43.72    3.09
   2   4  -1   47.05    2.90
   2  -4  -1   46.96    3.29
  -2  -4   1   45.97    2.82
  -2  -4   1   45.73    3.46
   2  -4  -1   45.79    3.24
   2   4  -1   40.25    2.50
  -2   4   1   45.63    2.06
  -6   3   1    0.42    0.87
  -6   3   1    1.08    1.37
   6  -3  -1    1.17    1.14
   6  -3  -1    2.38    0.94
   6  -3  -1    1.15    0.99
  -6  -3   1    1.48    0.87
  -6  -3   1    1.36    1.18
   6   3  -1    0.72    0.88
   6   3  -1    1.24    1.18
  -6   3   1    2.00    1.17
  -7   0   3   -0.06    0.76
  -7   0   3    0.71    1.04
   7   0  -3    0.17    0.41
   7   0  -3   -0.62    1.00
  -7   0   3    0.20    0.44
  -2  -3  -3    6.04    1.53
  -2   3  -3    5.75    1.41
  -2  -3  -3    4.66    0.94
   2   3   3    7.20    1.60
  -2   3  -3    6.86    1.54
   2   3   3    6.66    0.99
   2  -3   3    7.11    1.41
   2  -4   1   24.95    2.45
   2   4   1   27.05    1.77
  -2   4  -1   25.45    2.12
   2  -4   1   27.27    1.29
  -2  -4  -1   24.92    2.30
  -2  -4  -1   24.78    1.77
   2   4   1   25.91    2.25
  -2   4  -1   24.69    2.44
  -4   0  -4    1.05    1.06
  -4   0  -4    0.20    0.92
   4   0   4    0.55    0.95
   7  -2  -2    0.66    0.86
   7  -2  -2    1.40    1.14
   7   2  -2    0.27    1.08
  -7  -2   2    0.30    1.08
  -7   2   2    0.71    0.71
  -7  -2   2    0.76    0.38
  -7   2   2    0.43    0.89
  -7   2   2   -0.14    1.15
   7  -2  -2    1.07    0.74
   1   2   4  389.43   15.57
  -1  -2  -4  412.89   16.03
  -1  -2  -4  384.74   10.79
  -1   2  -4  342.75   10.46
  -1   2  -4  385.83   14.03
   1  -2   4  380.96   13.48
   1   2   4  388.44   11.04
  -1   2  -4  407.67   16.97
  -5   2  -3  369.78   15.45
   5   2   3  377.42   14.48
  -5  -2  -3  386.23   13.36
   5  -2   3  377.18   15.22
   5  -2   3  369.56   15.54
  -5  -2  -3  383.48   15.64
  -5   2  -3  381.46   15.77
   2   2  -4  172.90    5.61
  -2  -2   4  166.78    5.65
   2  -2  -4  165.48    6.21
   2   2  -4  153.17    6.07
  -2  -2   4  160.55    5.69
  -2  -2   4  166.99    6.26
  -2   2   4  178.15    6.71
   2   2  -4  168.10    5.89
   2  -2  -4  181.49    7.95
  -2   2   4  167.15    7.68
   3  -4   0 1503.03   69.22
  -3  -4   0 1544.44   75.71
  -3  -4   0 1477.35   73.24
  -3   4   0 1525.59   73.17
  -3   4   0 1556.65   75.42
   3  -4   0 1561.56   81.95
  -3   4   0 1507.76   79.80
   3   4   0 1543.01   76.10
   3   4   0 1518.47   75.17
  -8   1   2  813.13   29.86
  -8   1   2  829.80   37.04
  -8   1   2  773.05   30.85
  -8  -1   2  854.50   35.14
   8   1  -2  765.40   33.09
   8  -1  -2  852.58   33.37
   8  -1  -2  878.55   33.27
  -8  -1   2  799.94   25.33
   3   3  -3   29.53    2.36
  -3   3   3   28.86    2.95
   3  -3  -3   31.83    2.63
   3  -3  -3   27.13    2.28
  -3  -3   3   30.20    2.40
  -3   3   3   27.84    0.95
  -3   3   3   30.86    2.68
  -3  -3   3   27.59    1.29
  -3  -3   3   28.48    1.81
  -3   3   3   26.71    0.81
   3   3  -3   25.79    1.84
  -5   0   4 1836.67   92.85
   5   0  -4 1737.56   81.49
  -5   0   4 1942.84   92.24
  -5   0   4 1915.91  105.49
   5   0  -4 1932.89  105.13
   5   0  -4 1944.22   97.20
   6  -3   1 2746.72  177.11
   6   3   1 2664.99  167.87
  -6   3  -1 2692.28  162.23
  -6  -3  -1 2779.74  177.83
   6  -3   1 2702.65  174.93
  -6   3  -1 2705.94  175.07
  -6   3  -1 2636.90  171.83
  -6  -3  -1 2761.90  170.42
   6   3   1 2792.98  179.17
   9   0   0  303.18   12.35
  -9   0   0  318.19   12.61
  -9   0   0  339.62   12.78
  -5   3  -2  321.72   13.39
   5   3   2  321.36   12.83
  -5   3  -2  307.95   13.07
  -5  -3  -2  307.29   10.75
  -5  -3  -2  328.43   12.90
   5   3   2  329.92   13.11
   5  -3   2  324.07   13.53
  -8  -2   0   18.78    2.09
  -8   2   0   20.76    2.47
   8  -2   0   16.73    2.45
  -8  -2   0   17.76    1.87
   8  -2   0   15.82    1.99
   8   2   0   20.20    2.14
  -8   2   0   16.57    1.90
  -8   0  -2    6.91    1.56
   8   0   2    5.71    1.56
  -8   0  -2    7.06    1.93
   8   0   2    9.12    1.51
   3  -4  -1  718.51   29.97
  -3   4   1  751.02   28.60
  -3  -4   1  719.70   29.07
  -3  -4   1  715.90   27.69
  -3   4   1  705.29   30.60
  -3   4   1  694.77   27.42
   3   4  -1  697.18   28.94
   3  -4  -1  750.29   32.34
   3   4  -1  665.51   26.07
  -2  -2  -4  365.50   10.65
   2   2   4  372.39   11.03
   2  -2   4  363.09   13.28
  -2   2  -4  331.67    9.96
  -2  -2  -4  382.34   15.26
  -2   2  -4  358.79   13.96
   2   2   4  370.79   15.07
   7   1  -3    4.17    1.20
  -7   1   3    4.78    0.98
   7  -1  -3    5.75    0.98
  -7   1   3    6.60    1.52
  -7  -1   3    4.34    1.36
   7  -1  -3    5.41    0.87
  -7   1   3    5.63    0.88
  -7  -1   3    5.09    1.21
   7  -1  -3    5.50    1.54
  -4   1  -4  130.40    5.80
   4   1   4  132.73    5.78
  -4   1  -4  127.08    5.84
  -4  -1  -4  126.74    4.50
   4  -1   4  129.37    5.86
   4  -1   4  130.96    5.89
  -4  -1  -4  128.84    6.34
   9   0  -1   -0.87    1.00
   9   0  -1    0.63    0.79
  -9   0   1    0.46    1.03
  -9   0   1    1.06    0.83
  -6   2   3   76.38    4.47
  -6   2   3   75.78    3.10
  -6  -2   3   75.68    3.90
   6  -2  -3   76.08    3.12
   6  -2  -3   80.64    4.11
   6   2  -3   73.43    3.80
  -6   2   3   75.80    3.04
   6  -2  -3   77.28    4.35
   3   2  -4  183.11    7.03
   3   2  -4  194.11    5.94
   3  -2  -4  202.49    8.75
  -3   2   4  205.50    9.04
   3  -2  -4  199.46    8.11
   3   2  -4  191.20    5.86
  -3  -2   4  196.82    7.11
  -3  -2   4  198.43    7.17
  -3  -2   4  194.95    5.65
  -3   2   4  191.88    7.08
  -3  -4  -1  295.91   12.56
   3  -4   1  275.78   11.60
   3   4   1  281.51    9.52
   3  -4   1  260.76    7.21
   3   4   1  265.19   10.10
  -3   4  -1  255.31    7.43
  -3   4  -1  281.05   10.70
  -3   4  -1  272.29   11.29
  -3  -4  -1  276.83    9.30
  -3  -3  -3  173.86    7.57
  -3  -3  -3  167.72    4.95
   3   3   3  163.55    7.61
   3   3   3  173.17    5.03
   3  -3   3  166.36    8.84
  -3   3  -3  163.77    7.28
   8  -2  -1   21.45    1.90
   8  -2  -1   22.35    1.90
   8   2  -1   20.39    2.28
  -8   2   1   22.12    1.85
  -8  -2   1   24.64    2.19
  -8   2   1   22.18    2.82
  -8   2   1   23.05    1.79
  -8  -2   1   21.82    1.44
  -7   2  -2  133.99    6.23
  -7  -2  -2  133.73    5.96
   7   2   2  129.72    5.65
   7  -2   2  129.86    6.09
  -7  -2  -2  135.55    5.86
  -7   2  -2  127.80    6.26
   7  -2   2  128.96    6.47
   5   1  -4 1052.04   37.77
  -5   1   4 1177.29   56.08
  -5   1   4 1069.56   43.67
   5   1  -4 1148.14   51.19
   5  -1  -4 1091.23   41.81
  -5  -1   4 1057.84   48.47
  -5  -1   4 1137.15   50.34
   5  -1  -4 1174.45   55.64
  -5   1   4 1123.43   43.92
   5   1  -4 1124.60   50.52
   5  -1  -4 1160.70   47.84
   5   1  -4 1134.51   39.81
   0   4   2  939.47   36.07
   0   4   2  930.33   41.79
   0  -4   2  928.46   41.56
   0  -4  -2  876.46   32.37
   0   4  -2  941.26   41.98
   0   4  -2  936.50   44.91
   0  -4  -2  948.14   42.41
   0  -4   2  937.04   41.13
  -9   1   0   17.68    2.17
  -9  -1   0   17.81    2.06
  -9   1   0   13.76    1.86
   9   1   0   18.64    2.04
   9  -1   0   13.58    1.93
   9  -1   0   16.26    1.62
  -9  -1   0   16.75    1.30
   1  -4  -2   42.03    2.91
   1  -4  -2   40.39    2.00
  -1  -4   2   30.69    3.20
  -1  -4   2   39.61    2.86
  -1   4   2   44.19    2.04
   1   4  -2   40.28    2.82
   1   4  -2   37.97    2.60
  -1   4   2   39.81    2.95
   1  -4  -2   42.07    3.05
  -4  -4   0  242.29    9.16
   4   4   0  236.16    8.91
  -4   4   0  221.82    7.27
   4  -4   0  251.44   10.60
  -4   4   0  236.73   10.85
   4  -4   0  247.25    8.87
  -4   4   0  238.87   10.39
  -4  -4   0  237.41    8.36
   4   4   0  227.63    8.25
  -4  -3   3   74.53    3.85
  -4  -3   3   73.67    2.70
   4  -3  -3   73.35    4.20
  -4   3   3   76.96    4.31
  -4   3   3   75.87    3.52
  -4   3   3   70.66    1.79
   4   3  -3   65.97    3.90
   4  -3  -3   77.29    3.77
   4   3  -3   68.91    2.59
  -1  -4  -2   42.40    3.03
  -1  -4  -2   41.23    2.20
   1  -4   2   42.03    2.77
  -1   4  -2   42.31    2.85
  -1   4  -2   36.37    2.83
   1   4   2   44.59    1.83
   1   4   2   40.45    2.97
   1  -4   2   38.31    0.91
  -8   1  -2   44.37    3.16
   8  -1   2   48.81    3.00
  -8  -1  -2   44.07    2.78
   8   1   2   42.41    2.92
  -8   1  -2   45.22    3.12
  -8  -1  -2   44.17    3.00
   8  -1   2   46.57    3.29
  -9   0  -1    0.12    0.95
  -9   0  -1   -0.79    1.12
   9   0   1    1.40    1.15
   9   0   1    1.25    0.94
   7   0   3    0.06    1.02
  -7   0  -3    0.49    0.97
  -7   0  -3   -0.54    1.02
  -8   2  -1    0.03    1.12
  -8   2  -1    0.70    1.16
   8   2   1    1.19    1.13
  -8  -2  -1    0.71    1.16
   8  -2   1    2.81    1.22
   8  -2   1    1.92    1.15
  -8  -2  -1   -0.04    0.96
  -9   1   1 1437.07   69.24
   9  -1  -1 1440.75   69.08
  -9  -1   1 1460.44   72.78
  -9  -1   1 1460.40   64.26
  -9   1   1 1407.18   68.72
   9  -1  -1 1353.43   67.21
   9   1  -1 1300.04   66.82
   6  -3  -2   13.47    1.54
   6   3  -2   12.27    1.02
   6   3  -2   14.07    1.94
  -6  -3   2   14.27    1.27
  -6  -3   2   15.07    1.94
  -6   3   2   13.96    1.85
  -6   3   2   13.42    1.41
   6  -3  -2   14.03    2.36
  -6   3   2   12.47    2.24
   6  -3  -2   13.22    1.75
  -2  -4   2   81.30    4.25
  -2   4   2   86.44    4.51
   2   4  -2   80.13    4.31
  -2   4   2   86.55    2.98
   2  -4  -2   84.08    5.27
   2  -4  -2   84.85    4.63
   2   4  -2   80.18    3.57
  -2  -4   2   76.91    4.40
   3   2   4   93.34    3.61
  -3  -2  -4   88.52    2.85
   3  -2   4   80.66    4.24
  -3  -2  -4   91.26    4.96
  -3   2  -4   93.13    4.99
  -3   2  -4   82.43    4.29
  -5   0  -4    2.48    1.01
  -5   0  -4    0.31    1.19
   5   0   4    1.10    1.14
  -7   3   0   18.70    2.55
  -7  -3   0   22.01    2.16
  -7   3   0   16.30    2.13
   7   3   0   20.63    2.01
  -7   3   0   17.16    1.62
   7  -3   0   20.41    2.21
   7   3   0   20.23    2.14
  -7  -3   0   18.03    1.48
   7  -3   0   19.64    2.05
   4  -4  -1   21.83    1.91
  -4  -4   1   24.71    1.72
  -4   4   1   24.46    2.39
  -4   4   1   23.55    1.82
   4  -4  -1   22.70    2.53
   4   4  -1   26.13    1.68
  -4  -4   1   23.43    2.28
   4   4  -1   24.09    2.29
  -4   4   1   24.55    2.49
  -4  -2   4   23.68    1.89
  -4   2   4   21.89    2.34
  -4  -2   4   19.90    1.20
   4   2  -4   21.28    2.52
   4  -2  -4   23.75    1.70
  -4   2   4   21.39    2.18
   4  -2  -4   17.78    2.41
   4  -2  -4   18.66    0.62
  -4  -2   4   18.04    1.48
   4   2  -4   20.16    1.28
   2   4   2   75.66    3.35
   2  -4   2   66.53    4.07
   2   4   2   74.11    4.05
  -2   4  -2   70.17    3.92
  -2   4  -2   64.37    5.09
  -2  -4  -2   73.11    4.03
  -2  -4  -2   71.67    3.37
   6   0  -4  867.45   29.35
   6   0  -4  916.78   40.05
  -6   0   4  916.32   40.92
   6   0  -4  886.73   33.89
  -6   0   4  874.25   29.72
  -6   0   4  923.67   36.59
  -6   2  -3   42.03    3.08
   6  -2   3   41.32    3.06
  -6  -2  -3   37.25    2.43
  -6  -2  -3   37.41    3.14
   6   2   3   38.81    2.99
  -6   2  -3   36.89    3.17
   6  -2   3   44.66    3.40
  -4   4  -1    5.04    1.15
  -4  -4  -1    5.41    1.36
  -4   4  -1    5.49    1.51
   4  -4   1    6.29    1.57
   4  -4   1    4.87    1.05
  -4   4  -1    5.60    1.62
   4   4   1    5.00    1.21
  -4  -4  -1    6.11    1.24
   4   4   1    4.92    1.41
   7  -3  -1    0.06    1.08
   7  -3  -1    0.49    1.01
   7   3  -1   -0.08    1.16
  -7   3   1    1.76    1.11
  -7  -3   1    0.20    1.13
  -7  -3   1    0.83    0.80
   7   3  -1    0.01    0.83
   7  -3  -1    0.50    0.90
  -7   3   1    0.67    0.98
  -7   3   1    0.97    1.15
  -9   1  -1  853.65   37.15
  -9  -1  -1  843.78   34.56
  -9   1  -1  860.90   37.50
   9   1   1  798.59   35.39
   9  -1   1  802.41   34.40
   9  -1   1  843.89   38.26
  -9  -1  -1  873.99   38.23
   7   1   3  242.19    9.66
  -7  -1  -3  248.76   10.19
  -7  -1  -3  236.49    9.20
  -7   1  -3  234.13   10.19
  -7   1  -3  242.98   10.04
   7  -1   3  246.71   10.16
   7  -1   3  260.47   11.08
  -4   3  -3  440.04   18.91
  -4  -3  -3  419.36   15.37
   4  -3   3  410.75   17.06
  -4  -3  -3  446.57   18.23
   4   3   3  429.54   15.71
   4   3   3  437.56   17.85
  -4   3  -3  397.46   16.90
   9   0  -2   72.66    2.55
   9   0  -2   73.19    3.66
  -9   0   2   72.87    3.11
  -9   0   2   75.11    3.71
   8   0  -3   -0.28    0.50
  -8   0   3   -0.80    1.01
  -8   0   3    0.02    0.41
   8   0  -3    0.74    0.79
  -8   0   3    0.71    1.05
   1   0  -5    0.44    0.73
   1   0  -5   -0.21    0.77
   1   0  -5   -0.29    0.94
   0   0  -5    0.86    0.90
   0   0  -5    0.22    0.52
   0   0  -5   -0.77    0.80
   0   0  -5    0.06    0.94
   0   0  -5   -1.04    0.85
  -5  -1  -4   56.13    2.80
  -5   1  -4   55.09    3.63
  -5   1  -4   58.85    3.54
   5   1   4   60.64    3.02
   5  -1   4   60.84    3.58
   5  -1   4   65.45    3.90
  -6  -3  -2  143.78    6.42
  -6   3  -2  140.92    6.83
  -6   3  -2  137.52    6.89
  -6  -3  -2  138.88    5.65
   6   3   2  142.01    5.79
   6   3   2  135.33    6.19
   6  -3   2  141.08    6.81
   3  -4  -2   14.64    1.75
  -3   4   2   12.76    1.18
  -3   4   2   14.72    1.78
  -3  -4   2   12.21    1.92
  -3   4   2   12.08    1.96
   3  -4  -2   13.88    1.99
   3   4  -2   12.94    1.98
   3   4  -2   12.07    1.31
  -3  -4   2   13.07    1.79
   8   2  -2  450.68   17.99
  -8  -2   2  405.14   10.57
   8  -2  -2  455.81   16.18
  -8   2   2  450.66   15.40
  -8   2   2  446.87   18.83
  -8  -2   2  447.94   11.52
   8  -2  -2  488.66   16.95
  -8  -2   2  437.04   17.49
  -8   2   2  479.20   16.87
  -7  -3  -1   78.17    3.96
   7  -3   1   80.79    4.46
  -7  -3  -1   78.01    3.75
  -7   3  -1   77.75    4.52
   7  -3   1   74.62    4.52
   7   3   1   73.40    3.64
  -7   3  -1   72.55    3.75
   7   3   1   76.43    4.08
  -7   3  -1   78.22    5.48
   2   0  -5   -0.14    0.73
   2   0  -5    0.43    0.94
   2   0  -5    0.05    0.94
  -2   0   5    0.62    1.03
  -1   0  -5   -0.55    0.97
  -1   0  -5    0.33    0.92
  -1   0  -5   -0.48    0.93
   6   1  -4  117.04    2.22
  -6  -1   4  131.05    5.75
  -6   1   4  123.88    3.92
   6  -1  -4  131.70    4.37
   6  -1  -4  119.82    3.91
   6   1  -4  128.83    4.72
   6  -1  -4  129.86    6.14
  -6  -1   4  129.49    7.01
  -6   1   4  119.04    3.60
  -6   1   4  130.90    6.32
  -5   3   3   57.32    4.00
  -5  -3   3   56.84    3.54
  -5   3   3   65.84    3.31
   5   3  -3   60.08    3.59
  -5  -3   3   60.13    2.12
   5   3  -3   57.31    2.26
   5  -3  -3   63.57    3.35
   5  -3  -3   63.81    3.99
  -5   3   3   60.72    2.15
  -5  -4   0    1.85    1.08
  -5   4   0    3.59    1.22
   5   4   0    1.63    1.40
   5  -4   0    3.57    1.47
  -5   4   0    3.22    0.91
  -5   4   0    2.36    1.53
   5   4   0    2.59    1.28
   5  -4   0    2.65    1.15
  -5  -4   0    3.94    1.68
  -3  -4  -2  464.73   15.86
   3   4   2  486.53   19.79
   3  -4   2  459.98   19.61
   3   4   2  475.25   17.75
  -3  -4  -2  484.65   19.42
  -3   4  -2  436.70   19.15
  -3   4  -2  478.50   19.54
   7  -2  -3  144.50    6.81
   7   2  -3  134.63    5.83
   7  -2  -3  131.30    4.86
   7  -2  -3  139.14    4.87
  -7   2   3  145.73    5.96
  -7   2   3  134.45    4.70
  -7   2   3  136.59    6.87
  -7  -2   3  148.14    7.39
  -4  -2  -4  270.62   11.70
  -4  -2  -4  268.15    8.56
  -4   2  -4  280.01   11.59
   4  -2   4  260.94   10.70
  -4   2  -4  258.53   11.11
   4   2   4  266.32    8.34
   9   1  -2 1145.92   55.47
  -9  -1   2 1254.19   58.98
  -9   1   2 1204.00   59.91
  -9   1   2 1235.77   54.08
  -9   1   2 1152.49   53.44
  -9  -1   2 1171.96   45.13
   9  -1  -2 1162.69   53.40
   9  -1  -2 1232.43   53.78
  -8  -1   3   17.66    2.15
  -8   1   3   20.18    1.45
  -8  -1   3   20.26    1.86
   8  -1  -3   19.47    1.51
  -8   1   3   19.21    1.45
   8   1  -3   18.22    1.91
   8  -1  -3   16.96    1.85
  -8   1   3   18.93    2.40
   1   1  -5  165.07    6.49
   1   1  -5  152.83    5.43
   1  -1  -5  175.64    7.36
   1  -1  -5  161.79    4.59
   1  -1  -5  165.73    6.48
   1   1  -5  168.83    6.43
   1  -1  -5  158.11    4.41
   0  -1  -5  170.44    5.00
   0  -1  -5  174.35    9.07
   0   1  -5  163.58    5.93
   0   1  -5  170.05    6.78
   0  -1  -5  170.31    8.42
   0   1  -5  154.98    5.61
   5  -2  -4  166.06    5.75
  -5   2   4  183.58    8.34
   5  -2  -4  188.20    8.25
   5   2  -4  156.56    3.56
   5   2  -4  175.10    6.68
   5  -2  -4  172.31    3.85
  -5   2   4  174.47    5.85
  -5   2   4  162.99    3.82
  -5  -2   4  179.77    6.61
  -5  -2   4  182.05    7.64
  -5  -4   1  148.42    6.09
   5  -4  -1  151.46    7.28
   5  -4  -1  156.18    7.35
  -5  -4   1  150.96    6.73
  -5   4   1  145.85    6.10
  -5   4   1  141.17    6.69
   5   4  -1  150.51    6.06
  -5   4   1  152.52    7.29
   5   4  -1  155.72    6.71
  -3   0   5   -0.62    1.01
  -3   0   5   -0.21    0.73
   3   0  -5   -0.25    0.83
   3   0  -5    1.06    0.97
   3   0  -5    0.31    0.74
  -2   0  -5   -1.12    0.99
  -2   0  -5    1.30    0.81
   9   2   0  430.60   17.90
  -9  -2   0  420.92   14.24
  -9   2   0  449.54   17.31
  -9  -2   0  403.08   16.98
  -9   2   0  432.60   16.99
   9  -2   0  401.58   16.91
   9  -2   0  427.58   16.85
   0  -3   4 1275.33   60.29
   0   3  -4 1304.31   61.42
   0   3  -4 1313.65   63.89
   0  -3  -4 1212.66   44.99
   0  -3  -4 1395.04   70.52
   0  -3  -4 1379.96   67.48
   0   3  -4 1245.72   46.90
   0   3   4 1362.22   67.84
   0   3   4 1281.92   47.02
   2   1  -5  219.15    8.24
  -2  -1   5  203.50    7.46
   2  -1  -5  205.59    5.57
   2   1  -5  218.97    7.59
  -2   1   5  222.10    9.40
   2  -1  -5  211.21    7.75
   2   1  -5  222.01    7.93
   2  -1  -5  234.03    9.64
  -1  -3   4  308.99    8.97
   1  -3  -4  351.43   13.63
   1  -3  -4  345.04   14.71
   1   3  -4  306.56   12.91
   1   3  -4  336.76   13.09
  -1   3   4  358.14   14.05
  -1  -3   4  328.57   12.79
  -1  -3   4  334.75   13.40
  -1   1  -5  122.45    6.11
  -1   1  -5  112.78    4.22
  -1  -1  -5  120.30    3.99
  -1   1  -5  107.56    4.77
  -1  -1  -5  129.29    7.13
  -1  -1  -5  122.67    6.98
   4   4  -2    0.02    0.97
  -4  -4   2    1.29    1.02
  -4  -4   2    1.86    1.14
   4   4  -2    0.22    1.52
  -4   4   2    0.54    1.10
  -4   4   2   -0.04    1.16
  -4   4   2    0.44    0.82
   4  -4  -2    1.55    1.41
   4  -4  -2   -0.04    1.21
  -4   4   2    0.42    0.86
   9   0   2    3.57    1.28
  -9   0  -2    3.60    1.33
  -9   0  -2    2.52    1.42
   9   0   2    3.48    1.40
  -8  -2  -2   53.23    3.32
  -8   2  -2   55.85    3.81
   8  -2   2   57.43    3.96
  -8   2  -2   53.71    3.71
   8   2   2   52.70    3.29
  -8  -2  -2   54.97    3.46
   8  -2   2   55.11    3.59
  -5   4  -1   32.57    2.83
  -5  -4  -1   33.51    2.44
  -5   4  -1   29.24    1.86
   5  -4   1   29.69    2.98
   5   4   1   34.61    2.36
  -5  -4  -1   32.45    2.33
   5   4   1   35.72    2.50
  -5   4  -1   27.94    2.94
  10   0   0  617.13   26.46
 -10   0   0  623.06   24.18
  10   0   0  604.90   24.65
 -10   0   0  625.58   27.00
  -6   0  -4    3.96    1.24
  -6   0  -4    3.55    1.44
   6   0   4    3.41    1.38
  -9   2   1  212.53    8.20
  -9  -2   1  205.67    6.62
  -9  -2   1  225.00    6.91
  -9   2   1  199.25    7.77
   9   2  -1  211.67    9.31
   9  -2  -1  218.96    8.62
  -9   2   1  202.14   10.66
  -9  -2   1  214.40    8.94
   9  -2  -1  208.59    8.13
   7   3  -2   23.94    1.54
   7  -3  -2   23.63    2.32
  -7   3   2   26.08    2.16
  -7   3   2   20.39    3.08
   7  -3  -2   27.39    2.10
  -7  -3   2   25.42    2.47
  -7  -3   2   23.21    1.28
   7   3  -2   26.61    2.42
  -7   3   2   24.82    1.51
   7  -3  -2   24.13    2.07
   1   3   4  143.89    3.61
   1   3   4  152.35    7.00
   1  -3   4  140.43    5.93
  -1   3  -4  155.26    6.64
  -1  -3  -4  142.88    4.04
  -1  -3  -4  148.11    6.72
  -1   3  -4  138.96    6.15
  -1   3  -4  145.95    3.36
  -5   3  -3  405.35   17.85
   5   3   3  423.35   20.17
  -5  -3  -3  428.63   17.90
  -5  -3  -3  408.62   15.91
  -5   3  -3  396.71   17.26
   5  -3   3  398.43   16.97
   5   3   3  429.61   16.50
   2   3  -4   99.61    4.69
   2   3  -4   97.51    4.25
  -2   3   4  112.05    4.98
   2  -3  -4  104.74    5.51
   2  -3  -4   99.06    4.69
  -2  -3   4   96.91    4.78
  -2  -3   4   93.32    4.27
  -2  -3   4   94.33    3.59
  10   0  -1   -0.48    0.98
 -10   0   1    1.23    1.03
  10   0  -1   -0.05    0.77
 -10   0   1   -0.46    0.84
  -8   0  -3    0.47    1.09
   8   0   3   -0.07    1.16
  -8   0  -3    0.97    1.14
  -7   0   4 1104.17   41.18
   7   0  -4 1247.49   60.17
   7   0  -4 1197.84   45.36
  -7   0   4 1188.78   53.06
  -7   0   4 1173.62   57.21
   7   0  -4 1147.36   49.72
   4  -4   2  191.84    8.65
   4   4   2  199.54    8.52
  -4   4  -2  187.81    8.71
   4   4   2  202.73    6.77
  -4  -4  -2  194.45    6.63
  -4   4  -2  185.30    8.86
  -4  -4  -2  193.56    8.27
  -4   4  -2  165.84    4.65
  -3  -1   5   80.46    3.78
   3  -1  -5   86.35    4.64
   3   1  -5   79.33    3.20
  -3  -1   5   79.67    3.18
   3  -1  -5   80.17    2.26
   3  -1  -5   75.44    3.27
  -3   1   5   81.90    3.41
  -3   1   5   88.26    4.89
   3   1  -5   83.82    3.71
   3   1  -5   79.52    3.21
  -2   1  -5    0.36    0.79
  -2  -1  -5   -0.59    1.10
  -2   1  -5   -0.33    0.92
   2   1   5   -0.57    0.83
  -2   1  -5    0.00    0.97
  -2  -1  -5    0.06    0.58
   0   4   3    9.39    1.09
   0  -4   3    9.64    1.93
   0  -4  -3    9.24    1.82
   0   4  -3    8.85    1.73
   0  -4  -3    8.45    1.82
   0  -4  -3    7.32    0.88
   0   4   3   10.81    1.78
   0   4  -3    6.94    1.46
   8  -3   0   52.81    4.35
  -8   3   0   53.91    3.81
  -8   3   0   59.30    3.37
   8  -3   0   59.09    3.71
  -8   3   0   56.31    3.73
  -8  -3   0   61.42    3.78
   8   3   0   60.62    3.75
  -8  -3   0   57.53    2.58
  -1   4   3   87.87    2.77
  -1   4   3   89.55    4.57
   1  -4  -3   84.17    2.38
  -1  -4   3   81.89    4.46
   1   4  -3   78.04    3.81
   1   4  -3   90.85    4.54
   1  -4  -3   87.99    4.72
  -1  -4   3   76.72    1.73
   1  -4  -3   94.70    4.76
  -1  -4   3   75.91    3.72
  -9  -1  -2  128.18    6.08
  -9   1  -2  127.97    6.14
   9  -1   2  127.88    6.50
   9  -1   2  125.59    5.85
  -9   1  -2  124.84    6.21
  -9  -1  -2  124.89    6.83
   9   1   2  126.80    6.14
  -9   2  -1  582.98   25.25
   9   2   1  610.77   25.89
   9  -2   1  622.87   27.27
  -9  -2  -1  621.50   26.31
  -9  -2  -1  581.03   23.22
   9  -2   1  596.40   25.31
  -9   2  -1  597.23   25.66
   7  -2   3  623.86   28.46
  -7   2  -3  626.89   27.76
  -7  -2  -3  638.16   27.78
  -7  -2  -3  659.35   26.66
  -7   2  -3  636.01   27.95
   7   2   3  648.47   25.89
   7  -2   3  622.35   27.05
  -2   3  -4  360.42    9.20
   2   3   4  401.10   11.73
   2   3   4  419.87   17.56
  -2   3  -4  386.97   15.94
  -2  -3  -4  400.38   11.74
  -2   3  -4  403.96   16.49
  -2  -3  -4  418.14   17.32
   2  -3   4  382.38   15.29
   4   0  -5    0.10    0.78
  -4   0   5   -1.09    1.10
   4   0  -5    0.16    1.04
  -4   0   5   -0.25    0.76
   4   0  -5   -0.50    0.75
  10   1   0   25.62    2.66
 -10   1   0   26.46    2.76
 -10  -1   0   31.23    2.67
  10  -1   0   25.96    2.45
 -10   1   0   32.30    2.50
 -10  -1   0   28.74    2.24
  10  -1   0   25.63    2.05
   6  -1   4    0.25    1.22
  -6  -1  -4   -0.41    0.76
  -6  -1  -4    0.18    1.19
  -6   1  -4   -2.23    1.17
   6  -1   4   -0.37    1.17
   6   1   4   -0.14    0.99
  -6   1  -4   -1.00    1.15
  -3   0  -5   -0.25    1.04
  -3   0  -5   -0.74    0.87
  -6  -3   3  210.55   10.01
  -6   3   3  181.61    5.38
  -6  -3   3  194.42    5.21
  -6   3   3  194.13    9.16
   6   3  -3  167.23    4.39
   6  -3  -3  196.19    6.06
   6  -3  -3  206.01    8.92
  -6   3   3  205.44    7.67
   6   3  -3  198.68    8.11
   6  -3  -3  203.98    7.93
  -1   4  -3   -0.28    1.09
  -1   4  -3   -0.66    0.98
  -1  -4  -3    0.29    0.64
  -1  -4  -3    1.00    1.15
   1   4   3   -0.12    1.21
   1  -4   3    0.55    0.96
  -3   3   4  108.42    5.86
   3  -3  -4  106.16    4.79
  -3  -3   4   98.65    4.73
   3  -3  -4  105.69    5.61
   3   3  -4   96.63    3.82
   3   3  -4  102.14    4.81
  -3   3   4  101.13    5.70
  -3  -3   4   92.12    3.60
  -3  -3   4   95.99    3.77
   8   3  -1   57.46    3.66
  -8  -3   1   56.44    3.62
  -8  -3   1   51.95    2.49
   8  -3  -1   56.67    4.18
   8   3  -1   55.73    2.58
  -8   3   1   53.17    3.41
  -8   3   1   53.40    2.81
  -8   3   1   52.07    3.31
   8  -3  -1   52.89    3.02
 -10   0  -1    0.51    1.12
  10   0   1   -0.06    1.13
  10   0   1    0.49    1.16
 -10   0  -1   -1.18    1.21
  -5  -2  -4  145.42    7.11
  -5  -2  -4  138.02    5.13
   5   2   4  146.22    5.18
  -5   2  -4  142.91    6.90
  -5   2  -4  139.72    6.92
   5  -2   4  140.84    6.47
  10   1  -1    1.30    1.07
  10  -1  -1    0.03    0.98
  10  -1  -1   -1.89    0.97
 -10   1   1   -0.30    0.75
 -10   1   1   -0.30    0.97
 -10  -1   1    0.76    1.10
 -10  -1   1    0.86    0.74
  -7  -3  -2  169.13    7.38
   7   3   2  161.43    6.80
   7  -3   2  157.66    7.74
  -7   3  -2  166.54    8.08
  -7  -3  -2  163.33    6.85
  -7   3  -2  166.61    7.91
   7  -3   2  160.41    8.03
  -6   4   0  503.98   22.71
  -6  -4   0  536.88   21.24
  -6  -4   0  529.86   23.75
  -6   4   0  520.48   21.19
  -6   4   0  500.81   18.72
   6   4   0  532.85   21.95
   6  -4   0  519.66   18.92
   6   4   0  513.39   20.92
   6  -4   0  524.92   22.84
   2  -4  -3    9.64    1.74
  -2  -4   3   10.63    1.71
  -2   4   3    8.12    0.77
  -2   4   3    8.38    1.73
   2   4  -3    9.01    1.72
   2   4  -3    6.54    1.62
   2  -4  -3    9.10    1.77
  -2  -4   3    6.68    1.23
   8  -1   3  167.87    8.37
   8  -1   3  181.27    7.93
   8   1   3  181.21    7.86
  -8  -1  -3  192.76    7.97
  -8   1  -3  176.35    8.32
  -8  -1  -3  180.90    7.84
  -8   1  -3  181.06    8.10
   7  -1  -4  124.82    4.42
   7  -1  -4  122.39    6.03
  -7   1   4  109.74    4.12
  -7  -1   4  113.82    4.59
  -7  -1   4  118.47    5.37
  -7   1   4  113.48    3.94
  -7   1   4  122.59    6.24
   7  -1  -4  123.63    4.25
   7   1  -4  114.31    4.56
  -6  -2   4   74.57    3.73
   6  -2  -4   81.95    4.80
   6  -2  -4   78.00    2.65
  -6   2   4   73.64    3.08
  -6   2   4   83.96    4.89
  -6  -2   4   74.66    3.55
   6   2  -4   77.08    3.74
   6  -2  -4   75.45    3.96
  -6   2   4   71.31    2.50
   5  -4  -2  150.20    6.55
   5   4  -2  139.70    6.50
   5   4  -2  134.36    5.12
  -5  -4   2  136.23    4.52
  -5   4   2  133.19    6.42
  -5  -4   2  142.08    6.59
   5  -4  -2  144.22    8.51
  -5   4   2  144.75    6.65
  -5   4   2  142.72    5.54
   6  -4  -1   46.01    3.39
  -6   4   1   45.17    2.57
  -6   4   1   49.89    3.59
   6   4  -1   44.22    2.17
   6  -4  -1   47.66    3.43
  -6  -4   1   47.24    2.79
   6   4  -1   47.32    3.37
  -6  -4   1   52.17    3.49
  -6   4   1   38.89    3.67
   2   4   3   27.10    1.78
   2   4   3   28.74    2.78
  -2   4  -3   25.03    2.46
  -2  -4  -3   27.62    2.63
  -2   4  -3   24.84    2.41
  -2  -4  -3   26.11    1.70
   2  -4   3   23.18    2.43
   4  -1  -5  297.94   12.63
  -4   1   5  310.42   13.15
   4   1  -5  276.95    8.68
  -4   1   5  301.32    9.90
   4  -1  -5  292.34    7.66
  -4  -1   5  307.45   11.13
  -4   1   5  287.17    7.90
  -4  -1   5  290.69   11.14
   4   1  -5  299.73    9.54
   4  -1  -5  300.33   10.84
   4   1  -5  300.32   11.40
   4   1  -5  298.45   11.00
  -9   0   3   -0.66    0.85
  -9   0   3   -0.43    0.57
  -9   0   3   -1.85    1.12
   9   0  -3    1.53    1.13
   9   0  -3    0.44    0.46
  -8  -3  -1   57.29    3.45
   8  -3   1   54.02    3.77
   8   3   1   58.26    3.58
  -8   3  -1   55.98    3.70
  -8  -3  -1   52.18    3.10
  -8   3  -1   50.19    3.58
  -8   3  -1   50.46    2.70
   8  -3   1   51.91    3.70
  -3  -1  -5  958.26   40.26
  -3   1  -5  902.43   41.79
  -3   1  -5  993.21   47.47
   3   1   5  928.94   38.45
  -3  -1  -5  950.61   45.60
  -9  -2   2  128.16    3.65
  -9   2   2  143.04    6.86
   9  -2  -2  138.47    6.37
  -9   2   2  137.64    5.21
  -9  -2   2  140.94    3.57
   9  -2  -2  142.34    6.54
   9   2  -2  141.19    6.49
  -9  -2   2  143.75    6.52
  -9   2   2  150.31    6.92
   0  -5   0    0.00    1.28
   0  -5   0    0.39    1.22
   0   5   0    1.82    1.16
   0   5   0   -0.36    1.31
   8  -2  -3   47.66    2.97
   8  -2  -3   45.59    3.52
   8  -2  -3   44.59    2.63
  -8   2   3   46.20    2.58
  -8   2   3   51.77    3.03
   8   2  -3   46.53    3.12
  -8   2   3   47.39    3.59
  -8  -2   3   46.94    3.11
  -1   2   5  141.61    6.10
   1   2  -5  130.44    4.76
   1  -2  -5  138.15    5.95
   1  -2  -5  130.55    2.63
   1   2  -5  140.23    6.66
   1   2  -5  134.19    5.66
  -1  -2   5  119.81    4.03
  -1  -2   5  127.99    5.52
   1  -2  -5  136.49    6.65
   0   2   5   54.77    4.45
   0  -2  -5   57.07    3.53
   0  -2  -5   60.74    4.01
   0  -2  -5   53.51    1.60
   0   2  -5   49.64    2.72
   0   2  -5   57.43    3.00
   0  -2   5   49.58    2.68
   0   2  -5   55.35    2.57
  -3  -3  -4  237.86   10.50
  -3   3  -4  220.20   10.20
  -3  -3  -4  223.49    7.27
  -3   3  -4  214.80    9.54
   3   3   4  230.88    7.25
   3   3   4  235.73   10.36
   3  -3   4  217.90    9.47
  10  -1   1   19.16    2.48
  10   1   1   19.61    2.33
  10  -1   1   20.55    1.99
 -10  -1  -1   19.96    1.82
 -10   1  -1   18.75    2.29
 -10   1  -1   25.16    2.83
 -10  -1  -1   24.19    2.48
  -3  -4   3   95.11    4.87
  -3   4   3   92.72    2.86
  -3   4   3  102.55    3.36
   3   4  -3   96.71    4.50
  -3  -4   3   87.75    4.30
  -3   4   3  101.38    4.99
   3  -4  -3   94.75    5.11
   3   4  -3   96.46    5.10
   3  -4  -3   97.86    5.18
   1  -5   0   23.63    1.48
  -1   5   0   34.69    2.87
   1   5   0   33.80    2.55
   1   5   0   34.68    3.02
  -1   5   0   28.24    2.71
   1  -5   0   29.18    2.94
   1  -5   0   29.25    1.71
  -1  -5   0   30.31    2.71
  -1  -5   0   30.87    2.17
 -10   0   2    7.01    1.42
 -10   0   2    7.14    0.99
  10   0  -2    6.28    0.96
  10   0  -2    5.71    1.46
  -6   4  -1   51.76    2.71
   6   4   1   52.25    3.16
  -6   4  -1   48.88    3.77
  -6  -4  -1   50.09    3.09
  -6  -4  -1   53.14    3.04
   6  -4   1   53.18    3.81
  -6   4  -1   52.47    3.53
   6   4   1   53.83    4.03
   4  -3  -4  137.49    6.96
   4   3  -4  136.76    6.10
  -4   3   4  139.33    7.21
  -4  -3   4  125.81    4.91
  -4  -3   4  124.17    4.08
   4   3  -4  130.84    4.24
  -4   3   4  136.62    6.80
  -4  -3   4  139.37    6.09
   4  -3  -4  127.12    6.68
   2   2  -5  316.61   11.34
  -2  -2   5  336.41   12.39
  -2  -2   5  318.25   10.31
  -2  -2   5  301.70   11.34
   2  -2  -5  342.03   14.65
   2  -2  -5  317.27   12.00
  -2   2   5  336.24   12.87
   2   2  -5  328.78   12.04
   2   2  -5  312.74   11.53
  -1   2  -5  232.24    9.01
  -1   2  -5  245.41    8.08
  -1   2  -5  240.49   10.75
  -1  -2  -5  261.96   10.88
  -1  -2  -5  255.62   10.93
   1  -2   5  239.41    8.90
   1   2   5  247.60   10.55
   1   2   5  238.47    6.77
  -1  -2  -5  244.23    6.87
  -5   4  -2    3.95    1.59
   5  -4   2    2.12    1.50
   5   4   2    3.36    1.41
   5   4   2    3.66    1.12
  -5   4  -2    2.81    0.86
  -5   4  -2    3.25    1.53
  -5  -4  -2    2.97    1.37
  -5  -4  -2    2.82    1.08
  -5   0   5   -0.56    1.11
   5   0  -5   -0.34    0.65
   5   0  -5    0.75    0.79
   5   0  -5    0.86    1.09
  -5   0   5    0.09    0.78
  -6   3  -3    4.43    1.51
   6  -3   3    1.97    1.47
   6   3   3    1.67    1.06
  -6  -3  -3    1.90    1.50
  -6  -3  -3    3.39    1.08
  -6   3  -3    2.16    1.63
   4   0   5    1.22    0.98
  -4   0  -5    0.51    0.89
  -4   0  -5   -1.35    1.07
  -9   1   3  113.47    5.23
  -9   1   3  117.58    4.29
  -9  -1   3  120.50    6.38
   9  -1  -3  107.10    4.04
   9   1  -3  106.35    5.07
  -9  -1   3  120.21    5.86
  -9   1   3  102.19    5.93
   9  -1  -3  111.37    5.31
   0  -5   1   36.16    3.03
   0   5   1   42.89    2.94
   0   5   1   39.69    3.17
   0  -5  -1   40.81    3.20
   0   5  -1   37.83    3.76
   0  -5  -1   39.20    2.83
   0  -5   1   36.62    2.83
   0   5  -1   37.80    3.61
  -2  -5   0   87.91    4.12
   2   5   0   92.33    5.36
  -2   5   0   84.54    4.97
  -2  -5   0   88.04    5.71
  -2   5   0   78.97    4.95
   2   5   0   82.34    4.37
   2  -5   0   86.20    5.11
   2  -5   0   84.46    3.93
  -7   0  -4    7.29    1.57
  -7   0  -4    7.19    1.70
   7   0   4    9.05    1.71
  -1  -5   1  131.27    6.12
  -1  -5   1  130.67    5.80
   1  -5  -1  130.10    6.74
   1  -5  -1  124.87    5.10
   1  -5  -1  130.45    4.90
   1   5  -1  126.70    5.78
  -1   5   1  126.88    4.76
   1   5  -1  127.19    5.78
  -1   5   1  134.46    6.49
  -3  -4  -3   90.60    4.87
  -3  -4  -3   85.46    3.07
   3   4   3   93.81    5.12
   3  -4   3   82.58    4.79
   3   4   3   94.53    3.99
  -3   4  -3   88.27    4.80
  -3   4  -3   89.50    5.05
  -1  -5  -1  171.18    7.81
  -1  -5  -1  178.47    6.17
  -1   5  -1  171.43    7.24
   1   5   1  171.70    7.67
   1  -5   1  167.33    7.82
   1   5   1  178.22    6.32
   1  -5   1  160.42    5.61
  -1   5  -1  163.03    9.40
  -8   3   2  104.43    3.95
   8  -3  -2  113.03    5.12
  -8  -3   2  105.71    3.55
  -8  -3   2  109.94    5.47
   8   3  -2  115.52    5.62
   8  -3  -2  114.58    5.48
   8  -3  -2  108.78    5.48
  -8   3   2  113.43    5.22
   8   3  -2  110.82    3.71
  -8   3   2  108.30    5.72
 -10   1   2    3.68    1.25
 -10   1   2    3.58    0.89
 -10  -1   2    4.15    1.41
  10  -1  -2    3.75    1.20
 -10   1   2    2.67    1.57
  10  -1  -2    4.63    1.18
 -10  -1   2    5.38    0.84
  10   1  -2    5.14    1.45
   3  -2  -5   70.97    4.45
  -3  -2   5   61.28    2.96
   3   2  -5   66.50    3.45
   3   2  -5   61.49    2.90
  -3  -2   5   76.84    4.31
   3  -2  -5   66.60    3.36
   3   2  -5   66.28    3.37
  -3   2   5   73.67    4.64
  -3   2   5   68.50    3.47
  -2  -2  -5   98.83    5.36
   2   2   5  100.73    4.16
   2  -2   5   92.38    4.54
  -2   2  -5   99.27    5.15
  -2   2  -5   98.33    5.73
  -2  -2  -5   94.96    3.21
  -2   2  -5  102.48    4.49
   8   0  -4 2654.73  143.34
   8   0  -4 2718.69  169.55
  -8   0   4 2606.14  158.33
  -8   0   4 2537.11  136.67
  -8   0   4 2728.62  180.08
   5   1  -5    7.64    0.99
  -5  -1   5    8.68    1.50
  -5   1   5   11.76    1.93
   5  -1  -5    7.57    1.29
  -5   1   5    8.14    1.06
   5   1  -5    9.85    1.47
   5  -1  -5    7.27    0.85
  -5   1   5    7.92    0.86
   5   1  -5    8.47    1.60
   5  -1  -5    8.16    1.79
  -5  -1   5   10.69    1.22
   5   1  -5    7.33    0.96
  -4   1  -5  134.75    6.13
   4   1   5  130.83    6.07
  -4   1  -5  119.48    5.97
  -4  -1  -5  130.51    4.77
  -4  -1  -5  125.55    6.58
   2   5  -1    2.13    1.22
  -2  -5   1    3.21    1.29
  -2  -5   1    3.67    1.28
   2  -5  -1    2.24    1.58
  -2   5   1    2.95    1.48
  -2   5   1    2.49    1.27
   2   5  -1    4.13    1.36
   2  -5  -1    2.32    1.10
   4  -4  -3  132.49    6.39
  -4   4   3  131.33    6.79
  -4  -4   3  126.63    4.20
  -4  -4   3  131.31    6.21
   4   4  -3  129.56    5.06
   4  -4  -3  136.16    6.26
  -4   4   3  125.47    3.46
   4   4  -3  140.10    6.62
  -4   4   3  131.14    3.78
  -4   4   3  131.68    6.03
   9  -2   2  115.55    6.39
  -9   2  -2  111.32    5.79
   9  -2   2  113.01    5.76
  -9   2  -2  107.59    5.95
   9   2   2  120.02    6.92
  -9  -2  -2  108.65    5.65
  -9  -2  -2  109.44    5.47
   7   3  -3  261.53    7.08
  -7   3   3  311.66   13.07
  -7   3   3  293.15   13.02
   7  -3  -3  302.32   10.01
   7  -3  -3  288.70   12.67
  -7   3   3  290.30    9.09
   7   3  -3  313.73   14.46
  -7  -3   3  258.42    6.63
  -7  -3   3  312.97   14.51
   7  -3  -3  313.86   13.49
  10   2   0  161.63    7.74
 -10  -2   0  140.72    5.30
 -10   2   0  148.51    6.69
 -10  -2   0  155.12    7.28
 -10   2   0  150.91    8.05
 -10  -2   0  150.68    5.23
  10  -2   0  145.09    7.03
  10  -2   0  150.20    6.65
   6   2   4  683.12   28.90
  -6   2  -4  643.57   29.54
   6  -2   4  646.23   28.53
  -6  -2  -4  665.60   28.29
  -6  -2  -4  645.71   29.37
  -6   2  -4  663.48   29.99
   6  -2   4  657.83   30.20
  -2  -5  -1   -0.02    1.12
   2   5   1    0.87    0.85
   2  -5   1   -0.08    0.62
   2  -5   1    1.36    1.16
  -2   5  -1   -0.53    0.96
  -2  -5  -1   -0.67    1.10
  -2   5  -1   -1.81    1.17
   2   5   1    1.15    1.09
   4   3   4  418.49   18.16
  -4  -3  -4  414.99   18.22
  -4   3  -4  432.13   18.97
   4  -3   4  383.92   16.41
  -4  -3  -4  404.87   14.75
  -4   3  -4  387.21   16.93
   4   3   4  398.79   14.27
   7  -1   4  419.76   18.14
  -7  -1  -4  437.91   18.72
   7  -1   4  418.45   18.34
  -7   1  -4  420.07   18.63
  -7  -1  -4  443.28   19.19
   7   1   4  436.98   17.65
  -7   1  -4  434.97   18.49
  -6   4   2  169.25    8.10
   6  -4  -2  185.99    8.42
  -6   4   2  175.23    8.02
   6   4  -2  185.84    8.23
  -6  -4   2  187.51    8.08
   6   4  -2  176.11    6.10
  -6  -4   2  174.23    6.36
  -6   4   2  174.19    6.78
   6  -4  -2  180.73    9.59
  -3   5   0    0.90    1.28
  -3  -5   0    0.08    1.00
  -3   5   0    1.08    1.21
   3   5   0   -0.88    1.40
   3   5   0    0.00    1.04
   3  -5   0    0.55    1.26
   3  -5   0   -0.15    0.91
  -3  -5   0    0.78    1.06
 -10   0  -2    5.46    1.50
 -10   0  -2    3.32    1.37
  10   0   2    4.03    1.37
  10   0   2    2.13    1.51
  -7   4   0   32.10    2.59
  -7   4   0   30.92    2.17
  -7   4   0   34.79    3.13
  -7  -4   0   37.32    2.80
   7   4   0   33.47    2.79
   7  -4   0   37.06    3.04
  -7  -4   0   33.34    2.79
   7   4   0   34.41    2.23
  10  -2  -1  105.48    4.73
 -10  -2   1  107.17    5.44
 -10   2   1   97.76    4.66
 -10  -2   1   99.57    3.85
 -10   2   1  102.33    5.84
 -10   2   1   96.99    5.34
  10   2  -1  111.51    5.74
 -10  -2   1  105.14    3.74
  10  -2  -1  109.32    6.28
  -5  -3   4    0.38    0.58
  -5   3   4    1.20    0.37
  -5  -3   4    0.90    1.17
  -5  -3   4    0.54    0.76
  -5  -3   4    0.67    0.70
   5   3  -4    0.93    0.56
   5  -3  -4   -0.48    1.35
   5  -3  -4    0.20    1.05
   5   3  -4    0.13    1.55
  -5   3   4    0.54    1.02
  -5   3   4    2.06    1.39
  -8   2  -3  100.81    5.67
   8  -2   3   99.96    5.33
  -8  -2  -3   96.53    4.97
  -8  -2  -3   97.47    5.44
   8  -2   3  102.45    5.96
   8   2   3   95.27    4.73
  -8   2  -3  100.77    5.73
   9   0   3    0.48    1.24
  -9   0  -3   -0.20    1.16
  -9   0  -3    1.31    1.15
   7  -2  -4   17.20    1.21
  -7   2   4   16.23    1.22
  -7   2   4   14.09    1.87
   7   2  -4   18.86    1.94
  -7  -2   4   18.39    2.51
   7  -2  -4   17.20    2.00
  -7   2   4   15.70    2.40
  -7  -2   4   14.41    1.79
   7  -2  -4   20.26    2.28
   9  -3   0   73.63    4.30
  -9  -3   0   79.31    4.48
  -9   3   0   65.14    3.67
   9   3   0   79.46    4.67
  -9   3   0   74.77    3.98
   9  -3   0   77.19    4.33
  -9   3   0   72.89    4.42
  -9  -3   0   70.64    3.15
 -11   0   0   29.98    2.62
  11   0   0   26.51    2.58
 -11   0   0   24.07    2.52
  11   0   0   23.88    1.83
   8   1  -4   55.40    3.61
  -8  -1   4   49.15    2.79
  -8   1   4   51.02    3.84
   8  -1  -4   51.55    3.73
   8  -1  -4   48.83    2.17
   8  -1  -4   54.73    2.29
  -8   1   4   46.33    2.09
  -8  -1   4   48.47    3.33
  -8   1   4   51.94    2.24
  -7   4   1  123.82    5.81
   7   4  -1  134.29    4.57
   7  -4  -1  125.24    5.44
   7  -4  -1  134.47    6.64
  -7   4   1  133.22    6.80
  -7  -4   1  122.11    4.33
   7   4  -1  126.76    6.21
  -7  -4   1  122.37    6.32
  -7   4   1  122.88    5.20
   8  -3   2    0.78    2.00
  -8   3  -2    0.17    1.88
   8   3   2    3.88    1.19
   8  -3   2    1.48    1.39
  -8  -3  -2    1.51    1.22
  -8  -3  -2   -0.32    1.20
  -8   3  -2    1.93    1.40
   3   5  -1  480.68   19.70
   3   5  -1  483.76   21.02
  -3   5   1  468.89   16.72
  -3  -5   1  463.31   19.08
   3  -5  -1  466.00   17.80
  -3  -5   1  470.93   21.04
   3  -5  -1  491.40   21.80
  -3   5   1  466.00   20.77
   4   2  -5   64.29    3.41
   4   2  -5   60.34    3.69
   4   2  -5   62.21    2.44
  -4  -2   5   62.82    3.28
   4  -2  -5   65.48    1.27
   4  -2  -5   67.78    4.46
  -4  -2   5   70.62    3.83
   4  -2  -5   69.66    3.13
  -4   2   5   74.00    4.17
  -4   2   5   64.07    4.50
  -4   4  -3    2.88    1.41
  -4   4  -3    2.18    1.58
   4   4   3    0.51    1.48
  -4  -4  -3    2.40    0.86
  -4   4  -3    2.41    0.38
  -4  -4  -3    1.87    1.41
   4   4   3    2.23    0.89
   4  -4   3    0.88    1.42
   3  -2   5    5.25    1.33
  -3   2  -5    2.95    1.43
   3   2   5    5.63    0.86
  -3  -2  -5    3.63    1.00
  -3  -2  -5    4.96    1.63
  -3   2  -5    4.67    1.54
   6   0  -5    0.15    1.10
  -6   0   5    0.23    0.83
   6   0  -5   -0.22    0.55
   6   0  -5    0.41    0.65
  -6   0   5    2.53    1.51
  -9   3   1    5.10    1.42
   9   3  -1    7.07    1.72
   9  -3  -1    5.55    1.93
   9  -3  -1    4.27    1.80
  -9  -3   1    7.68    1.64
  -9   3   1    4.85    1.28
  -9  -3   1    4.40    1.05
  -9   3   1    5.80    1.47
  11   0  -1   -0.59    0.63
  11   0  -1    1.06    1.39
 -11   0   1   -0.74    1.11
 -11   0   1    1.05    0.89
   5   0   5   -0.37    1.00
  -5   0  -5    0.16    1.10
  -5   0  -5    0.36    0.94
  -3  -5  -1    1.00    1.03
   3   5   1    2.08    1.22
   3   5   1    1.48    1.04
   3  -5   1    0.62    1.40
  -3   5  -1    2.14    1.16
  -3   5  -1    0.86    1.42
   3  -5   1    1.46    0.73
  -3  -5  -1    1.11    1.25
 -10   1  -2   39.74    3.13
 -10  -1  -2   35.88    3.07
  10  -1   2   42.25    2.89
  10  -1   2   33.79    3.32
 -10  -1  -2   38.96    2.71
  10   1   2   35.80    3.13
 -10   1  -2   35.78    3.06
 -10  -2  -1   83.50    4.13
 -10  -2  -1   90.21    5.09
 -10  -2  -1   83.25    3.94
  10  -2   1   87.63    4.68
 -10   2  -1   87.65    4.92
  10   2   1   87.43    4.98
  10  -2   1   94.28    5.16
 -10   2  -1   87.29    4.90
   6   4   2   78.21    4.51
   6   4   2   82.84    4.05
  -6   4  -2   70.08    3.41
  -6  -4  -2   79.40    4.33
  -6  -4  -2   85.09    3.93
  -6   4  -2   79.24    5.01
  -6   4  -2   77.51    5.02
   6  -4   2   80.49    5.14
   9  -1   3   25.08    2.86
  -9   1  -3   29.11    2.70
  -9  -1  -3   20.80    2.51
  -9  -1  -3   22.50    2.48
   9   1   3   24.74    2.53
   9  -1   3   30.76    2.60
  -9   1  -3   33.42    2.72
  -7   4  -1   77.90    4.01
   7  -4   1   82.41    6.45
   7   4   1   86.34    4.26
  -7   4  -1   84.34    5.09
   7   4   1   86.30    4.55
  -7  -4  -1   82.40    4.05
  -7   4  -1   86.16    4.85
  -7  -4  -1   85.15    4.35
   0  -5   2  152.81    7.04
   0  -5  -2  147.02    5.49
   0   5  -2  137.31    8.42
   0  -5  -2  146.30    6.49
   0  -5  -2  150.28    7.44
   0   5   2  142.47    4.76
   0   5  -2  151.86    6.94
   0  -5   2  140.44    6.71
   0   5   2  151.64    7.31
   1  -5  -2   17.13    2.04
  -1  -5   2   13.67    2.60
  -1   5   2   18.71    1.33
   1   5  -2   12.71    2.56
   1  -5  -2   19.32    1.76
   1   5  -2   16.45    2.23
   1  -5  -2   22.60    2.41
  -1   5   2   14.17    3.02
  -1  -5   2   24.87    2.86
  11  -1   0    9.81    1.87
 -11  -1   0    8.95    1.21
 -11   1   0    7.62    1.80
 -11   1   0    8.64    1.94
 -11  -1   0   11.16    1.95
  11  -1   0    7.63    1.80
  11   1   0    9.16    1.86
   5  -4  -3  142.58    7.05
   5  -4  -3  146.93    6.65
  -5  -4   3  135.38    6.48
  -5   4   3  143.78    6.57
  -5   4   3  132.23    7.06
  -5  -4   3  134.85    4.93
   5   4  -3  134.31    6.69
  -5   4   3  135.98    4.23
   5   4  -3  132.32    4.73
  -4   5   0  207.79   10.13
  -4  -5   0  216.84    8.68
   4  -5   0  218.76   10.15
  -4  -5   0  222.74    8.83
   4   5   0  216.79    8.87
   4  -5   0  222.56    8.37
  -4   5   0  222.71   10.17
  -4   5   0  215.98    8.48
   4   5   0  215.27    8.69
   1  -5   2    0.10    0.46
   1   5   2    0.87    1.25
  -1   5  -2    0.84    1.18
   1  -5   2   -1.01    1.56
   1   5   2    1.22    0.99
  -1  -5  -2    1.03    1.27
  -1   5  -2    0.71    1.20
  -1  -5  -2    0.65    0.96
  -9   3  -1    4.63    0.83
   9  -3   1    7.17    1.76
   9   3   1    8.64    1.72
  -9  -3  -1    7.01    1.81
  -9   3  -1    6.31    1.71
   9  -3   1   10.30    1.73
  -9  -3  -1    9.22    1.68
  -9   3  -1    8.17    1.74
  -7  -3  -3  320.40   14.24
   7  -3   3  316.62   14.20
   7  -3   3  299.11   14.29
  -7  -3  -3  330.03   14.59
   7   3   3  337.33   12.94
  -7   3  -3  318.93   14.62
  -7   3  -3  322.19   14.76
   9   2  -3  836.32   38.08
   9  -2  -3  847.12   36.38
  -9   2   3  817.00   34.71
   9  -2  -3  847.36   34.65
   9  -2  -3  833.92   39.61
  -9   2   3  796.28   38.93
  -9  -2   3  822.02   37.35
  -9   2   3  856.37   36.74
  -6  -1   5   28.53    2.50
   6  -1  -5   30.41    2.90
   6  -1  -5   29.34    1.91
   6  -1  -5   29.51    1.54
  -6   1   5   27.65    1.50
  -6   1   5   32.18    2.04
  -6  -1   5   28.16    1.90
  -6   1   5   31.26    2.97
   6   1  -5   27.86    1.24
   6   1  -5   26.94    2.32
   6   1  -5   30.52    1.96
   6   1  -5   27.70    1.04
 -11   1   1   12.28    2.36
 -11  -1   1   12.30    1.40
 -11  -1   1   14.21    2.03
  11   1  -1   12.59    1.97
 -11   1   1   12.74    1.81
  11  -1  -1   10.42    1.82
  11  -1  -1   12.30    1.81
  11   0   1    0.13    1.03
  11   0   1   -1.27    1.31
 -11   0  -1   -1.97    1.29
 -11   0  -1   -0.76    1.05
   5  -1   5    1.34    1.26
   5  -1   5    0.72    0.81
   5   1   5    2.43    1.35
  -5  -1  -5    1.19    1.38
  -5   1  -5    2.70    1.33
  -5  -1  -5    0.26    0.87
  -5  -1  -5    2.40    1.20
  -5   1  -5    0.98    1.59
 -10   0   3    1.78    1.28
  10   0  -3    0.55    0.97
 -10   0   3    0.36    0.69
  10   0  -3    0.79    0.65
  10   0  -3    0.39    0.55
 -10   0   3   -0.40    1.26
   2  -5  -2   56.68    4.10
  -2   5   2   52.31    3.72
  -2   5   2   51.47    2.64
  -2  -5   2   50.96    3.46
  -2  -5   2   49.30    2.97
   2   5  -2   45.76    2.97
   2   5  -2   55.47    3.67
   2  -5  -2   51.61    3.88
  -5  -3  -4   31.41    2.98
   5  -3   4   31.62    2.71
  -5   3  -4   25.45    2.77
  -5  -3  -4   27.86    2.31
   5   3   4   25.50    2.27
  -5   3  -4   32.66    3.13
 -10  -2   2   68.52    4.07
 -10   2   2   58.23    4.12
 -10   2   2   63.31    3.15
  10  -2  -2   63.46    3.15
  10   2  -2   67.37    4.08
 -10   2   2   63.51    3.91
  10  -2  -2   59.31    3.15
 -10  -2   2   63.17    1.91
 -10  -2   2   59.63    1.97
   4   5  -1   80.74    4.41
  -4   5   1   74.76    3.75
   4  -5  -1   79.72    5.16
  -4   5   1   82.79    5.03
  -4  -5   1   79.44    3.84
   4   5  -1   74.40    3.59
  -4  -5   1   83.86    4.37
   4  -5  -1   80.89    4.65
  -4   5   1   83.16    3.47
  -2  -5  -2  442.68   18.27
  -2   5  -2  413.64   17.12
  -2  -5  -2  416.68   15.42
   2  -5   2  370.63    9.70
   2   5   2  443.32   16.32
   2  -5   2  403.06   17.46
   2   5   2  436.40   17.82
  -2   5  -2  411.02   18.23
   0  -4  -4   13.63    2.00
   0   4   4   12.37    0.94
   0  -4  -4   11.42    0.92
   0   4   4    9.54    2.13
   0  -4   4   10.61    1.64
   0   4  -4   10.59    1.62
   0  -4  -4   13.15    2.26
  -1  -4   4   24.13    2.38
  -1   4   4   16.87    2.33
   1   4  -4   16.56    1.72
   1  -4  -4   19.58    2.38
   1   4  -4   20.58    2.28
  -1  -4   4   16.57    2.24
   1  -4  -4   22.13    2.57
   1  -4  -4   17.32    0.77
  -1   4   4   20.49    0.88
  -8   0  -4  184.17    8.51
  -8   0  -4  192.57    8.59
   8   0   4  189.50    8.89
   6   3  -4   87.95    2.58
  -6  -3   4   96.03    3.99
  -6   3   4   98.29    6.00
   6   3  -4   98.18    4.96
   6  -3  -4   98.11    5.67
   6  -3  -4   97.63    3.01
  -6  -3   4   96.41    2.75
   6  -3  -4  102.96    4.55
  -6  -3   4   92.49    4.75
  -6   3   4   87.45    2.33
  -6   3   4  102.83    4.39
  -5   2   5 1577.36   88.71
   5   2  -5 1483.57   66.19
  -5   2   5 1704.34   87.61
  -5   2   5 1471.28   59.57
   5  -2  -5 1478.54   60.33
   5  -2  -5 1604.36   79.37
   5  -2  -5 1595.84   88.09
  -5  -2   5 1442.68   74.44
   5   2  -5 1616.79   85.80
  -5  -2   5 1544.45   79.01
   4  -2   5   -0.34    1.12
   4   2   5    0.73    0.98
  -4  -2  -5    0.42    0.91
  -4  -2  -5    0.78    1.32
  -4   2  -5    1.08    1.18
  -4   2  -5    0.50    1.64
  -4  -5  -1  271.74   10.96
   4   5   1  270.79   10.96
  -4   5  -1  275.74   11.40
   4   5   1  264.81   10.09
  -4  -5  -1  265.79   10.00
   4  -5   1  256.59    8.05
  -4   5  -1  238.65    7.82
  -4   5  -1  257.71   12.35
   4  -5   1  260.97   11.94
  -7   4   2    3.17    1.64
   7   4  -2    1.59    1.37
   7   4  -2    0.71    0.86
  -7  -4   2    1.56    0.88
  -7  -4   2    1.96    1.41
   7  -4  -2    0.68    1.18
   7  -4  -2    0.18    1.31
  -7   4   2    2.26    1.28
  -7   4   2    1.88    1.08
  -1   4  -4  477.75   23.22
   1   4   4  527.48   17.01
   1   4   4  539.36   24.07
  -1  -4  -4  488.98   15.19
  -1  -4  -4  535.86   23.43
   1  -4   4  488.75   20.88
  -1   4  -4  516.82   22.03
 -11   0   2 1208.48   62.22
 -11   0   2 1291.46   58.03
  11   0  -2 1273.82   55.86
  11   0  -2 1344.23   67.87
  11   1   1   41.84    3.38
  11  -1   1   43.03    2.88
  11  -1   1   45.99    3.58
 -11   1  -1   39.89    3.02
 -11   1  -1   44.10    3.33
 -11  -1  -1   46.41    3.28
 -11  -1  -1   41.54    3.49
  -7   2  -4 1348.70   72.23
  -7   2  -4 1369.90   72.72
   7  -2   4 1330.37   72.82
  -7  -2  -4 1338.49   71.82
  -7  -2  -4 1342.10   66.57
   7  -2   4 1350.18   70.56
   7   2   4 1365.07   67.20
 -10   1   3  372.87   12.53
  10  -1  -3  363.71   12.25
 -10  -1   3  317.77   12.24
 -10  -1   3  332.03    7.90
  10  -1  -3  354.95   13.11
 -10   1   3  342.94   12.71
 -10   1   3  340.55   15.67
  10   1  -3  342.82   14.04
 -10  -1   3  378.74   14.96
   5  -4   3   10.36    1.91
  -5   4  -3    9.53    0.79
  -5   4  -3   11.17    2.17
  -5   4  -3    7.65    1.94
  -5  -4  -3   12.93    1.87
  -5  -4  -3    9.19    1.30
   5   4   3    8.96    1.74
   5   4   3    7.64    1.98
  -9  -3   2   38.57    1.65
  -9  -3   2   43.10    3.14
  -9   3   2   38.59    2.16
  -9   3   2   39.88    2.86
  -9   3   2   39.08    3.12
   9  -3  -2   42.56    2.73
   9  -3  -2   36.19    2.33
   9   3  -2   38.78    3.14
   9  -3  -2   32.52    2.05
  -2   4   4   36.92    0.93
   2   4  -4   38.13    3.02
  -2   4   4   42.14    3.00
  -2  -4   4   37.30    2.97
   2  -4  -4   39.83    3.96
  -2  -4   4   32.41    2.73
  -2  -4   4   30.60    1.45
   2   4  -4   31.95    2.12
   2  -4  -4   42.83    3.30
   8  -3  -3   12.97    1.54
  -8  -3   3   20.23    2.08
   8  -3  -3   11.58    1.69
   8   3  -3   14.60    2.06
   8   3  -3   12.68    0.79
  -8   3   3   11.94    1.68
  -8   3   3   10.61    1.08
  -8   3   3   13.56    2.17
  -8  -3   3   14.10    0.85
  -1  -3   5  148.21    4.79
   1  -3  -5  169.88    8.77
  -1  -3   5  152.26    5.86
   1   3  -5  204.80    9.18
   1   3  -5  169.03    5.56
  -1   3   5  169.54    7.76
   1  -3  -5  165.31    7.62
   1   3  -5  162.08    6.16
   0  -3   5  500.82   18.99
   0   3  -5  482.41   14.42
   0   3  -5  498.57   19.19
   0   3  -5  528.63   20.94
   0  -3  -5  544.07   23.77
   0   3   5  520.98   21.90
   0  -3  -5  472.49   11.99
   0  -3  -5  533.17   21.95
   0   3   5  453.01   11.86
   3   5  -2    4.97    1.66
  -3   5   2    4.63    1.15
  -3  -5   2    4.25    1.28
  -3   5   2    6.89    1.67
  -3  -5   2    5.50    1.60
   3  -5  -2    6.61    1.88
   3   5  -2    3.59    1.55
   3  -5  -2    5.08    1.78
   9   0  -4  392.49   10.72
  -9   0   4  386.45   17.42
  -9   0   4  393.14   15.80
   9   0  -4  386.42   14.33
  -9   0   4  367.57   10.00
   1   0  -6   20.28    1.50
   1   0  -6   11.25    0.97
   1   0  -6   15.53    1.62
   1   0  -6   15.29    1.88
   0   0  -6   46.38    2.82
   0   0  -6   45.21    2.91
   0   0  -6   38.86    2.82
   0   0  -6   42.27    2.66
   0   0  -6   41.90    1.89
  -2   3   5  328.74   13.60
   2  -3  -5  323.69   13.13
   2   3  -5  311.67   12.69
  -2  -3   5  316.82   10.26
  -2  -3   5  303.72   11.46
  -2  -3   5  325.24   13.25
   2  -3  -5  348.85   15.51
   2   3  -5  308.41   11.93
   1   3   5   38.70    1.40
  -1  -3  -5   37.38    1.34
  -1   3  -5   37.04    2.66
   1  -3   5   35.43    2.58
  -1   3  -5   50.17    3.05
  -1  -3  -5   42.55    3.55
  -1   3  -5   42.10    1.78
  -1  -3  -5   44.53    4.16
   1   3   5   39.54    3.34
   8  -1   4  134.93    6.87
  -8   1  -4  125.60    6.38
   8  -1   4  130.02    6.59
   8   1   4  120.93    6.05
  -8   1  -4  131.26    6.89
  -8  -1  -4  134.10    6.52
  -8  -1  -4  129.29    7.32
  -8  -2   4  237.84   11.93
  -8  -2   4  271.45   12.28
   8  -2  -4  255.62    8.29
  -8   2   4  236.78    7.80
   8  -2  -4  255.06   10.04
   8   2  -4  235.96    9.82
  -8   2   4  249.39    9.32
  -8   2   4  252.58   12.09
   8  -2  -4  248.78   11.47
  -8   4   0   37.77    2.91
  -8  -4   0   40.44    3.11
  -8   4   0   37.63    2.45
  -8  -4   0   40.78    2.32
   8  -4   0   41.07    3.03
   8   4   0   41.73    3.18
   8  -4   0   40.69    3.40
  -8   4   0   41.87    3.37
   8   4   0   43.63    3.10
   7   0  -5    0.08    0.52
   7   0  -5   -2.05    1.47
   7   0  -5    0.99    0.91
  -7   0   5    0.23    0.90
  -7   0   5   -0.25    1.16
  -6   0  -5    1.12    1.20
  -6   0  -5    0.02    0.98
   6   0   5   -0.28    1.08
   2   0  -6  516.99   18.32
   2   0  -6  541.27   22.28
   2   0  -6  540.24   20.10
  -5   5   0  219.86    9.35
   5  -5   0  211.99    8.35
  -5  -5   0  227.26    9.20
   5  -5   0  215.76   10.71
  -5   5   0  211.37   10.67
   5   5   0  219.60    9.28
  -5  -5   0  224.35    8.70
  -5   5   0  211.52    8.69
   5   5   0  217.67   10.07
  -3  -5  -2  217.59    8.87
   3  -5   2  207.56   10.08
   3   5   2  207.12    7.43
  -3   5  -2  221.93    9.62
  -3  -5  -2  221.30   11.79
  -3   5  -2  204.67   10.10
   3   5   2  213.77    9.69
  -2  -4  -4    7.07    0.92
   2   4   4    5.65    0.96
  -2  -4  -4    9.94    1.77
  -2   4  -4    6.33    1.73
  -2   4  -4    3.83    1.52
   2   4   4    5.73    1.83
   2  -4   4    6.18    1.51
  -1   0  -6  161.84    6.42
  -1   0  -6  139.78    6.77
  -1   0  -6  152.08    6.51
  -1   0  -6  140.69    6.29
 -11   1   2  109.90    6.06
 -11  -1   2  106.71    3.40
 -11   1   2  107.24    3.95
 -11   1   2  110.52    5.19
  11  -1  -2  111.11    4.86
  11  -1  -2  102.99    4.91
  11   1  -2  105.30    5.65
 -11  -1   2  112.71    5.60
   6   4  -3   38.52    3.16
  -6  -4   3   38.20    3.10
   6  -4  -3   36.24    3.10
  -6  -4   3   37.63    1.97
  -6   4   3   38.58    2.95
  -6   4   3   34.31    3.22
   6   4  -3   37.85    1.87
  -6   4   3   35.27    1.83
   6  -4  -3   41.21    3.12
   3   4  -4   98.67    5.27
   3   4  -4   97.46    4.53
   3  -4  -4  111.76    6.47
  -3   4   4   94.45    1.88
  -3   4   4   91.22    1.70
  -3  -4   4   88.60    3.41
  -3   4   4   99.07    4.93
  -3  -4   4  101.62    5.06
  -3  -4   4   95.72    3.67
   3  -4  -4  109.47    5.85
   8  -4  -1 1091.07   53.74
   8   4  -1  983.09   50.08
   8  -4  -1 1057.63   50.18
  -8   4   1  989.86   51.33
  -8   4   1 1056.14   51.51
  -8  -4   1 1092.35   53.65
  -8   4   1 1086.09   53.58
  -8  -4   1 1121.32   49.00
   8   4  -1 1064.54   48.12
   8  -4  -1 1067.92   50.75
 -10  -2  -2   63.97    4.23
 -10  -2  -2   63.39    4.87
 -10   2  -2   62.70    4.32
  10  -2   2   67.22    4.55
  10  -2   2   67.46    4.17
 -10  -2  -2   60.15    3.76
 -10   2  -2   68.06    4.29
  10   2   2   67.28    4.11
  -7   4  -2 1616.94   95.97
  -7   4  -2 1475.29   84.74
   7   4   2 1611.43   87.98
   7  -4   2 1534.53   86.72
  -7   4  -2 1453.46   70.87
  -7  -4  -2 1619.77   89.85
   7   4   2 1607.43   86.10
  -7  -4  -2 1608.76   91.52
   9  -1  -4  207.79    6.74
   9  -1  -4  223.57    8.58
  -9  -1   4  208.21    9.59
   9   1  -4  213.40    8.47
  -9   1   4  209.98    8.15
  -9   1   4  211.51   10.15
  -9   1   4  212.15    6.56
   9  -1  -4  212.47   10.05
  -9  -1   4  212.73    8.17
   1  -1  -6   13.48    1.85
   1  -1  -6   18.93    1.34
   1  -1  -6   16.77    1.25
   1   1  -6   13.08    1.57
   1  -1  -6   16.27    2.25
   1   1  -6   16.12    1.45
   1   1  -6   14.61    1.91
  -5   5   1  329.73   12.44
  -5   5   1  319.96   14.62
   5  -5  -1  308.03   11.90
   5  -5  -1  326.21   14.56
   5   5  -1  320.62   13.37
  -5   5   1  300.14   12.29
  -5   5   1  325.19   12.06
  -5  -5   1  327.26   13.35
   5   5  -1  299.14   11.31
  -5  -5   1  305.82   11.53
  -9   2  -3   69.42    4.63
   9   2   3   62.15    3.93
  -9   2  -3   70.69    4.64
   9  -2   3   71.65    4.88
  -9  -2  -3   67.13    4.43
   9  -2   3   69.73    4.32
  -9  -2  -3   70.65    4.22
   0   1  -6   28.54    2.02
   0  -1  -6   19.52    3.02
   0  -1  -6   25.56    1.71
   0   1  -6   29.31    2.25
   0  -1  -6   27.50    1.57
   0  -1  -6   30.70    2.71
   0   1  -6   27.12    2.51
  -3   3   5   17.84    2.14
   3   3  -5   18.24    1.65
   3  -3  -5   25.88    2.67
   3   3  -5   21.24    2.16
   3  -3  -5   18.46    2.64
  -3  -3   5   17.03    1.23
  -3  -3   5   20.79    1.70
   2   3   5  487.23   21.38
  -2   3  -5  448.79   21.21
  -2   3  -5  496.60   20.63
  -2   3  -5  417.72   12.56
   2  -3   5  450.08   18.52
   2   3   5  464.58   15.22
  -2  -3  -5  503.12   21.86
  -2  -3  -5  454.14   14.06
   3   0  -6  268.48   11.21
  -3   0   6  254.92   11.11
   3   0  -6  244.75    9.93
   3   0  -6  248.36    8.46
 -11  -2   0 1244.26   65.19
  11   2   0 1298.82   67.65
 -11   2   0 1241.93   63.52
 -11  -2   0 1253.68   58.11
 -11   2   0 1291.93   65.84
  11  -2   0 1236.75   62.71
 -11  -2   0 1318.89   60.43
  11  -2   0 1264.52   65.93
   7  -1  -5  892.55   34.84
   7  -1  -5  887.63   42.29
   7  -1  -5  844.12   33.74
   7   1  -5  899.90   38.13
  -7   1   5  897.88   43.50
   7   1  -5  844.31   26.81
   7   1  -5  850.39   27.10
  -7   1   5  855.29   33.17
  -7   1   5  957.37   37.55
  -7  -1   5  869.72   40.72
  -7  -1   5  923.25   40.63
   4   5  -2   81.91    4.46
  -4  -5   2   80.80    4.71
   4  -5  -2   80.68    5.33
  -4   5   2   79.74    3.54
   4  -5  -2   89.40    5.35
   4   5  -2   82.75    4.86
  -4   5   2   79.01    5.01
  -4  -5   2   87.55    4.86
  -4   5   2   83.51    3.41
  -4   5   2   80.88    4.40
  -9  -3  -2   58.67    3.72
  -9   3  -2   53.13    4.12
   9  -3   2   56.74    4.41
   9  -3   2   58.93    4.06
  -9   3  -2   57.24    4.22
  -9  -3  -2   56.47    3.58
   9   3   2   56.11    3.67
   6   1   5  303.70   11.88
  -6   1  -5  306.84   15.13
  -6   1  -5  299.71   13.27
  -6  -1  -5  295.25   13.32
  -6  -1  -5  291.27   11.04
   6  -1   5  283.65   12.97
   2   1  -6   27.21    2.19
   2   1  -6   24.29    1.95
   2  -1  -6   18.52    2.64
   2  -1  -6   23.38    1.22
   2  -1  -6   30.12    2.65
  -2  -1   6   24.11    2.67
   2   1  -6   22.90    1.62
   2  -1  -6   23.58    1.47
  -5   5  -1    4.14    0.98
   5  -5   1    4.98    1.63
  -5  -5  -1    4.50    1.36
  -5   5  -1    2.46    1.61
  -5  -5  -1    2.09    1.41
   5   5   1    4.22    1.70
   5   5   1    4.97    1.90
   5  -5   1    4.28    0.96
  -5   5  -1    0.99    1.70
 -10   0  -3    0.65    1.21
  10   0   3   -0.35    1.28
 -10   0  -3    0.39    1.17
 -10   3   0   71.21    5.01
  10   3   0   79.68    4.80
  10  -3   0   79.25    4.60
  10  -3   0   75.66    4.35
 -10   3   0   73.40    4.49
 -10   3   0   70.69    4.24
 -10  -3   0   77.43    4.27
 -10  -3   0   80.20    4.71
  -8   4  -1   43.26    3.37
  -8  -4  -1   41.35    3.15
  -8  -4  -1   47.82    3.51
  -8   4  -1   40.00    3.58
   8   4   1   44.50    3.60
   8  -4   1   45.41    3.58
   8   4   1   46.05    4.13
  -8   4  -1   36.07    2.76
  -6  -3  -4   43.27    3.29
  -6  -3  -4   51.07    3.89
   6   3   4   50.49    3.25
  -6   3  -4   55.80    4.19
  -6   3  -4   45.68    3.85
   6  -3   4   56.26    3.67
  -2   0  -6   37.52    3.27
  -2   0  -6   32.72    2.67
  -2   0  -6   28.99    3.28
  -1   1  -6   80.06    4.02
  -1  -1  -6   79.93    4.66
  -1   1  -6   82.18    4.44
  -1  -1  -6   84.78    4.84
  -1   1  -6   76.48    3.92
  -1   1  -6   80.23    3.58
  -1  -1  -6   84.51    3.43
  -6  -2   5    2.40    1.46
   6  -2  -5    1.60    1.50
  -6   2   5    1.79    0.48
   6  -2  -5    1.36    0.91
   6  -2  -5    1.02    0.48
   6   2  -5    1.98    0.41
   6   2  -5    0.76    1.12
   6   2  -5    0.94    0.43
  -6  -2   5    2.09    1.37
  -6   2   5    2.56    1.22
  -6   2   5    1.63    1.56
 -11  -2   1   12.74    1.48
 -11   2   1   13.72    2.14
 -11  -2   1   18.22    1.41
 -11   2   1   13.35    1.89
 -11  -2   1   15.54    2.19
  11  -2  -1   16.73    1.78
  11  -2  -1   13.81    2.00
  11   2  -1   15.18    2.33
 -11   2   1   14.69    1.80
   5  -2   5    4.32    1.49
   5   2   5    4.17    1.41
  -5  -2  -5    3.73    1.01
  -5  -2  -5    6.36    1.71
  -5   2  -5    2.91    2.05
  -5   2  -5    4.75    1.63
  11   0   2   30.93    2.59
 -11   0  -2   29.97    2.65
 -11   0  -2   28.34    2.87
  11   0   2   29.30    2.89
  -3   4  -4   22.90    3.34
  -3  -4  -4   26.13    1.77
   3   4   4   22.58    2.89
   3   4   4   26.96    1.78
   3  -4   4   29.83    2.62
  -3  -4  -4   27.55    2.84
  -3   4  -4   31.04    2.92
 -10   3   1   32.24    3.19
  10   3  -1   34.84    3.11
  10  -3  -1   34.39    3.52
 -10  -3   1   36.27    3.05
  10  -3  -1   35.46    3.42
 -10  -3   1   33.49    2.02
 -10   3   1   30.23    2.70
 -10   3   1   33.25    2.76
   8   3   3  175.19    7.51
  -8   3  -3  160.36    8.49
   8  -3   3  168.69    8.52
  -8  -3  -3  176.19    7.54
  -8  -3  -3  172.98    8.37
   8  -3   3  176.26    9.08
  -8   3  -3  162.09    8.58
   7  -3  -4  267.69    7.65
   7  -3  -4  280.75   10.66
   7   3  -4  228.85    5.46
  -7  -3   4  260.41    9.88
  -7  -3   4  249.97   10.66
  -7   3   4  267.77    9.87
  -7   3   4  242.62    6.93
   7  -3  -4  271.69   12.40
  -7   3   4  269.59   12.59
  -7  -3   4  239.24    5.61
   7   3  -4  284.14   11.30
  -4   4   4  320.89    7.37
  -4  -4   4  324.40   10.89
  -4   4   4  341.47    7.90
   4   4  -4  333.39   14.83
  -4  -4   4  369.11   14.79
  -4  -4   4  340.57   12.27
   4  -4  -4  357.75   18.30
  -4   4   4  362.59   14.62
  -4   4   4  359.52   16.33
   4   4  -4  327.76   11.75
   4  -4  -4  369.59   15.06
  -4  -5  -2  539.31   21.05
   4  -5   2  527.07   27.50
  -4   5  -2  512.66   24.46
   4   5   2  539.02   23.03
  -4  -5  -2  550.76   23.89
  -4   5  -2  549.36   24.52
   4   5   2  561.51   24.84
   3   1  -6  245.40    8.54
  -3   1   6  272.14   12.24
   3  -1  -6  250.92   11.44
   3  -1  -6  257.50    7.73
   3   1  -6  258.31   10.07
  -3  -1   6  269.41   12.24
   3   1  -6  252.54    9.68
   3   1  -6  264.58    8.48
   3  -1  -6  264.00    9.77
   0  -5  -3  126.95    6.55
   0  -5  -3  119.61    4.05
   0   5  -3  105.24    5.95
   0   5   3  125.78    4.28
   0   5  -3  134.67    6.40
   0   5   3  122.27    6.46
   0  -5   3   99.49    5.75
   0  -5  -3  119.27    6.26
   6   4   3   20.56    1.76
  -6   4  -3   15.79    1.27
   6  -4   3   21.66    2.48
  -6  -4  -3   14.07    2.20
   6   4   3   18.92    2.40
  -6   4  -3   22.19    2.67
  -6  -4  -3   19.62    2.33
  -6   4  -3    9.37    2.47
   1  -5  -3    9.48    1.12
   1  -5  -3   10.61    1.92
  -1  -5   3   10.26    1.93
   1  -5  -3   10.13    2.40
  -1   5   3    7.29    1.87
   1   5  -3    6.29    1.54
  -1   5   3    8.32    1.04
   1   5  -3    6.07    1.82
  -1  -5   3    6.39    1.47
 -10   1  -3   54.55    3.90
  10  -1   3   60.12    4.23
  10  -1   3   52.83    3.77
  10   1   3   53.29    4.82
 -10  -1  -3   56.48    3.85
 -10  -1  -3   54.66    3.63
 -10   1  -3   51.86    4.01
   4   3  -5    0.37    0.75
  -4   3   5    1.04    1.15
  -4  -3   5    1.42    0.99
  -4  -3   5    1.20    0.74
  -4  -3   5    1.54    1.15
   4   3  -5    1.92    1.22
   4  -3  -5    0.32    1.13
   4  -3  -5    1.00    1.47
  -4   3   5    2.44    1.56
  -2   1  -6   80.02    5.12
  -2  -1  -6   67.81    5.78
  -2   1  -6   70.55    3.51
  -2  -1  -6   73.80    3.40
  -2  -1  -6   79.36    4.49
  -2   1  -6   74.08    4.03
 -12   0   0  227.27   10.20
  12   0   0  218.13    9.44
  12   0   0  224.43   10.37
 -12   0   0  225.23   10.71
   3   3   5  134.72    4.65
   3   3   5  127.42    6.93
   3  -3   5  124.09    5.96
  -3   3  -5  125.33    4.14
  -3  -3  -5  126.18    4.44
  -3   3  -5  124.23    6.26
  -3   3  -5  118.83    6.69
  -3  -3  -5  134.44    7.12
   4   0  -6    0.32    1.15
   4   0  -6    0.87    0.97
  -4   0   6    0.91    1.22
   4   0  -6   -0.02    0.85
  -4   0   6    1.36    0.86
 -11   2  -1    8.93    1.75
 -11  -2  -1    7.41    1.48
 -11  -2  -1    6.10    1.40
 -11   2  -1   13.30    1.84
  11  -2   1    7.66    1.73
 -11  -2  -1   11.12    1.91
  11   2   1    8.11    1.84
  11  -2   1    6.30    1.93
  -1   5  -3  533.42   24.16
  -1  -5  -3  542.89   19.63
   1  -5   3  543.10   24.44
  -1  -5  -3  590.00   26.02
   1   5   3  564.93   20.09
   1   5   3  565.53   25.57
  -1   5  -3  555.18   24.70
  11  -1   2  161.62    7.74
 -11  -1  -2  183.59    8.89
  11  -1   2  179.45    9.02
  11   1   2  174.56    8.51
 -11   1  -2  171.67    8.37
 -11   1  -2  175.64    8.25
 -11  -1  -2  177.90    7.64
 -10   2   3  858.88   42.98
  10  -2  -3  901.48   39.52
  10  -2  -3  855.67   36.98
 -10  -2   3  886.96   41.29
 -10   2   3  870.90   36.64
 -10   2   3  806.85   34.75
  10   2  -3  952.75   43.99
 -10  -3  -1  143.84    7.54
 -10   3  -1  134.98    6.91
 -10  -3  -1  152.37    7.27
  10  -3   1  146.14    7.63
  10   3   1  144.45    7.33
  10  -3   1  149.15    7.27
 -10   3  -1  138.68    7.25
 -12   0   1    1.67    1.20
 -12   0   1   -0.01    0.98
  12   0  -1   -0.74    1.15
  12   0  -1    0.33    0.93
   6   5   0   45.51    2.86
   6   5   0   45.23    4.15
  -6  -5   0   47.59    3.62
  -6   5   0   44.14    4.07
  -6  -5   0   50.16    3.31
  -6   5   0   42.15    3.81
  -6   5   0   40.65    3.09
   6  -5   0   42.36    3.72
   6  -5   0   39.92    2.89
   8   4  -2  202.46    6.79
   8  -4  -2  215.08    8.02
   8  -4  -2  206.19    9.14
   8  -4  -2  211.85    9.46
   8   4  -2  196.97    9.47
  -8  -4   2  188.32    6.70
  -8   4   2  194.02    9.14
  -8   4   2  213.47    9.35
  -8  -4   2  199.48    9.27
  -8   4   2  197.04    7.12
  -2  -5   3    0.68    0.96
   2   5  -3   -0.21    1.30
  -2   5   3    1.40    0.72
   2   5  -3    1.88    1.01
  -2   5   3    0.41    1.35
   2  -5  -3   -1.06    1.27
  -2  -5   3    0.54    1.30
   2  -5  -3    0.87    1.37
  -3   0  -6   29.36    2.80
  -3   0  -6   32.55    2.19
  -8   2  -4  144.63    7.38
   8   2   4  133.86    6.20
   8  -2   4  131.20    6.93
  -8  -2  -4  124.67    7.16
  -8   2  -4  128.89    7.27
   8  -2   4  137.23    7.52
  -8  -2  -4  135.17    6.23
  -5   5   2   29.23    1.89
  -5  -5   2   29.06    2.05
   5  -5  -2   33.88    3.18
  -5   5   2   31.45    2.96
   5  -5  -2   30.72    3.27
   5   5  -2   27.19    2.50
  -5   5   2   27.70    2.75
  -5   5   2   31.73    2.20
   5   5  -2   31.88    2.88
  -5  -5   2   32.25    2.89
 -11   0   3    1.21    1.24
 -11   0   3    0.85    0.99
  11   0  -3   -1.15    1.29
 -11   0   3   -0.49    0.61
  11   0  -3    0.71    0.68
  -9   0  -4  386.45   17.43
  -9   0  -4  399.27   19.50
   9   0   4  395.89   17.83
   6  -5  -1    3.09    1.56
   6   5  -1    3.53    1.47
   6   5  -1    2.88    1.02
   6  -5  -1    1.58    1.16
  -6   5   1    2.57    1.59
  -6  -5   1    2.42    1.06
  -6   5   1    2.99    1.14
  -6   5   1    3.33    1.14
  -6  -5   1    2.21    1.46
  -7   4   3   45.68    3.13
  -7   4   3   41.91    2.20
   7   4  -3   47.09    3.48
   7   4  -3   41.58    1.85
   7  -4  -3   42.53    4.18
   7  -4  -3   44.80    3.50
  -7  -4   3   49.34    3.46
  -7  -4   3   42.61    2.01
  -7   4   3   43.34    3.68
  -2   5  -3   95.46    5.71
   2  -5   3   95.70    5.49
  -2  -5  -3   99.16    3.44
   2   5   3  103.05    3.53
  -2  -5  -3  109.71    7.50
   2   5   3  108.42    6.11
  -2   5  -3  103.57    5.60
   9  -3  -3    2.92    1.17
  -9  -3   3    2.19    0.48
  -9   3   3    1.94    0.82
   9   3  -3    4.07    1.46
   9  -3  -3    2.30    1.14
   9  -3  -3    1.86    1.46
  -9   3   3    1.83    1.52
  -9  -3   3    4.29    1.48
  -9   3   3    2.34    1.57
   8   0  -5   -0.79    0.52
  -8   0   5   -0.42    0.76
   8   0  -5    1.32    1.61
   8   0  -5   -0.95    0.77
  -8   0   5    0.43    0.50
  -8   0   5    0.28    1.23
 -12   1   0  614.33   28.27
 -12  -1   0  632.58   24.78
  12  -1   0  600.13   27.23
  12  -1   0  608.81   28.17
  12   1   0  624.79   28.73
 -12  -1   0  639.41   29.55
 -12   1   0  627.69   28.49
  -4   1   6    2.45    1.70
   4  -1  -6    4.80    1.58
   4  -1  -6    3.50    0.86
   4   1  -6    2.64    1.38
   4   1  -6    4.47    0.97
   4   1  -6    3.38    1.72
   4  -1  -6    2.15    1.27
  -4  -1   6    2.69    1.76
  -4  -1   6    1.89    1.33
   4   1  -6    3.36    1.02
  -7   0  -5    0.22    1.23
  -7   0  -5   -0.63    1.04
   7   0   5    0.79    1.13
  -4  -4  -4  203.53    9.54
   4   4   4  204.00    7.54
  -4  -4  -4  202.18    7.61
   4  -4   4  189.44    9.20
  -4   4  -4  191.13    9.35
  -4   4  -4  183.62    9.78
   4   4   4  209.24    9.89
  11  -2  -2   59.35    3.78
 -11   2   2   60.93    4.15
  11   2  -2   60.03    4.16
  11  -2  -2   53.04    3.27
 -11  -2   2   56.86    3.97
 -11  -2   2   59.52    2.07
 -11   2   2   53.67    3.20
 -11   2   2   55.99    3.88
 -11  -2   2   56.28    2.34
  12  -1  -1  536.32   23.41
  12   1  -1  532.92   24.10
 -12   1   1  504.78   20.18
 -12  -1   1  527.14   20.16
 -12   1   1  530.49   23.73
  12  -1  -1  519.57   19.94
 -12  -1   1  535.75   24.40
  -3  -5   3   77.43    4.76
  -3  -5   3   82.34    4.97
  -3   5   3   89.42    5.00
   3   5  -3   81.51    5.01
   3  -5  -3   91.28    5.24
   3   5  -3   82.12    4.70
   3  -5  -3   92.85    5.03
  12   0   1    1.44    1.02
 -12   0  -1   -1.16    1.31
  12   0   1    1.08    1.35
 -12   0  -1    0.46    1.07
  10  -3  -2   52.04    3.20
 -10  -3   2   58.30    3.87
  10  -3  -2   51.11    3.00
 -10   3   2   51.93    2.78
 -10   3   2   51.51    3.82
 -10   3   2   52.70    3.41
 -10  -3   2   48.44    1.90
  10   3  -2   57.46    3.92
  -3   1  -6  209.00    8.66
  -3   1  -6  201.98    8.72
  -3  -1  -6  196.78    7.69
   3   1   6  192.25    6.81
  -3  -1  -6  198.77    9.61
  -5   4   4    9.26    0.74
  -5   4   4   11.05    2.29
  -5   4   4   10.60    2.42
   5   4  -4   12.85    2.04
   5  -4  -4   11.06    2.15
   5  -4  -4   15.53    1.90
  -5  -4   4   14.70    2.04
  -5  -4   4    9.26    1.46
  -5  -4   4   13.61    1.25
  -5   4   4   10.55    0.57
   5   4  -4   14.44    1.23
   9  -2  -4   31.16    2.91
   9  -2  -4   26.32    2.22
  -9  -2   4   19.99    2.39
   9   2  -4   24.71    3.17
  -9   2   4   21.78    3.00
   9  -2  -4   26.54    1.94
  -9   2   4   26.01    1.92
  -9   2   4   27.53    2.25
  -9  -2   4   28.74    2.44
   1  -2  -6  110.51    6.08
   1  -2  -6  105.26    2.57
   1   2  -6  106.93    4.70
  -1   2   6  104.10    5.26
   1  -2  -6  106.23    5.24
   1   2  -6   94.00    4.18
   1   2  -6  107.29    4.69
  -6   5  -1  485.08   18.22
  -6   5  -1  498.77   22.79
  -6  -5  -1  519.84   21.72
   6  -5   1  512.53   23.99
   6   5   1  524.12   21.79
   6   5   1  547.00   22.80
  -6  -5  -1  522.42   21.60
  -6   5  -1  487.39   23.34
   0   2  -6   42.08    2.65
   0  -2  -6   45.10    3.19
   0  -2  -6   45.53    3.57
   0   2  -6   37.22    2.49
   0   2  -6   36.74    3.20
   0  -2  -6   38.66    1.36
 -10   0   4    7.60    1.73
  10   0  -4    4.86    1.69
  10   0  -4    6.68    0.75
 -10   0   4    4.49    1.24
 -10   0   4    5.68    0.70
  -9  -4   0   41.96    3.26
   9   4   0   38.25    3.05
   9  -4   0   39.11    3.22
   9   4   0   38.36    3.25
  -9  -4   0   37.12    2.87
  -9   4   0   32.91    3.85
  -9   4   0   39.05    3.36
  -9   4   0   35.07    3.39
   9  -4   0   40.35    3.39
   5   5   2  295.54   12.86
  -5   5  -2  263.21   12.81
  -5  -5  -2  283.62   11.96
  -5   5  -2  286.46   13.36
  -5   5  -2  238.83    7.60
   5   5   2  271.40   11.97
   5  -5   2  270.83   12.72
  -5  -5  -2  276.89   10.51
  -5  -3   5  882.59   39.00
  -5  -3   5  887.19   32.58
   5  -3  -5  926.61   46.15
  -5   3   5  989.77   46.20
  -5  -3   5  929.86   42.22
  -5   3   5  897.51   45.46
   5  -3  -5  874.37   39.25
   5   3  -5  869.17   40.70
   5   3  -5  856.30   32.89
  -7   2   5   25.80    1.48
   7  -2  -5   30.00    2.40
  -7   2   5   26.60    1.79
   7  -2  -5   25.44    1.28
   7  -2  -5   29.99    3.11
  -7  -2   5   25.79    2.30
   7   2  -5   29.41    2.34
  -7  -2   5   30.11    2.26
  -7   2   5   26.33    3.09
  11   1  -3   28.19    2.58
 -11   1   3   26.78    1.98
 -11   1   3   30.53    2.83
 -11  -1   3   25.02    1.03
 -11  -1   3   37.53    3.24
  11  -1  -3   27.27    2.17
 -11   1   3   32.34    3.04
  11  -1  -3   27.69    1.91
  -9   1  -4   82.08    4.89
   9  -1   4   77.62    4.69
   9  -1   4   74.87    5.06
   9   1   4   73.23    4.54
  -9  -1  -4   67.18    4.21
  -9  -1  -4   73.97    4.59
  -9   1  -4   71.30    4.77
  -5   0   6  807.18   38.68
   5   0  -6  808.77   32.52
  -5   0   6  859.13   33.68
   5   0  -6  822.21   32.49
   5   0  -6  838.20   39.63
  -4   3  -5   75.12    4.78
  -4  -3  -5   82.15    3.69
  -4  -3  -5   85.69    5.39
   4  -3   5   81.58    4.62
   4   3   5   79.13    3.60
  -4   3  -5   82.35    5.37
  -6  -2  -5   31.55    2.76
   6  -2   5   32.75    2.98
   6   2   5   31.54    2.90
  -6   2  -5   32.69    3.16
  -6  -2  -5   35.34    3.21
  -6   2  -5   33.92    3.12
   2  -2  -6    0.49    0.36
   2  -2  -6    1.62    1.41
   2   2  -6   -0.17    0.97
   2   2  -6   -0.10    0.99
   2   2  -6    1.34    1.07
   2  -2  -6    0.44    0.38
  -2   2   6    0.27    1.42
  -2  -2   6    1.87    1.12
   2  -2  -6    1.40    1.04
  -8  -4  -2  212.48    9.38
  -8   4  -2  210.52   10.37
   8   4   2  219.83    9.55
  -8  -4  -2  212.94   10.81
  -8   4  -2  194.85    7.63
   8  -4   2  213.54   10.45
  -8   4  -2  202.55   10.09
   8   4   2  220.57    9.71
   8  -1  -5  116.68    4.51
  -8   1   5  110.18    4.07
   8  -1  -5  110.64    6.17
   8  -1  -5  110.51    4.08
   8   1  -5  115.86    5.76
  -8  -1   5  114.59    4.77
  -8   1   5  103.72    4.16
  -8   1   5  113.55    6.45
  -8  -1   5  104.20    5.61
  -1  -2  -6   21.33    2.73
   1  -2   6   17.91    1.30
  -1   2  -6   20.37    1.47
  -1  -2  -6   19.31    1.35
  -1  -2  -6   22.36    2.43
  -1   2  -6   15.96    1.93
  -1   2  -6   23.56    2.00
  -7   1  -5  451.76   20.84
  -7  -1  -5  458.97   18.37
   7   1   5  445.47   19.31
   7  -1   5  466.60   21.35
  -7  -1  -5  442.14   20.16
  -7   1  -5  465.50   20.50
  -9   4   1   63.86    4.31
   9  -4  -1   61.86    4.80
   9   4  -1   65.39    3.39
  -9  -4   1   71.00    3.31
  -9  -4   1   59.19    4.29
   9   4  -1   68.44    4.43
   9  -4  -1   60.45    5.28
  -9   4   1   58.48    4.81
  -9   4   1   61.92    3.51
   7   3   4    9.63    1.44
  -7  -3  -4    9.78    1.48
  -7  -3  -4   10.40    2.12
   7  -3   4   10.01    2.06
  -7   3  -4   11.27    2.21
  -7   3  -4    7.63    2.11
  -3   5  -3  155.95    7.76
  -3   5  -3  147.73    9.52
  -3  -5  -3  162.03    7.93
   3   5   3  168.47    8.57
   3   5   3  164.86    6.60
   3  -5   3  148.63    9.56
  -3  -5  -3  156.08    6.59
 -12   0   2   11.23    1.85
 -12   0   2   10.10    1.34
  12   0  -2    8.29    1.81
  12   0  -2   11.77    1.23
  -4   0  -6 1074.03   49.73
  -4   0  -6 1081.77   54.06
  12  -1   1   84.55    5.48
  12   1   1   93.14    5.28
  12  -1   1   92.81    4.53
 -12  -1  -1   83.18    4.12
 -12   1  -1   84.49    4.66
 -12   1  -1   83.82    5.19
 -12  -1  -1   84.75    5.33
 -10   1   4   49.93    4.07
  10   1  -4   51.18    3.10
 -10   1   4   45.77    2.49
 -10  -1   4   44.70    4.55
 -10  -1   4   46.61    3.92
 -10   1   4   49.24    2.26
  10  -1  -4   47.22    2.34
  10  -1  -4   49.31    3.20
   3   2  -6    7.03    1.52
   3  -2  -6    9.83    2.07
   3  -2  -6    6.26    1.47
   3   2  -6   10.30    1.34
  -3  -2   6    8.80    1.53
  -3  -2   6    9.27    1.29
   3  -2  -6    8.73    0.52
   3   2  -6    7.91    1.45
  -3   2   6    9.02    1.55
   3  -2  -6    8.44    0.48
  -8   3   4  107.81    5.80
  -8   3   4   99.78    6.42
  -8   3   4   96.93    4.01
  -8  -3   4  103.38    5.50
  -8  -3   4  104.13    4.94
   8  -3  -4  111.05    6.09
   8  -3  -4  104.75    6.05
   8  -3  -4   95.49    3.73
   8   3  -4  115.06    5.68
  -5  -1   6  516.29   21.72
   5  -1  -6  512.06   22.69
  -5  -1   6  520.28   20.10
   5   1  -6  502.36   20.54
   5   1  -6  505.78   16.87
   5   1  -6  477.68   17.67
   5  -1  -6  488.48   15.19
  -5   1   6  526.65   20.42
  -5   1   6  488.64   15.75
   5  -1  -6  500.77   17.60
   5   1  -6  470.01   16.36
  -5   1   6  500.41   23.14
  -4  -5   3   56.32    2.90
   4   5  -3   64.95    4.28
  -4  -5   3   56.66    4.18
  -4   5   3   62.14    3.18
  -4   5   3   59.49    2.43
   4   5  -3   56.52    3.56
  -4   5   3   59.79    4.09
   4  -5  -3   65.89    4.34
   4  -5  -3   58.88    4.06
  -9   4  -1    0.49    0.78
   9  -4   1   -0.33    1.26
   9   4   1    1.55    1.20
   9   4   1   -1.05    0.96
   9  -4   1   -0.73    1.26
  -9  -4  -1   -0.28    1.14
  -9   4  -1    2.39    1.20
  -9  -4  -1   -0.80    0.97
  -9   4  -1   -0.36    1.29
   7   4   3   66.98    4.27
  -7  -4  -3   59.11    4.11
   7   4   3   58.40    3.23
   7  -4   3   62.74    4.27
  -7   4  -3   60.12    4.54
  -7   4  -3   58.51    4.21
  -7   4  -3   48.04    1.91
  -7  -4  -3   57.31    3.20
  10  -2   3  190.31   10.19
 -10  -2  -3  187.12    8.78
 -10   2  -3  190.65   11.56
 -10   2  -3  189.30    9.46
  10  -2   3  186.18    9.10
 -10  -2  -3  184.63   10.95
 -10  -2  -3  189.57    8.81
  10   2   3  190.68    8.83
   2   2   6   58.42    2.83
  -2   2  -6   63.65    3.11
   2  -2   6   53.54    3.51
  -2   2  -6   62.58    3.63
  -2   2  -6   63.90    5.19
  -2   2  -6   56.17    3.58
  -2  -2  -6   59.54    2.81
  -2  -2  -6   66.44    4.27
  11  -2   2  161.65    8.82
 -11   2  -2  158.99    8.35
 -11  -2  -2  171.91    8.49
  11  -2   2  163.67    8.02
  11   2   2  169.25    8.13
 -11  -2  -2  168.90    7.39
 -11  -2  -2  155.60    7.46
 -11   2  -2  170.32    8.41
   0  -6   0  110.88    5.10
   0  -6   0  108.72    6.39
   0   6   0  109.75    6.30
   0   6   0  112.27    5.21
   0  -6   0  111.94    5.11
   6   5  -2    1.88    1.20
   6   5  -2    1.62    1.45
  -6  -5   2    2.66    1.48
  -6  -5   2    1.13    0.92
   6  -5  -2    1.44    1.24
  -6   5   2    1.09    1.29
  -6   5   2    2.27    1.22
   6  -5  -2    3.04    1.53
  -6   5   2    2.10    1.45
 -12  -1   2    3.70    1.49
 -12  -1   2    4.44    0.86
  12  -1  -2    3.06    1.21
  12   1  -2    3.22    1.49
  12  -1  -2    1.53    1.29
 -12   1   2    2.58    0.93
 -12   1   2    2.48    1.76
 -12   1   2    3.64    1.70
  10  -3   2  143.06    7.67
 -10   3  -2  157.89    8.00
 -10   3  -2  142.59    7.77
 -10  -3  -2  152.22    9.02
  10  -3   2  151.99    8.42
  10   3   2  149.78    7.46
 -10  -3  -2  140.66    7.01
  -4   1  -6   74.62    4.26
   4   1   6   77.56    4.54
  -4   1  -6   72.91    4.42
  -4  -1  -6   75.71    3.33
  -4  -1  -6   73.95    4.96
  -5  -4  -4   -0.01    1.01
   5  -4   4    0.55    1.29
   5   4   4    2.77    1.36
   5   4   4    0.25    1.02
  -5   4  -4    0.10    1.31
  -5   4  -4   -0.17    1.50
  -5  -4  -4    0.12    1.33
   7   5   0  155.88    6.56
   7   5   0  158.79    9.07
  -7   5   0  161.06    7.50
   7  -5   0  153.26    8.08
   7  -5   0  154.41    6.95
  -7  -5   0  160.29    9.16
  -7  -5   0  151.42    6.31
  -7   5   0  142.42    5.97
  -7   5   0  145.28    8.44
  -1  -6   0    7.39    1.48
  -1   6   0    6.40    1.43
   1  -6   0    5.88    1.44
   1   6   0    6.49    1.54
   1   6   0    4.91    1.74
   1  -6   0    6.44    1.89
  -1   6   0    4.75    1.81
  -1  -6   0    6.93    1.82
  -9   3  -3  271.29   13.40
   9  -3   3  289.21   13.32
  -9   3  -3  289.84   13.76
   9   3   3  281.73   11.80
  -9  -3  -3  291.93   13.32
  -9  -3  -3  275.58   11.88
   9  -3   3  296.84   14.83
  -6  -4   4   10.94    1.08
   6  -4  -4   12.83    1.83
  -6   4   4    7.30    1.72
  -6   4   4    8.52    0.74
  -6  -4   4    7.18    1.23
  -6   4   4   10.20    2.15
  -6  -4   4   15.10    1.98
   6   4  -4   10.90    1.01
   6   4  -4    9.90    1.96
   6  -4  -4   10.43    2.12
 -11  -3   0   71.22    4.72
 -11   3   0   69.04    4.50
 -11  -3   0   69.56    4.13
  11   3   0   77.58    4.98
  11  -3   0   74.35    4.80
 -11   3   0   64.00    4.01
 -11   3   0   75.98    4.40
  11  -3   0   76.82    5.54
  -7   5   1   18.16    2.91
   7   5  -1   25.91    1.91
  -7  -5   1   26.31    2.45
   7  -5  -1   30.64    2.92
   7   5  -1   27.46    2.74
  -7  -5   1   26.69    2.75
  -7   5   1   22.25    2.20
   7  -5  -1   22.77    2.75
  -7   5   1   24.21    2.89
 -11   0  -3   -0.87    1.21
  11   0   3    0.40    1.29
 -11   0  -3    0.52    1.21
   4   5   3   12.84    2.34
  -4   5  -3   12.80    2.28
   4   5   3   10.64    1.85
   4  -5   3   15.33    2.91
  -4  -5  -3   15.86    2.24
  -4   5  -3   14.77    2.23
  -4  -5  -3   11.97    1.41
 -12   2   0   11.70    1.92
 -12   2   0   10.27    1.78
  12   2   0   13.45    2.12
  12  -2   0    9.55    2.03
 -12  -2   0   15.03    2.09
  12  -2   0   10.90    2.31
 -12  -2   0   10.65    1.31
 -12  -2   0    7.75    1.76
   0   6   1   59.19    3.10
   0   6  -1   50.31    3.82
   0   6  -1   54.80    3.58
   0   6   1   52.59    4.03
   0  -6  -1   54.56    3.04
   0  -6   1   51.44    3.77
   0  -6  -1   52.95    3.08
   0  -6  -1   54.51    4.20
   0  -6   1   52.85    2.63
   0  -6   1   55.88    3.96
   6   0  -6   32.34    2.78
   6   0  -6   29.23    1.73
  -6   0   6   28.82    2.99
  -6   0   6   30.06    2.12
   6   0  -6   29.41    1.67
  -4  -2   6  125.91    5.27
  -4   2   6  134.06    6.81
   4   2  -6  129.99    5.09
   4   2  -6  122.36    6.58
  -4   2   6  136.10    7.62
   4  -2  -6  136.68    7.18
   4  -2  -6  115.52    2.59
  -4  -2   6  127.55    5.30
   4   2  -6  121.21    4.45
   4  -2  -6  131.70    5.37
  -6  -3   5   15.27    1.04
   6   3  -5   16.89    1.14
   6   3  -5   15.80    2.12
  -6  -3   5   21.21    2.17
   6  -3  -5   15.59    0.76
  -6  -3   5   15.92    1.64
   6  -3  -5   15.49    1.83
  -6   3   5   21.20    1.82
  -6   3   5   14.27    2.64
  -6   3   5   15.30    0.61
   6  -3  -5   23.64    2.61
  11  -3  -1   99.66    5.18
 -11  -3   1  108.20    5.87
 -11   3   1   98.43    4.93
  11  -3  -1  100.55    5.37
 -11   3   1   90.37    5.19
  11   3  -1   99.31    5.85
 -11  -3   1   96.22    4.17
 -11   3   1   94.55    5.45
  -2   6   0  220.72   10.76
  -2  -6   0  229.83   10.76
   2  -6   0  226.32   11.34
  -2  -6   0  222.60   10.42
   2  -6   0  212.41    7.33
   2   6   0  222.56    9.41
  -2   6   0  217.45    9.06
   2   6   0  217.38    9.76
   5   3   5   49.36    2.38
  -5   3  -5   47.13    4.70
   5  -3   5   45.40    4.49
  -5  -3  -5   46.33    2.98
  -5   3  -5   47.06    3.96
  -5  -3  -5   48.18    3.97
   9  -4  -2  324.48   12.70
   9  -4  -2  323.08   14.15
  -9   4   2  312.62   14.64
  -9  -4   2  348.83   15.02
  -9   4   2  311.15   13.90
  -9  -4   2  302.74    9.95
  -9   4   2  313.58   11.80
   9  -4  -2  295.85   13.42
   9   4  -2  316.76   14.53
   9   4  -2  302.22   10.54
   1  -6  -1   52.21    4.11
  -1   6   1   51.40    3.59
  -1  -6   1   54.56    3.50
   1  -6  -1   49.21    2.98
   1   6  -1   49.91    3.60
   1   6  -1   50.48    3.66
  -1   6   1   47.41    4.00
  -1  -6   1   50.93    3.76
  -8  -4   3    1.78    0.78
  -8   4   3    1.68    1.53
  -8  -4   3    0.22    1.53
   8  -4  -3    2.87    1.39
   8  -4  -3    1.56    1.35
  -8   4   3    2.51    0.98
   8  -4  -3    2.74    1.10
   8   4  -3    2.31    0.88
   8   4  -3    2.21    1.51
  -8   4   3    2.07    1.30
   1   4  -5   44.43    3.53
   1  -4  -5   59.41    4.37
  -1   4   5   57.97    4.02
  -1  -4   5   45.64    2.70
   1   4  -5   54.82    3.80
   1  -4  -5   53.01    4.60
   0   4   5   16.94    0.77
   0  -4  -5   24.29    2.46
   0  -4  -5   26.70    2.86
   0  -4   5   15.54    2.45
   0  -4  -5   15.90    0.79
   0   4  -5   20.27    1.88
   0   4   5   16.92    2.50
 -12   2   1  121.23    5.92
 -12  -2   1  112.87    4.57
  12  -2  -1  120.16    6.31
  12  -2  -1  114.91    6.47
  12   2  -1  110.77    6.52
 -12   2   1  114.83    6.58
 -12  -2   1  106.75    3.81
 -12   2   1  110.51    6.59
 -12  -2   1  124.00    6.45
  -1   6  -1    0.91    1.60
  -1   6  -1   -0.26    1.46
   1  -6   1   -1.72    1.24
   1  -6   1   -0.40    0.73
   1   6   1    0.62    0.91
   1   6   1    0.10    1.21
  -1  -6  -1   -0.16    0.89
  -1  -6  -1    0.94    1.27
  -6   5  -2   21.24    1.50
   6  -5   2   31.70    2.97
  -6   5  -2   30.03    3.02
  -6   5  -2   21.08    3.77
   6   5   2   27.28    2.72
  -6  -5  -2   27.97    2.71
  -6  -5  -2   25.67    2.22
   6   5   2   29.81    2.97
  -3   2  -6   26.55    2.09
  -3   2  -6   24.30    2.55
   3  -2   6   23.74    2.33
   3   2   6   21.13    1.92
  -3   2  -6   17.25    2.35
  -3  -2  -6   29.83    2.72
  -3  -2  -6   19.14    1.63
  12   0   2  323.52   12.84
  12   0   2  393.76   17.75
 -12   0  -2  405.74   17.06
 -12   0  -2  404.62   17.62
  -7   5  -1  171.37    7.06
  -7  -5  -1  195.92    8.24
  -7   5  -1  179.01    9.55
   7   5   1  192.74   10.30
   7  -5   1  184.38    9.77
   7   5   1  189.83    8.31
  -7  -5  -1  190.77    8.41
  -7   5  -1  191.19    9.13
  -9   0   5   -0.95    0.53
  -9   0   5    0.56    0.79
  -9   0   5   -0.01    1.23
   9   0  -5   -0.37    0.80
   9   0  -5    0.16    1.06
   9   0  -5    0.52    0.52
  -5   0  -6   12.87    2.05
  -5   0  -6    9.91    1.69
   5   0   6   12.35    1.74
  -2  -4   5   74.23    4.44
   2  -4  -5   72.32    4.31
   2  -4  -5   75.96    5.00
   2   4  -5   68.92    4.27
   2   4  -5   60.02    3.02
  -2   4   5   68.95    4.46
  -2  -4   5   62.98    2.26
  -2  -4   5   58.85    2.96
   8   0   5    0.80    1.27
  -8   0  -5   -0.90    1.15
  -8   0  -5   -1.26    1.32
   1   4   5  448.63   13.35
  -1  -4  -5  480.37   21.44
  -1  -4  -5  445.98   13.40
  -1   4  -5  430.91   19.32
  -1  -4  -5  491.51   22.49
   1  -4   5  447.53   21.07
  -1   4  -5  481.01   20.64
   1   4   5  481.75   22.24
   5  -5  -3  351.43   15.86
   5   5  -3  343.91   15.73
  -5   5   3  361.99   15.99
  -5   5   3  337.11   10.99
  -5   5   3  352.70   16.47
  -5  -5   3  340.53   13.64
   5   5  -3  337.22   13.24
  -5  -5   3  320.91   15.02
   5  -5  -3  364.42   16.68
  -5   5   3  348.72   12.04
  11  -2  -3  368.54   14.39
  11  -2  -3  389.19   15.62
 -11   2   3  359.10   13.92
 -11  -2   3  333.33    8.04
 -11   2   3  360.57   17.48
 -11  -2   3  369.44   16.19
 -11   2   3  384.29   15.40
  11   2  -3  356.59   16.08
  -9   2  -4   20.91    2.64
  -9   2  -4   16.26    2.64
  -9  -2  -4   18.88    2.53
   9  -2   4   15.78    2.67
   9  -2   4   21.34    2.42
  -9  -2  -4   18.14    2.75
   9   2   4   13.37    2.15
   2   6  -1   40.59    3.86
  -2   6   1   29.26    3.20
  -2  -6   1   33.72    2.79
  -2   6   1   31.00    2.24
  -2  -6   1   30.21    2.93
   2  -6  -1   33.66    3.03
   2  -6  -1   31.24    3.40
   2   6  -1   30.70    2.77
  11   1   3    0.73    1.41
  11  -1   3    3.29    1.85
 -11   1  -3    1.68    1.45
  11  -1   3    1.54    1.56
 -11   1  -3    1.39    1.47
 -11  -1  -3    1.44    1.34
 -11  -1  -3    1.92    1.41
  -8   2   5   18.88    1.49
  -8  -2   5   22.33    2.07
   8  -2  -5   16.84    1.56
   8  -2  -5   21.36    2.01
   8  -2  -5   22.30    2.61
  -8   2   5   17.65    1.29
  -8   2   5   16.42    2.69
  -8  -2   5   18.33    2.15
   8   2  -5   17.78    2.73
   2   6   1  179.63    8.78
   2   6   1  183.85    8.73
  -2   6  -1  187.70    8.27
  -2   6  -1  177.13    9.20
   2  -6   1  172.50    5.78
   2  -6   1  170.86    9.25
  -2  -6  -1  185.51    7.28
  -2  -6  -1  183.43    8.95
   6  -1  -6   -0.69    0.86
   6  -1  -6    1.03    0.64
   6  -1  -6   -0.38    1.35
  -6   1   6   -0.11    1.41
  -6  -1   6   -1.81    1.13
   6   1  -6   -1.40    0.62
   6   1  -6    0.10    1.11
   6   1  -6   -1.31    1.07
  -6   1   6   -0.12    0.73
  -6   1   6    0.09    0.64
   6   1  -6   -0.46    0.56
  -6  -1   6    0.58    1.13
   7  -2   5   15.07    2.64
   7  -2   5   22.95    2.48
  -7   2  -5   18.65    2.58
  -7  -2  -5   16.18    1.85
  -7   2  -5   23.38    2.57
  -7  -2  -5   19.81    2.70
   7   2   5   15.65    2.53
 -11  -3  -1   33.88    3.41
  11   3   1   37.94    3.39
  11  -3   1   35.82    4.31
  11  -3   1   43.16    3.62
 -11   3  -1   41.97    3.30
 -11  -3  -1   40.12    3.36
 -11   3  -1   35.21    3.33
  10  -3  -3    1.49    1.31
  10  -3  -3    0.79    1.23
  10   3  -3    2.02    1.58
 -10  -3   3    3.91    0.41
 -10  -3   3    2.67    0.49
 -10   3   3    2.43    1.21
 -10   3   3    2.74    0.95
 -10   3   3    2.07    1.65
  10  -3  -3    2.19    1.66
 -10  -3   3    2.41    1.55
  -3   6   0    9.35    2.31
   3  -6   0   13.06    1.65
  -3  -6   0   14.70    1.87
   3   6   0   10.42    1.95
   3   6   0   10.35    1.84
  -3  -6   0   11.84    2.00
   3  -6   0   13.00    2.33
  -3   6   0   11.81    1.72
 -10   0  -4  216.13    9.96
  10   0   4  227.87   13.14
 -10   0  -4  215.88   10.52
  12  -2   1  699.85   33.73
  12  -2   1  676.57   31.14
 -12   2  -1  659.33   31.00
 -12  -2  -1  705.48   33.14
 -12  -2  -1  709.06   32.36
 -12  -2  -1  655.18   28.76
  12   2   1  684.56   32.50
 -12   2  -1  687.61   32.24
 -12   1  -2   47.04    3.85
 -12   1  -2   48.96    3.69
  12  -1   2   50.27    4.17
  12   1   2   50.81    3.87
 -12  -1  -2   53.74    4.07
 -12  -1  -2   48.56    3.22
  12  -1   2   46.35    3.46
 -10   2   4    4.71    1.09
  10   2  -4    5.80    1.65
  10  -2  -4    6.94    1.04
 -10  -2   4    5.80    1.71
 -10   2   4    8.29    1.36
 -10   2   4    9.01    1.93
  10  -2  -4    5.93    1.48
  10  -2  -4    7.26    2.01
 -10  -2   4    6.00    2.12
  -3  -4   5   21.59    1.80
   3  -4  -5   25.41    2.62
  -3  -4   5   30.79    2.69
   3  -4  -5   31.91    3.18
   3   4  -5   28.86    2.69
   3   4  -5   22.59    2.11
  -3  -4   5   20.41    2.10
  -3   4   5   26.27    2.74
   9  -1  -5   28.40    1.74
   9  -1  -5   26.81    2.13
   9  -1  -5   30.56    3.01
  -9   1   5   27.42    2.04
   9   1  -5   28.08    2.15
  -9   1   5   29.44    3.15
  -9   1   5   26.24    1.69
  -9  -1   5   30.47    2.93
  -9  -1   5   24.92    2.80
   5   1   6   60.06    4.34
  -5  -1  -6   63.02    3.15
  -5   1  -6   60.44    4.95
  -5  -1  -6   60.43    5.73
  -5  -1  -6   61.91    3.87
  -5   1  -6   65.33    4.25
   2  -4   5   40.26    3.17
   2   4   5   47.25    2.21
  -2   4  -5   40.82    3.30
  -2   4  -5   44.91    3.56
  -2  -4  -5   45.42    3.73
  -2  -4  -5   44.62    1.87
   2   4   5   48.60    3.99
   0   5   4  137.91    4.02
   0  -5  -4  143.79    7.47
   0   5  -4  138.29    7.20
   0  -5   4  120.31    6.21
   0  -5  -4  143.57    7.60
   0  -5  -4  130.07    3.88
   0   5   4  140.74    7.71
   0   5  -4  118.46    7.58
 -13   0   0   24.78    2.15
  13   0   0   21.00    1.97
 -13   0   0   28.36    2.84
  13   0   0   28.73    2.89
   8  -1   5    1.99    0.99
   8  -1   5    1.74    2.04
  -8  -1  -5    1.12    1.23
  -8  -1  -5    4.76    1.54
  -8   1  -5    3.27    1.40
   8   1   5    1.52    1.30
  -8   1  -5    0.43    1.55
   1  -5  -4   15.17    0.85
  -1   5   4   21.14    1.23
   1  -5  -4   22.71    2.60
  -1  -5   4   19.12    1.71
  -1  -5   4   13.66    2.54
  -1   5   4   16.06    2.53
   1   5  -4   14.25    2.00
   1  -5  -4   24.42    2.61
   1   5  -4   22.42    2.48
  -8  -3  -4   52.14    3.41
  -8  -3  -4   56.56    4.26
   8  -3   4   57.36    4.24
  -8   3  -4   58.41    4.43
  -8   3  -4   54.00    4.22
   8   3   4   53.15    3.22
   5  -2  -6   20.13    2.50
   5  -2  -6   11.49    1.99
   5  -2  -6   13.57    0.71
   5   2  -6   14.78    1.21
   5   2  -6   12.24    1.64
   5   2  -6   13.35    2.33
  -5  -2   6   17.32    1.74
  -5  -2   6   11.27    2.27
  -5   2   6   15.77    1.64
  -5   2   6   12.98    2.50
  -9   4  -2    8.02    1.38
  -9  -4  -2    8.50    1.66
  -9  -4  -2    7.22    2.14
  -9   4  -2    5.04    1.98
  -9   4  -2    5.81    1.94
   9   4   2    5.24    2.25
   9  -4   2    4.61    1.97
   9  -4   2    4.50    2.01
 -12   0   3    0.63    1.05
 -12   0   3   -0.60    0.75
 -12   0   3    0.58    1.34
  12   0  -3   -0.21    0.61
  12   0  -3   -0.86    1.39
  -3  -6   1  116.05    5.89
  -3   6   1  112.58    4.89
  -3  -6   1  117.25    5.93
   3  -6  -1  112.53    6.97
   3   6  -1  119.54    6.14
  -3   6   1  110.34    6.71
   3   6  -1  114.40    5.74
   3  -6  -1  117.32    6.13
  13   0  -1   -1.25    1.27
  13   0  -1   -1.45    1.02
 -13   0   1   -0.14    0.81
 -13   0   1    0.08    1.31
  10  -4   0  402.42   18.45
 -10   4   0  398.23   18.98
 -10   4   0  388.52   16.86
 -10  -4   0  432.88   19.45
 -10   4   0  430.80   21.08
  10  -4   0  421.95   19.14
 -10  -4   0  385.15   14.75
  10   4   0  437.27   19.62
  -6   4  -4    1.59    1.50
   6   4   4    0.47    0.89
   6  -4   4    0.48    1.34
  -6  -4  -4    0.20    1.40
   6   4   4    0.18    1.43
  -6  -4  -4    0.99    0.86
  -6   4  -4   -0.80    1.39
   7   5  -2    1.17    1.12
   7  -5  -2    2.84    1.51
  -7  -5   2    1.21    1.51
   7   5  -2    2.63    1.51
   7  -5  -2    0.63    1.31
  -7  -5   2    1.02    1.18
  -7   5   2    2.39    1.33
  -7   5   2    2.30    1.22
  -7   5   2    1.74    1.48
  -1   5  -4  149.04    7.67
   1   5   4  161.30    8.23
   1  -5   4  140.09    7.14
   1   5   4  157.83    5.57
  -1  -5  -4  160.22    8.14
  -1  -5  -4  144.09    4.66
  -1   5  -4  138.52    7.08
 -11  -3   2   23.85    1.37
  11  -3  -2   23.65    2.16
 -11   3   2   19.77    2.34
 -11  -3   2   33.62    2.83
 -11  -3   2   21.42    1.58
 -11   3   2   17.22    2.61
  11  -3  -2   24.59    2.30
  11   3  -2   34.86    2.82
 -11   3   2   19.42    2.77
   5   5   3   36.63    3.41
  -5   5  -3   30.44    4.56
  -5  -5  -3   39.17    3.41
  -5   5  -3   33.80    3.86
  -5  -5  -3   35.48    2.95
   5  -5   3   34.29    4.45
   5   5   3   38.94    2.43
 -11   0   4  106.77    2.82
 -11   0   4  102.17    6.17
  11   0  -4  100.96    2.83
  11   0  -4   91.93    4.67
 -11   0   4  106.97    4.88
   2  -5  -4    5.46    1.73
  -2   5   4    4.73    0.66
  -2  -5   4    3.61    1.60
  -2  -5   4    6.88    1.71
   2   5  -4    8.15    1.73
  -2   5   4    4.22    1.70
   2   5  -4    3.06    1.23
   2  -5  -4    6.10    1.80
  -2  -5   4    3.52    0.65
  -3   6  -1  222.20    9.77
   3  -6   1  217.22   11.38
   3   6   1  227.77    9.09
   3   6   1  229.25   10.53
  -3  -6  -1  233.03   10.62
  -3   6  -1  211.75   11.07
  -3  -6  -1  230.75   10.79
   3  -6   1  227.90    7.52
  12  -2  -2    8.42    1.65
  12   2  -2    6.77    2.04
 -12  -2   2   11.53    1.00
 -12   2   2    7.55    1.90
 -12   2   2    8.38    2.16
 -12  -2   2   11.24    1.01
 -12   2   2    8.55    2.15
  12  -2  -2    8.68    1.90
 -12  -2   2   10.47    2.02
   4   2   6   54.95    2.57
   4  -2   6   51.92    4.70
  -4  -2  -6   47.08    2.83
  -4  -2  -6   55.81    4.18
  -4   2  -6   55.95    3.79
  -4   2  -6   53.64    3.86
  10   1   4    1.56    1.32
  10  -1   4    1.00    1.41
 -10  -1  -4    0.95    1.35
 -10  -1  -4    0.03    1.25
  10  -1   4   -0.25    1.49
 -10   1  -4    2.14    1.39
 -10   1  -4   -0.22    1.37
  10  -4  -1   71.21    4.21
 -10  -4   1   66.82    3.43
 -10   4   1   61.36    4.11
 -10   4   1   66.07    4.52
  10  -4  -1   71.51    4.50
 -10  -4   1   71.06    4.61
 -10   4   1   62.12    3.65
  10   4  -1   73.13    4.78
  -9   3   4   67.06    4.85
  -9   3   4   61.86    2.87
  -9  -3   4   56.61    2.67
  -9  -3   4   73.66    4.27
   9  -3  -4   64.38    3.44
   9   3  -4   66.94    4.21
   9  -3  -4   67.21    4.79
  -9   3   4   65.42    3.44
   9  -3  -4   59.58    3.01
   1   3  -6    0.61    1.26
  -1  -3   6    0.75    1.18
  -1   3   6    1.19    1.36
   1   3  -6    0.76    0.80
   1   3  -6    2.32    0.95
   1  -3  -6    0.65    1.26
   1  -3  -6    2.01    1.59
   8   4   3   -0.01    1.01
   8  -4   3    0.26    1.38
  -8   4  -3    0.12    1.34
  -8   4  -3    0.02    1.38
  -8  -4  -3    0.27    1.00
  -8  -4  -3   -0.28    1.24
   0  -3   6   11.20    1.56
   0   3  -6   14.51    1.32
   0   3  -6   11.25    1.61
   0   3  -6   10.63    1.94
   0   3   6   13.24    2.83
   0  -3  -6   15.72    2.50
   0  -3  -6   15.08    2.11
  -7  -4   4   16.02    1.36
  -7   4   4   13.12    2.66
   7  -4  -4   18.05    2.21
  -7  -4   4   15.10    2.32
   7   4  -4   12.88    2.36
   7  -4  -4   17.22    2.52
  -7   4   4   16.84    2.60
  -7   4   4   16.81    1.26
   7   4  -4   16.95    1.28
   0  -6  -2    1.25    1.35
   0   6   2    1.88    1.57
   0  -6   2    1.94    0.98
   0  -6   2    1.72    0.64
   0   6  -2    0.39    1.39
   0   6  -2    4.02    1.44
   0  -6  -2    1.49    1.23
   0  -6   2    2.99    1.85
   0  -6  -2    1.51    1.62
   0   6   2    1.64    0.94
   1   6  -2  237.38   10.55
   1  -6  -2  234.09   11.52
  -1   6   2  238.87    9.42
   1  -6  -2  195.96    7.61
   1  -6  -2  231.51    9.81
   1   6  -2  221.27   10.27
  -1   6   2  215.18   10.69
  -1  -6   2  227.05   10.39
  -1  -6   2  239.11   10.57
 -13  -1   0  140.83    7.86
 -13  -1   0  147.67    6.90
  13  -1   0  141.80    7.65
 -13   1   0  149.37    7.79
  13   1   0  135.14    7.46
  13  -1   0  143.16    7.36
 -13   1   0  141.56    6.50
  -7   0   6    8.78    2.09
  -7   0   6   11.13    1.17
   7   0  -6   11.03    2.01
   7   0  -6   11.79    1.02
   7   0  -6   11.28    1.51
  -8  -5   0  186.75    8.65
   8   5   0  175.71    8.55
   8  -5   0  171.60    8.96
  -8   5   0  164.42    9.26
  -8  -5   0  186.97    8.65
  -8   5   0  153.90    8.03
  -8   5   0  162.95    7.88
   8   5   0  177.19    8.65
  -7  -3   5   11.44    1.79
   7  -3  -5    8.57    2.19
   7   3  -5    7.94    1.80
  -7  -3   5    6.39    1.84
  -7   3   5   10.47    0.79
   7  -3  -5    7.97    0.71
   7  -3  -5    7.54    2.04
  -7   3   5   10.18    2.32
   7   3  -5   10.31    0.61
  -7   3   5    9.50    1.94
  -4  -6   0   83.73    4.38
   4  -6   0   74.83    5.44
   4   6   0   76.13    4.33
   4   6   0   82.35    5.54
  -4  -6   0   78.17    4.50
  -4   6   0   73.89    4.01
  -4   6   0   74.06    5.29
   4  -6   0   77.29    4.05
   6   3   5  202.97    8.79
   6  -3   5  191.63    9.33
  -6   3  -5  204.26   10.55
  -6  -3  -5  202.90    8.95
  -6  -3  -5  190.74   10.23
  -6   3  -5  193.23    9.79
  -1  -6  -2   25.79    2.79
  -1   6  -2   20.87    2.59
  -1   6  -2   18.03    2.55
   1   6   2   26.84    2.75
   1   6   2   19.77    2.26
   1  -6   2   19.01    1.24
  -1  -6  -2   23.57    1.70
   1  -6   2   22.44    2.56
   2   3  -6   61.18    3.67
  -2   3   6   59.03    3.86
   2  -3  -6   65.00    3.87
   2   3  -6   53.76    2.70
  -2  -3   6   51.82    3.17
  -2  -3   6   55.40    2.99
   2  -3  -6   61.76    4.82
   2   3  -6   55.64    2.69
  12  -1  -3    3.42    1.09
  12   1  -3    3.19    1.52
 -12   1   3    3.45    1.73
 -12  -1   3    3.70    0.58
 -12  -1   3    4.01    1.44
 -12   1   3    3.21    1.17
 -12   1   3    3.73    1.69
  12  -1  -3    3.83    1.63
  13  -1  -1   66.04    3.33
 -13   1   1   69.20    4.48
 -13   1   1   67.46    3.51
  13  -1  -1   69.42    4.57
  13   1  -1   77.67    4.83
 -13  -1   1   69.40    3.63
 -13  -1   1   73.49    4.89
   2  -5   4   40.00    3.44
  -2  -5  -4   48.45    2.38
  -2   5  -4   40.37    3.55
   2   5   4   46.36    4.06
  -2   5  -4   45.05    3.74
  -2  -5  -4   46.39    3.86
   2   5   4   50.65    2.46
   4  -4  -5   40.03    3.56
   4  -4  -5   35.44    2.95
   4   4  -5   34.07    2.29
  -4   4   5   40.68    2.98
  -4  -4   5   28.10    2.21
  -4  -4   5   29.63    2.39
  -4  -4   5   35.44    2.97
   4   4  -5   38.24    3.19
  -3  -4  -5   67.94    2.90
  -3  -4  -5   71.17    4.78
  -3   4  -5   66.31    4.38
  -3   4  -5   74.79    4.73
   3  -4   5   63.57    4.18
   3   4   5   68.24    4.98
   3   4   5   64.54    2.75
  -1   3  -6   -0.45    1.31
  -1  -3  -6   -0.39    0.53
   1  -3   6   -0.15    0.96
   1   3   6   -1.39    1.26
  -1   3  -6    0.65    1.10
  -1  -3  -6   -0.26    1.25
  -1  -3  -6   -1.04    1.46
  -1   3  -6   -0.01    0.67
   1   3   6    0.50    0.58
   6   5  -3  110.18    4.17
  -6  -5   3  116.98    5.23
  -6  -5   3  122.46    6.57
  -6   5   3  122.54    6.68
   6  -5  -3  121.48    6.97
   6  -5  -3  113.93    6.58
   6   5  -3  123.53    6.77
  -6   5   3  120.72    6.79
  -6   5   3  117.92    4.64
  -6   5   3  125.71    4.67
 -13   0  -1   -0.09    1.07
  13   0   1   -0.06    1.36
  13   0   1    0.16    1.04
 -13   0  -1    1.17    1.35
   3   5  -4   17.15    2.39
  -3  -5   4   10.58    2.04
  -3   5   4   14.30    0.83
  -3   5   4   11.17    2.34
  -3   5   4   15.20    0.98
   3   5  -4   10.99    2.03
  -3  -5   4   19.21    3.03
  -3  -5   4   14.23    1.17
   3  -5  -4   18.05    2.50
   3  -5  -4   16.96    2.39
 -11  -1   4    1.22    1.33
 -11   1   4    0.99    0.80
 -11   1   4    2.45    1.51
  11  -1  -4   -0.62    0.93
 -11  -1   4    2.10    1.14
 -11   1   4    1.10    1.22
  11  -1  -4    0.54    0.81
  11   1  -4   -0.11    1.16
  -8   5   1   16.07    2.80
   8  -5  -1   25.71    2.78
  -8   5   1   17.63    2.79
   8   5  -1   25.13    2.33
   8   5  -1   27.31    2.66
  -8   5   1   14.86    2.62
  -8  -5   1   24.62    2.68
  -8  -5   1   19.40    1.72
   8  -5  -1   15.67    2.02
   2   6  -2  446.72   19.66
  -2  -6   2  436.51   19.63
   2   6  -2  470.73   21.13
   2  -6  -2  455.91   19.29
  -2   6   2  453.17   21.80
  -2  -6   2  482.42   20.99
   2  -6  -2  465.28   22.51
  -2   6   2  462.90   18.23
  10  -4   1    1.70    2.17
  10  -4   1    2.73    1.71
 -10  -4  -1    6.08    1.51
 -10   4  -1    1.52    1.11
 -10   4  -1    3.29    1.55
  10   4   1    1.01    2.09
 -10   4  -1    2.96    1.68
 -10  -4  -1    2.20    1.21
  -7   5  -2  312.09   16.11
   7  -5   2  342.58   16.87
   7   5   2  352.66   14.71
  -7   5  -2  328.24   16.08
  -7   5  -2  323.14   11.29
  -7  -5  -2  345.16   14.36
   7   5   2  355.54   15.82
  -7  -5  -2  350.49   15.35
  -6   0  -6   -0.51    1.32
   6   0   6    0.67    1.15
  -6   0  -6    0.11    1.26
   4   6  -1   99.42    6.13
   4  -6  -1  100.58    4.59
  -4   6   1   96.78    6.26
  -4  -6   1   98.50    5.19
  -4  -6   1  100.14    5.54
  -4   6   1  102.38    4.34
   4   6  -1  101.17    5.60
   4  -6  -1   99.16    6.55
  -2   6  -2    1.82    1.51
  -2  -6  -2    2.45    1.49
   2   6   2    1.79    1.00
   2  -6   2    1.26    0.53
  -2  -6  -2    1.26    0.99
   2  -6   2    1.20    1.44
  -2   6  -2    0.69    1.41
   2   6   2    2.60    1.48
   7  -1  -6    7.32    1.02
  -7   1   6    4.37    1.99
   7   1  -6    4.37    1.65
   7   1  -6    5.43    0.80
  -7  -1   6    4.50    1.23
   7   1  -6    6.75    0.69
  -7   1   6    7.83    1.30
   7  -1  -6    7.86    1.22
  -7   1   6    5.82    0.98
  -7  -1   6    5.09    1.64
   7   1  -6    7.02    1.65
   7  -1  -6    7.88    2.44
   3   3  -6  295.24   12.35
  -3  -3   6  300.28   12.61
   3  -3  -6  308.48   12.81
   3   3  -6  274.10   10.58
   3  -3  -6  308.23   15.13
  -3  -3   6  269.24   10.71
  -3  -3   6  269.31   10.25
  -3   3   6  307.58   12.98
   3   3  -6  278.16    9.19
   4  -6   1   27.17    1.80
   4   6   1   30.35    2.59
   4  -6   1   28.99    3.27
  -4  -6  -1   31.97    2.90
  -4  -6  -1   31.28    2.51
  -4   6  -1   32.30    3.39
   4   6   1   33.64    2.88
  -4   6  -1   33.20    2.77
 -13   0   2  123.58    7.73
 -13   0   2  106.78    4.73
  13   0  -2  108.34    4.42
  13   0  -2  123.09    6.28
 -11   2  -3   32.46    3.33
 -11  -2  -3   27.96    3.07
  11  -2   3   35.83    3.12
 -11  -2  -3   31.48    2.96
 -11  -2  -3   31.14    3.10
 -11   2  -3   30.97    3.31
  11  -2   3   37.95    3.60
  11   2   3   29.89    2.97
  10  -3   3   37.33    3.58
  10  -3   3   35.60    3.87
  10   3   3   34.23    3.05
 -10  -3  -3   38.59    3.07
 -10  -3  -3   38.30    4.35
 -10   3  -3   40.82    3.67
 -10   3  -3   38.94    3.67
  -9  -4   3  174.44    5.73
   9  -4  -3  183.02    9.19
   9  -4  -3  195.47    8.83
  -9   4   3  182.99    9.64
  -9   4   3  182.22    7.24
   9   4  -3  163.80    5.26
   9   4  -3  182.05    9.08
  -9   4   3  194.63    8.84
   9  -4  -3  179.81    7.98
  -9  -4   3  200.39    9.57
   8  -5   1   14.41    2.53
  -8  -5  -1   15.88    2.11
  -8   5  -1   15.71    2.49
   8   5   1   10.20    2.17
  -8  -5  -1   14.26    1.95
  -8   5  -1   15.78    1.85
   8   5   1   10.60    2.60
  -8   5  -1   14.54    3.04
  -2   3  -6   46.28    2.17
  -2  -3  -6   46.58    3.92
  -2   3  -6   41.50    3.19
  -2  -3  -6   44.51    2.26
   2  -3   6   40.56    3.90
   2   3   6   42.86    2.00
   2   3   6   44.51    3.74
  -2   3  -6   53.45    3.43
   6   2  -6  330.89   10.36
   6  -2  -6  394.94   15.37
   6  -2  -6  365.53   20.02
   6   2  -6  341.83    9.87
  -6   2   6  385.90   15.40
  -6   2   6  356.57   17.34
  -6  -2   6  351.86   14.24
   6   2  -6  340.55   13.56
  -6  -2   6  371.58   14.02
  -6   2   6  316.60    8.30
   6  -2  -6  336.42    9.14
  13  -1   1  160.00    7.10
  13  -1   1  147.37    8.41
 -13  -1  -1  144.87    6.66
  13   1   1  157.48    8.34
 -13  -1  -1  156.48    8.46
 -13   1  -1  151.36    8.09
 -13   1  -1  156.35    9.01
 -11  -3  -2   22.25    2.51
 -11  -3  -2   20.28    3.00
  11  -3   2   18.55    2.68
 -11   3  -2   21.99    2.67
 -11   3  -2   22.25    2.81
  11   3   2   19.33    3.32
  11  -3   2   21.16    2.89
  -3  -5  -4    3.95    1.88
  -3  -5  -4    4.06    1.19
  -3   5  -4    6.81    1.79
   3   5   4    8.63    1.89
   3   5   4    5.39    1.23
   3  -5   4    3.68    2.24
  -3   5  -4    4.42    1.71
  -3  -6   2  186.03    9.18
  -3   6   2  193.94   10.11
  -3  -6   2  183.09   10.28
   3   6  -2  178.42    8.08
   3  -6  -2  195.54   10.16
   3  -6  -2  196.96   10.45
   3   6  -2  195.11    9.76
  -3   6   2  186.71    7.71
   1   0  -7    0.31    0.91
   1   0  -7   -0.21    1.21
   1   0  -7   -0.19    1.04
   1   0  -7    0.75    1.01
   1   0  -7    1.04    1.15
  -6  -1  -6   14.67    2.31
  -6   1  -6   15.26    2.23
  -6  -1  -6   15.99    2.32
  -6   1  -6   12.90    2.02
   6   1   6    9.98    2.29
  -6  -1  -6    8.55    1.60
  10   4  -2    0.33    0.81
  10   4  -2    2.60    1.44
 -10   4   2   -0.45    1.31
 -10   4   2    0.39    1.33
 -10   4   2    1.20    0.95
 -10  -4   2    2.03    1.46
 -10  -4   2    0.88    0.79
  10  -4  -2    0.62    1.27
  10  -4  -2    1.00    0.86
  10  -4  -2    1.01    1.38
   0   0  -7    0.38    0.96
   0   0  -7   -0.27    0.86
   0   0  -7   -1.06    1.04
   0   0  -7   -1.02    1.02
   0   0  -7    1.82    1.10
 -12  -2  -2    3.14    1.26
  12  -2   2    0.95    1.41
  12   2   2    2.30    1.46
 -12   2  -2    2.22    1.50
  12  -2   2    3.01    1.63
 -12  -2  -2    0.91    1.21
 -12   2  -2   -2.12    1.50
 -12  -2  -2    1.56    1.51
  -4  -5   4   68.47    3.91
  -4  -5   4   67.06    4.66
   4  -5  -4   74.73    6.13
   4  -5  -4   73.04    4.90
  -4   5   4   73.40    4.63
   4   5  -4   66.60    4.83
   4   5  -4   58.29    3.84
  -4  -5   4   67.96    2.30
  -4   5   4   71.60    2.36
  -4   5   4   70.76    2.44
   9  -2  -5   23.17    1.76
   9   2  -5   28.63    2.39
  -9   2   5   27.82    3.09
  -9   2   5   25.02    2.15
   9  -2  -5   22.89    1.66
  -9   2   5   24.55    2.06
  -9  -2   5   30.01    3.14
  -9  -2   5   21.01    2.45
   9  -2  -5   25.30    3.05
   5   2   6  105.80    4.48
   5  -2   6  104.32    5.82
  -5   2  -6  109.09    6.12
  -5  -2  -6  100.02    6.52
  -5  -2  -6   94.39    4.83
  -5   2  -6  105.88    7.46
   8  -2   5   90.79    5.47
   8  -2   5   91.29    6.02
   8   2   5   80.44    4.55
  -8   2  -5   87.03    5.55
  -8   2  -5   86.23    5.70
  -8  -2  -5   79.37    5.47
  -8  -2  -5   89.12    5.94
  10   0  -5    0.04    1.12
 -10   0   5   -0.74    0.83
  10   0  -5    0.22    0.50
 -10   0   5   -0.14    0.48
 -10   0   5    1.36    1.26
   2   0  -7    0.19    0.89
   2   0  -7    0.80    0.86
   2   0  -7   -0.75    1.15
   2   0  -7    1.30    1.20
  -5  -4   5    0.74    0.78
  -5   4   5   -0.57    1.53
   5  -4  -5    0.11    1.56
   5  -4  -5   -0.57    1.50
   5   4  -5    0.88    0.78
  -5  -4   5    0.41    1.25
  -5   4   5    0.48    1.58
  -5  -4   5   -0.12    0.93
   5   4  -5    0.46    1.33
   6   5   3  762.34   32.65
  -6  -5  -3  717.77   30.66
  -6   5  -3  685.68   35.45
  -6   5  -3  746.96   37.01
  -6  -5  -3  761.81   36.00
   6   5   3  743.67   39.40
  -6   5  -3  607.53   21.51
   6  -5   3  701.71   35.11
  -9   0  -5   -1.94    1.74
  -9   0  -5   -1.13    1.48
   9   0   5   -0.60    1.43
  -4   4  -5  146.41    8.05
  -4   4  -5  120.14    6.78
  -4  -4  -5  137.15    7.37
  -4   4  -5  109.85    2.79
   4  -4   5  127.35    6.71
   4   4   5  125.42    4.83
   4   4   5  132.13    7.48
  -4  -4  -5  126.07    4.87
 -13  -1   2  175.40    6.22
 -13   1   2  179.20    9.91
  13   1  -2  197.46    9.52
 -13   1   2  185.15    8.11
 -13   1   2  176.16    8.52
 -13  -1   2  197.89    9.54
  13  -1  -2  189.84    9.03
  13  -1  -2  183.33    7.84
   5  -6   0  263.57    9.60
  -5  -6   0  264.39   11.53
  -5   6   0  274.25   13.35
  -5  -6   0  280.91   11.92
  -5   6   0  280.71   14.37
  -5   6   0  248.43   13.44
   5   6   0  282.31   14.19
   5   6   0  269.50   11.54
   5  -6   0  263.22   13.65
  -3  -6  -2   46.28    2.68
  -3   6  -2   52.71    3.68
  -3   6  -2   41.46    3.98
   3   6   2   50.17    3.85
   3  -6   2   42.29    3.82
  -3  -6  -2   48.61    3.76
   3  -6   2   40.91    1.70
   3   6   2   46.72    3.58
 -12   3   0   60.10    4.11
 -12   3   0   52.87    3.89
  12  -3   0   58.51    5.44
 -12  -3   0   65.35    4.55
  12   3   0   64.62    4.58
 -12   3   0   59.05    4.09
 -12  -3   0   49.74    3.78
  12  -3   0   60.25    4.07
  -1   0  -7    0.99    1.12
  -1   0  -7   -0.05    0.78
  -1   0  -7    0.09    1.11
  -1   0  -7   -2.33    1.14
  -1   0  -7   -0.34    1.03
   4  -3  -6  506.63   24.32
   4   3  -6  452.33   16.93
   4   3  -6  476.14   20.69
  -4   3   6  492.27   24.29
  -4   3   6  504.08   21.25
  -4  -3   6  461.69   19.42
  -4  -3   6  489.91   21.00
  -4  -3   6  455.33   16.73
   4  -3  -6  490.77   20.60
  -7  -4  -4   98.95    6.10
  -7  -4  -4   89.36    4.40
  -7   4  -4   97.67    6.32
   7   4   4   93.43    5.36
  -7   4  -4   94.92    6.05
   7  -4   4   91.94    5.92
  12   0   3   -1.07    1.59
 -12   0  -3   -2.52    1.50
 -12   0  -3   -0.69    1.43
 -12   3   1   95.16    5.75
 -12   3   1   99.32    5.49
 -12   3   1  103.39    6.50
 -12  -3   1   97.46    6.00
 -12  -3   1   98.10    4.30
 -12  -3   1  102.29    4.45
  12  -3  -1  100.14    5.48
  12   3  -1   95.69    6.17
  12  -3  -1   95.74    5.30
 -10   2  -4   25.16    2.97
 -10   2  -4   25.02    2.82
 -10  -2  -4   21.49    2.42
 -10  -2  -4   25.15    2.70
  10  -2   4   25.90    3.05
  10   2   4   14.80    2.45
  10  -2   4   18.91    2.79
 -10  -2  -4   20.96    2.81
   1   1  -7   69.62    3.85
   1  -1  -7   66.22    4.63
   1   1  -7   62.79    4.41
   1  -1  -7   66.50    2.62
   1   1  -7   59.05    3.89
   1  -1  -7   54.42    4.82
   1  -1  -7   66.89    2.88
  -8  -5   2   49.54    4.91
  -8  -5   2   45.08    2.82
   8  -5  -2   48.27    4.96
   8  -5  -2   39.87    3.34
  -8   5   2   49.26    4.88
   8   5  -2   48.86    4.04
  -8   5   2   45.60    3.55
  -8   5   2   40.91    2.62
   8   5  -2   44.80    2.87
  -3   3  -6   44.23    2.13
  -3   3  -6   45.31    3.50
  -3   3  -6   48.03    3.59
  -3  -3  -6   45.40    2.31
  -3  -3  -6   51.48    4.11
   3  -3   6   42.95    4.17
  -3   3  -6   45.58    5.20
   3   3   6   43.96    2.41
   0   1  -7    6.61    1.48
   0   1  -7    9.32    1.76
   0   1  -7    7.80    2.07
   0  -1  -7    9.86    1.82
   0  -1  -7   13.66    1.18
   0   1  -7    9.20    2.03
   0  -1  -7   10.10    1.32
   0  -1  -7   11.42    2.07
  -5   6   1    2.03    1.74
   5   6  -1    1.84    1.58
  -5  -6   1    5.40    1.53
  -5   6   1    3.31    1.50
  -5   6   1    3.57    1.74
  -5  -6   1    1.93    1.32
   5   6  -1    2.99    1.29
   5  -6  -1    4.46    1.83
   5  -6  -1    2.39    1.20
  -3   0   7    1.01    1.27
   3   0  -7    1.34    1.12
   3   0  -7    0.37    0.54
   3   0  -7    0.29    1.60
   3   0  -7   -0.01    0.89
  13   2   0    5.62    1.81
 -13  -2   0    4.02    1.42
 -13  -2   0    3.52    1.16
 -13   2   0    4.27    1.50
  13  -2   0    4.93    1.44
 -13   2   0    5.30    1.65
 -13  -2   0    4.96    1.79
  13  -2   0    3.54    1.74
 -10   1   5    0.20    1.54
  10  -1  -5    2.73    1.54
 -10  -1   5    0.55    1.45
  10  -1  -5    0.28    1.07
 -10   1   5    0.80    0.75
 -10  -1   5    1.06    1.41
  10  -1  -5    0.79    0.75
  10   1  -5    1.37    1.10
 -10   1   5    1.01    0.81
   2  -1  -7   51.35    2.33
   2   1  -7   43.91    3.40
   2   1  -7   49.93    2.56
   2   1  -7   50.35    3.02
   2  -1  -7   48.17    1.98
   2  -1  -7   46.18    3.13
   2   1  -7   47.20    3.23
   2  -1  -7   55.27    4.01
   8  -4  -4  289.46   14.45
  -8   4   4  265.54    9.34
  -8   4   4  282.33   14.47
  -8  -4   4  294.69   13.31
   8  -4  -4  273.24    9.35
  -8  -4   4  265.33    7.60
   8  -4  -4  301.59   15.38
  -8   4   4  295.89   12.69
   8   4  -4  301.37   13.59
 -11   3   3    0.99    1.13
  11   3  -3    1.98    1.52
 -11  -3   3    1.23    0.39
 -11   3   3    1.36    1.53
  11  -3  -3    0.69    1.46
 -11  -3   3    1.45    0.45
 -11  -3   3    2.06    1.47
  11  -3  -3    2.44    1.00
 -11   3   3    2.13    1.24
   9  -3   4   58.17    4.35
   9   3   4   53.94    3.51
  -9   3  -4   55.06    4.61
  -9   3  -4   55.25    4.60
   9  -3   4   62.21    4.86
  -9  -3  -4   55.23    4.36
  -9  -3  -4   57.06    3.72
   9  -1   5   22.55    2.18
  -9   1  -5   34.14    3.38
  -9  -1  -5   37.39    3.25
  -9  -1  -5   31.39    2.68
   9   1   5   32.42    2.89
  -9   1  -5   30.50    3.02
   9  -1   5   31.54    3.24
  -4   6   2  184.76    9.72
  -4   6   2  178.28    7.45
   4   6  -2  175.96    9.05
   4   6  -2  160.78    7.33
   4  -6  -2  167.87    7.91
   4  -6  -2  188.35   10.08
  -4  -6   2  176.57    7.87
  -4  -6   2  182.65    8.89
  -8   0   6    0.92    0.95
   8   0  -6    0.14    1.23
   8   0  -6   -0.33    0.74
   8   0  -6   -0.07    0.67
  -8   0   6    0.24    1.26
 -12   2   3   45.71    3.97
 -12   2   3   47.83    3.62
 -12  -2   3   41.15    1.25
  12  -2  -3   50.74    2.54
  12   2  -3   45.65    3.71
 -12   2   3   48.27    3.39
 -12  -2   3   45.10    1.39
  12  -2  -3   45.64    3.65
 -12  -2   3   50.69    3.72
 -13   2   1   29.13    2.86
  13   2  -1   33.31    3.17
 -13   2   1   29.95    2.53
  13  -2  -1   29.84    3.02
 -13  -2   1   27.33    2.23
  13  -2  -1   33.69    2.45
 -13   2   1   33.74    3.23
 -13  -2   1   31.27    2.25
 -13  -2   1   29.93    3.19
  -5   6  -1  227.41   11.29
  -5   6  -1  234.73   10.42
  -5   6  -1  215.05   11.84
   5  -6   1  215.96    7.79
  -5  -6  -1  235.26    9.86
   5  -6   1  224.76   11.95
   5   6   1  236.11   10.56
  -5  -6  -1  234.75   12.38
   5   6   1  231.47    9.90
  -7  -5   3    1.24    1.08
  -7   5   3    1.31    1.02
   7  -5  -3    4.61    1.54
  -7   5   3   -0.24    1.54
   7  -5  -3    0.23    1.48
   7   5  -3    2.23    1.04
   7   5  -3    2.07    1.60
  -7   5   3    3.67    1.95
  -7  -5   3    3.68    1.59
   8  -3  -5   46.65    4.02
  -8  -3   5   36.59    2.79
  -8  -3   5   48.68    3.18
   8  -3  -5   38.41    1.96
  -8   3   5   43.60    2.66
  -8   3   5   39.75    1.63
  -8   3   5   38.29    4.09
   8   3  -5   46.33    3.35
   8  -3  -5   42.22    2.81
  -1   1  -7   65.88    3.80
  -1  -1  -7   65.62    3.29
  -1  -1  -7   61.68    4.34
  -1  -1  -7   77.02    4.67
  -1   1  -7   74.86    4.16
  -1   1  -7   70.85    3.61
  -1   1  -7   67.85    3.82
  -2   0  -7   -0.79    0.88
  -2   0  -7   -0.53    1.21
  -2   0  -7    0.44    1.55
  -2   0  -7    0.00    1.12
  -7  -3  -5    2.04    1.71
   7  -3   5    3.51    1.56
  -7   3  -5    2.85    1.71
  -7   3  -5    1.99    1.63
   7   3   5    1.35    1.43
  -7  -3  -5    1.97    1.10
  -4   5  -4    1.89    1.61
  -4   5  -4    2.02    1.69
   4   5   4    2.66    1.22
  -4  -5  -4    3.64    0.90
  -4  -5  -4    3.15    1.71
   4   5   4    1.02    1.72
   4  -5   4    2.94    1.61
 -11  -2   4   10.63    3.02
 -11  -2   4   16.06    2.17
 -11   2   4   15.33    2.53
  11  -2  -4   12.23    1.85
  11  -2  -4   15.56    1.92
  11   2  -4   13.08    2.92
 -11   2   4   17.56    1.92
 -11   2   4   16.00    1.83
 -12   1  -3   46.28    3.81
  12  -1   3   47.15    3.63
 -12  -1  -3   45.67    3.82
 -12   1  -3   44.68    3.87
  12   1   3   47.48    3.83
  12  -1   3   45.58    4.02
 -12  -1  -3   44.94    3.54
  10  -4   2  135.82    8.01
 -10   4  -2  124.93    6.36
 -10  -4  -2  142.68    7.14
 -10  -4  -2  131.72    6.97
  10  -4   2  140.07    9.53
 -10   4  -2  128.38    7.65
 -10   4  -2  131.55    7.59
  10   4   2  140.12    7.37
 -13   0  -2   66.89    4.25
 -13   0  -2   68.22    4.81
  13   0   2   63.68    4.81
  11   0   4  520.84   25.50
 -11   0  -4  519.95   24.17
 -11   0  -4  524.50   24.64
 -12  -3  -1   45.79    3.17
 -12   3  -1   53.97    4.09
  12   3   1   53.67    5.22
  12  -3   1   51.61    4.37
  12  -3   1   54.00    3.94
 -12   3  -1   53.85    4.04
  -5  -5   4   48.25    2.42
   5   5  -4   46.15    2.92
  -5   5   4   52.26    4.26
   5  -5  -4   52.85    4.08
   5  -5  -4   53.11    3.85
  -5   5   4   49.83    2.13
   5   5  -4   55.05    4.10
  -5   5   4   46.67    1.71
  -5  -5   4   52.73    4.12
  -5   5   4   54.59    3.94
  -9  -4  -3    0.05    1.31
  -9   4  -3   -1.41    1.46
  -9   4  -3    1.81    1.47
   9  -4   3   -1.12    1.88
   9   4   3   -0.63    1.12
  -9  -4  -3    0.56    1.43
   3   1  -7   86.19    4.79
   3  -1  -7  101.14    5.83
   3   1  -7   97.70    5.83
   3   1  -7   93.06    3.88
   3  -1  -7   99.46    3.64
   3  -1  -7   93.90    3.37
   3   1  -7   90.84    4.53
  -3  -1   7   97.76    5.12
   3  -1  -7   90.68    5.62
  -4   6  -2  506.51   29.59
  -4  -6  -2  553.72   25.75
   4  -6   2  509.29   25.82
   4   6   2  534.06   21.94
  -4  -6  -2  518.20   21.40
  -4   6  -2  537.21   24.46
   4   6   2  537.40   25.33
  10  -3  -4   36.71    2.66
 -10  -3   4   46.13    3.61
 -10   3   4   40.92    3.95
  10   3  -4   45.88    3.52
  10  -3  -4   44.00    2.73
 -10   3   4   45.00    2.65
  10  -3  -4   39.86    3.81
 -10   3   4   37.71    2.50
  -9   5   0   39.05    3.92
   9   5   0   40.78    3.64
  -9   5   0   35.25    3.51
   9   5   0   40.34    2.83
  -9   5   0   40.51    3.27
  -9  -5   0   42.73    3.58
   9  -5   0   44.09    3.91
  -9  -5   0   43.81    2.65
  -7   0  -6    5.85    1.46
   7   0   6    3.44    1.58
  -7   0  -6    2.87    1.71
   7   2  -6   20.57    1.08
  -7  -2   6   25.72    2.23
  -7   2   6   22.17    1.06
  -7   2   6   25.12    3.19
  -7   2   6   25.22    1.82
   7   2  -6   22.99    2.18
   7   2  -6   22.08    1.06
  -7  -2   6   25.99    2.34
   7  -2  -6   23.50    2.32
   7  -2  -6   28.01    3.16
   7  -2  -6   22.97    1.35
 -11   4   0   45.82    3.74
 -11   4   0   38.54    3.05
 -11  -4   0   45.44    3.91
 -11  -4   0   42.47    3.34
 -11   4   0   41.61    3.36
  11  -4   0   42.20    3.74
  11   4   0   50.73    3.91
  11  -4   0   47.01    3.76
   0  -6   3  147.06    7.62
   0   6   3  161.94    6.23
   0   6  -3  144.76    7.76
   0   6  -3  168.61    8.54
   0  -6  -3  156.94    5.99
   0   6   3  153.95    8.46
   0  -6  -3  160.75    8.31
   0  -6  -3  167.76    8.84
  -5   3   6  115.96    6.79
   5  -3  -6  109.39    7.14
   5   3  -6   95.38    3.58
  -5  -3   6   88.13    5.33
  -5  -3   6  109.15    5.46
  -5   3   6  111.13    7.32
   5   3  -6  136.95    7.57
   5  -3  -6  103.04    5.16
   4   0  -7    0.47    1.03
  -4   0   7    0.81    1.29
   4   0  -7   -0.82    1.17
   4   0  -7    0.29    0.86
  -1  -6   3   22.53    2.56
  -1  -6   3   35.44    3.30
   1   6  -3   16.24    3.31
  -1   6   3   29.02    3.26
  -1   6   3   28.31    2.02
   1  -6  -3   35.74    2.97
   1   6  -3   31.37    3.10
   1  -6  -3   30.48    3.32
   8   1  -6   64.08    3.20
  -8   1   6   84.70    3.97
  -8   1   6   85.24    3.57
   8  -1  -6   83.76    5.53
   8  -1  -6   81.72    3.47
   8   1  -6   74.65    1.87
  -8  -1   6   83.82    4.58
  -8  -1   6   80.49    6.21
   8   1  -6   78.05    2.09
  -8   1   6   87.17    5.79
   8   1  -6   84.91    3.74
   8  -1  -6   84.07    3.47
   8  -5   2  107.54    7.04
  -8   5  -2  106.11    6.97
  -8  -5  -2  116.27    6.22
  -8   5  -2  102.68    4.51
  -8   5  -2  109.38    6.95
  -8  -5  -2  114.02    5.88
   8   5   2  117.73    6.14
   8   5   2  110.98    6.22
  -2   1  -7  119.12    5.31
  -2  -1  -7  119.09    6.84
  -2  -1  -7  118.52    6.73
  -2  -1  -7  125.08    4.45
  -2   1  -7  120.47    7.38
  -2   1  -7  124.39    7.06
   6   4  -5    9.47    2.10
   6  -4  -5    8.44    2.36
  -6  -4   5   11.82    1.27
  -6   4   5    9.49    1.85
  -6  -4   5   10.96    2.06
  -6  -4   5   10.16    1.07
   6   4  -5   11.36    1.07
   6  -4  -5   12.08    2.48
  -6   4   5   10.73    2.49
   9   5  -1  110.06    6.19
  -9   5   1   96.93    6.45
   9  -5  -1  104.23    6.19
  -9   5   1   91.04    4.86
  -9   5   1   86.15    5.05
   9  -5  -1   94.57    5.05
   9   5  -1  104.60    5.31
  -9  -5   1   99.67    5.07
  -9  -5   1  103.16    6.20
 -11  -4   1    0.09    0.97
  11   4  -1    0.53    1.46
 -11   4   1    1.51    1.33
  11  -4  -1    0.18    1.29
  11  -4  -1   -0.33    1.21
 -11   4   1    1.32    1.46
 -11  -4   1    1.32    1.43
 -11   4   1   -0.15    1.25
  -5   4  -5  225.82   11.60
   5   4   5  237.03   12.37
   5   4   5  231.63    9.08
  -5  -4  -5  248.08   12.23
  -5  -4  -5  229.02    9.25
  -5   4  -5  252.03   12.87
   5  -4   5  226.90   11.33
  -1   6  -3   52.72    4.09
  -1   6  -3   47.19    3.90
   1  -6   3   45.01    3.81
   1   6   3   52.49    4.11
  -1  -6  -3   47.80    4.08
   1   6   3   51.01    3.00
  -1  -6  -3   50.11    2.87
 -13   2  -1    8.58    2.11
 -13  -2  -1   13.06    2.32
 -13   2  -1   11.13    2.17
 -13  -2  -1   11.32    1.64
  13  -2   1   10.42    2.33
  13   2   1   12.02    2.27
  13  -2   1   12.78    1.96
 -12   0   4   61.69    2.03
 -12   0   4   62.16    3.67
 -12   0   4   62.39    4.79
  12   0  -4   62.07    4.59
  12   0  -4   61.50    2.29
 -12  -3   2    9.97    1.03
 -12  -3   2   11.93    1.06
 -12   3   2   10.56    2.13
  12  -3  -2    8.96    1.76
 -12   3   2    7.70    1.84
 -12   3   2   11.65    2.26
  12   3  -2   11.63    2.23
 -12  -3   2   12.75    2.23
  12  -3  -2    8.10    1.76
  13  -1   2   99.04    6.72
 -13  -1  -2   97.82    6.36
  13   1   2  100.19    6.25
  13  -1   2   99.03    8.08
 -13   1  -2   95.05    5.79
 -13   1  -2  109.23    6.21
 -13  -1  -2   97.50    6.53
  -4  -3  -6   37.89    3.72
  -4   3  -6   33.75    3.19
   4  -3   6   34.90    3.96
  -4   3  -6   36.64    3.56
   4   3   6   34.92    2.38
  -4   3  -6   34.25    1.99
  -4  -3  -6   34.38    2.31
 -11  -1  -4   37.75    3.33
 -11   1  -4   33.85    3.57
 -11   1  -4   33.29    3.44
  11  -1   4   38.04    3.66
  11  -1   4   34.90    3.45
  11   1   4   41.02    4.33
 -11  -1  -4   32.30    3.23
  -6   6   0   80.36    6.05
   6  -6   0   88.78    6.01
   6  -6   0   77.65    4.53
  -6  -6   0   89.69    5.19
   6   6   0   96.12    6.69
  -6  -6   0   90.70    6.01
  -6   6   0   84.63    4.84
   6   6   0   91.35    4.84
  -6   6   0   88.44    5.21
  -6   6   0   94.50    4.98
  -2  -6   3   84.59    5.21
  -2  -6   3   69.44    4.35
   2  -6  -3   88.34    6.28
  -2   6   3   78.08    3.51
  -2   6   3   84.85    5.47
   2   6  -3   66.74    5.38
   2   6  -3   81.16    5.26
   2  -6  -3   84.31    5.65
  -6   2  -6   67.65    4.90
  -6   2  -6   78.12    4.88
   6  -2   6   69.64    4.78
  -6  -2  -6   70.60    5.21
   6   2   6   69.66    4.62
  -6  -2  -6   65.25    3.34
 -13   0   3    0.28    0.69
  13   0  -3    0.58    0.80
 -13   0   3   -1.34    1.48
  13   0  -3    0.92    1.16
 -13   0   3    0.28    1.16
  -3   0  -7   -1.11    1.13
  -3   0  -7    0.06    1.06
  -3   0  -7    0.69    0.89
   7  -1   6  200.29    9.66
  -7  -1  -6  178.26    8.01
  -7   1  -6  196.28    9.58
  -7  -1  -6  189.53    9.95
  -7   1  -6  195.08   10.13
   7   1   6  182.81    8.61
   5  -6  -2  187.91   10.50
  -5  -6   2  178.12    7.88
  -5   6   2  196.77   10.35
   5   6  -2  187.25    9.68
  -5   6   2  196.79    7.55
   5  -6  -2  182.82    8.84
  -5   6   2  194.82    7.91
  -5  -6   2  202.46   11.76
   5   6  -2  181.31    9.08
   4   1  -7  161.13    6.99
   4   1  -7  177.40    8.01
   4   1  -7  169.89    6.84
  -4  -1   7  186.59   10.08
   4  -1  -7  168.87    5.06
   4  -1  -7  187.48    9.44
   4   1  -7  183.79    7.82
  -4   1   7  183.17    9.80
   4  -1  -7  168.78    6.88
 -14   0   0  174.70    9.61
  14   0   0  168.48    9.15
  14   0   0  166.47    7.15
 -14   0   0  181.84    9.01
  13  -2  -2    3.20    1.66
 -13  -2   2    9.69    1.02
 -13   2   2    9.56    2.07
 -13  -2   2    9.85    2.59
 -13  -2   2    8.22    1.07
 -13   2   2    8.61    1.68
  13  -2  -2    6.05    1.41
  13   2  -2    8.31    2.03
 -13   2   2    5.01    1.41
   9   5   1   -0.71    1.11
  -9  -5  -1   -0.54    1.05
  -9   5  -1   -1.56    1.45
   9  -5   1    0.53    1.41
  -9  -5  -1    0.45    1.21
  -9   5  -1    0.41    1.70
  -9   5  -1   -0.65    1.10
   9   5   1    1.66    1.25
  -7   5  -3  551.27   20.32
  -7  -5  -3  620.75   26.90
   7   5   3  640.36   27.84
  -7  -5  -3  634.24   30.23
   7   5   3  642.10   30.78
  -7   5  -3  620.27   31.34
  -7   5  -3  576.54   29.52
   7  -5   3  598.22   30.06
   6   6  -1    2.47    1.42
  -6  -6   1   -0.80    1.46
   6   6  -1    0.65    1.08
  -6   6   1   -0.02    1.00
  -6   6   1    1.26    1.13
   6  -6  -1    0.32    1.54
   6  -6  -1    0.81    1.07
  -6   6   1   -0.13    1.56
  -6  -6   1    2.60    1.38
  -6   6   1    1.09    1.13
  -2  -6  -3    8.49    2.12
  -2  -6  -3    9.43    1.53
  -2   6  -3    5.56    2.02
  -2   6  -3    9.21    2.06
   2   6   3    8.48    1.18
   2   6   3    7.73    2.16
   2  -6   3    6.95    1.97
 -14   0   1   -0.25    1.13
  14   0  -1   -0.76    1.07
  14   0  -1   -1.79    1.73
 -14   0   1    0.96    1.36
 -11  -4  -1    1.68    1.39
 -11   4  -1   -0.25    1.53
  11   4   1    0.40    1.48
 -11  -4  -1    2.17    1.12
 -11   4  -1    0.58    1.48
  11  -4   1    0.64    1.49
  11  -4   1   -0.36    1.52
 -11   4  -1    1.00    1.05
 -10   4   3    3.68    1.28
  10  -4  -3    2.75    1.52
 -10  -4   3    4.28    1.82
  10   4  -3    2.97    1.76
 -10   4   3    3.74    1.48
 -10   4   3    2.82    1.78
  10  -4  -3    3.38    1.44
  10  -4  -3    4.35    1.68
 -10  -4   3    4.13    0.85
  12  -1  -4    2.77    1.44
  12   1  -4    1.68    1.78
  12  -1  -4    1.37    0.89
 -12  -1   4    3.02    1.74
 -12  -1   4    2.39    1.59
 -12   1   4    2.23    0.90
 -12   1   4    0.84    1.09
 -12   1   4    2.89    1.75
  -5  -5  -4   65.56    4.67
   5  -5   4   61.80    4.53
  -5   5  -4   44.02    3.10
  -5   5  -4   66.86    5.28
  -5  -5  -4   61.55    3.59
   5   5   4   64.84    4.71
   5   5   4   64.09    3.82
  -5   5  -4   64.51    4.65
   1  -2  -7   92.43    5.95
   1  -2  -7   89.76    6.36
   1   2  -7   77.61    3.88
   1  -2  -7   84.03    2.68
   1  -2  -7   87.98    2.62
   1   2  -7   91.63    4.36
   1   2  -7   84.23    3.65
  -3  -6   3    4.06    1.67
   3  -6  -3    3.69    1.62
   3  -6  -3    2.51    1.84
   3   6  -3    3.42    1.75
   3   6  -3    0.85    1.65
  -3   6   3    1.67    1.71
  -3   6   3    3.38    1.07
  -3  -6   3    4.82    1.71
  13  -1  -3    3.63    1.47
 -13   1   3    6.43    1.34
 -13  -1   3    5.19    0.75
 -13   1   3    4.59    1.95
 -13  -1   3    6.39    1.67
 -13   1   3    6.44    2.64
  13  -1  -3    6.78    1.26
  13   1  -3    3.74    1.73
   0   2  -7   55.94    3.95
   0  -2  -7   53.81    2.16
   0   2  -7   52.42    2.59
   0   2  -7   49.92    3.01
   0  -2  -7   47.23    1.71
   0  -2  -7   58.65    4.42
   0  -2  -7   44.96    3.91
   6  -6   1  270.88    9.30
  -6  -6  -1  303.09   15.38
   6   6   1  307.79   13.22
  -6   6  -1  315.94   17.79
  -6   6  -1  280.08   15.27
  -6  -6  -1  312.17   13.86
  -6   6  -1  314.94   14.39
  -6   6  -1  283.91   11.04
   6  -6   1  295.85   15.10
   6   6   1  304.00   14.01
  -3  -1  -7   30.91    3.56
  -3   1  -7   38.73    3.07
  -3  -1  -7   38.81    2.14
  -3   1  -7   48.18    3.58
  -3   1  -7   37.17    2.97
  -5   0   7   -0.86    1.69
   5   0  -7    0.37    0.90
   5   0  -7    0.22    0.84
   5   0  -7    0.22    1.25
  -5   0   7   -0.70    0.68
 -10  -2   5   87.55    4.93
 -10   2   5   85.09    6.30
  10  -2  -5   90.11    6.04
  10  -2  -5   82.74    3.83
 -10   2   5   94.09    4.30
  10   2  -5   86.72    4.84
  10  -2  -5   84.36    4.42
 -10  -2   5   83.22    5.10
 -10   2   5   84.57    3.85
   5  -6   2   82.06    5.76
  -5   6  -2   74.00    5.75
  -5  -6  -2   79.72    5.26
  -5  -6  -2   78.00    4.22
   5   6   2   87.82    5.43
  -5   6  -2   75.80    5.68
   5   6   2   78.83    4.30
  -5   6  -2   83.33    5.12
   2   2  -7  387.95   16.02
   2   2  -7  381.08   15.42
   2  -2  -7  392.66   10.62
   2   2  -7  366.86   15.74
   2  -2  -7  404.65   19.18
   2  -2  -7  393.17   19.15
   2  -2  -7  356.25    9.74
  -8   4  -4   42.22    4.12
  -8  -4  -4   40.38    2.94
   8   4   4   44.38    3.84
  -8   4  -4   48.53    4.43
   8  -4   4   45.65    4.02
  -8  -4  -4   50.70    4.17
   6  -5  -4  124.11    8.86
   6   5  -4  121.55    6.80
  -6   5   4  113.15    3.54
   6   5  -4  106.59    4.56
  -6   5   4  115.02    3.42
   6  -5  -4  128.04    6.99
  -6  -5   4  126.01    6.98
  -6   5   4  123.09    6.44
  -6   5   4  119.35    7.44
  -6  -5   4  114.68    4.93
  -9  -2  -5   10.02    1.53
   9   2   5    9.81    2.52
   9  -2   5   11.37    2.30
   9  -2   5   15.27    2.58
  -9  -2  -5   10.48    1.84
  -9  -2  -5   12.68    2.46
  -9   2  -5   13.51    2.42
  -9   2  -5   13.41    2.45
  14  -1   0   11.27    2.18
 -14   1   0    8.23    1.71
  14   1   0   11.07    2.15
  14  -1   0   10.42    2.12
 -14  -1   0    7.19    1.93
 -14  -1   0   11.04    2.31
 -14   1   0   12.04    2.15
  11   3   3  106.04    6.12
  11  -3   3  103.93    6.66
 -11  -3  -3  107.57    6.47
  11  -3   3  103.52    7.26
 -11   3  -3  110.87    6.88
 -11   3  -3  114.61    6.88
 -11  -3  -3  111.28    6.29
  -1  -2  -7    0.48    2.08
  -1   2  -7    4.77    1.84
  -1   2  -7    3.16    1.25
  -1   2  -7    2.30    0.98
  -1   2  -7    2.72    1.23
  -1  -2  -7    1.09    1.79
  -1  -2  -7    2.49    0.73
 -14   1   1   92.04    5.71
 -14  -1   1   87.53    4.56
 -14  -1   1   95.51    5.92
 -14   1   1   85.91    4.30
  14  -1  -1   86.18    6.92
  14   1  -1   86.45    5.69
  14  -1  -1   84.79    5.02
  -6  -3   6   37.80    3.46
   6  -3  -6   51.22    3.85
   6   3  -6   42.09    1.80
   6  -3  -6   49.13    4.33
   6   3  -6   49.04    3.44
  -6   3   6   52.61    3.23
  -6   3   6   43.50    4.49
  -6  -3   6   43.32    3.31
 -11   4   2   15.14    3.35
  11  -4  -2   22.41    2.33
 -11   4   2   18.62    2.48
 -11  -4   2   18.46    1.49
  11   4  -2   25.74    2.78
 -11   4   2   12.29    2.37
 -11  -4   2   23.91    2.69
  11  -4  -2   13.75    2.03
  -9   5   2   20.55    3.25
  -9  -5   2   14.18    1.76
  -9  -5   2   19.02    2.69
   9  -5  -2   17.43    2.18
  -9   5   2   17.43    2.25
   9  -5  -2   14.98    2.55
   9   5  -2   16.10    1.81
   9   5  -2   17.59    2.63
  -9   5   2   11.86    2.33
  -8  -5   3    3.09    1.65
  -8   5   3    2.72    1.48
   8  -5  -3    2.48    1.46
   8   5  -3    2.11    1.68
  -8   5   3    1.71    1.56
  -8   5   3    0.61    0.81
   8   5  -3    2.89    0.95
   8  -5  -3    1.62    1.56
  -8  -5   3    1.85    1.03
  -3   6  -3    1.34    1.48
   3  -6   3    1.62    1.53
   3   6   3    1.27    1.62
  -3  -6  -3    1.40    0.92
  -3  -6  -3    0.73    1.59
  -3   6  -3   -1.03    1.53
   3   6   3    1.82    0.94
   1   5  -5  168.69    7.85
   1   5  -5  191.88    9.68
  -1   5   5  184.23    4.36
  -1   5   5  201.69   10.17
  -1  -5   5  160.84    9.08
   1  -5  -5  199.72   10.49
   1  -5  -5  197.28    9.86
   0  -5   5   26.31    2.50
   0   5   5   28.92    1.36
   0  -5  -5   34.42    3.59
   0   5   5   37.07    3.48
   0  -5  -5   32.94    3.22
   0   5  -5   26.38    2.57
   0  -5  -5   26.10    1.11
   0   5  -5   34.36    3.17
 -12  -2  -3   39.86    3.30
  12  -2   3   41.54    4.20
 -12  -2  -3   36.01    3.49
  12   2   3   36.71    3.59
  12  -2   3   42.11    3.55
 -12   2  -3   37.39    3.69
 -12   2  -3   42.16    3.74
 -12  -2  -3   33.07    3.39
 -11   0   5   -0.52    1.22
 -11   0   5    0.10    1.52
  11   0  -5    0.39    0.99
 -11   0   5    0.68    0.54
  11   0  -5    0.55    0.50
 -14   0  -1    0.66    1.12
 -14   0  -1   -0.08    1.42
  14   0   1    0.43    1.07
  14   0   1   -1.01    1.36
 -10   0  -5    0.68    1.26
  10   0   5   -0.72    1.39
 -10   0  -5   -0.82    1.43
  -4   0  -7   -0.63    1.07
  -4   0  -7   -1.77    1.37
  -9   4   4  109.28    8.69
   9  -4  -4  101.54    4.46
   9  -4  -4  113.17    5.81
  -9  -4   4   99.81    2.99
   9   4  -4  122.74    6.50
   9   4  -4   90.93    2.65
   9  -4  -4  103.96    6.57
  -9  -4   4  104.59    6.26
  -9   4   4  101.10    4.63
  -9   4   4  118.03    5.68
   9   0  -6  180.19    9.31
   9   0  -6  172.84    4.97
  -9   0   6  170.32    6.40
   9   0  -6  180.00    7.86
  -9   0   6  185.37    9.57
   1  -4  -6   37.25    3.53
  -1   4   6   34.51    3.95
   1   4  -6   24.19    2.19
   1  -4  -6   29.12    3.05
  -1  -4   6   20.50    2.13
   1   4  -6   30.07    2.95
 -12   3  -2    0.04    1.40
 -12   3  -2    0.23    1.40
  12   3   2   -1.42    1.33
  12  -3   2    1.85    1.96
 -12  -3  -2   -0.11    1.21
  12  -3   2   -1.06    1.39
 -12  -3  -2    2.97    1.34
   0   4  -6  154.31    8.40
   0  -4   6  157.75    6.75
   0  -4  -6  140.60    2.82
   0   4   6  180.80    9.10
   0   4  -6  170.56    8.31
   0  -4  -6  188.97    9.03
   0  -4  -6  180.16    9.69
   5  -1  -7   10.72    1.27
   5  -1  -7   13.48    2.21
   5   1  -7   10.83    1.74
   5   1  -7    8.78    1.31
   5   1  -7    9.50    1.35
  -5  -1   7    8.63    1.90
   5   1  -7   10.46    1.86
   5  -1  -7    9.54    1.72
  -5  -1   7   10.02    1.37
  -5   1   7   10.94    2.35
   3   2  -7   17.54    1.57
   3  -2  -7   15.51    2.04
   3  -2  -7   17.08    0.84
   3  -2  -7   20.88    0.95
  -3   2   7   14.24    2.21
   3  -2  -7   32.78    2.94
   9  -3  -5  240.62    9.93
   9  -3  -5  233.81   12.32
  -9   3   5  234.52   12.72
  -9  -3   5  255.11   12.98
  -9  -3   5  231.32   10.35
  -9   3   5  251.01   11.14
  -9   3   5  218.85    7.04
   9   3  -5  256.37   11.40
   9  -3  -5  229.25    7.55
  -5  -3  -6    0.49    1.40
   5  -3   6   -0.15    1.57
  -5  -3  -6   -0.96    0.73
  -5   3  -6    0.71    1.27
   5   3   6    2.09    0.97
  -5   3  -6   -1.73    1.38
   2   5  -5   70.97    4.18
   2  -5  -5   95.48    5.68
  -2  -5   5   99.84    5.81
  -2  -5   5   71.50    4.02
  -2   5   5   83.43    1.62
  -2   5   5   81.31    1.76
  -2   5   5   92.05    5.65
   2   5  -5   91.78    5.57
  -2  -5   5   74.50    2.41
   2  -5  -5   90.76    6.04
  -8  -3  -5  151.37    8.37
  -8   3  -5  143.69    8.53
  -8   3  -5  137.94    8.29
  -8  -3  -5  133.56    6.50
   8  -3   5  149.20    7.91
   8   3   5  133.46    6.31
   1  -5   5   12.30    2.54
  -1  -5  -5   11.81    2.57
  -1   5  -5    7.88    2.55
  -1   5  -5   13.29    2.27
   1   5   5   10.53    1.01
   1   5   5   14.68    2.50
  -1  -5  -5   11.84    0.94
  -1  -5  -5   13.88    2.37
   7   4  -5   30.26    3.02
  -7  -4   5   32.39    3.07
  -7  -4   5   26.23    2.66
  -7  -4   5   28.04    1.37
  -7   4   5   37.78    3.57
   7  -4  -5   31.74    3.37
  -7   4   5   26.62    1.09
   7   4  -5   25.09    1.53
   7  -4  -5   29.51    2.77
  -7   4   5   33.79    2.66
   4   6  -3   55.54    4.16
  -4   6   3   47.75    4.00
  -4   6   3   47.84    2.89
  -4  -6   3   50.80    3.97
   4  -6  -3   43.42    4.72
   4  -6  -3   52.71    4.36
   4   6  -3   40.61    2.79
  -4   6   3   42.29    2.51
  -4  -6   3   45.08    3.76
  -6   4  -5  133.04    8.01
  -6  -4  -5  118.62    5.12
   6  -4   5  129.17    7.35
   6   4   5  125.42    6.01
  -6   4  -5  122.46    7.51
  -6  -4  -5  131.25    7.94
  -8  -2   6   14.07    2.84
  -8   2   6   15.45    1.15
  -8   2   6   19.20    2.94
  -8   2   6   21.19    2.12
   8   2  -6   14.59    2.05
  -8  -2   6   18.06    2.02
   8  -2  -6   20.06    3.62
   8  -2  -6   15.76    1.18
   8  -2  -6   22.53    2.02
  -2  -4   6  167.25    6.67
   2  -4  -6  198.30    9.21
  -2  -4   6  169.28    5.73
   2  -4  -6  195.40   10.75
  -2   4   6  197.68    9.60
   2   4  -6  186.81    8.90
   2   4  -6  154.43    7.71
  14   0  -2   14.55    1.59
  14   0  -2   15.72    2.96
 -14   0   2   13.02    1.69
 -14   0   2   14.32    2.26
  -1   4  -6   10.97    0.88
  -1   4  -6    8.00    1.79
  -1   4  -6   11.65    2.15
  -1  -4  -6   11.34    2.26
   1  -4   6   11.97    1.70
  -1  -4  -6    8.85    0.81
   1   4   6   13.05    2.36
  -1  -4  -6   12.07    2.66
   1   4   6   11.06    0.89
  -2  -2  -7   33.64    3.21
  -2   2  -7   24.15    2.37
  -2   2  -7   24.69    2.45
  -2   2  -7   27.12    2.79
  -2   2  -7   25.09    2.50
  -2  -2  -7   22.05    1.61
  -2  -2  -7   25.97    2.94
   6  -6  -2   10.14    2.37
  -6   6   2   12.98    1.76
   6   6  -2   11.29    1.99
  -6  -6   2    9.60    2.06
  -6   6   2    8.91    1.45
  -6   6   2    9.32    1.93
   6  -6  -2    9.20    2.38
   6   6  -2   13.33    2.28
  -6   6   2    7.10    2.29
  -6  -6   2   10.20    2.27
 -11   1   5    0.52    1.09
 -11   1   5    0.25    1.45
 -11   1   5    0.01    0.71
  11  -1  -5    0.01    1.07
 -11  -1   5    3.67    1.70
  11  -1  -5    0.33    0.90
  11   1  -5   -1.00    1.07
 -11  -1   5   -0.08    1.05
 -13   2  -2   74.84    4.98
 -13  -2  -2   72.34    4.28
 -13  -2  -2   69.26    5.27
  13  -2   2   72.57    5.92
  13  -2   2   70.36    5.58
  13   2   2   72.58    5.14
 -13   2  -2   71.97    5.02
 -11  -2  -4   19.12    2.39
 -11  -2  -4   17.59    2.49
 -11   2  -4   17.27    2.76
 -11   2  -4   15.97    2.71
  11  -2   4   15.28    2.59
 -11  -2  -4   13.06    2.65
  11   2   4   14.91    2.39
  11  -2   4   18.04    2.90
 -10   3  -4  411.48   20.95
  10  -3   4  429.05   22.36
 -10   3  -4  419.99   21.43
 -10  -3  -4  441.29   22.49
 -10  -3  -4  418.24   20.84
  10  -3   4  419.37   20.49
  10   3   4  427.54   21.40
   7   6   0   94.64    5.41
  -7  -6   0   88.57    5.50
  -7  -6   0   90.42    4.80
   7  -6   0   92.56    6.28
  -7   6   0   90.63    5.16
   7  -6   0   77.39    3.87
  -7   6   0   88.61    6.47
   7   6   0   92.28    4.95
  -7   6   0   81.08    6.53
  -8   0  -6    0.31    1.37
  -8   0  -6   -0.67    1.50
   8   0   6    0.40    1.23
 -14  -1  -1    4.24    1.58
 -14  -1  -1   11.11    2.11
 -14   1  -1    5.93    2.05
 -14   1  -1    7.64    1.74
  14  -1   1    6.58    1.64
  14  -1   1    6.89    2.18
  14   1   1    6.89    2.10
  10  -1   5    2.90    1.38
 -10  -1  -5    6.78    1.73
  10  -1   5    5.81    2.07
 -10   1  -5    7.86    1.93
 -10   1  -5    8.90    2.06
  10   1   5    7.02    1.86
 -10  -1  -5    9.39    2.02
  -4  -1  -7  118.96    5.84
  -4   1  -7  115.35    5.91
  -4  -1  -7  117.21    5.17
  -4  -1  -7  105.30    6.93
  -4   1  -7  114.58    6.32
  -9   1   6    1.25    1.67
   9   1  -6   -0.13    1.44
  -9   1   6    1.84    0.90
   9   1  -6    1.45    0.31
   9  -1  -6    1.77    1.01
  -9  -1   6    1.07    1.47
  -9  -1   6    1.28    1.42
   9  -1  -6    1.37    0.91
  -9   1   6    2.93    1.04
   9  -1  -6   -0.15    1.60
   3  -5  -5   58.08    4.68
   3  -5  -5   56.70    4.09
  -3  -5   5   43.51    2.14
  -3  -5   5   63.03    4.20
   3   5  -5   56.73    4.26
   3   5  -5   45.74    2.87
  -3  -5   5   48.61    3.44
  -2   5  -5   25.18    2.66
  -2   5  -5   13.19    2.38
  -2  -5  -5   17.06    1.38
  -2  -5  -5   19.97    2.79
   2   5   5   21.80    2.87
   2  -5   5   19.58    2.33
   2   5   5   16.08    1.37
   7  -2   6  105.97    6.24
   7   2   6   91.44    5.87
  -7   2  -6   93.97    6.11
  -7  -2  -6   95.26    6.65
  -7  -2  -6   94.54    5.72
  -7   2  -6   94.50    6.16
 -13  -3   0    7.77    1.57
 -13   3   0    2.21    1.78
  13  -3   0    6.54    1.90
 -13   3   0    6.69    1.80
 -13  -3   0    5.23    1.24
 -13  -3   0    3.20    2.01
 -13   3   0    6.64    1.76
  13  -3   0    7.09    1.78
  13   3   0    5.90    2.01
  -6   0   7   -0.26    0.88
  -6   0   7   -0.19    1.32
   6   0  -7    0.06    0.81
   6   0  -7    0.28    0.89
   6   0  -7    1.46    1.24
   3  -4  -6    3.50    1.75
   3  -4  -6   -0.32    1.36
  -3  -4   6   -1.16    1.06
   3   4  -6    0.69    0.86
  -3   4   6    0.98    1.44
  -3  -4   6    0.65    0.86
   3   4  -6    1.92    1.39
  -3  -4   6    4.22    1.47
   4  -2  -7   18.30    0.80
   4   2  -7   22.74    1.79
   4  -2  -7   22.22    2.90
  -4  -2   7   22.12    2.61
  -4  -2   7   20.31    1.39
  -4   2   7   14.55    2.10
  -4   2   7   26.32    2.98
   4  -2  -7   20.39    2.55
   4  -2  -7   18.07    0.89
   4   2  -7   16.59    2.40
   4   2  -7   17.03    2.05
  -9  -5  -2  131.64    7.13
  -9   5  -2  143.39    8.73
  -9  -5  -2  140.43    7.29
   9  -5   2  148.06    8.61
   9   5   2  148.89    7.58
  -9   5  -2  126.85    5.99
   9   5   2  141.15    7.51
  -9   5  -2  139.64    8.09
  -7   6   1  154.93    7.78
  -7  -6   1  195.08    9.36
  -7   6   1  180.83    8.04
  -7  -6   1  178.45    7.69
  -7   6   1  182.13   12.38
   7  -6  -1  184.81   10.35
   7  -6  -1  159.73    8.83
   7   6  -1  179.26    7.62
   7   6  -1  198.17    9.79
 -12  -3   3   32.00    3.17
 -12   3   3   30.01    2.79
 -12   3   3   32.30    3.29
  12  -3  -3   27.49    2.94
 -12   3   3   26.36    2.48
 -12  -3   3   25.28    1.14
  12  -3  -3   28.59    2.47
  12   3  -3   32.05    3.22
 -14   1   2   29.96    3.35
  14  -1  -2   25.61    1.89
 -14  -1   2   24.39    1.89
 -14  -1   2   32.55    3.01
 -14   1   2   24.51    2.53
 -14   1   2   30.11    2.84
  14  -1  -2   21.61    2.82
  14   1  -2   32.02    3.05
  13  -3  -1    3.15    1.59
  13   3  -1    5.68    1.87
 -13  -3   1    3.20    1.15
 -13   3   1    5.15    1.70
 -13   3   1    6.75    1.96
 -13   3   1    1.75    1.49
  13  -3  -1    2.46    2.00
 -13  -3   1    3.24    1.22
 -13  -3   1    3.69    1.83
  10  -4   3  164.85    9.41
  10  -4   3  167.34   10.06
 -10   4  -3  167.50    9.64
 -10   4  -3  164.27    9.73
 -10  -4  -3  167.29    8.37
  10   4   3  167.64    8.44
 -10  -4  -3  166.01    9.21
   4   6   3  141.01    8.13
   4  -6   3  128.00    7.92
   4   6   3  128.78    5.54
  -4   6  -3  138.80    7.67
  -4  -6  -3  129.53    6.52
  -4   6  -3  123.48    8.06
  -4  -6  -3  144.35    7.91
 -10  -5   0   29.75    2.37
  10  -5   0   32.76    3.50
 -10  -5   0   33.11    3.23
 -10   5   0   30.52    2.98
 -10   5   0   26.88    2.57
  10   5   0   31.76    3.08
 -10   5   0   34.81    3.55
  10   5   0   36.23    3.38
   6   5   4    3.33    1.74
   6   5   4   -0.01    1.40
  -6   5  -4    3.73    1.86
  -6   5  -4    4.00    2.27
  -6  -5  -4    2.21    1.05
  -6   5  -4    1.73    0.41
  -6  -5  -4    2.62    1.66
   6  -5   4    2.97    1.71
  -2  -4  -6   30.71    1.80
  -2   4  -6   32.61    3.06
  -2  -4  -6   32.31    3.48
   2  -4   6   31.95    2.82
   2   4   6   41.30    3.69
   2   4   6   32.71    1.58
  -2   4  -6   33.46    1.20
  -2   4  -6   39.11    4.18
  13   0   3   -0.98    1.62
 -13   0  -3    0.00    1.94
 -13   0  -3   -1.89    1.55
  11   4   2   57.26    4.08
 -11   4  -2   56.96    4.65
 -11  -4  -2   57.75    4.16
 -11  -4  -2   49.44    5.02
 -11   4  -2   48.21    3.07
 -11   4  -2   52.15    4.63
  11  -4   2   52.17    5.90
  11  -4   2   57.32    4.90
 -11  -3   4   28.96    3.04
  11  -3  -4   31.34    3.37
 -11   3   4   29.25    2.88
 -11   3   4   33.41    3.39
  11  -3  -4   21.25    3.02
  11  -3  -4   25.04    2.42
  11   3  -4   28.99    3.01
 -11   3   4   24.05    1.76
 -12   2   4    1.24    1.05
 -12  -2   4    1.58    1.59
 -12   2   4    3.04    1.19
  12   2  -4    0.25    1.46
 -12  -2   4    2.97    1.45
  12  -2  -4    2.40    1.34
 -12   2   4    1.23    1.76
  12  -2  -4    1.31    1.23
  -6   6  -2   30.92    1.90
  -6  -6  -2   37.15    2.97
   6   6   2   35.70    3.77
  -6   6  -2   35.70    3.65
  -6  -6  -2   40.71    4.52
   6   6   2   46.05    3.55
   6  -6   2   38.20    3.87
  -6   6  -2   39.84    3.99
  -6   6  -2   37.31    4.00
  10   5  -1   65.85    3.92
 -10   5   1   64.31    4.86
  10  -5  -1   63.51    4.77
 -10   5   1   61.02    3.92
  10   5  -1   64.77    4.82
 -10  -5   1   70.47    4.80
 -10  -5   1   58.70    3.01
 -10   5   1   56.78    4.01
  -8   1  -6   49.41    4.31
  -8  -1  -6   46.16    3.25
  -8  -1  -6   49.40    4.16
   8  -1   6   48.74    4.28
   8   1   6   46.41    3.71
  -8   1  -6   50.93    3.96
  13  -2  -3   -0.24    1.53
 -13   2   3    0.98    1.57
  13   2  -3    1.54    1.95
 -13   2   3    3.35    1.14
  13  -2  -3    2.11    1.27
 -13   2   3    2.40    1.30
 -13  -2   3    1.13    0.55
 -13  -2   3    1.27    1.48
 -13  -2   3    0.53    0.55
  -8  -5  -3   16.96    2.19
  -8   5  -3   18.48    3.14
  -8  -5  -3   20.79    2.58
   8  -5   3   18.50    3.00
   8   5   3   18.12    2.75
   8   5   3   14.69    2.24
  -8   5  -3   18.59    1.48
  -8   5  -3   23.01    3.00
  -3  -2  -7    7.81    2.11
  -3  -2  -7    8.20    1.24
  -3   2  -7    6.04    1.85
  -3   2  -7    7.79    1.67
  -3   2  -7    9.74    1.96
  -7   6  -1   17.83    2.56
  -7   6  -1   14.14    1.83
  -7  -6  -1   17.91    2.36
  -7   6  -1   20.06    3.75
   7   6   1   14.23    2.28
   7  -6   1   16.69    2.88
   7   6   1   11.73    2.39
  -7  -6  -1   21.43    2.29
  -7   5   4  325.27    9.90
   7   5  -4  337.76   13.05
  -7  -5   4  336.76   12.34
  -7   5   4  345.00   17.94
  -7   5   4  357.95   16.71
   7  -5  -4  353.11   17.09
   7  -5  -4  366.73   17.31
  -7  -5   4  382.46   17.39
  -7   5   4  336.27   10.83
   7   5  -4  360.98   16.84
 -12   0  -4   39.65    3.88
 -12   0  -4   39.49    3.71
  12   0   4   45.10    3.95
  -6   1   7    0.18    0.74
   6  -1  -7    1.54    1.05
   6  -1  -7    1.25    1.43
   6  -1  -7    0.88    0.70
   6   1  -7    1.46    0.75
   6   1  -7   -0.58    1.21
   6   1  -7    0.44    0.79
   6   1  -7    0.62    1.18
  -6  -1   7   -0.17    1.33
  -6  -1   7   -0.04    1.17
  -6   1   7    0.28    1.53
   7  -3  -6  184.81   10.23
   7  -3  -6  183.21    7.67
  -7   3   6  189.62    7.81
   7  -3  -6  158.45    3.64
  -7  -3   6  186.67    8.31
  -7   3   6  193.37   10.61
   7   3  -6  175.08    4.77
   7   3  -6  170.76    8.17
  -7  -3   6  176.52    8.94
   5   6  -3   12.47    2.47
  -5  -6   3   14.61    2.12
  -5   6   3   15.76    2.51
  -5   6   3   11.98    1.47
  -5   6   3   10.63    1.62
   5   6  -3   11.19    1.99
   5  -6  -3   11.81    2.21
  -5  -6   3   12.40    2.42
   5  -6  -3   13.71    2.56
  -5   0  -7   -1.09    1.04
  -5   0  -7    1.45    1.33
 -14  -2   0   92.18    4.52
 -14   2   0  111.34    6.38
 -14  -2   0   97.82    5.47
 -14   2   0  103.57    5.76
 -14  -2   0  112.76    7.08
  14  -2   0  104.21    5.57
  14  -2   0  112.56    8.28
  14   2   0  115.10    6.82
   4   5  -5   13.89    2.30
   4  -5  -5   11.03    2.50
   4  -5  -5   10.16    2.19
  -4  -5   5   10.36    1.21
  -4   5   5    9.52    2.15
   4   5  -5   10.36    1.70
  -4  -5   5   11.09    2.24
  -4  -5   5    8.31    1.70
 -12   4   0   12.64    2.17
 -12  -4   0   10.42    2.03
  12   4   0   16.53    2.51
  12  -4   0   14.21    2.37
  12  -4   0   15.27    2.36
 -12   4   0   13.29    2.36
 -12   4   0    8.43    2.54
 -12  -4   0   13.13    2.52
   3   5   5    6.62    2.07
  -3   5  -5    1.92    2.30
  -3   5  -5    6.27    1.98
   3  -5   5    4.98    1.77
  -3  -5  -5    4.62    1.32
  -3  -5  -5    7.28    2.03
   3   5   5    6.08    1.14
 -14   2   1  173.50    8.89
 -14  -2   1  175.78    9.31
  14  -2  -1  178.84    9.15
 -14   2   1  170.71    9.57
 -14  -2   1  154.96    5.82
  14  -2  -1  172.19    9.26
 -14  -2   1  168.80    7.04
 -14   2   1  172.46    7.96
  14   2  -1  180.79    9.69
  -4   4   6    8.03    2.59
  -4  -4   6    7.29    1.38
   4  -4  -6   10.31    2.51
   4   4  -6    8.95    2.04
   4   4  -6    7.42    1.42
  -4  -4   6    9.27    1.37
   4  -4  -6   10.15    2.43
  -4  -4   6   10.12    2.00
  13  -1   3   -0.30    1.37
  13   1   3   -1.28    1.48
 -13  -1  -3   -0.09    1.45
  13  -1   3   -2.38    1.56
 -13  -1  -3   -1.65    1.72
 -13   1  -3    1.59    1.45
 -13   1  -3    0.03    1.42
 -13  -3  -1    2.85    1.63
 -13  -3  -1    3.27    1.64
 -13  -3  -1    0.48    1.69
  13   3   1    1.42    1.72
 -13   3  -1    2.08    1.64
 -13   3  -1    2.99    2.12
  13  -3   1    2.22    1.83
  13  -3   1    3.73    1.58
   0  -7   0    0.53    1.33
   0  -7   0    1.99    1.30
   0  -7   0    2.42    1.62
   0   7   0    0.59    1.54
   0   7   0    0.68    1.32
 -10  -5  -1   15.45    2.01
 -10  -5  -1   16.88    2.42
  10  -5   1   13.93    2.75
  10   5   1   14.64    2.51
 -10   5  -1   15.98    2.66
 -10   5  -1   17.69    2.20
 -10   5  -1   15.29    3.22
  10   5   1   12.20    2.06
  12  -4  -1   43.19    4.58
  12  -4  -1   40.59    3.44
 -12   4   1   38.85    3.62
 -12  -4   1   45.99    4.03
  12   4  -1   46.35    4.16
 -12  -4   1   41.02    2.74
 -12   4   1   44.43    4.73
 -12   4   1   38.94    3.19
  -1   7   0   52.93    3.56
  -1   7   0   50.29    4.41
   1  -7   0   48.45    2.72
   1   7   0   55.90    3.77
   1  -7   0   52.77    5.85
  -1  -7   0   56.52    4.65
  -1  -7   0   50.04    4.45
   1   7   0   52.79    4.34
  -6  -3  -6  385.46   16.68
  -6   3  -6  372.49   18.89
   6   3   6  383.91   16.71
  -6   3  -6  407.93   23.36
  -6  -3  -6  377.37   19.60
   6  -3   6  378.18   18.13
  -3   4  -6   -1.61    1.50
   3   4   6    1.09    1.47
  -3   4  -6   -0.10    0.52
  -3   4  -6    0.73    1.32
  -3  -4  -6    0.63    0.80
   3   4   6    0.23    0.72
  -3   4  -6    0.28    1.60
   3  -4   6   -1.11    1.15
  -3  -4  -6   -2.10    1.41
 -14   0  -2    4.18    1.92
 -14   0  -2    5.07    1.72
  14   0   2    6.36    2.03
  -5  -2   7   28.26    2.97
  -5   2   7   29.53    2.34
  -5   2   7   35.89    3.55
   5  -2  -7   27.17    2.17
   5   2  -7   27.68    2.40
   5  -2  -7   25.65    0.83
   5   2  -7   21.18    2.20
   5  -2  -7   30.67    3.31
  -5  -2   7   24.36    2.42
   5   2  -7   25.68    2.85
   5   2  -7   23.78    1.85
   0   6   4   -0.28    1.01
   0   6   4    1.00    1.62
   0  -6  -4    2.27    1.62
   0   6  -4    3.33    1.62
   0  -6  -4    1.52    1.65
   0  -6   4    0.94    1.30
   0  -6  -4    0.86    1.00
   0   6  -4    1.25    1.33
  -1  -6   4    3.41    1.83
   1   6  -4    5.78    1.73
  -1  -6   4    0.33    1.20
  -1   6   4    3.67    1.04
  -1   6   4    3.27    1.78
   1  -6  -4    2.48    2.34
   1  -6  -4    3.19    1.83
   1   6  -4    2.37    1.87
 -12   1  -4   88.96    6.08
  12   1   4   92.13    5.96
 -12   1  -4   93.56    6.16
 -12  -1  -4   89.12    5.87
 -12  -1  -4   92.80    5.82
  12  -1   4   92.05    6.65
  12  -1   4   90.77    6.13
 -13   0   4  262.18   11.70
  13   0  -4  259.72    7.64
  13   0  -4  275.36   12.35
 -13   0   4  258.16   14.38
 -13   0   4  269.55    8.58
 -11   4   3   56.90    4.83
  11   4  -3   62.05    4.75
  11  -4  -3   57.59    4.00
  11  -4  -3   56.20    4.04
 -11  -4   3   52.24    2.03
 -11  -4   3   62.27    4.81
 -11   4   3   53.08    5.02
  11  -4  -3   64.28    4.72
 -11   4   3   53.15    3.66
  -9  -4  -4   22.24    2.42
  -9  -4  -4   29.44    3.20
   9   4   4   18.71    2.39
  -9   4  -4   25.66    3.35
  -9   4  -4   28.49    3.28
   9  -4   4   26.87    3.19
   5   1   7   92.71    4.75
  -5  -1  -7   86.15    4.07
  -5   1  -7   81.35    5.51
  -5  -1  -7   84.55    5.87
  -5   1  -7   87.21    5.19
  -5  -1  -7   88.65    6.01
 -13   3   2   42.60    5.01
 -13   3   2   44.05    4.04
  13   3  -2   49.63    4.14
  13  -3  -2   43.23    3.20
  13  -3  -2   40.91    3.37
 -13  -3   2   39.89    2.43
 -13  -3   2   44.53    2.40
 -13   3   2   41.65    4.13
 -13  -3   2   46.87    4.06
   9  -5  -3   25.09    3.82
   9   5  -3   29.39    3.25
  -9   5   3   24.76    2.94
  -9  -5   3   24.61    1.97
  -9   5   3   32.25    4.12
  -9   5   3   22.89    2.28
   9   5  -3   24.53    2.30
  -9  -5   3   32.65    3.31
   9  -5  -3   27.28    3.01
   8  -4  -5    0.18    1.61
  -8   4   5    1.10    0.62
  -8   4   5    0.40    1.54
  -8   4   5   -0.68    1.67
  -8  -4   5    0.41    0.52
  -8  -4   5    0.07    0.97
   8   4  -5    0.68    0.56
   8   4  -5    0.94    1.43
  -8  -4   5    0.28    1.40
   8  -4  -5    0.38    1.23
   0   7  -1   35.28    3.63
   0  -7  -1   43.39    4.11
   0  -7  -1   42.63    3.01
   0   7  -1   44.70    3.52
   0  -7  -1   42.21    3.03
   0  -7   1   36.47    3.91
   0   7   1   38.27    3.91
   0   7   1   41.25    3.05
   0  -7   1   38.64    2.56
   0  -7   1   45.03    3.67
  -7   4  -5  268.22   16.56
  -7   4  -5  284.57   15.11
  -7  -4  -5  279.16   14.68
   7   4   5  265.44   12.05
   7  -4   5  264.16   14.06
  -7  -4  -5  265.56   12.19
  -7   6   2   50.60    3.85
  -7   6   2   47.84    4.46
  -7  -6   2   53.98    4.28
  -7  -6   2   52.35    3.04
  -7   6   2   51.22    2.92
  -7   6   2   45.93    3.79
   7  -6  -2   41.19    3.66
   7   6  -2   55.85    4.45
   7  -6  -2   55.37    4.65
   7   6  -2   46.60    2.83
   1  -6   4   84.24    5.83
  -1   6  -4  113.07    6.57
  -1  -6  -4  101.01    4.01
  -1  -6  -4  106.38    6.60
  -1   6  -4   83.51    7.37
   1   6   4   97.04    4.09
  -1  -6  -4  104.23    6.85
   1   6   4  106.81    6.88
   2   7   0    9.80    2.02
  -2   7   0    9.72    2.38
   2  -7   0   11.13    1.83
   2   7   0   10.34    2.14
  -2  -7   0   11.74    2.31
  -2   7   0    9.24    2.51
   2  -7   0   11.33    2.51
  -2  -7   0   11.89    1.94
  -5  -6  -3   96.28    4.71
   5   6   3   97.55    6.41
  -5   6  -3   99.28    6.97
  -5   6  -3   85.77    6.66
  -5   6  -3   97.81    6.19
   5   6   3   97.92    4.69
   5  -6   3   96.12    6.50
  -5  -6  -3  102.51    6.28
   1  -7  -1   44.46    5.31
  -1  -7   1   35.87    3.67
  -1  -7   1   40.11    3.36
   1   7  -1   42.03    3.46
  -1   7   1   34.05    3.94
   1  -7  -1   36.25    2.80
   1   7  -1   36.88    3.46
  -1   7   1   35.52    2.81
   2  -6  -4   95.09    6.15
  -2  -6   4   96.24    6.17
  -2   6   4   85.97    3.14
  -2  -6   4   79.84    5.63
   2  -6  -4   89.16    5.85
  -2   6   4   84.56    5.90
   2   6  -4   70.94    5.67
 -11   2   5   33.84    2.39
  11   2  -5   32.61    2.89
  11  -2  -5   27.72    2.38
  11  -2  -5   33.33    3.71
 -11   2   5   37.35    3.77
 -11   2   5   28.61    2.36
  11  -2  -5   28.81    2.48
 -11  -2   5   29.84    2.95
 -11  -2   5   33.39    3.14
   1  -7   1  111.11    4.69
   1  -7   1  109.84    7.22
   1   7   1  119.65    7.16
   1   7   1  114.63    6.96
  -1  -7  -1  116.03    7.25
  -1   7  -1  111.96    7.10
  -1   7  -1  119.68    6.39
  -1  -7  -1  120.16    5.60
 -14   2  -1    3.82    1.66
  14  -2   1    4.40    1.54
 -14  -2  -1    3.02    1.91
  14   2   1    4.69    1.85
  14  -2   1    3.35    1.94
 -14  -2  -1    1.94    1.68
 -14   2  -1    3.61    1.79
  -7   0   7    0.15    0.71
   7   0  -7    0.91    0.94
   7   0  -7   -0.42    1.31
   7   0  -7   -0.33    0.73
  -7   0   7    0.84    1.42
  10  -2   5  127.04    8.17
  10   2   5  124.12    6.89
 -10   2  -5  127.37    8.02
 -10   2  -5  128.30    7.89
 -10  -2  -5  123.62    8.09
  10  -2   5  118.49    7.47
 -10  -2  -5  119.94    7.76
 -10  -2  -5  124.85    7.66
   1   3  -7   22.62    1.97
   1   3  -7   20.68    2.73
  -1   3   7   27.85    2.90
   1  -3  -7   29.32    3.41
   1   3  -7   22.22    2.65
   1  -3  -7   26.47    2.72
  -1  -3   7   23.40    2.09
 -12  -4  -1    0.07    1.36
 -12   4  -1   -0.41    1.42
  12  -4   1   -0.41    1.45
  12   4   1    1.50    1.41
 -12  -4  -1   -0.11    1.39
  12  -4   1    0.41    1.39
 -12   4  -1   -1.57    1.33
 -12   4  -1    0.13    1.32
  10   5  -2    5.15    1.85
  10  -5  -2    1.66    1.74
 -10   5   2    1.09    1.54
 -10   5   2    3.00    1.60
 -10   5   2    4.63    1.73
  10  -5  -2    3.39    1.55
  10   5  -2    3.17    1.21
 -10  -5   2    3.15    1.18
 -10  -5   2    1.80    1.84
   4   2   7    7.56    1.59
  -4   2  -7    6.79    1.62
  -4   2  -7    4.27    1.85
  -4   2  -7    7.98    1.88
  -4  -2  -7    6.76    2.12
  -4  -2  -7    6.28    1.34
  -9  -2   6  231.93   11.12
  -9   2   6  239.10    9.95
  -9   2   6  224.15    7.70
  -9  -2   6  235.99   10.11
   9   2  -6  253.36   12.33
   9  -2  -6  240.14   12.82
   9  -2  -6  237.31    9.97
   9  -2  -6  235.78    7.79
  -9   2   6  241.40   13.25
   0   3   7   16.62    2.66
   0   3  -7   26.45    2.33
   0  -3  -7   15.72    0.88
   0   3  -7   13.02    2.65
   0  -3   7   17.00    2.59
   0  -3  -7   19.59    2.57
   0   3  -7   23.59    1.70
 -14   0   3    0.55    1.67
 -14   0   3    0.72    1.29
  14   0  -3    0.00    1.31
  14   0  -3    0.74    0.76
 -14   0   3    1.07    0.83
 -10   0   6    6.87    1.21
  10   0  -6    5.85    1.58
  10   0  -6    4.36    0.76
  10   0  -6    0.21    1.19
 -10   0   6    8.74    1.95
 -14  -1  -2   96.68    6.99
  14  -1   2   94.62    5.53
 -14  -1  -2   94.81    6.53
 -14   1  -2   98.37    6.39
  14  -1   2   89.13    6.68
 -14   1  -2   94.83    5.91
  14   1   2   98.36    6.61
 -10   4   4   71.43    5.70
  10  -4  -4   81.57    5.50
 -10  -4   4   86.03    5.29
  10   4  -4   71.86    5.22
  10  -4  -4   65.26    3.77
 -10  -4   4   66.06    1.95
 -10   4   4   67.23    3.46
 -10   4   4   81.59    4.54
  10  -4  -4   77.95    4.54
 -10   3   5    2.96    1.16
  10  -3  -5    2.07    1.57
  10  -3  -5    2.55    1.01
  10  -3  -5    3.40    1.85
  10   3  -5    2.74    1.57
 -10   3   5    2.85    0.97
 -10  -3   5    2.52    1.44
 -10  -3   5    2.35    1.58
 -10   3   5    3.18    1.93
  -2   3   7   51.80    3.98
   2  -3  -7   58.18    4.82
   2   3  -7   45.25    2.78
   2  -3  -7   49.09    3.88
   2   3  -7   51.82    3.02
   2   3  -7   52.04    3.59
 -13  -1   4   35.77    0.92
 -13   1   4   40.97    2.28
 -13   1   4   38.66    3.98
  13  -1  -4   37.59    2.28
 -13  -1   4   37.22    3.76
  13   1  -4   45.72    3.40
 -13  -1   4   40.30    3.20
  13  -1  -4   37.86    3.57
 -13   1   4   34.86    3.54
  -8   6   0  125.91    8.49
   8  -6   0  118.78    5.54
  -8  -6   0  131.36    6.40
   8  -6   0  127.07    8.28
  -8   6   0  130.78    7.25
  -8   6   0  121.14    7.07
   8   6   0  134.11    7.39
  -8  -6   0  144.87    7.71
   8   6   0  135.22    8.17
  -5  -5   5   15.34    1.97
   5  -5  -5   19.81    2.72
  -5   5   5   20.74    3.45
   5   5  -5   19.21    1.89
   5  -5  -5   19.95    3.02
  -5  -5   5   18.81    2.71
   5   5  -5   21.83    2.95
  -5  -5   5   19.79    1.47
  -9   3  -5    1.01    1.60
   9  -3   5    1.13    1.53
   9   3   5    1.33    1.16
  -9  -3  -5   -0.43    1.19
  -9   3  -5    0.68    1.61
  -9  -3  -5    0.46    1.58
   5  -4  -6   29.48    3.63
  -5   4   6   30.57    2.94
   5  -4  -6   30.23    3.67
  -5  -4   6   24.51    2.31
  -5  -4   6   26.39    1.82
   5   4  -6   24.20    1.93
  -5   4   6   30.83    3.70
   5   4  -6   33.21    3.11
  -5  -4   6   32.40    2.97
   4   5   5  108.72    7.09
  -4   5  -5   90.82    6.11
   4   5   5  100.42    4.45
  -4   5  -5   95.97    6.57
   4  -5   5   95.10    6.15
  -4  -5  -5   98.66    4.33
  -4  -5  -5  110.32    7.04
  -4   5  -5  106.89    7.30
  -2  -7   1  309.46   15.70
   2  -7  -1  317.14   17.19
  -2   7   1  314.19   14.83
  -2  -7   1  324.73   14.80
   2   7  -1  306.91   14.80
   2   7  -1  327.39   15.21
   2  -7  -1  311.34   12.96
  -2   7   1  314.43   16.67
 -14   2   2    6.61    2.15
 -14   2   2    9.73    1.78
 -14   2   2   10.13    1.94
 -14  -2   2    7.81    2.09
 -14  -2   2    6.70    1.09
  14  -2  -2    8.62    1.50
 -14  -2   2    7.21    1.41
  14  -2  -2    5.20    1.79
  14   2  -2    9.46    2.16
  -2  -6  -4   65.77    3.27
   2  -6   4   56.36    4.69
  -2   6  -4   55.56    4.73
   2   6   4   69.76    3.47
  -2   6  -4   74.86    6.58
   2   6   4   72.21    5.58
  -2  -6  -4   75.22    5.39
  -2   7  -1  106.11    5.80
  -2   7  -1   89.13    6.58
   2   7   1  106.59    8.07
   2  -7   1   95.84    4.14
   2  -7   1   97.92    6.83
  -2  -7  -1   98.80    4.98
   2   7   1  101.13    6.46
  -2  -7  -1   99.37    6.51
   1  -3   7  234.68   10.82
  -1   3  -7  249.58    8.92
  -1   3  -7  277.40   12.24
  -1   3  -7  227.03   10.87
  -1  -3  -7  250.34    7.45
  -1  -3  -7  268.08   12.93
  -1  -3  -7  296.95   14.92
   6  -6  -3  176.10    9.22
  -6  -6   3  167.04    7.12
   6   6  -3  191.92    9.87
   6  -6  -3  177.54   10.39
  -6   6   3  186.73   10.08
  -6   6   3  179.46    7.46
  -6   6   3  168.99   11.13
   6   6  -3  165.09    8.04
  -6  -6   3  179.77    9.50
  -6   6   3  163.46    6.51
   7  -5   4   18.01    2.79
  -7   5  -4   12.56    0.95
  -7  -5  -4   18.24    2.41
  -7   5  -4   18.93    3.00
  -7   5  -4   15.16    2.75
  -7  -5  -4   19.07    2.65
   7   5   4   16.09    2.38
   7   5   4   19.82    2.75
   3   6  -4   48.41    4.19
   3   6  -4   58.13    4.71
   3  -6  -4   57.84    4.68
  -3   6   4   60.56    4.64
  -3   6   4   55.75    2.28
   3  -6  -4   56.68    4.70
  -3  -6   4   47.02    3.38
  -3  -6   4   62.54    4.64
  -3  -7   0  451.21   21.96
  -3   7   0  438.32   22.79
  -3  -7   0  454.26   19.79
   3  -7   0  410.45   15.79
   3   7   0  455.39   24.79
   3   7   0  449.68   20.13
  -3   7   0  453.45   22.20
   3  -7   0  434.55   23.37
  -8   6   1   87.85    6.37
  -8  -6   1   87.08    4.62
  -8  -6   1  103.74    6.36
  -8   6   1   95.86    5.31
   8   6  -1  101.16    6.03
  -8   6   1   97.54    6.97
   8   6  -1  108.84    6.31
   8  -6  -1   88.66    4.91
   8  -6  -1  103.38    6.96
 -12   4   2  121.62    8.94
  12  -4  -2  119.30    6.50
 -12  -4   2  119.51    4.59
 -12   4   2  125.94    5.92
 -12  -4   2  134.86    7.70
 -12   4   2  120.62    7.00
  12   4  -2  127.81    7.63
  12  -4  -2  127.16    6.80
 -12  -3  -3   63.15    6.02
 -12   3  -3   63.10    5.11
 -12   3  -3   63.39    5.20
  12  -3   3   68.08    5.61
  12   3   3   68.92    4.73
 -12  -3  -3   70.59    4.85
  12  -3   3   61.78    5.09
  12   0  -5   -0.28    1.03
 -12   0   5    0.24    0.51
 -12   0   5   -0.34    1.31
  12   0  -5    0.20    0.44
 -12   0   5    0.52    1.55
  -4   4  -6   11.84    2.47
  -4  -4  -6   11.35    2.55
  -4  -4  -6   15.48    1.43
   4  -4   6   10.88    2.18
   4   4   6    9.85    1.83
   4   4   6   13.17    2.65
  -4   4  -6   13.05    2.28
  -4   4  -6   11.10    0.89
  -4   4  -6   11.62    2.71
   8   2   6    2.20    1.32
  -8   2  -6    4.67    1.81
   8  -2   6    3.95    1.75
  -8   2  -6    3.02    2.26
  -8  -2  -6    2.15    1.24
  -8  -2  -6    0.04    1.15
  -8  -2  -6    2.63    1.87
  -7   1   7    0.81    0.95
   7  -1  -7   -0.34    1.59
   7  -1  -7    1.37    0.79
   7  -1  -7    0.44    1.04
   7   1  -7    0.61    0.79
  -7  -1   7    0.49    1.38
   7   1  -7    2.24    1.31
   7   1  -7    1.54    1.28
   7   1  -7    1.29    0.82
  -7   1   7    1.04    2.13
  -7  -1   7    0.69    0.96
   7   6   2    0.16    1.37
   7   6   2    5.45    2.19
   7  -6   2    3.01    1.88
  -7  -6  -2    2.45    1.39
  -7  -6  -2    3.04    1.55
  -7   6  -2    1.41    1.85
  -7   6  -2    1.97    0.90
  -7   6  -2    3.26    1.91
  11   0   5    0.94    1.61
 -11   0  -5    0.51    2.09
 -11   0  -5    1.72    1.46
 -15   0   0   -1.04    1.56
  15   0   0    0.57    1.54
 -15   0   0    0.80    1.13
  15   0   0    2.28    1.39
  14   1  -3  497.42   23.70
  14  -1  -3  472.20   18.92
 -14   1   3  488.97   19.60
 -14  -1   3  455.81   15.34
 -14   1   3  502.85   25.32
 -14   1   3  467.23   24.42
 -14  -1   3  504.24   23.79
  14  -1  -3  480.52   22.12
  -9   0  -6    8.40    2.27
  -9   0  -6   10.80    2.00
   9   0   6   10.70    2.18
 -10   1   6    2.64    0.96
  10  -1  -6    2.85    1.80
 -10  -1   6    1.80    1.64
 -10  -1   6    2.80    1.24
  10  -1  -6    2.94    1.23
 -10   1   6    3.37    1.90
 -10   1   6    2.90    1.21
  10   1  -6    2.13    1.66
  10  -1  -6    2.88    1.23
   3   3  -7   30.29    2.51
   3  -3  -7   34.28    3.89
   3  -3  -7   35.21    3.98
   3   3  -7   29.50    2.60
   3   3  -7   42.82    3.84
  -3   3   7   26.63    4.04
  -3  -3   7   33.41    2.19
 -15   0   1   -0.55    1.43
  15   0  -1   -2.24    1.37
  15   0  -1    1.41    1.13
 -15   0   1    1.42    0.92
  -6   0  -7   -0.63    1.44
  -6   0  -7   -0.83    1.43
   6   0   7    0.09    1.20
  -6  -2   7    4.10    1.63
   6   2  -7    7.55    1.98
  -6   2   7    7.78    2.30
   6   2  -7    7.62    0.99
   6  -2  -7    8.69    1.71
   6   2  -7    5.87    0.98
  -6   2   7    9.33    1.82
   6  -2  -7    5.66    0.59
   6   2  -7    6.33    1.98
   6  -2  -7    5.84    2.15
  -6  -2   7    6.73    1.47
  -8   5   4   24.48    2.76
  -8   5   4   18.34    1.54
   8   5  -4   27.60    3.01
   8   5  -4   19.30    1.54
   8  -5  -4   21.31    3.06
  -8   5   4   23.95    3.10
  -8  -5   4   21.28    1.62
   8  -5  -4   26.49    2.85
  -8  -5   4   21.67    2.97
  -8   3   6   -0.07    0.43
  -8   3   6    0.04    1.62
   8   3  -6    0.09    0.25
  -8   3   6    0.18    1.31
   8  -3  -6   -0.73    1.32
   8  -3  -6   -1.28    1.61
   8  -3  -6    0.57    0.54
   8   3  -6   -0.90    1.63
   8   3  -6    0.16    0.30
  -8  -3   6   -0.31    1.21
  -8  -3   6    1.63    1.02
  -3   7   1   34.62    3.78
   3   7  -1   32.21    3.35
   3   7  -1   31.87    3.18
  -3  -7   1   30.33    3.21
  -3   7   1   30.29    2.53
  -3  -7   1   50.93    4.37
   3  -7  -1   32.34    3.96
   3  -7  -1   29.84    2.54
  -8   6  -1   17.50    2.76
  -8  -6  -1   15.19    2.12
  -8   6  -1   11.57    2.46
   8  -6   1   15.36    2.82
  -8   6  -1   11.01    1.89
  -8  -6  -1   12.46    2.91
   8   6   1   10.12    2.84
   8   6   1   15.03    2.25
  -2  -3  -7   25.78    2.99
  -2  -3  -7   19.05    1.36
   2  -3   7   18.44    2.37
  -2   3  -7   14.38    2.45
  -2   3  -7   23.79    3.30
  -2   3  -7   21.03    1.81
  -2   3  -7   20.85    2.88
  -2  -3  -7   29.53    3.25
 -13  -2  -3   25.30    3.12
 -13   2  -3   27.59    3.23
  13  -2   3   25.83    3.02
 -13  -2  -3   25.81    3.59
  13  -2   3   22.71    3.51
 -13  -2  -3   19.70    2.89
  13   2   3   27.56    3.12
 -13   2  -3   23.34    3.18
   3   7   1  176.81    8.07
  -3   7  -1  157.77   10.02
  -3   7  -1  183.61    8.94
  -3  -7  -1  179.41    8.00
  -3  -7  -1  180.79    9.52
   3   7   1  179.54    9.61
   3  -7   1  167.41    6.43
   3  -7   1  166.04   10.21
   3  -6   4   32.89    3.73
  -3  -6  -4   37.72    2.65
  -3  -6  -4   44.19    4.11
  -3   6  -4   40.70    3.87
  -3   6  -4   33.27    3.73
   3   6   4   43.87    4.21
   3   6   4   37.66    2.72
 -10   5  -2  122.43    6.09
 -10  -5  -2  149.45    7.92
 -10   5  -2  138.79   10.39
  10  -5   2  145.35    8.81
  10   5   2  142.14    7.69
 -10   5  -2  135.63    8.66
  10   5   2  141.38    7.53
 -10  -5  -2  135.87    7.29
 -12   1   5  180.14   10.56
  12   1  -5  180.06    8.57
 -12  -1   5  183.65    8.38
 -12   1   5  173.57    5.98
 -12   1   5  185.28    8.86
  12  -1  -5  187.82    7.30
  12  -1  -5  171.37    7.21
 -12  -1   5  173.86    9.74
 -13   3  -2   70.35    5.34
  13  -3   2   72.48    5.88
 -13   3  -2   70.04    5.41
  13   3   2   70.95    5.20
  13  -3   2   71.18    5.19
 -13  -3  -2   70.17    5.33
 -13  -3  -2   61.10    5.65
 -13  -3  -2   69.28    4.48
 -11  -3  -4    0.03    1.52
 -11  -3  -4    0.22    1.33
 -11   3  -4    0.14    1.62
  11  -3   4   -0.58    1.75
  11  -3   4   -0.64    1.51
 -11   3  -4    0.93    1.61
  11   3   4    1.97    1.27
 -11   1  -5  113.25    6.93
 -11  -1  -5  113.58    7.13
  11  -1   5  116.10    7.66
  11   1   5  100.72    6.64
 -11  -1  -5  116.37    6.45
 -11   1  -5  111.47    7.46
 -15   1   0    8.24    2.56
  15   1   0   13.35    2.51
 -15  -1   0   12.85    2.18
  15  -1   0   12.58    2.46
  15  -1   0   14.67    2.33
 -15  -1   0   13.47    2.62
 -15   1   0   11.49    2.39
   9  -5   3   27.00    3.36
   9   5   3   21.27    3.39
  -9   5  -3   25.07    3.37
   9   5   3   26.23    2.98
  -9   5  -3   19.17    1.76
  -9  -5  -3   25.15    2.87
  -9  -5  -3   24.29    2.59
  -9   5  -3   24.48    3.38
  -9   1  -6   24.35    3.03
  -9  -1  -6   31.77    3.30
  -9   1  -6   26.08    3.46
   9   1   6   20.52    3.73
   9  -1   6   29.80    3.29
  -9  -1  -6   27.15    2.56
   0  -7  -2   71.20    4.52
   0   7   2   69.48    5.33
   0   7   2   69.82    3.51
   0   7  -2   62.10    4.90
   0   7  -2   70.96    4.81
   0  -7  -2   68.80    6.91
   0  -7  -2   72.16    3.48
   0  -7   2   57.82    2.49
   0  -7   2   57.23    4.90
  -4  -6   4    1.09    1.48
   4   6  -4   -0.67    0.95
  -4   6   4   -0.09    0.74
  -4   6   4   -0.21    0.70
  -4  -6   4   -0.77    0.98
   4  -6  -4    0.08    1.51
  -4   6   4   -2.07    1.50
   4   6  -4    0.09    1.56
   4  -6  -4   -0.61    1.47
 -15   1   1    1.85    1.09
  15  -1  -1    0.29    1.50
  15   1  -1    2.08    1.57
  15  -1  -1    1.51    1.36
 -15  -1   1    2.73    1.64
 -15   1   1    1.36    1.52
 -15  -1   1    0.10    0.94
  -6  -1  -7   42.25    4.20
  -6  -1  -7   43.08    3.68
  -6   1  -7   44.60    4.00
   6   1   7   44.98    3.25
  -6  -1  -7   43.13    4.01
  -6   1  -7   38.57    4.58
  -7   3  -6   -0.76    1.57
  -7  -3  -6    1.89    1.64
  -7  -3  -6   -0.46    1.29
  -7   3  -6    1.75    1.55
   7   3   6    0.80    1.02
   7  -3   6   -0.19    1.48
   1   7  -2  316.52   15.33
  -1  -7   2  322.11   15.58
   1  -7  -2  307.12   13.78
  -1  -7   2  291.21   15.33
  -1   7   2  304.21   16.05
   1   7  -2  272.99   17.12
  -1   7   2  315.38   14.01
   1  -7  -2  303.63   16.63
 -12  -2  -4   28.26    3.10
 -12   2  -4   28.46    3.40
  12  -2   4   26.21    3.66
 -12  -2  -4   22.45    3.27
  12  -2   4   29.65    3.27
 -12  -2  -4   26.51    3.12
 -12   2  -4   28.79    3.44
  12   2   4   27.27    3.03
 -11  -5   0   90.45    5.53
  11   5   0   83.60    4.50
 -11   5   0   76.85    4.81
  11  -5   0   89.51    5.82
  11   5   0   93.86    6.16
  11  -5   0   91.73    6.12
 -11   5   0   91.35    5.47
 -11   5   0   91.74    6.24
 -11  -5   0   97.26    6.09
  -6   6  -3   14.00    2.87
   6   6   3   10.81    2.55
  -6   6  -3   25.23    2.76
  -6   6  -3   13.70    0.85
   6  -6   3   18.82    2.89
  -6  -6  -3   17.36    1.92
   6   6   3   20.26    2.69
  -6  -6  -3   17.42    3.38
  -6   6  -3   20.27    3.10
  -5  -2  -7    3.17    2.03
  -5   2  -7    6.24    1.83
  -5   2  -7    4.16    1.83
   5   2   7    5.37    1.59
  -5  -2  -7    3.76    1.41
   4   3  -7    9.38    1.48
   4  -3  -7   11.51    2.32
   4   3  -7    8.37    1.92
  -4   3   7    7.80    2.48
  -4  -3   7   10.83    1.96
  -4  -3   7    7.30    1.84
   4  -3  -7    8.09    2.49
   4   3  -7    9.57    1.32
  -4   7   0   94.76    5.27
   4   7   0   93.25    5.74
   4  -7   0   93.06    4.95
   4  -7   0   88.12    6.83
   4   7   0   95.50    5.50
  -4   7   0   86.97    6.72
  -4  -7   0   91.85    5.89
  -4  -7   0   99.46    5.57
  -1  -7  -2   32.43    2.33
   1   7   2   33.25    3.55
   1   7   2   33.84    3.03
  -1  -7  -2   29.21    3.03
   1  -7   2   28.74    1.54
   1  -7   2   28.80    3.40
  -1   7  -2   37.37    3.34
  -1  -7  -2   32.88    3.68
  -1   7  -2   26.03    4.44
  11   4   3  102.75    6.08
  11  -4   3   99.92    7.20
 -11   4  -3  103.20    7.06
  11  -4   3   98.32    6.64
 -11  -4  -3   93.42    7.82
 -11  -4  -3   95.59    7.37
 -11   4  -3   95.21    6.97
  15   0   1    0.60    0.72
 -15   0  -1   -0.24    1.48
 -15   0  -1   -0.28    1.44
  15   0   1   -1.63    1.44
  -6   4   6   59.77    4.22
   6   4  -6   59.98    4.46
   6  -4  -6   68.27    5.35
  -6  -4   6   58.93    2.55
   6  -4  -6   61.57    5.24
   6   4  -6   54.90    2.62
  -6  -4   6   64.76    4.34
  -6  -4   6   52.55    3.68
  -6   4   6   61.31    5.52
   6  -5  -5   29.00    3.08
  -6  -5   5   21.21    2.17
  -6  -5   5   25.01    2.00
   6   5  -5   22.70    2.01
   6   5  -5   33.13    3.34
  -6  -5   5   31.29    3.20
  -6   5   5   29.28    3.61
   6  -5  -5   32.29    3.52
  -6   5   5   30.21    3.00
 -11   5   1   79.43    5.35
  11  -5  -1   92.83    6.14
  11   5  -1   99.38    6.43
 -11  -5   1   92.78    6.19
  11   5  -1   89.53    5.02
 -11  -5   1   91.11    4.97
  11  -5  -1   90.74    5.53
 -11   5   1   89.03    4.91
 -11   5   1   90.94    6.39
  -5   5  -5  129.85    8.08
   5   5   5  118.19    4.78
  -5  -5  -5  122.81    4.87
  -5  -5  -5  131.65    7.91
   5  -5   5  121.21    9.08
  -5   5  -5  119.72    7.48
  -5   5  -5  129.81    8.83
   5   5   5  126.37    8.15
  12  -3  -4    7.36    2.15
  12  -3  -4   10.97    1.94
 -12  -3   4   11.52    2.25
 -12   3   4   13.79    2.64
  12   3  -4   14.13    2.29
 -12   3   4    9.75    1.85
 -12   3   4   10.84    2.14
   2  -7  -2   39.48    4.62
  -2   7   2   43.24    2.75
   2   7  -2   38.51    3.62
   2   7  -2   48.78    4.20
   2  -7  -2   47.46    4.57
  -2  -7   2   65.64    4.36
  -2  -7   2   40.70    3.80
  -2   7   2   38.66    5.54
  -8  -6   2    7.95    2.21
  -8   6   2    6.23    1.93
  -8   6   2    7.59    2.28
   8   6  -2    9.04    2.32
  -8   6   2    6.81    1.92
   8  -6  -2    6.89    1.77
   8  -6  -2    8.84    2.32
  -8  -6   2    8.29    1.85
  15   0  -2   23.73    2.70
 -15   0   2   20.26    2.83
 -15   0   2   19.13    2.13
  15   0  -2   21.66    1.95
  -8   0   7   -1.04    1.08
   8   0  -7   -0.06    0.72
   8   0  -7   -1.28    1.06
   8   0  -7   -1.24    1.45
  -8   0   7    0.98    1.52
 -13  -3   3  244.59   12.37
 -13  -3   3  221.90    6.03
 -13  -3   3  200.30    5.47
 -13   3   3  230.33    9.82
 -13   3   3  224.75   12.42
 -13   3   3  230.26   11.87
  13   3  -3  248.46   12.40
  13  -3  -3  229.83    9.92
  13  -3  -3  211.94    9.71
   4   7  -1  102.87    5.95
  -4  -7   1  107.55    6.25
  -4   7   1   99.80    7.01
  -4   7   1  104.17    5.17
  -4  -7   1  107.18    6.40
   4   7  -1  112.56    6.43
   4  -7  -1  112.37    7.65
   4  -7  -1  105.03    5.11
  12   4   2   33.67    3.55
  12  -4   2   35.95    4.14
 -12  -4  -2   31.53    3.48
 -12   4  -2   36.52    3.82
  12  -4   2   41.48    4.88
 -12   4  -2   31.43    2.63
 -12  -4  -2   33.22    3.23
 -12   4  -2   42.71    4.96
  -3   3  -7   70.46    3.39
  -3   3  -7   70.66    5.29
   3  -3   7   62.57    5.51
   3   3   7   67.27    3.36
  -3  -3  -7   64.92    5.40
  -3  -3  -7   67.28    3.60
  -3   3  -7   60.39    4.71
  -3   3  -7   76.66    4.82
 -14   2  -2   74.22    5.41
  14   2   2   74.97    5.60
  14  -2   2   71.74    5.05
  14  -2   2   78.47    5.98
 -14  -2  -2   74.19    5.70
 -14   2  -2   77.94    5.64
 -14  -2  -2   77.45    5.76
  -9   4   5  192.54   10.35
   9  -4  -5  196.37    9.02
  -9  -4   5  169.98    7.80
  -9   4   5  173.58    5.90
   9   4  -5  186.94    9.64
   9  -4  -5  184.65    6.09
  -9   4   5  188.87   11.18
  -9  -4   5  194.95    9.54
   9  -4  -5  188.62   12.55
  -9  -4   5  153.39    3.58
   5  -4   6    7.62    1.82
   5   4   6    3.81    1.33
  -5   4  -6    7.44    1.94
  -5  -4  -6    6.53    2.18
  -5   4  -6    4.38    0.85
  -5  -4  -6    3.90    1.29
  -5   4  -6    4.22    2.21
  -2  -7  -2  190.99    8.93
   2   7   2  181.80   10.20
   2   7   2  186.17    7.78
  -2   7  -2  168.76   10.40
   2  -7   2  179.21   12.49
  -2  -7  -2  194.80   10.51
  -2   7  -2  196.87    9.93
   2  -7   2  174.38    5.30
  -8   4  -5   20.75    3.43
  -8  -4  -5   22.63    3.39
  -8   4  -5   21.62    3.27
   8  -4   5   22.16    3.21
   8   4   5   22.89    2.76
  -8  -4  -5   25.25    2.83
 -13  -2   4   29.17    3.06
  13  -2  -4   28.63    2.36
  13  -2  -4   24.24    2.04
 -13   2   4   28.39    2.02
 -13   2   4   29.20    2.36
 -13   2   4   33.05    3.82
 -13  -2   4   37.75    3.42
  13   2  -4   29.36    3.13
   4  -7   1   81.42    7.94
  -4  -7  -1   90.66    4.89
  -4   7  -1   79.12    5.09
   4  -7   1   81.59    3.71
   4   7   1   84.95    5.42
  -4   7  -1   78.72    6.25
  -4  -7  -1   83.74    5.58
   4   7   1   85.97    4.96
  14  -3   0    4.43    2.02
  14  -3   0    6.55    2.36
 -14  -3   0    5.30    1.71
 -14   3   0    5.47    1.86
 -14  -3   0    4.43    2.10
 -14   3   0    5.77    1.88
 -14  -3   0    5.59    1.25
 -14   3   0    8.16    2.42
  14   3   0    6.06    2.12
   7   6  -3   17.80    2.64
   7  -6  -3   10.97    2.64
  -7   6   3   14.02    2.51
  -7   6   3   10.97    1.74
   7   6  -3   11.07    1.90
  -7  -6   3   15.96    2.58
  -7   6   3   12.61    1.67
  -7   6   3   12.07    2.49
   7  -6  -3   14.80    2.33
  -7  -6   3   10.93    2.02
   1   0  -8    5.45    1.31
   1   0  -8    2.40    1.71
   1   0  -8    3.82    1.45
   1   0  -8    7.50    2.21
   1   0  -8    2.84    1.44
  15  -1   1   50.63    5.94
 -15   1  -1   47.67    4.71
 -15  -1  -1   41.57    3.39
 -15   1  -1   49.77    4.43
 -15  -1  -1   49.82    4.46
  15   1   1   49.76    4.45
  15  -1   1   45.54    3.53
 -14  -3   1   -0.01    1.58
 -14   3   1    1.51    1.28
 -14   3   1    1.22    1.46
 -14  -3   1    1.02    1.05
  14  -3  -1    1.88    1.27
  14  -3  -1   -0.60    1.39
  14   3  -1    1.84    1.61
 -14  -3   1   -0.44    1.00
 -14   3   1   -1.37    1.29
   4   6   4  106.62    7.10
  -4  -6  -4  101.17    6.85
  -4  -6  -4   97.18    4.29
  -4   6  -4   89.69    6.56
  -4   6  -4  102.64    6.66
   4  -6   4   97.58    6.61
   4   6   4  101.78    4.47
 -11   5  -1  231.56   12.33
  11   5   1  243.93   12.64
  11  -5   1  220.31   12.64
 -11   5  -1  217.12   11.10
 -11  -5  -1  237.19   12.27
 -11  -5  -1  223.75   10.35
 -11   5  -1  223.32   12.70
   0   0  -8   69.37    2.95
   0   0  -8   77.69    5.74
   0   0  -8   68.15    4.11
   0   0  -8   62.45    3.97
   0   0  -8   60.90    4.30
 -10  -5   3   27.66    2.07
  10   5  -3   34.82    3.61
  10  -5  -3   29.63    3.34
 -10   5   3   33.15    3.25
 -10   5   3   27.45    2.69
  10  -5  -3   33.62    3.25
 -10   5   3   33.07    3.54
 -10  -5   3   35.50    3.74
  10   5  -3   30.38    1.97
   2   0  -8   46.61    3.02
   2   0  -8   54.05    2.92
   2   0  -8   45.06    4.09
   2   0  -8   54.82    3.90
   2   0  -8   53.60    2.75
  -3  -7   2   98.24    5.93
   3  -7  -2   89.95    5.44
   3   7  -2   98.55    6.55
   3   7  -2   88.64    5.63
   3  -7  -2  102.93    7.22
  -3  -7   2   96.15    6.11
  -3   7   2  102.08    7.15
  -3   7   2  100.05    5.39
 -10   4  -4   12.15    2.70
 -10   4  -4    9.40    2.69
  10  -4   4   11.43    2.57
 -10  -4  -4   10.73    1.98
 -10  -4  -4   12.32    2.45
  10   4   4    9.30    2.53
  -7   2   7   37.63    4.15
   7  -2  -7   41.73    3.10
  -7  -2   7   40.54    2.73
   7   2  -7   31.45    1.61
  -7   2   7   34.46    3.19
   7  -2  -7   34.61    1.58
   7  -2  -7   39.93    4.00
   7   2  -7   36.72    2.80
   7   2  -7   31.51    1.58
  -7  -2   7   35.39    3.02
  -7   2   7   34.06    1.50
  14   0   3    1.27    1.61
 -14   0  -3    0.94    1.55
 -14   0  -3   -2.80    1.44
  -5   6   4    4.58    1.71
   5   6  -4    3.16    1.79
   5   6  -4    1.65    1.31
  -5  -6   4    2.01    1.06
  -5   6   4    1.59    0.76
  -5  -6   4    2.93    1.72
  -5   6   4    1.31    0.82
   5  -6  -4    1.13    1.76
   5  -6  -4    1.73    1.70
  15  -1  -2    0.88    1.42
 -15  -1   2    0.18    1.50
 -15   1   2    2.20    1.85
 -15   1   2    0.94    0.97
  15  -1  -2    0.33    1.21
  15   1  -2    1.75    1.52
 -15  -1   2    0.86    0.94
 -15   1   2   -1.01    1.72
   8   1  -7   25.86    2.22
   8   1  -7   23.18    1.49
   8  -1  -7   27.01    3.27
   8   1  -7   24.51    1.41
  -8   1   7   28.16    3.63
  -8   1   7   29.90    2.23
  -8   1   7   28.64    1.90
   8   1  -7   31.49    3.88
  -8  -1   7   31.52    2.89
  -8  -1   7   28.93    2.98
   8  -1  -7   29.58    1.92
   8  -1  -7   30.57    2.14
 -14  -2   3    2.02    0.74
  14  -2  -3    1.69    1.39
 -14   2   3    2.29    1.18
 -14   2   3    2.97    1.89
  14   2  -3    2.96    1.75
  14  -2  -3    3.74    1.48
 -14  -2   3    3.95    0.73
 -14  -2   3    2.41    1.73
 -14   2   3    2.32    1.40
  10  -2  -6   58.57    2.97
  10  -2  -6   64.83    5.11
 -10  -2   6   64.44    5.01
 -10   2   6   60.89    3.54
 -10   2   6   55.94    2.84
 -10  -2   6   53.85    4.25
  10  -2  -6   58.17    2.92
  10   2  -6   64.75    4.09
 -10   2   6   61.22    5.38
   5   3  -7   19.47    1.71
   5   3  -7   24.07    2.60
  -5   3   7   19.47    2.44
   5  -3  -7   21.73    3.41
   5  -3  -7   24.66    3.08
  -5   3   7   21.79    3.42
  -5  -3   7   24.48    2.45
  -5  -3   7   21.03    2.06
 -13   0  -4  165.30    9.38
 -13   0  -4  169.36   11.72
  13   0   4  172.05   10.10
  -9   6   0   19.31    2.52
   9  -6   0   19.45    3.00
   9   6   0   13.65    2.23
  -9   6   0   16.62    3.16
   9   6   0   18.69    2.69
  -9  -6   0   20.51    2.75
  -9   6   0   15.22    2.52
  -9  -6   0   16.39    2.12
 -13  -4   0   45.95    4.45
 -13   4   0   45.59    3.83
  13  -4   0   49.40    5.22
 -13   4   0   44.08    3.64
 -13  -4   0   44.99    3.62
  13  -4   0   42.52    4.13
  13   4   0   53.23    4.54
 -13   4   0   43.54    4.11
  -1   0  -8   10.12    2.10
  -1   0  -8   10.26    2.11
  -1   0  -8   13.70    1.37
  -1   0  -8   11.01    2.06
  -1   0  -8   12.21    1.92
  -8   5  -4  248.52    8.09
  -8   5  -4  270.36   14.71
   8  -5   4  281.23   14.67
  -8  -5  -4  292.96   14.97
   8   5   4  286.53   14.78
  -8  -5  -4  266.56   13.49
   8   5   4  264.96   11.87
  -8   5  -4  282.78   15.82
  -5  -7   0    0.86    1.88
   5   7   0    2.38    1.37
   5   7   0    1.84    1.47
  -5  -7   0    0.11    1.44
   5  -7   0    0.60    1.22
  -5   7   0    2.15    1.43
   5  -7   0    0.72    1.74
  -5   7   0   -1.33    1.72
  -5   7   0    0.61    1.24
  -3   7  -2  172.34   10.55
  -3  -7  -2  194.86    8.13
  -3  -7  -2  198.47   10.56
   3  -7   2  172.09    5.54
  -3   7  -2  189.45    9.91
   3   7   2  199.50    8.31
   3   7   2  195.50   10.39
   3  -7   2  175.66   10.45
  -8   6  -2   -1.20    0.91
  -8   6  -2    1.28    1.67
   8   6   2   -0.53    1.40
  -8   6  -2   -0.30    1.55
  -8  -6  -2   -0.90    1.24
   8   6   2    0.79    1.25
   8  -6   2   -0.25    1.61
  -8  -6  -2    0.18    1.31
 -12   4   3   12.53    2.01
  12   4  -3   11.54    2.54
 -12   4   3   12.79    2.54
  12  -4  -3   14.70    2.00
 -12   4   3    8.40    2.68
 -12  -4   3   12.53    2.49
  12  -4  -3   12.04    2.26
 -12  -4   3    8.04    0.94
  -7   0  -7   -1.49    1.40
   7   0   7    0.84    1.66
  -7   0  -7    0.63    1.14
  13   4  -1  166.91   11.56
 -13   4   1  148.27    8.23
  13  -4  -1  146.93    8.17
  13  -4  -1  146.79    8.02
 -13  -4   1  158.38    9.24
 -13  -4   1  129.68    5.20
 -13   4   1  144.55    8.30
 -13   4   1  149.48    9.13
   1  -1  -8    7.66    1.23
   1   1  -8    8.19    1.94
   1   1  -8    7.46    1.74
   1   1  -8    5.57    1.43
   1  -1  -8    7.52    1.70
   1  -1  -8    6.72    2.09
   1  -1  -8    6.74    1.17
   1   1  -8    6.03    1.49
   1   1  -8    7.88    1.59
 -11   0   6  341.26   18.13
  11   0  -6  355.81   16.30
 -11   0   6  349.20   15.73
  11   0  -6  338.51    9.82
   3   0  -8    7.14    1.82
   3   0  -8    9.12    2.00
   3   0  -8    8.61    1.48
   3   0  -8    8.27    1.46
   9  -6  -1   50.77    6.35
  -9   6   1   53.13    4.82
  -9  -6   1   56.86    4.22
   9   6  -1   56.25    3.41
  -9   6   1   48.50    3.82
   9  -6  -1   49.77    3.64
   9   6  -1   62.81    6.00
  -9  -6   1   59.02    4.79
  -9   6   1   52.87    4.96
 -11   5   2   18.32    2.89
  11  -5  -2   21.56    2.90
  11   5  -2   24.52    3.17
 -11   5   2   21.79    2.79
 -11   5   2   21.08    2.76
  11   5  -2   21.27    2.03
 -11  -5   2   20.26    3.13
  11  -5  -2   22.77    3.00
   0   1  -8    1.81    1.53
   0  -1  -8   -1.16    0.96
   0   1  -8    1.00    1.30
   0   1  -8    5.10    1.53
   0  -1  -8   -0.88    1.32
   0  -1  -8    1.13    0.89
   0   1  -8    1.19    1.14
   0  -1  -8    2.06    1.56
 -11   4   4   38.91    4.05
 -11  -4   4   31.93    1.04
 -11  -4   4   48.12    3.92
  11   4  -4   39.50    3.79
  11  -4  -4   35.90    3.90
  11  -4  -4   37.96    3.15
 -11   4   4   42.18    3.05
 -11   4   4   33.21    2.56
  11  -4  -4   35.06    2.87
 -11   3   5    0.90    0.90
 -11  -3   5   -0.40    1.40
  11   3  -5   -0.93    1.34
  11  -3  -5    0.97    0.95
  11  -3  -5   -1.53    1.28
 -11   3   5   -1.52    1.63
 -11   3   5    1.45    0.94
  11  -3  -5    0.69    1.56
 -11  -3   5   -0.38    1.65
  12  -2  -5    5.96    1.38
 -12   2   5    3.77    1.23
 -12   2   5    3.46    1.38
 -12   2   5    2.26    2.07
 -12  -2   5    2.73    1.73
  12   2  -5    0.94    1.62
 -12  -2   5    2.08    2.11
  12  -2  -5    2.23    1.31
   2   1  -8   59.58    3.64
   2  -1  -8   56.32    2.69
   2   1  -8   57.15    3.58
   2  -1  -8   58.46    4.53
   2  -1  -8   54.55    2.43
   2   1  -8   48.85    2.99
   2   1  -8   45.60    3.18
   2  -1  -8   50.08    4.74
  14   3   1   43.36    4.28
 -14  -3  -1   43.31    4.14
 -14   3  -1   42.01    4.94
 -14   3  -1   41.51    3.92
  14  -3   1   44.68    3.74
 -14  -3  -1   39.40    3.15
 -14  -3  -1   40.71    3.01
 -10  -3  -5  184.40   10.80
 -10   3  -5  189.61   11.28
 -10   3  -5  197.93   11.48
 -10  -3  -5  195.53    9.86
  10   3   5  190.11    9.31
  10  -3   5  203.25   11.82
  10  -3   5  191.19   10.75
 -11  -2  -5    0.32    1.88
 -11   2  -5    1.75    1.82
  11   2   5    2.10    1.65
 -11  -2  -5    4.48    1.55
  11  -2   5    3.90    2.03
 -11  -2  -5    3.86    1.80
  11  -2   5   -1.01    1.86
 -11   2  -5    4.53    1.94
 -14  -1  -3   34.86    3.80
  14   1   3   31.88    3.75
 -14   1  -3   36.57    4.85
 -14  -1  -3   36.97    4.29
 -14   1  -3   34.38    3.74
  14  -1   3   34.74    3.43
  14  -1   3   34.74    4.09
  -4   3  -7   17.50    3.55
   4  -3   7   14.25    2.35
  -4   3  -7   17.90    3.26
  -4   3  -7   14.09    1.70
  -4  -3  -7   16.66    2.85
  -4  -3  -7   15.86    1.68
   4   3   7   12.57    1.76
   9  -5  -4  106.50    6.41
  -9   5   4   93.58    7.03
  -9  -5   4   93.50    3.64
  -9  -5   4  105.18    6.68
  -9   5   4   94.50    4.00
  -9   5   4  108.30    6.25
   9   5  -4   89.25    3.43
   9   5  -4  112.20    8.57
   9  -5  -4   99.68    6.67
 -15  -2   0   35.36    3.18
  15  -2   0   33.91    3.76
  15  -2   0   31.77    3.07
 -15   2   0   34.09    3.51
 -15   2   0   32.62    3.13
 -15  -2   0   39.31    3.93
  15   2   0   32.75    3.80
  -9   3   6    9.07    1.93
  -9   3   6    7.55    2.55
  -9  -3   6    5.38    2.28
   9   3  -6    8.20    1.90
   9  -3  -6    6.51    2.28
  -9   3   6    6.66    0.81
  -9  -3   6    8.47    2.38
   9  -3  -6    7.55    0.89
   9  -3  -6    8.43    2.03
   1  -5  -6  211.86   11.66
   1  -5  -6  211.10   10.77
  -1  -5   6  169.19    8.19
  -1   5   6  199.60   11.04
   1   5  -6  217.38   10.89
   1   5  -6  174.71   10.01
  -5   7   1   28.58    3.41
   5  -7  -1   23.32    2.97
  -5  -7   1   26.72    3.54
  -5  -7   1   25.52    3.03
  -5   7   1   23.69    3.34
  -5   7   1   25.50    2.93
   5   7  -1   18.11    2.68
   5   7  -1   25.06    3.06
   5  -7  -1   28.00    3.57
  -9  -2  -6    0.01    1.72
  -9  -2  -6    1.69    1.23
  -9   2  -6    1.70    1.64
   9  -2   6    0.75    1.71
  -9   2  -6    0.63    1.71
   9   2   6    1.09    1.34
  -9  -2  -6    0.82    1.79
   9  -2   6    0.41    1.70
   0   5   6   35.80    3.65
   0  -5   6   28.56    2.65
   0   5  -6   36.98    3.48
   0   5  -6   30.58    3.53
   0  -5  -6   28.33    1.00
   0  -5  -6   32.53    3.44
   0  -5  -6   36.64    3.96
   0   5   6   27.68    0.96
 -15   2   1   41.13    3.83
 -15  -2   1   40.28    2.99
 -15   2   1   50.19    4.35
 -15  -2   1   43.17    3.04
 -15   2   1   41.75    3.30
  15   2  -1   50.34    4.30
 -15  -2   1   49.00    4.33
  15  -2  -1   42.98    4.04
  15  -2  -1   44.51    3.21
  13   1   4   29.36    3.58
  13  -1   4   27.66    3.48
 -13   1  -4   29.66    3.49
 -13  -1  -4   32.01    3.38
 -13  -1  -4   27.29    3.39
 -13   1  -4   34.45    3.65
  13  -1   4   32.44    3.82
  -6  -2  -7   -0.79    2.04
  -6   2  -7    0.92    1.40
  -6   2  -7   -0.50    1.38
  -6  -2  -7    0.21    0.87
   6   2   7   -0.18    1.28
  -1  -1  -8   45.17    4.00
  -1  -1  -8   49.66    2.89
  -1  -1  -8   50.68    2.99
  -1   1  -8   56.66    3.48
  -1   1  -8   52.26    2.92
  -1   1  -8   54.15    4.40
  -1  -1  -8   53.71    4.33
  -1   1  -8   46.51    4.42
  14   0  -4  306.53   14.33
 -14   0   4  304.77   14.25
 -14   0   4  289.54   16.39
 -14   0   4  283.23    9.09
  14   0  -4  290.18    9.51
  -7  -4   6   48.45    1.92
  -7   4   6   50.71    3.68
   7  -4  -6   57.19    4.83
   7  -4  -6   55.76    4.75
  -7  -4   6   43.81    3.59
  -7  -4   6   54.69    4.20
   7   4  -6   55.04    5.31
   7   4  -6   44.72    1.91
  -7   4   6   57.59    5.04
  -2   0  -8   30.19    2.88
  -2   0  -8   32.14    2.97
  -2   0  -8   28.07    2.83
  -2   0  -8   24.05    3.09
  -7   5   5  102.59    7.64
   7  -5  -5  112.00    6.54
  -7   5   5   90.41    2.73
  -7  -5   5  108.92    6.68
   7   5  -5  113.00    6.81
  -7   5   5  117.16    6.39
   7   5  -5   96.74    4.49
   7  -5  -5  110.32    7.34
  -7  -5   5   90.32    5.16
  -7  -5   5   95.83    4.08
   4  -7  -2    5.18    2.14
  -4   7   2    6.52    2.27
  -4  -7   2    4.31    2.03
  -4  -7   2    5.33    1.72
   4  -7  -2    8.29    2.33
   4   7  -2    3.96    2.84
   4   7  -2    3.42    1.69
  -4   7   2    6.88    1.26
   6   5   5    5.59    1.51
   6   5   5    7.62    2.22
  -6  -5  -5    6.19    2.05
  -6  -5  -5    4.30    1.54
  -6   5  -5    4.34    0.46
  -6   5  -5    3.33    2.00
  -6   5  -5    5.04    2.35
   6  -5   5    5.67    1.99
  -2  -5   6    1.50    1.19
   2   5  -6    2.02    1.61
   2  -5  -6    1.36    2.35
   2  -5  -6    5.51    2.04
  -2   5   6    3.84    1.86
  -9   6  -1   13.13    2.60
   9   6   1   14.99    2.81
   9  -6   1   13.38    2.82
  -9   6  -1   10.76    1.52
  -9   6  -1   13.71    2.90
  -9  -6  -1   13.75    2.13
   9   6   1   15.54    2.40
  -9  -6  -1   13.57    2.36
  -7  -6  -3   60.72    4.95
   7   6   3   70.88    4.23
   7  -6   3   75.03    5.57
   7   6   3   62.88    5.18
  -7  -6  -3   73.48    5.16
  -7   6  -3   57.17    2.25
  -7   6  -3   70.00    5.46
  -7   6  -3   67.74    5.69
 -14  -3   2    2.50    1.89
 -14   3   2    1.76    1.90
  14  -3  -2    1.55    1.55
 -14  -3   2    3.08    0.90
  14   3  -2    3.31    1.90
  14  -3  -2    3.74    1.86
 -14  -3   2    3.09    0.95
 -14   3   2    3.71    1.83
 -14   3   2    2.32    1.46
  -7   1  -7  110.46    6.47
   7   1   7   97.36    7.09
  -7   1  -7  106.14    6.89
  -7  -1  -7   87.27    6.14
  -7  -1  -7  105.72    6.89
  -7  -1  -7   99.74    7.11
  -5   7  -1    8.92    2.33
  -5   7  -1   10.62    2.56
   5  -7   1    7.16    2.62
  -5   7  -1   10.57    2.08
  -5  -7  -1    9.43    1.94
  -5  -7  -1   11.26    2.18
   5   7   1   11.20    2.16
   5   7   1    8.90    2.60
   5  -7   1    7.97    1.67
 -11  -1   6   94.23    6.35
  11  -1  -6   90.02    4.00
 -11   1   6  100.57    3.98
 -11  -1   6   99.91    5.15
  11  -1  -6  103.71    6.96
 -11   1   6  102.88    7.05
  11  -1  -6   94.06    3.68
 -11   1   6   86.84    3.95
  11   1  -6  101.46    6.30
   1   5   6    6.74    2.34
   1   5   6    6.07    0.81
  -1   5  -6    4.74    1.78
  -1  -5  -6   10.37    2.59
  -1  -5  -6    7.11    0.82
  -1  -5  -6    9.00    2.27
  -1   5  -6    8.90    2.16
   1  -5   6    7.36    2.26
   3  -1  -8   46.19    2.53
   3  -1  -8   52.14    2.38
   3   1  -8   44.55    3.44
   3  -1  -8   53.79    4.36
   3   1  -8   54.31    3.49
   3  -1  -8   41.26    4.16
   3   1  -8   50.15    3.43
   3   1  -8   40.70    3.59
 -10   0  -6    1.27    1.55
  10   0   6    2.42    1.74
 -10   0  -6    1.88    1.76
  13  -4   1   26.70    3.23
  13   4   1   28.79    3.20
 -13  -4  -1   25.29    3.20
 -13   4  -1   24.10    3.11
 -13  -4  -1   21.74    3.20
 -13   4  -1   28.74    3.23
 -13   4  -1   15.45    2.50
  13  -4   1   24.57    3.40
  15   0   2   24.67    3.46
 -15   0  -2   23.33    3.75
 -15   0  -2   28.79    3.35
   4   0  -8   67.66    4.46
  -4   0   8   73.43    5.13
   4   0  -8   63.71    3.39
   4   0  -8   71.33    4.98
   4   0  -8   75.10    3.66
   5   6   4   23.78    3.21
  -5   6  -4   21.18    2.97
  -5  -6  -4   19.64    3.15
   5  -6   4   18.34    3.01
  -5  -6  -4   18.31    2.37
  -5   6  -4   19.55    3.08
   5   6   4   18.43    2.48
  -5   6  -4   18.36    3.35
  -8   3  -6    2.08    1.76
  -8  -3  -6    0.69    2.37
  -8  -3  -6    1.88    1.15
  -8   3  -6    1.68    1.78
   8   3   6    0.28    1.21
   8  -3   6    1.51    1.64
  -6  -4  -6  145.77    6.87
  -6   4  -6  147.18    9.11
  -6   4  -6  145.65    8.85
  -6  -4  -6  150.71    9.48
   6  -4   6  141.45    8.20
   6   4   6  141.20    6.94
  -4   7  -2    0.04    1.58
  -4  -7  -2    0.59    1.48
   4  -7   2   -0.91    1.54
   4   7   2   -1.24    1.48
  -4   7  -2    0.03    1.42
   4   7   2    0.28    1.07
  -4  -7  -2    1.57    1.05
   4  -7   2    0.00    0.56
   6  -3  -7   44.77    3.30
   6  -3  -7   43.18    4.52
  -6   3   7   47.45    3.33
   6   3  -7   38.97    2.04
  -6   3   7   45.75    4.94
  -6  -3   7   50.68    3.47
  -6  -3   7   40.47    3.79
   6   3  -7   47.85    4.63
  14  -1  -4  112.74    7.17
  14  -1  -4  112.15    4.82
 -14  -1   4  120.85    6.77
 -14  -1   4  117.10    7.75
 -14   1   4  115.77    4.94
 -14   1   4  117.25    8.02
 -14  -1   4  105.67    2.75
  14   1  -4  121.13    6.85
 -14   1   4  112.78    5.93
   3  -5  -6    9.62    2.22
   3   5  -6    9.60    2.26
  -3  -5   6    6.02    1.39
   3  -5  -6    9.82    2.61
  -3  -5   6   10.70    2.31
  -3  -5   6    7.56    1.20
   3   5  -6    9.15    1.43
  -3   5   6   12.12    2.37
  13   0  -5    0.06    0.53
  13   0  -5    0.10    1.04
 -13   0   5   -1.05    1.55
 -13   0   5    1.55    1.37
 -13   0   5   -0.11    0.41
  -6   6   4   69.61    3.13
  -6   6   4   78.68    3.05
  -6   6   4   71.69    5.76
   6   6  -4   75.36    4.45
  -6  -6   4   70.70    4.44
  -6  -6   4   91.35    7.61
  -6   6   4   76.72    5.55
   6  -6  -4   79.65    6.04
   6  -6  -4   84.67    5.68
   6   6  -4   82.79    5.86
   0  -7   3  146.75    8.95
   0   7  -3  175.29    9.65
   0   7  -3  151.34    8.90
   0  -7  -3  172.81    7.43
   0   7   3  171.68    7.60
   0  -7  -3  179.89    9.41
   0  -7  -3  171.66   10.38
   0   7   3  174.66   10.05
  -2   1  -8   26.40    2.73
  -2  -1  -8   19.36    1.94
  -2   1  -8   31.60    2.51
  -2   1  -8   28.10    2.57
  -2  -1  -8   23.22    2.35
  -2   1  -8   32.41    2.99
  -2  -1  -8   29.92    3.17
  -2  -1  -8   30.78    3.23
  -1   7   3   15.28    2.91
   1   7  -3   15.06    2.39
   1  -7  -3   17.94    2.55
  -1  -7   3   12.62    2.39
  -1  -7   3   13.14    1.16
   1  -7  -3   13.33    2.92
  -1  -7   3   18.77    2.82
   1   7  -3   21.26    2.75
  -1   7   3   17.67    1.94
 -13  -4   2   34.26    3.71
 -13   4   2   30.33    2.68
  13  -4  -2   30.68    3.86
 -13  -4   2   28.48    1.95
 -13   4   2   32.95    3.45
  13   4  -2   39.42    3.79
  13  -4  -2   26.08    3.16
 -13   4   2   31.72    3.27
 -12   0  -5    0.37    1.43
 -12   0  -5    0.33    1.57
  12   0   5    0.33    1.60
  15   0  -3    0.75    0.87
 -15   0   3    0.90    0.88
 -15   0   3    1.28    1.41
 -15   0   3   -1.57    2.35
  15   0  -3    0.76    1.84
  10  -5   3  220.85   12.49
 -10   5  -3  208.34   12.45
 -10   5  -3  191.94    8.23
 -10  -5  -3  218.66   11.59
 -10   5  -3  200.95   12.19
 -10  -5  -3  215.30   10.61
  10   5   3  209.73   12.37
  -2  -5  -6   45.41    4.56
  -2  -5  -6   44.05    4.14
   2   5   6   34.96    1.79
   2   5   6   40.18    4.28
  -2  -5  -6   37.98    1.86
  -2   5  -6   39.77    4.37
  -2   5  -6   44.94    3.93
   2  -5   6   34.52    3.40
   9   0  -7    0.46    1.83
  -9   0   7    1.15    1.48
   9   0  -7   -0.83    0.63
  -9   0   7   -0.08    0.79
   9   0  -7    0.84    0.83
  15   2   1   27.40    3.29
 -15   2  -1   21.42    3.18
  15  -2   1   23.40    3.38
  15  -2   1   24.64    2.68
 -15  -2  -1   24.74    3.32
 -15   2  -1   23.71    2.89
 -15  -2  -1   19.52    2.26
  13   3   3    1.52    1.48
 -13   3  -3   -0.01    1.69
  13  -3   3   -0.22    2.03
 -13  -3  -3    0.36    1.40
 -13   3  -3    2.23    1.67
 -13  -3  -3   -0.21    1.49
  13  -3   3   -0.63    1.75
 -13  -3  -3    1.02    1.47
 -10  -1  -6    4.30    1.63
  10  -1   6    4.16    2.10
  10   1   6    5.93    1.80
 -10   1  -6    3.34    2.14
 -10   1  -6    4.92    2.46
 -10  -1  -6    3.22    2.07
  -1   7  -3   37.86    4.17
  -1  -7  -3   46.83    5.26
  -1  -7  -3   47.85    3.27
  -1  -7  -3   45.51    4.73
   1   7   3   48.88    4.56
   1  -7   3   41.73    4.17
   1   7   3   52.57    3.44
  -1   7  -3   49.85    4.42
 -11   5  -2   41.09    4.33
 -11   5  -2   37.32    3.25
  11   5   2   44.24    4.03
 -11   5  -2   42.89    4.54
 -11  -5  -2   43.14    3.60
  11  -5   2   49.51    4.49
 -11  -5  -2   46.29    3.94
  -9   6   2   52.15    5.03
   9  -6  -2   57.05    5.05
   9   6  -2   56.25    3.14
  -9  -6   2   60.32    4.99
   9  -6  -2   50.79    4.10
   9   6  -2   61.62    5.03
  -9   6   2   47.64    4.24
  -9  -6   2   57.25    3.86
  -9   6   2   52.20    4.30
  -8   6   3   27.48    2.57
  -8   6   3   24.83    1.96
   8   6  -3   30.46    3.72
  -8  -6   3   34.40    3.50
   8  -6  -3   31.73    3.64
   8  -6  -3   31.13    4.21
   8   6  -3   30.62    2.47
  -8  -6   3   26.96    2.68
  -8   6   3   28.42    3.33
  -8   6   3   31.00    3.48
  15   1   2   -0.48    1.58
 -15  -1  -2   -0.95    1.61
 -15   1  -2    0.60    1.59
  15  -1   2    1.68    1.69
  15  -1   2   -0.16    1.32
 -15   1  -2    1.11    1.43
 -15  -1  -2    0.47    1.71
  -1   6   5    0.91    0.57
  -1  -6   5    1.37    1.22
   1  -6  -5   -0.45    1.68
  -1   6   5   -0.37    1.71
   1  -6  -5   -0.66    1.65
   1   6  -5    1.80    1.60
   1   6  -5   -0.37    1.26
   0  -6  -5   28.43    1.83
   0   6  -5   32.65    3.61
   0  -6  -5   31.62    4.72
   0   6  -5   20.22    3.79
   0   6   5   28.05    1.61
   0   6   5   33.28    3.81
   0  -6  -5   27.45    3.75
   0  -6   5   27.18    3.66
  -4  -1   8   -0.26    1.28
   4   1  -8   -0.11    1.05
   4   1  -8   -0.02    1.16
   4   1  -8    0.48    1.53
   4  -1  -8    0.30    1.24
   4  -1  -8   -0.48    0.69
   4  -1  -8    1.58    1.44
   4   1  -8    0.48    1.00
  -3   0  -8   77.01    5.78
  -3   0  -8   92.36    5.35
  -3   0  -8   83.67    5.47
  -3   0  -8   83.94    5.44
  -1   4   7   40.24    3.93
   1  -4  -7   43.69    4.46
   1  -4  -7   40.46    3.83
   1   4  -7   32.56    2.76
   1   4  -7   43.66    3.67
  -1  -4   7   34.12    2.66
   6   7   0   21.00    2.57
   6  -7   0   16.97    2.27
  -6   7   0   20.31    3.32
  -6   7   0   19.84    2.83
   6  -7   0   19.76    3.44
  -6   7   0   23.05    2.47
  -6  -7   0   19.93    2.73
   6   7   0   23.22    2.85
  -6  -7   0   19.27    2.68
   2   7  -3   22.90    4.22
  -2  -7   3   30.28    3.34
  -2   7   3   39.35    4.21
  -2   7   3   37.69    2.20
   2  -7  -3   45.23    3.70
   2  -7  -3   42.22    4.27
   2   7  -3   44.71    4.09
  -2  -7   3   40.36    3.94
 -15  -2   2   10.42    2.48
 -15   2   2   11.34    2.16
 -15   2   2    8.63    2.51
  15  -2  -2   11.86    2.18
 -15  -2   2    9.07    1.36
  15  -2  -2   10.53    2.74
  15   2  -2   13.29    2.43
 -15  -2   2   11.06    1.36
 -15   2   2   11.73    1.74
   8   2  -7    2.91    0.65
  -8   2   7    3.54    0.74
  -8   2   7    4.28    2.18
   8   2  -7    2.76    0.56
   8  -2  -7    5.52    0.92
   8  -2  -7    4.91    2.13
   8  -2  -7    5.09    1.15
   8   2  -7    4.38    1.90
  -8  -2   7    6.69    1.47
  -8  -2   7    5.00    1.58
  -8   2   7    5.61    1.54
   0   4  -7   53.65    3.70
   0  -4  -7   66.58    5.49
   0  -4  -7   54.32    4.71
   0  -4   7   49.88    4.42
   0   4  -7   55.88    2.70
   0   4   7   55.15    4.94
   0   4  -7   62.92    4.54
   2   6  -5   13.14    2.54
   2   6  -5    9.22    2.36
  -2  -6   5   10.45    1.73
  -2  -6   5   12.27    2.37
   2  -6  -5   12.00    2.63
  -2   6   5   10.34    0.95
  -2   6   5   10.87    2.53
   2  -6  -5   12.86    2.54
  -1  -6  -5   16.76    1.37
  -1   6  -5   17.26    2.50
  -1   6  -5   20.31    3.00
  -1  -6  -5   19.91    3.22
  -1  -6  -5   16.97    3.11
   1   6   5   19.90    3.23
   1  -6   5   17.25    2.48
   1   6   5   17.97    1.47
 -10  -4   5   40.66    3.75
  10   4  -5   36.41    3.78
 -10   4   5   36.74    2.00
  10  -4  -5   35.09    2.24
  10  -4  -5   38.06    4.04
 -10   4   5   39.31    3.85
  10  -4  -5   38.90    4.14
 -10   4   5   37.34    4.47
 -10  -4   5   34.08    3.88
  12  -3   4   35.30    3.87
 -12  -3  -4   33.66    3.63
 -12   3  -4   38.44    4.16
 -12   3  -4   36.17    4.00
  12   3   4   30.99    3.43
  12  -3   4   38.65    4.38
 -12  -3  -4   36.16    3.80
   2   4  -7   31.21    2.49
   2  -4  -7   37.14    3.48
   2  -4  -7   42.22    4.33
  -2   4   7   34.51    3.65
  -2  -4   7   29.25    2.96
   2   4  -7   37.78    3.42
 -13  -1   5   15.64    2.33
  13   1  -5   17.48    2.34
 -13   1   5   16.13    1.40
  13  -1  -5   16.09    1.90
 -13  -1   5   18.39    2.84
 -13   1   5   16.73    3.14
 -13   1   5   18.64    1.91
  13  -1  -5   18.57    1.50
   5  -7  -2   28.44    2.86
   5   7  -2   29.92    3.48
  -5   7   2   29.37    3.74
  -5  -7   2   27.13    2.81
  -5  -7   2   31.60    3.45
  -5   7   2   27.71    2.78
  -5   7   2   28.30    3.24
   5  -7  -2   29.67    3.84
   5   7  -2   24.83    2.61
  -5  -3  -7    3.87    1.95
  -5   3  -7    3.90    2.28
  -5   3  -7    2.72    1.17
  -5   3  -7    3.34    1.86
   5   3   7    1.20    1.37
  -5  -3  -7    1.54    1.26
   5  -3   7    2.70    1.65
   9  -4   5   15.45    2.89
  -9  -4  -5   17.37    2.07
   9   4   5   13.15    2.01
  -9  -4  -5   14.92    3.03
  -9   4  -5   19.31    2.98
  -9   4  -5   17.62    3.08
  12  -1   5   18.42    3.35
 -12  -1  -5   22.74    3.04
 -12   1  -5   17.79    3.02
 -12  -1  -5   18.81    3.66
  12   1   5   19.29    3.02
 -12   1  -5   22.27    3.20
   6  -7  -1   33.09    3.63
   6   7  -1   34.91    3.07
  -6  -7   1   37.10    3.76
   6  -7  -1   34.71    4.28
  -6  -7   1   36.12    4.20
  -6   7   1   34.66    4.27
  -6   7   1   37.27    3.57
  -6   7   1   39.59    3.21
   6   7  -1   41.72    3.82
  15   1  -3   45.13    3.97
 -15  -1   3   43.42    3.99
 -15   1   3   49.90    4.58
 -15  -1   3   40.90    2.07
 -15   1   3   44.24    3.06
 -15   1   3   45.17    3.63
  15  -1  -3   39.97    4.56
  15  -1  -3   44.58    2.99
  -2  -7  -3    2.97    1.40
   2  -7   3   -1.72    1.80
  -2  -7  -3    4.91    1.86
  -2   7  -3    1.35    1.77
  -2   7  -3    4.17    1.79
   2   7   3    2.24    1.41
   2   7   3   -1.63    1.86
  -5   0   8    1.35    1.82
   5   0  -8    2.69    0.99
   5   0  -8    2.09    1.17
   5   0  -8    3.39    1.34
   5   0  -8    2.10    1.62
   1   2  -8   77.96    5.58
   1  -2  -8  111.14    6.90
   1  -2  -8   93.80    2.91
   1  -2  -8   86.85    7.35
   1   2  -8   97.96    4.40
   1   2  -8   99.34    4.88
   1  -2  -8   84.07    3.12
 -12   5   0    3.37    2.23
  12   5   0    4.84    2.61
 -12  -5   0    5.82    1.94
 -12   5   0    2.57    1.50
 -12   5   0    3.79    1.98
  12  -5   0    4.52    1.85
 -12  -5   0    3.11    1.67
  12  -5   0    1.51    1.94
   9  -1  -7  161.46    6.44
   9   1  -7  159.41    4.33
   9   1  -7  152.90    3.95
  -9   1   7  171.95   10.45
   9   1  -7  165.41    7.13
  -9   1   7  181.71    6.82
   9  -1  -7  181.60    9.95
  -9  -1   7  164.27    9.44
   9  -1  -7  177.00    6.83
  -9   1   7  167.35    6.29
  -9  -1   7  176.67    8.56
  -1   4  -7   30.30    3.24
  -1  -4  -7   31.50    4.98
  -1   4  -7   40.60    1.79
   1   4   7   34.92    5.28
  -1  -4  -7   37.54    4.65
   1  -4   7   34.21    3.12
  -4   5   6   23.82    2.93
  -4  -5   6   17.21    2.10
  -4  -5   6   14.47    1.52
   4   5  -6   16.64    2.23
   4   5  -6   21.90    2.93
  -4  -5   6   25.39    3.71
   4  -5  -6   21.17    2.80
   4  -5  -6   21.46    3.29
   0  -2  -8  176.18    5.45
   0  -2  -8  183.15    9.73
   0  -2  -8  186.20   10.49
   0   2  -8  187.98    9.50
   0   2  -8  171.44    8.48
   0   2  -8  164.01    9.26
   0   2  -8  177.75    8.50
   0  -2  -8  173.11    5.31
 -12  -4  -3   14.74    2.51
 -12  -4  -3   12.57    2.57
  12  -4   3   15.43    2.93
  12   4   3   15.87    2.53
  12  -4   3   21.21    3.25
 -12   4  -3   14.85    3.01
 -12   4  -3   14.60    2.97
 -12   5   1   10.16    2.60
  12  -5  -1    8.01    2.93
 -12  -5   1   12.22    1.86
  12  -5  -1   11.38    2.42
 -12  -5   1   12.10    2.60
  12   5  -1   13.91    2.64
 -12   5   1   10.66    2.53
 -12   5   1    9.92    2.18
   2  -2  -8   17.38    1.16
   2   2  -8   17.19    1.83
   2  -2  -8   22.30    3.07
   2  -2  -8   14.45    2.34
   2  -2  -8   16.54    0.98
   2   2  -8   22.45    2.42
   2   2  -8   23.78    2.70
  -3  -1  -8   86.17    6.37
  -3  -1  -8   99.43    6.43
  -3  -1  -8   86.71    6.07
  -3   1  -8  100.48    6.25
  -3   1  -8   82.20    5.53
  -3   1  -8   96.58    5.40
  -3  -1  -8   90.48    3.99
   3   7  -3    1.02    1.66
   3  -7  -3    0.32    1.88
   3  -7  -3    2.05    1.48
  -3  -7   3    1.03    1.31
  -3  -7   3    0.92    1.68
  -3   7   3    2.10    1.74
  -3   7   3    0.28    1.15
   3   7  -3    0.53    1.79
  14  -2   3  118.26    7.29
 -14   2  -3  115.38    7.58
 -14  -2  -3  114.09    7.62
  14   2   3  109.97    7.54
 -14  -2  -3  119.12    6.84
 -14   2  -3  125.67    7.93
  14  -2   3  117.94    8.23
  -3  -5  -6   45.31    4.65
   3   5   6   50.33    6.00
  -3  -5  -6   44.70    2.23
   3   5   6   43.58    2.30
  -3   5  -6   44.69    3.90
   3  -5   6   46.16    3.83
  -3   5  -6   49.12    5.63
  -6  -7  -1  283.34   15.54
   6   7   1  283.49   13.70
   6  -7   1  278.17   15.69
  -6  -7  -1  289.97   14.44
  -6   7  -1  302.64   14.48
   6  -7   1  264.65   11.45
  -6   7  -1  283.83   15.22
  -6   7  -1  270.07   16.05
   6   7   1  277.95   14.48
  16   0   0  199.24    9.26
 -16   0   0  224.04   12.43
 -16   0   0  194.28    9.32
  16   0   0  217.58   14.69
 -14  -3  -2    1.36    1.76
 -14   3  -2   -0.52    1.74
  14  -3   2    0.97    1.65
 -14   3  -2    1.33    1.76
  14   3   2    2.13    1.71
 -14  -3  -2    1.69    1.81
  14  -3   2    1.91    1.98
 -14  -3  -2    2.86    1.47
  -3   4   7   13.86    2.49
   3   4  -7   17.03    2.42
   3   4  -7   10.15    1.92
   3  -4  -7   17.83    3.11
   3  -4  -7   14.45    3.05
  -3  -4   7   12.18    1.48
  -3  -4   7   15.08    1.77
   3  -6  -5   35.90    3.81
  -3   6   5   32.16    1.45
  -3  -6   5   36.12    3.91
  -3  -6   5   26.76    2.58
   3   6  -5   31.81    3.30
   3   6  -5   36.26    3.87
   3  -6  -5   34.63    4.09
  -3   6   5   35.65    3.79
  -3   6   5   31.41    1.13
  13  -2   4    9.62    2.34
  13  -2   4    9.52    2.70
 -13  -2  -4    5.50    2.21
 -13   2  -4    9.15    2.43
  13   2   4    9.23    2.18
 -13  -2  -4    6.85    2.28
 -13  -2  -4    7.73    2.16
 -13   2  -4    7.48    2.44
 -16   0   1   -0.66    1.32
  16   0  -1    2.52    1.49
 -16   0   1   -0.46    1.58
  16   0  -1    0.66    0.97
  -2  -6  -5    1.99    0.91
  -2  -6  -5    3.03    1.85
   2   6   5    1.70    0.97
   2   6   5    3.38    1.90
  -2   6  -5   -0.64    1.58
  -2   6  -5    2.53    2.38
   2  -6   5    0.73    1.59
   8   0   7    0.61    1.39
  -8   0  -7   -1.06    1.50
  -8   0  -7    0.48    1.21
   5  -7   2   66.83    5.54
  -5  -7  -2   64.36    4.09
  -5   7  -2   59.56    5.58
   5   7   2   64.81    5.15
  -5   7  -2   57.23    5.28
  -5  -7  -2   66.66    6.34
   5   7   2   69.56    5.15
  -5   7  -2   61.26    4.88
  -1  -2  -8    4.00    0.72
  -1   2  -8    3.77    1.99
  -1   2  -8    3.86    1.26
  -1  -2  -8    6.48    2.15
  -1  -2  -8    2.21    1.90
  -1   2  -8    4.45    1.71
  -1   2  -8    2.49    1.47
  -1  -2  -8    3.09    1.11
  13  -3  -4  171.98    7.91
  13  -3  -4  166.76    7.71
 -13  -3   4  195.85   10.16
  13   3  -4  191.44   10.25
 -13   3   4  175.01    8.90
 -13   3   4  174.61    9.51
 -13   3   4  179.59   11.16
  11   5  -3   58.76    4.87
  11  -5  -3   53.09    4.37
 -11  -5   3   50.42    2.52
  11   5  -3   49.81    2.56
 -11   5   3   48.67    5.43
 -11   5   3   46.96    2.86
  11  -5  -3   53.85    4.43
 -11   5   3   45.35    4.57
  11  -5  -3   49.61    4.07
 -11  -5   3   57.12    5.06
  -9  -5  -4   23.50    3.20
  -9   5  -4   22.19    1.71
  -9  -5  -4   26.25    3.26
  -9   5  -4   28.71    3.81
   9  -5   4   29.35    3.54
   9   5   4   18.72    2.57
  -9   5  -4   29.35    3.50
   9  -6   2    5.17    2.35
   9   6   2    8.10    1.89
  -9   6  -2    5.57    2.38
   9   6   2    5.97    1.93
  -9  -6  -2    6.16    1.92
  -9   6  -2    4.66    1.32
  -9   6  -2    6.02    2.26
  -9  -6  -2    4.90    1.79
   8   4  -6   13.13    0.95
   8  -4  -6   18.70    3.01
   8  -4  -6   15.88    2.26
  -8  -4   6   20.73    2.55
  -8  -4   6   15.19    1.91
  -8   4   6   11.66    2.14
   8   4  -6   22.52    3.34
  -8   4   6   21.36    4.17
  -7   2  -7   51.20    6.05
  -7  -2  -7   49.98    4.03
  -7   2  -7   58.54    4.50
  -7  -2  -7   52.59    5.04
   7   2   7   51.79    4.58
   5  -1  -8    9.62    2.25
   5  -1  -8    7.62    1.79
   5   1  -8    7.37    2.36
   5   1  -8    6.77    1.10
   5   1  -8    9.42    1.36
   5  -1  -8    7.56    1.09
   5   1  -8    5.32    1.50
  -5   1   8    9.77    2.37
  -5  -1   8    6.10    1.99
 -10   6   0  109.62    7.38
 -10   6   0  122.05    8.67
 -10  -6   0  136.58    8.04
  10  -6   0  132.25   10.71
  10   6   0  122.00    6.42
  10   6   0  136.54    8.10
 -10  -6   0  130.64    7.80
 -10   6   0  127.48    7.33
  -8  -5   5   24.67    1.63
   8   5  -5   32.45    3.45
  -8  -5   5   24.24    2.74
  -8   5   5   29.02    3.07
  -8   5   5   31.70    3.76
  -8   5   5   24.17    1.29
  -8   5   5   25.10    1.30
   8  -5  -5   30.31    3.21
   8  -5  -5   28.37    3.59
   8   5  -5   24.82    1.62
  -8  -5   5   31.15    3.42
   6  -6   4  138.99    9.16
  -6  -6  -4  138.38    6.40
  -6   6  -4  153.93   10.22
   6   6   4  139.69    7.93
  -6   6  -4  138.14    9.14
   6   6   4  151.28    9.29
  -6  -6  -4  159.44    9.47
  -6   6  -4  153.52    9.48
 -11  -2   6   25.84    2.62
 -11   2   6   22.89    3.56
 -11   2   6   23.49    2.18
 -11  -2   6   24.02    3.00
  11  -2  -6   19.97    1.97
  11   2  -6   22.45    3.36
  11  -2  -6   27.49    3.38
 -11   2   6   21.99    1.93
  11  -2  -6   22.75    2.25
  -2  -4  -7  319.06   10.53
  -2   4  -7  355.64   11.42
   2   4   7  337.53   11.65
   2  -4   7  350.16   16.09
  -2   4  -7  376.28   17.69
  -2   4  -7  345.74   16.67
   2   4   7  380.96   19.53
  -2  -4  -7  374.81   18.82
  -2  -4  -7  408.52   20.78
  -7  -5  -5    0.74    0.95
   7   5   5   -0.68    1.70
  -7   5  -5    1.22    1.75
  -7  -5  -5    0.26    1.61
   7   5   5    1.06    0.98
  -7   5  -5   -0.16    1.61
   7  -5   5    1.46    1.60
  -7   5  -5    0.19    0.47
   3  -2  -8   76.58    2.18
   3   2  -8   66.94    4.42
   3  -2  -8   77.52    4.58
   3   2  -8   82.85    5.26
   3   2  -8   81.58    4.26
   3  -2  -8   74.78    2.30
   3  -2  -8   92.13    6.31
  -3   7  -3  351.68   20.17
   3   7   3  417.19   21.83
  -3  -7  -3  405.24   21.01
  -3  -7  -3  375.29   15.29
   3  -7   3  373.57   20.41
  -3   7  -3  409.38   20.27
   3   7   3  397.96   18.16
  -4   0  -8   -1.76    1.31
  -4   0  -8    2.38    1.33
  -4   0  -8   -0.46    1.21
  13  -4   2   23.88    4.28
 -13   4  -2   23.29    3.36
 -13  -4  -2   23.11    3.12
 -13   4  -2   23.56    3.23
 -13  -4  -2   21.47    2.77
  13   4   2   26.77    3.17
 -13   4  -2   17.56    2.41
  13  -4   2   29.15    4.69
  11  -4   4   10.35    2.68
 -11   4  -4   10.40    2.79
 -11  -4  -4   10.90    2.15
 -11  -4  -4   10.05    2.51
 -11   4  -4   14.02    2.79
  11   4   4   10.89    2.08
  10  -6  -1    6.96    2.21
 -10  -6   1    7.06    1.81
  10   6  -1    7.93    2.18
  10   6  -1    6.09    1.86
 -10   6   1    6.61    2.16
 -10  -6   1    7.23    2.25
  10  -6  -1    2.79    1.07
 -10   6   1    5.61    1.69
 -10   6   1    7.59    2.26
  -7   3   7  110.63    8.15
   7   3  -7   96.89    3.55
   7   3  -7  116.18    6.10
   7  -3  -7  112.25    7.49
   7  -3  -7  101.05    5.32
   7   3  -7   94.87    3.29
  -7   3   7  110.48    5.52
  -7  -3   7  119.72    7.37
  -7  -3   7   93.57    6.58
 -12   5  -1    0.17    1.48
  12  -5   1    0.62    1.63
 -12   5  -1    3.13    1.66
  12   5   1    1.09    1.60
 -12  -5  -1   -0.87    1.54
 -12   5  -1   -0.46    1.54
 -12  -5  -1    0.68    1.17
  12  -5   1   -0.81    1.67
  -8   6  -3    6.94    2.32
   8  -6   3    5.59    2.33
  -8   6  -3    8.79    2.26
   8   6   3    7.67    1.71
  -8  -6  -3    5.09    1.64
  -8  -6  -3    7.08    2.71
  -8   6  -3    4.38    0.97
   8   6   3    5.02    2.14
 -14  -3   3    3.40    2.09
 -14  -3   3    5.29    0.71
  14   3  -3    5.94    2.17
  14  -3  -3    5.32    1.61
  14  -3  -3    7.08    1.48
 -14   3   3    6.34    2.28
 -14   3   3    5.88    1.53
 -14   3   3    6.09    2.05
 -14  -3   3    3.16    0.83
 -10   3   6   -0.62    1.02
 -10   3   6    0.74    0.71
  10   3  -6    1.68    1.39
 -10  -3   6    0.19    1.39
  10  -3  -6   -0.18    0.77
 -10   3   6    2.60    1.83
  10  -3  -6    2.08    1.09
  10  -3  -6    0.06    1.72
 -10  -3   6    1.02    1.76
   7   6  -4   34.44    3.88
   7  -6  -4   40.43    3.98
   7  -6  -4   33.30    3.75
  -7   6   4   37.09    4.00
  -7   6   4   34.60    1.91
  -7  -6   4   28.50    2.69
  -7   6   4   33.95    2.12
  -7   6   4   35.86    4.76
  -7  -6   4   36.76    3.97
   7   6  -4   30.79    2.57
 -16   1   0   33.12    3.16
  16   1   0   34.69    3.99
  16  -1   0   35.68    3.70
  16  -1   0   36.69    3.89
 -16  -1   0   35.19    4.02
 -16  -1   0   35.58    3.53
 -16   1   0   38.77    3.93
 -10   5   4   58.19    3.28
  10   5  -4   55.15    2.51
  10   5  -4   73.17    5.36
  10  -5  -4   62.67    5.18
 -10   5   4   60.63    4.70
 -10  -5   4   71.11    5.37
 -10   5   4   58.62    5.54
 -10  -5   4   59.14    2.49
  10  -5  -4   63.33    4.75
  16  -1  -1    4.26    1.70
  16   1  -1    2.24    2.33
  16  -1  -1    2.79    1.52
 -16   1   1    1.77    1.61
 -16   1   1    1.14    1.71
 -16  -1   1    0.55    1.05
 -16  -1   1    2.78    1.87
  -7   4  -6    7.48    2.40
   7   4   6    7.27    1.41
   7  -4   6    7.41    2.24
  -7   4  -6    8.33    2.61
  -7  -4  -6    8.24    1.42
  -7  -4  -6    7.15    2.59
  -8  -1  -7    5.08    2.05
  -8  -1  -7    3.74    2.19
  -8   1  -7    2.16    2.06
   8   1   7    1.86    2.16
   8  -1   7    5.31    1.94
  -8  -1  -7    5.27    1.91
  -8   1  -7    4.60    2.40
 -14   2   4  136.35    5.74
 -14   2   4  155.78    9.73
 -14   2   4  130.41    6.74
 -14  -2   4  150.95    9.20
  14   2  -4  139.70    8.17
  14  -2  -4  133.27    6.79
 -14  -2   4  147.70    8.25
  14  -2  -4  139.63    8.33
  -2  -2  -8  138.67   10.20
  -2  -2  -8  109.41    7.42
  -2   2  -8  114.42    5.78
  -2   2  -8  120.58    6.37
  -2   2  -8  105.70    7.76
  -2   2  -8  113.26    6.67
  -2  -2  -8  108.58    5.08
  -5   5   6   13.88    2.37
  -5  -5   6   11.08    1.80
  -5  -5   6   10.42    1.66
   5   5  -6   10.92    1.70
   5   5  -6   12.74    2.60
   5  -5  -6   14.13    2.84
  -5  -5   6   12.14    2.48
   5  -5  -6   11.88    2.42
  -4  -4   7   15.44    1.99
  -4  -4   7   26.41    2.78
   4  -4  -7   19.84    3.35
  -4  -4   7   14.40    1.92
   4   4  -7   18.08    2.73
   4  -4  -7   19.39    2.60
  -4   4   7   23.57    2.71
   4   4  -7   16.05    1.94
  -4   7   3   25.94    2.38
  -4  -7   3   30.53    3.48
   4   7  -3   27.56    3.59
  -4  -7   3   30.45    2.71
   4  -7  -3   28.42    4.01
   4   7  -3   24.31    3.43
  -4   7   3   26.63    3.61
   4  -7  -3   29.28    4.00
  -4   7   3   26.79    2.64
   4   6  -5   35.59    2.78
  -4  -6   5   39.23    3.61
  -4   6   5   44.80    1.53
   4   6  -5   49.69    4.60
  -4  -6   5   48.77    4.44
  -4  -6   5   34.95    2.32
   4  -6  -5   49.81    4.61
  -4   6   5   43.55    4.27
   4  -6  -5   46.39    4.46
  -4   6   5   45.29    1.63
 -12   0   6   87.65    4.42
 -12   0   6   95.83    6.57
 -12   0   6   87.12    2.57
  12   0  -6   80.89    2.55
  12   0  -6   94.34    5.73
   3   6   5   90.77    6.72
  -3   6  -5   65.55    5.67
  -3  -6  -5   79.73    3.95
   3  -6   5   73.99    5.74
  -3   6  -5   83.44    6.31
  -3  -6  -5   91.19    6.50
   3   6   5   89.22    4.10
   6   0  -8  118.61    5.39
   6   0  -8  121.15    5.24
   6   0  -8  132.25    7.57
   6   0  -8  109.33    4.49
  -6   0   8  128.95    7.84
  10  -2   6   12.41    2.82
 -10   2  -6    9.64    3.40
 -10  -2  -6   14.85    2.66
  10   2   6   10.97    2.21
  10  -2   6   11.35    2.65
 -10   2  -6   10.57    2.81
 -10  -2  -6    9.71    2.67
 -10  -2  -6   10.15    2.79
  16   0   1    0.22    1.58
 -16   0  -1    0.60    1.23
  16   0   1   -0.37    0.75
 -16   0  -1   -0.74    1.63
  -6   7   2   35.70    3.64
   6  -7  -2   38.73    4.42
   6   7  -2   40.44    4.05
  -6  -7   2   34.70    3.93
  -6  -7   2   38.64    3.97
   6   7  -2   35.06    3.77
   6  -7  -2   36.30    3.18
  -6   7   2   38.83    2.52
  -6   7   2   35.18    4.21
 -15   2  -2    9.58    2.55
  15   2   2   12.16    2.53
 -15  -2  -2   11.00    2.64
  15  -2   2   13.87    2.25
  15  -2   2   10.00    2.75
 -15  -2  -2    9.66    2.01
 -15   2  -2    9.29    2.44
 -12   4   4   72.03    6.01
 -12   4   4   73.67    4.60
  12   4  -4   76.27    5.71
  12  -4  -4   77.26    5.97
 -12   4   4   65.87    4.27
  12  -4  -4   65.65    3.78
 -12  -4   4   83.26    5.91
  12  -4  -4   74.25    4.71
 -12   5   2  129.53    8.30
 -12  -5   2  130.61    5.66
 -12  -5   2  150.26    9.16
 -12   5   2  133.57    8.40
  12   5  -2  137.66    8.76
  12  -5  -2  138.96    7.58
  12  -5  -2  145.25    8.57
 -12   5   2  130.16    6.61
  -4  -1  -8  182.51   10.79
  -4   1  -8  179.86    8.33
  -4   1  -8  188.92   11.07
  -4  -1  -8  182.12    8.76
  -4   1  -8  175.52   11.67
  -4  -1  -8  187.07   12.61
  12   3  -5    0.90    1.52
 -12  -3   5    0.18    1.56
 -12   3   5    2.46    1.12
  12  -3  -5    0.00    1.09
 -12   3   5    3.02    1.86
 -12  -3   5    0.63    1.45
  12  -3  -5    0.47    1.82
  12  -3  -5    1.14    1.18
 -12   3   5    0.03    1.37
   4  -2  -8   88.10    7.84
   4   2  -8   77.41    5.30
   4  -2  -8   75.69    2.31
  -4  -2   8   70.14    5.80
   4  -2  -8   67.63    4.24
   4   2  -8   68.78    4.04
   4   2  -8   69.49    5.06
   4  -2  -8   71.23    2.07
   4   2  -8   60.68    4.13
  10  -6   1   19.22    3.31
 -10   6  -1   21.32    2.98
 -10  -6  -1   17.86    2.42
 -10   6  -1   15.99    1.87
 -10   6  -1   22.77    3.44
  10   6   1   23.92    2.90
  10   6   1   25.98    3.32
 -10  -6  -1   18.48    2.83
   4   5   6   27.67    2.13
   4   5   6   36.43    4.01
  -4  -5  -6   36.06    3.74
  -4  -5  -6   27.19    2.13
  -4   5  -6   35.44    3.68
  -4   5  -6   28.14    3.36
  -4   5  -6   34.48    4.12
   4  -5   6   28.51    3.31
   7  -7   0    0.99    1.03
  -7  -7   0    0.74    1.45
   7   7   0    2.22    1.60
   7  -7   0    1.73    1.96
  -7   7   0    0.60    1.44
  -7  -7   0    1.06    1.58
  -7   7   0    2.49    2.08
  -7   7   0    2.03    1.98
  -7   7   0    0.94    1.83
   7   7   0    1.97    1.48
 -11   3  -5   48.35    4.80
  11   3   5   43.08    3.75
 -11  -3  -5   42.07    3.79
  11  -3   5   47.41    4.48
 -11  -3  -5   45.79    4.65
  11  -3   5   47.98    5.20
 -11   3  -5   52.02    4.91
  16   0  -2   35.42    3.51
 -16   0   2   31.18    2.71
  16   0  -2   29.12    2.54
 -16   0   2   31.42    3.59
  15   3   0  111.45    7.60
 -15  -3   0  102.85    4.84
  15  -3   0  108.17    6.37
 -15   3   0  105.36    8.67
 -15   3   0  109.69    8.30
  15  -3   0   98.63    7.20
 -15   3   0  111.28    8.57
 -15  -3   0  118.73    7.61
 -15  -3   0   95.57    5.02
 -13   4   3    3.43    1.59
 -13   4   3    2.35    1.91
 -13  -4   3    1.09    0.80
 -13   4   3    1.19    1.48
  13  -4  -3    1.65    1.49
  13  -4  -3    3.14    1.78
  13   4  -3    3.50    1.89
 -13  -4   3    2.24    0.67
 -13  -4   3    2.32    1.84
  -9  -3  -6    0.58    1.77
  -9  -3  -6    0.70    1.22
  -9   3  -6    1.85    1.70
  -9   3  -6    1.76    2.28
   9  -3   6   -0.82    1.63
   9   3   6    0.52    1.24
   3   4   7   21.13    1.76
  -3  -4  -7   21.23    1.85
  -3  -4  -7   26.21    3.44
  -3   4  -7   25.54    1.71
  -3   4  -7   28.27    3.23
   3  -4   7   23.45    2.80
  -3   4  -7   23.25    2.98
  -3   4  -7   28.18    3.75
  15  -3  -1    1.13    1.58
 -15   3   1    1.16    1.64
 -15   3   1    0.53    1.44
 -15   3   1    1.31    1.48
 -15  -3   1    0.16    1.13
  15   3  -1    1.72    1.77
 -15  -3   1    1.91    1.15
 -15  -3   1    1.76    2.30
  15  -3  -1    1.28    1.83
  -6   3  -7    7.13    2.28
  -6  -3  -7    5.27    2.30
   6  -3   7    5.04    2.04
  -6   3  -7    4.77    2.81
  -6  -3  -7    6.53    1.64
   6   3   7    6.13    1.75
  13   2  -5   36.23    3.31
 -13   2   5   29.96    2.55
  13  -2  -5   26.56    2.97
 -13  -2   5   34.09    3.56
 -13   2   5   28.82    2.92
  13  -2  -5   29.08    2.56
 -13  -2   5   35.47    4.20
 -13   2   5   35.24    4.06
  14  -4   0    3.53    2.16
  14   4   0    7.35    2.31
 -14   4   0    5.99    1.87
 -14  -4   0    5.89    2.25
 -14  -4   0    5.41    1.44
 -14   4   0    6.14    2.71
  14  -4   0    6.19    2.09
 -14   4   0    7.05    1.97
  -7  -7   1    6.23    1.65
   7   7  -1    7.66    2.23
  -7   7   1    4.08    2.07
   7   7  -1    7.68    1.67
  -7   7   1    3.46    2.32
  -7   7   1    4.09    2.26
  -7   7   1    6.81    2.07
   7  -7  -1    5.84    2.43
   7  -7  -1    5.17    1.48
  -7  -7   1    5.77    2.14
  12   2   5   37.66    3.87
 -12  -2  -5   35.61    4.34
 -12   2  -5   45.18    4.55
  12  -2   5   45.93    4.33
  12  -2   5   45.75    4.75
 -12  -2  -5   37.61    3.79
 -12  -2  -5   41.75    4.12
 -12   2  -5   38.06    4.29
 -14   0  -4  300.01   18.85
  14   0   4  275.42   16.08
 -14   0  -4  306.54   16.10
 -15   2   3    4.43    2.21
  15  -2  -3    5.19    1.63
 -15  -2   3    6.36    2.02
 -15   2   3    6.61    1.77
 -15  -2   3    5.02    0.78
 -15  -2   3    3.99    0.81
 -15   2   3    4.20    2.20
  15  -2  -3    4.73    1.72
  15   2  -3    5.11    2.07
  -9  -6   3    4.80    2.25
  -9   6   3    4.39    2.67
  -9   6   3    6.04    2.10
   9  -6  -3    7.96    2.15
  -9   6   3    5.32    1.62
   9   6  -3    8.94    2.30
   9   6  -3    3.81    1.45
  -9  -6   3    4.78    1.52
   9  -6  -3    5.03    2.50
  -4   7  -3   28.93    3.88
  -4  -7  -3   33.01    5.04
   4   7   3   35.45    3.90
   4   7   3   30.89    3.22
  -4  -7  -3   27.82    2.44
  -4   7  -3   35.32    3.55
   4  -7   3   30.87    3.80
 -12  -1   6   20.34    2.27
  12  -1  -6   20.30    2.36
  12  -1  -6   16.97    1.54
 -12   1   6   20.70    2.31
  12   1  -6   21.47    3.06
 -12   1   6   23.32    3.35
 -12  -1   6   20.77    2.96
 -12   1   6   17.78    1.57
   9   2  -7   -0.68    1.58
  -9   2   7   -0.30    1.79
   9  -2  -7   -0.99    0.90
  -9   2   7    0.60    1.18
  -9  -2   7    1.73    1.35
  -9   2   7    1.45    0.68
   9  -2  -7    0.40    1.62
  -9  -2   7    0.88    1.54
   9  -2  -7   -0.30    0.72
  10   0  -7   -1.00    0.68
  10   0  -7   -1.21    1.64
  10   0  -7   -1.19    1.27
 -10   0   7   -0.79    1.22
 -10   0   7    1.08    1.68
 -14  -4   1    3.56    2.05
 -14   4   1    3.54    1.65
 -14   4   1    5.46    1.80
  14  -4  -1    5.82    1.87
 -14   4   1    4.22    1.83
  14  -4  -1    4.74    2.38
 -14  -4   1    3.25    1.05
  14   4  -1    6.11    2.18
 -14  -4   1    1.98    1.01
   6   1  -8  115.10    4.86
   6   1  -8  105.96    4.75
   6   1  -8  112.18    6.32
   6  -1  -8  116.37    6.07
   6  -1  -8  106.92    7.40
  -6   1   8  118.31    8.25
  -6  -1   8  111.09    5.02
  -6  -1   8  108.43    6.93
   6  -1  -8  115.05    4.15
   6   1  -8  105.86    4.95
  16   1   1    0.64    1.89
 -16   1  -1    2.26    1.81
  16  -1   1    1.75    1.40
  16  -1   1    3.30    1.94
 -16  -1  -1    1.61    1.89
 -16   1  -1    2.25    1.52
 -16  -1  -1    0.06    1.34
 -15   0  -3   -0.40    1.48
 -15   0  -3   -0.31    2.15
  15   0   3   -0.35    1.75
  11   0   6  175.99   10.50
 -11   0  -6  179.97   10.79
 -11   0  -6  169.85    9.57
  -3   2  -8   33.14    2.88
  -3   2  -8   26.39    3.11
  -3  -2  -8   36.74    3.70
  -3  -2  -8   23.29    2.53
  -3   2  -8   28.56    2.91
  -3  -2  -8   27.80    3.57
  -3   2  -8   27.20    4.02
   6   7   2    4.77    2.65
  -6   7  -2    5.13    1.87
  -6  -7  -2    4.91    2.55
   6   7   2    2.69    1.57
   6  -7   2    4.84    2.21
  -6   7  -2    1.44    2.89
  -6   7  -2    3.24    2.21
  -6  -7  -2    4.16    1.54
  10   6  -2   21.43    3.20
 -10   6   2   21.29    2.16
 -10   6   2   15.40    2.78
  10  -6  -2   17.09    3.19
  10   6  -2   19.53    1.81
  10  -6  -2   16.65    2.54
 -10   6   2   18.98    3.10
 -10  -6   2   16.82    2.35
 -10  -6   2   19.23    3.23
 -16   1   2   27.52    3.90
 -16   1   2   28.93    3.30
  16  -1  -2   27.58    2.12
 -16   1   2   23.95    2.28
  16   1  -2   32.78    3.52
 -16  -1   2   25.59    2.30
 -16  -1   2   32.10    3.51
  16  -1  -2   29.40    3.20
   7  -7   1    9.71    2.63
   7   7   1    8.90    2.26
  -7   7  -1    8.89    1.63
   7   7   1    8.90    2.13
  -7  -7  -1    7.33    2.12
  -7   7  -1    8.95    2.39
  -7   7  -1    8.49    2.76
  -7   7  -1    8.55    2.13
  -7  -7  -1    7.91    2.13
   5  -4  -7   17.38    3.14
  -5  -4   7   14.20    1.63
  -5  -4   7   14.50    2.10
   5  -4  -7   12.21    2.37
   5   4  -7   11.00    1.60
   5   4  -7   19.07    2.58
  -5   4   7   17.43    2.42
  -5  -4   7   16.99    3.24
  -5   0  -8   14.78    2.70
  -5   0  -8   16.90    2.09
  -5   7   3    0.67    1.12
   5  -7  -3    1.76    1.51
   5   7  -3    0.62    1.75
   5   7  -3    0.07    1.56
   5  -7  -3    1.62    1.90
  -5   7   3    0.76    1.79
  -5  -7   3    1.83    1.68
  -5  -7   3    0.26    1.63
  -5   7   3    0.64    1.28
   5   6  -5   21.26    3.18
   5  -6  -5   20.65    3.04
  -5   6   5   16.25    0.83
  -5  -6   5   16.27    1.74
  -5  -6   5   19.94    3.08
   5  -6  -5   17.65    3.04
  -5   6   5   17.65    1.07
  -5   6   5   22.79    2.92
   5   6  -5   13.22    2.23
  -5  -6   5   13.56    1.49
  -4  -6  -5   52.38    3.52
   4  -6   5   61.27    4.95
  -4   6  -5   64.49    5.25
   4   6   5   61.34    3.59
  -4  -6  -5   67.65    5.52
  -4   6  -5   57.65    5.00
   4   6   5   66.05    5.73
 -11   5  -3    1.22    0.85
 -11   5  -3    0.60    1.85
  11  -5   3    3.03    1.80
  11   5   3   -0.82    1.45
 -11   5  -3   -0.74    2.31
 -11  -5  -3   -1.19    1.98
 -11  -5  -3   -0.32    1.83
 -14  -1  -4   15.36    2.75
  14  -1   4   15.85    3.10
  14  -1   4   12.15    2.79
 -14  -1  -4   14.99    2.67
 -14   1  -4   15.36    2.83
 -14   1  -4   13.53    2.89
  14   1   4   14.80    2.91
   5  -2  -8  155.90    3.82
   5   2  -8  152.96    9.10
   5   2  -8  157.40    6.74
  -5  -2   8  161.94    8.28
  -5   2   8  184.81   10.84
   5   2  -8  176.62    7.69
   5   2  -8  152.41    6.86
   5  -2  -8  165.10    7.68
   5  -2  -8  160.89    4.48
   5  -2  -8  170.82   10.31
  15   3   1   -1.34    1.74
  15  -3   1   -0.47    1.59
 -15  -3  -1   -1.81    1.75
 -15  -3  -1   -0.38    1.55
  15  -3   1   -0.48    1.81
 -15  -3  -1    0.12    1.68
 -15   3  -1   -0.76    1.63
 -15   3  -1   -2.97    1.61
 -10  -1   7   30.64    3.35
 -10   1   7   29.48    3.80
  10  -1  -7   26.97    2.07
 -10   1   7   25.47    2.21
 -10   1   7   26.24    2.02
  10  -1  -7   24.18    2.24
  10   1  -7   29.77    3.12
  10  -1  -7   25.23    3.53
 -10  -1   7   25.91    2.27
  -6  -5   6  100.23    4.47
   6   5  -6  112.06    7.19
  -6  -5   6   93.65    4.87
  -6  -5   6  121.63    7.04
   6  -5  -6  117.99    8.05
   6  -5  -6  111.49    6.80
  -6   5   6  110.19    8.16
  -6   5   6  111.89    6.68
   6   5  -6   90.96    4.44
  -7  -6  -4  106.65    5.69
   7  -6   4  111.51    8.03
   7   6   4  111.10    5.93
  -7   6  -4  128.43    8.77
   7   6   4  121.38    8.07
  -7   6  -4  117.39    8.09
 -15   1  -3   35.03    3.72
  15  -1   3   29.70    4.22
  15   1   3   28.48    3.83
 -15  -1  -3   29.01    3.82
 -15  -1  -3   33.02    4.38
 -15   1  -3   32.64    3.78
  15  -1   3   27.64    3.50
 -15   0   4   36.47    4.08
 -15   0   4   32.18    3.23
 -15   0   4   29.50    1.82
  15   0  -4   30.98    3.20
  15   0  -4   30.43    1.96
 -11   1  -6   30.68    3.62
  11  -1   6   30.91    4.02
 -11  -1  -6   29.21    3.25
  11   1   6   33.10    3.54
 -11  -1  -6   34.26    3.80
 -11   1  -6   33.31    3.90
  11  -4  -5   14.09    1.83
  11  -4  -5   18.53    2.98
 -11   4   5   18.59    3.32
 -11   4   5   17.03    1.66
 -11  -4   5   18.70    2.90
  11   4  -5   20.31    2.85
 -11  -4   5   15.71    2.42
 -11   4   5   21.64    2.87
  11  -4  -5   17.53    3.12
 -14  -4  -1   45.69    3.76
 -14  -4  -1   55.22    4.86
 -14   4  -1   53.66    4.86
  14  -4   1   53.22    4.66
  14  -4   1   53.05    4.99
  14   4   1   58.85    4.87
 -14   4  -1   54.05    4.61
 -14   4  -1   44.67    3.90
 -10  -4  -5   45.73    4.81
  10  -4   5   45.12    4.52
 -10   4  -5   49.62    4.80
  10   4   5   42.43    3.52
 -10   4  -5   46.01    4.85
 -10  -4  -5   46.70    3.56
   4   4   7  100.03    4.75
  -4   4  -7  117.30    7.96
  -4  -4  -7  100.86    4.37
  -4   4  -7  102.36    3.48
  -4   4  -7  115.69    7.21
  -4   4  -7   94.49    6.65
   4  -4   7  100.77    6.47
  -4  -4  -7  109.17    7.59
 -15   3   2   20.21    2.55
  15  -3  -2   23.12    2.45
  15   3  -2   21.64    3.34
 -15  -3   2   18.30    1.68
 -15   3   2   22.82    3.26
 -15  -3   2   22.24    3.33
 -15  -3   2   17.52    1.66
 -15   3   2   24.91    4.14
  15  -3  -2   21.19    2.73
   8   3  -7    5.99    0.71
   8   3  -7    8.05    1.83
  -8  -3   7    6.66    1.66
  -8  -3   7    8.27    1.86
  -8   3   7    8.71    2.55
   8   3  -7    4.82    0.68
   8  -3  -7    4.82    0.53
   8  -3  -7    9.63    2.02
   8  -3  -7    8.18    3.21
  -8   3   7    9.14    1.59
  -9   4   6  114.31    5.96
   9  -4  -6  126.14    8.36
  -9  -4   6  123.05    6.97
  -9   4   6  118.83    8.31
   9   4  -6  117.15    6.93
   9  -4  -6  117.68    6.51
  -9  -4   6  110.35    5.79
  -9   4   6  101.52    3.10
 -12   5  -2   36.91    4.26
 -12  -5  -2   34.68    3.72
 -12  -5  -2   33.23    3.32
  12  -5   2   36.16    4.19
 -12   5  -2   27.77    2.50
  12   5   2   38.72    4.88
 -12   5  -2   35.81    4.00
 -16   2   0   15.65    2.37
 -16  -2   0   14.73    1.90
 -16   2   0   12.62    2.82
 -16  -2   0   16.60    3.10
  16  -2   0   16.67    2.23
  16   2   0   17.08    2.97
  16  -2   0   15.54    3.79
  -9   5   5   12.53    2.33
   9  -5  -5   14.50    3.23
   9   5  -5   10.92    1.01
   9   5  -5   14.80    2.64
  -9  -5   5   14.93    2.66
  -9   5   5   10.47    1.33
  -9  -5   5   13.29    2.33
  -9  -5   5   10.85    1.26
   9  -5  -5   13.81    2.86
  -9   5   5   14.42    2.92
  -5  -5  -6    1.70    1.83
   5  -5   6    1.94    1.63
  -5   5  -6    1.48    1.85
  -5   5  -6    1.58    1.72
   5   5   6    1.24    1.11
  -5  -5  -6   -0.08    1.10
   5   5   6    2.07    1.92
  -5   5  -6    0.32    2.05
 -16   2   1   45.64    4.55
 -16   2   1   44.81    4.12
  16   2  -1   47.28    4.53
  16  -2  -1   43.59    3.39
 -16   2   1   41.19    3.54
 -16  -2   1   40.61    3.18
 -16  -2   1   41.12    2.56
 -16  -2   1   46.91    4.59
  16  -2  -1   43.17    4.35
 -14   0   5   -0.55    0.56
  14   0  -5   -0.11    1.53
  14   0  -5    0.23    0.57
 -14   0   5    0.13    1.64
 -14   0   5   -0.79    1.17
   0   7  -4   82.48    6.16
   0  -7   4   69.43    5.43
   0   7   4   79.99    6.45
   0   7   4   80.50    3.87
   0  -7  -4   85.72    6.08
   0  -7  -4   86.14    6.58
   0   7  -4   62.88    5.36
   0  -7  -4   86.23    4.10
  -8   2  -7    2.45    1.94
  -8  -2  -7    4.70    2.15
  -8  -2  -7    6.67    2.18
  -8  -2  -7    3.98    1.82
   8  -2   7    0.29    1.30
  -8   2  -7    5.28    2.04
   8   2   7    4.24    2.03
   7   0  -8   -1.94    1.88
  -7   0   8   -0.19    0.98
   7   0  -8    0.06    1.02
  -7   0   8    0.31    2.02
   7   0  -8   -0.05    0.89
  -5  -1  -8    0.14    1.57
  -5  -1  -8   -0.11    0.97
  -5   1  -8    0.98    1.30
  -5   1  -8    0.98    1.47
  -5  -1  -8    0.07    1.65
   8   5   5   27.65    3.21
   8  -5   5   31.78    3.82
  -8  -5  -5   24.91    2.44
  -8  -5  -5   32.42    3.78
  -8   5  -5   33.00    3.94
  -8   5  -5   35.44    4.25
  -1  -7   4    6.33    1.89
   1   7  -4    6.10    2.45
   1  -7  -4    4.49    2.46
  -1   7   4    4.23    1.35
  -1   7   4    6.43    2.35
   1   7  -4   13.98    2.36
   1  -7  -4    6.97    2.24
  -8   6   4    6.82    2.42
  -8  -6   4    6.71    2.41
  -8   6   4    6.75    1.28
  -8  -6   4    7.66    1.50
   8  -6  -4    4.73    2.34
  -8   6   4   10.07    2.30
  -8   6   4    7.01    1.26
   8   6  -4    5.71    1.48
   8   6  -4    9.36    2.38
   8  -6  -4   13.31    3.10
 -13   0  -5   -0.73    1.63
  13   0   5    0.71    1.62
 -13   0  -5    0.49    1.51
  -9   0  -7   -0.02    1.64
   9   0   7    0.53    1.42
  -9   0  -7   -0.56    1.57
  14   4  -2    1.16    1.76
 -14  -4   2    1.08    1.66
 -14   4   2    1.52    1.56
 -14  -4   2   -0.64    0.84
 -14   4   2   -0.78    1.42
  14  -4  -2    0.87    1.33
  14  -4  -2    1.36    1.35
 -14  -4   2    0.40    0.85
 -14   4   2   -0.20    1.54
   1  -3  -8   99.04    7.43
   1   3  -8   72.32    5.81
   1   3  -8  100.10    6.95
   1  -3  -8   90.11    6.14
   1   3  -8   92.26    4.93
   7  -7  -2   28.87    4.05
  -7  -7   2   33.30    3.79
  -7  -7   2   35.41    3.61
  -7   7   2   26.87    3.17
   7  -7  -2   35.64    3.98
   7   7  -2   37.17    3.88
   7   7  -2   29.86    2.70
  -7   7   2   28.50    2.71
  -7   7   2   31.90    2.42
  -7   7   2   32.39    4.02
   1   7   4   21.95    3.38
  -1  -7  -4   19.02    3.29
  -1   7  -4   25.82    3.22
  -1   7  -4   16.15    2.93
  -1  -7  -4   20.68    3.26
  -1  -7  -4   21.41    1.95
   1   7   4   19.68    2.03
   1  -7   4   15.16    2.89
   0  -3  -8   74.16    5.17
   0   3  -8   80.98    6.01
   0  -3  -8   64.52    1.90
   0  -3  -8   65.67    2.05
   0  -3  -8   84.69    6.16
   0   3  -8   67.37    4.20
   0   3  -8   70.32    3.74
  15  -1  -4   76.09    3.79
 -15   1   4   78.31    3.91
 -15  -1   4   69.77    2.30
 -15  -1   4   75.94    6.93
 -15   1   4   75.56    4.80
 -15  -1   4   76.00    6.37
  15  -1  -4   77.74    4.79
 -15   1   4   71.82    6.54
  15   1  -4   78.37    6.88
  -5   7  -3    7.55    2.21
  -5   7  -3    6.43    2.46
   5   7   3    7.13    2.39
  -5   7  -3    3.55    2.39
   5   7   3    5.73    1.61
  -5  -7  -3    8.23    1.51
   5  -7   3    4.20    2.37
  -5  -7  -3    6.92    3.04
   2  -7  -4   10.09    2.40
  -2  -7   4    9.81    2.53
   2   7  -4    6.37    1.94
  -2   7   4    9.29    2.59
  -2   7   4    8.17    1.34
  -2  -7   4    8.70    2.60
   2   7  -4   10.22    2.48
   2  -7  -4   10.81    2.67
  -4   2  -8   18.82    3.72
  -4  -2  -8   16.67    1.96
  -4   2  -8   15.70    2.00
  -4  -2  -8   19.91    3.10
  -4   2  -8   22.73    2.81
 -10   6  -2    2.96    1.46
  10  -6   2    4.89    2.33
 -10   6  -2    7.35    2.13
 -10  -6  -2    6.13    2.40
 -10  -6  -2    3.78    1.80
  10   6   2    3.17    1.84
 -10   6  -2    2.34    2.29
  10   6   2    4.76    1.90
   2  -3  -8   12.96    2.30
  -2   3   8   13.29    2.43
   2  -3  -8   17.09    3.04
   2   3  -8   14.23    2.18
   2   3  -8    8.14    1.73
   2   3  -8   14.56    1.97
  10   5   4   28.89    2.90
 -10   5  -4   30.69    3.92
 -10   5  -4   29.79    3.97
 -10  -5  -4   27.29    3.51
 -10   5  -4   23.74    2.12
 -10  -5  -4   24.43    2.80
  10  -5   4   31.84    3.76
  -8   4  -6    5.36    2.31
  -8   4  -6    4.43    2.18
  -8  -4  -6    5.82    2.24
  -8  -4  -6    3.85    1.75
   8   4   6    3.18    1.35
   8  -4   6    2.48    2.05
 -16   0  -2   30.18    3.37
 -16   0  -2   34.50    3.93
  16   0   2   29.04    4.00
 -14  -3  -3    0.40    1.49
 -14   3  -3   -0.54    1.63
  14  -3   3   -0.32    1.48
  14   3   3    2.61    1.46
  14  -3   3   -1.40    1.74
 -14   3  -3   -0.83    1.60
 -14  -3  -3   -0.35    1.41
 -14  -3  -3    0.14    1.35
  -9   6  -3   29.98    4.03
  -9   6  -3   24.37    2.04
  -9  -6  -3   33.27    3.50
  -9  -6  -3   30.67    2.99
   9  -6   3   33.46    4.11
   9   6   3   30.56    3.12
   9   6   3   33.21    3.67
  -9   6  -3   29.07    4.18
 -13   3  -4   10.97    2.87
  13  -3   4   14.01    2.73
  13  -3   4   11.08    3.24
  13   3   4   14.18    2.52
 -13   3  -4   14.67    2.98
 -13  -3  -4   14.30    2.59
 -13  -3  -4    9.56    2.68
 -13  -3  -4   12.82    2.56
  14  -1  -5   -1.12    0.77
 -14  -1   5    1.92    1.57
 -14  -1   5    0.60    1.23
  14  -1  -5   -0.09    1.05
 -14   1   5   -0.59    1.03
 -14   1   5    0.21    1.74
 -14   1   5   -0.09    0.76
  14   1  -5    1.34    1.30
   7  -1  -8   33.07    1.96
   7  -1  -8   33.03    4.01
   7   1  -8   30.60    1.98
   7   1  -8   34.52    3.03
   7   1  -8   32.05    3.29
   7   1  -8   28.00    2.01
  -7   1   8   28.60    1.53
  -7   1   8   38.62    4.08
  -7  -1   8   35.77    3.04
  -7  -1   8   34.21    3.40
   7  -1  -8   30.83    2.60
 -13  -5   0   38.84    3.84
  13   5   0   43.04    4.66
  13  -5   0   43.68    4.37
 -13  -5   0   46.37    4.48
  13  -5   0   44.50    4.41
 -13   5   0   48.13    4.50
 -13   5   0   40.33    3.89
 -13   5   0   37.70    3.60
  -1   3  -8   19.99    3.04
  -1  -3  -8   18.87    2.94
  -1  -3  -8   23.82    3.36
  -1   3  -8   18.34    3.25
  -1  -3  -8   15.75    1.36
  -1   3  -8   20.08    2.88
  -1   3  -8   19.22    2.00
  -6  -4   7   12.35    2.13
   6  -4  -7   15.25    2.21
   6   4  -7   15.07    2.52
   6   4  -7   11.73    1.40
  -6   4   7   13.36    3.15
   6  -4  -7   11.66    3.06
  -6   4   7   13.84    2.40
  -6  -4   7   14.01    2.40
  11   6   0   17.73    2.90
 -11   6   0   16.51    2.61
 -11   6   0   16.86    3.28
  11  -6   0   18.93    3.25
 -11   6   0   14.01    2.20
 -11  -6   0   18.79    2.85
 -11  -6   0   18.00    2.96
  11   6   0   18.65    3.02
  -8  -7   0  271.50   13.76
  -8   7   0  298.47   17.94
  -8   7   0  278.61   12.23
   8   7   0  291.08   14.59
  -8   7   0  302.57   14.68
  -8  -7   0  300.33   15.41
   8  -7   0  283.96   17.03
   8   7   0  304.50   15.85
  -8   7   0  282.66   16.93
   8  -7   0  255.63   13.28
  13   1   5  129.94    8.61
 -13  -1  -5  135.71    8.48
 -13   1  -5  133.02    8.99
 -13   1  -5  129.61    8.30
  13  -1   5  124.57    9.34
 -13  -1  -5  129.71    8.23
  16   0  -3    0.75    0.86
 -16   0   3   -0.86    1.41
 -16   0   3   -0.01    1.77
 -16   0   3    0.71    0.89
  16   0  -3   -0.86    1.84
  -9  -1  -7   87.56    6.61
   9   1   7   82.28    7.06
   9  -1   7   89.47    6.61
  -9  -1  -7   81.13    6.33
  -9   1  -7   93.87    6.72
  -9   1  -7   78.05    5.82
 -12   5   3   10.04    2.41
 -12  -5   3   14.64    2.91
  12  -5  -3   10.98    1.73
  12   5  -3   13.15    2.78
  12  -5  -3   12.71    1.89
 -12   5   3   11.17    2.63
 -12   5   3   11.02    2.14
 -12  -5   3    9.28    1.55
  12  -5  -3   12.63    2.39
  -7   3  -7    3.22    1.90
   7   3   7    0.97    1.21
   7  -3   7    1.66    1.75
  -7   3  -7    2.28    2.46
  -7  -3  -7    0.11    2.00
  -7  -3  -7    2.95    1.48
  13  -5  -1   61.76    5.04
  13   5  -1   68.26    5.82
 -13   5   1   62.86    4.47
 -13   5   1   64.51    5.46
 -13  -5   1   67.02    5.55
 -13   5   1   57.82    4.68
 -13  -5   1   56.19    3.98
  13  -5  -1   63.77    5.22
   2   7   4    7.08    2.45
  -2   7  -4    6.21    2.83
  -2   7  -4    7.19    2.32
   2   7   4    6.02    1.53
   2  -7   4    3.91    2.71
  -2  -7  -4    5.07    2.42
  -2  -7  -4    5.16    1.48
  12  -2  -6    3.00    1.99
  12  -2  -6    1.78    1.22
 -12   2   6    2.65    1.20
 -12  -2   6    0.77    1.81
 -12  -2   6    3.09    1.53
 -12   2   6    1.16    1.22
 -12   2   6    2.17    2.09
  12   2  -6    4.82    2.05
  12  -2  -6    1.38    1.22
 -11   3   6    6.99    1.34
 -11   3   6    4.69    1.15
  11  -3  -6    5.88    1.25
  11  -3  -6    5.90    1.86
 -11   3   6    5.95    2.65
  11  -3  -6    6.93    2.34
  11   3  -6    7.97    2.55
 -11  -3   6    4.45    2.40
 -11  -3   6    5.14    1.92
   6  -6  -5   10.34    2.52
   6   6  -5   13.10    2.50
  -6  -6   5    6.07    1.40
   6  -6  -5    9.44    2.35
  -6  -6   5    8.32    1.68
   6   6  -5    7.27    1.62
  -6   6   5    7.47    0.90
  -6   6   5    6.83    0.87
  -6  -6   5   12.80    2.49
  -6   6   5    9.61    2.33
   3   3  -8    7.76    1.45
  -3   3   8   10.59    2.74
   3   3  -8    8.46    1.39
   3  -3  -8   11.17    2.09
   3   3  -8    9.80    2.03
   3  -3  -8   11.80    2.79
 -11  -6   1  141.29    7.71
 -11   6   1  145.76   12.16
 -11  -6   1  152.17    9.36
 -11   6   1  142.96    9.44
  11   6  -1  137.35    6.56
  11   6  -1  153.19    9.55
 -11   6   1  126.89    7.73
  11  -6  -1  161.23    9.86
  -6  -2   8   11.36    2.16
   6   2  -8    8.30    1.76
  -6   2   8   14.48    1.84
   6  -2  -8   13.04    1.70
   6   2  -8   11.05    2.01
   6  -2  -8   12.26    2.78
   6   2  -8   11.13    1.47
   6  -2  -8   10.42    0.90
  -6  -2   8   16.74    1.97
   6   2  -8   11.33    2.57
  -6   2   8   14.28    3.19
 -13   4  -3    1.12    1.68
 -13   4  -3    2.18    1.77
 -13  -4  -3   -0.75    1.50
  13   4   3   -0.77    1.51
  13  -4   3   -0.45    1.70
 -13  -4  -3    0.75    1.51
  13  -4   3    1.32    1.97
  -5  -6  -5    6.90    2.32
  -5   6  -5    4.50    2.18
  -5   6  -5    3.29    2.16
  -5   6  -5    7.39    2.55
   5  -6   5    1.62    2.80
  -5  -6  -5    4.48    1.51
   5   6   5    4.83    1.51
   5   6   5    3.41    2.27
  16   2   1   15.63    2.86
  16  -2   1   12.22    2.27
  16  -2   1    9.02    2.87
 -16  -2  -1   12.03    2.01
 -16  -2  -1   12.98    3.71
 -16   2  -1    8.62    2.70
 -16   2  -1   17.24    3.23
  -6   7   3   56.89    3.48
   6   7  -3   50.45    3.47
  -6  -7   3   61.34    5.15
   6  -7  -3   60.51    5.50
  -6   7   3   56.87    5.42
   6   7  -3   63.56    5.31
  -6   7   3   51.14    3.80
   6  -7  -3   57.12    4.57
  -6  -7   3   51.55    4.56
  -3  -7   4   18.79    2.41
   3   7  -4   18.39    2.34
  -3  -7   4   21.98    3.25
  -3   7   4   20.74    3.35
  -3   7   4   19.27    1.70
   3  -7  -4   19.87    3.11
   3   7  -4   23.05    3.33
   3  -7  -4   19.61    3.47
   0   8   0   23.00    2.56
   0  -8   0   21.62    2.47
   0   8   0   21.41    3.08
   0  -8   0   10.93    1.72
   0  -8   0   17.95    3.20
  11  -5  -4    2.73    1.07
  11   5  -4    1.78    2.01
 -11  -5   4    2.57    0.76
 -11  -5   4    1.51    2.06
  11  -5  -4    5.21    1.92
 -11   5   4    5.23    2.27
 -11   5   4    1.27    1.25
 -11   5   4    3.47    2.06
  11   5  -4    2.47    0.74
  11  -5  -4    3.81    1.69
   8   7  -1  168.01    8.55
   8  -7  -1  177.41   11.44
  -8   7   1  172.13   10.26
  -8   7   1  163.39   10.46
  -8   7   1  180.06   11.35
   8  -7  -1  157.34    7.99
  -8  -7   1  179.60    8.78
  -8  -7   1  178.87   12.54
  -8   7   1  172.22    8.86
   8   7  -1  178.58   10.28
   7   7   2    0.74    1.83
  -7   7  -2    2.76    1.81
   7  -7   2    2.74    2.07
  -7   7  -2    2.62    2.08
  -7  -7  -2    1.50    1.53
  -7   7  -2    2.74    1.95
   7   7   2    1.94    1.49
  -7  -7  -2    1.35    2.27
 -16  -1  -2   -1.27    1.63
 -16   1  -2    1.51    1.44
 -16   1  -2    0.38    1.62
  16  -1   2    1.01    1.32
  16  -1   2    1.08    1.69
 -16  -1  -2    1.28    1.71
  -1   8   0    1.39    1.97
   1  -8   0    3.64    1.54
   1   8   0    2.71    1.65
  -1   8   0    2.18    1.60
  -1  -8   0    1.28    1.26
   1  -8   0    1.47    2.07
   1   8   0    3.90    1.90
  -1  -8   0    3.29    1.58
  -1  -8   0    3.26    1.97
 -16  -2   2    1.18    1.04
 -16  -2   2    1.63    0.99
  16   2  -2    0.62    1.77
  16  -2  -2    1.69    1.50
  16  -2  -2    1.57    1.57
 -16  -2   2    2.97    1.81
 -16   2   2   -0.70    2.44
 -16   2   2    1.32    1.21
 -16   2   2    1.10    1.56
  -6   0  -8   24.94    4.23
  -6   0  -8   23.50    3.27
 -12  -4  -4   -0.22    1.43
 -12   4  -4   -1.99    1.79
 -12   4  -4   -1.23    1.84
 -12  -4  -4   -1.13    1.63
  12  -4   4   -0.55    1.77
  12   4   4    1.03    1.40
  12  -4   4    0.25    1.93
 -14   3   4    3.80    1.94
  14  -3  -4    5.93    1.50
  14   3  -4    7.97    2.21
 -14  -3   4    4.17    2.16
  14  -3  -4    6.47    1.53
 -14   3   4    5.11    1.46
 -14   3   4    2.97    2.42
   7  -5  -6   18.20    2.70
   7   5  -6   14.24    1.75
   7   5  -6   16.75    2.99
  -7   5   6   17.93    3.47
  -7   5   6   19.24    2.64
  -7  -5   6   14.19    1.47
  -7  -5   6   20.13    2.91
  -7  -5   6   15.86    2.23
   7  -5  -6   20.83    3.31
  -2   3  -8    4.52    2.21
  -2  -3  -8    9.47    2.62
  -2   3  -8    5.92    1.47
  -2   3  -8    7.26    1.89
  -2  -3  -8    5.81    1.03
  -2  -3  -8    8.19    2.26
  -2   3  -8    6.21    1.86
   5   4   7   -0.44    1.03
  -5   4  -7   -1.36    1.00
  -5  -4  -7   -0.17    1.72
  -5   4  -7   -0.26    0.89
  -5   4  -7    1.15    1.73
  -5  -4  -7   -0.39    0.97
   5  -4   7    1.64    1.44
  -5   4  -7    0.22    2.01
  16  -1  -3  178.01    9.55
 -16  -1   3  160.76    6.08
 -16   1   3  165.61    7.98
 -16   1   3  169.54    9.36
 -16  -1   3  188.81   10.54
 -16   1   3  166.37   11.12
  16   1  -3  173.87   10.23
  16  -1  -3  168.45    7.79
  14   2   4   58.52    5.17
 -14  -2  -4   52.11    5.00
 -14   2  -4   58.89    5.47
  14  -2   4   57.04    6.07
 -14  -2  -4   58.50    5.19
 -14  -2  -4   55.90    6.22
  14  -2   4   63.41    5.18
 -14   2  -4   60.14    5.55
  -8   7  -1   19.86    3.04
   8   7   1   20.73    2.86
  -8   7  -1   22.25    3.56
   8  -7   1   21.00    3.43
  -8   7  -1   14.30    2.21
  -8   7  -1   20.04    2.94
  -8  -7  -1   18.92    2.83
   8   7   1   21.53    2.84
  -8  -7  -1   17.38    2.73
  10  -2  -7    3.97    1.96
  10  -2  -7    1.77    1.38
 -10  -2   7    1.04    1.37
 -10   2   7    1.78    2.15
  10   2  -7    2.19    1.42
  10  -2  -7    1.47    0.93
 -10  -2   7    2.16    2.15
 -10   2   7    2.44    1.02
 -10   2   7    2.03    1.10
   0   8   1   13.10    2.82
   0   8   1   13.44    2.13
   0   8  -1   12.23    2.73
   0  -8  -1   15.90    2.64
   0  -8  -1   17.06    2.20
   0  -8   1   11.57    2.81
   0   8  -1   13.45    2.55
   0  -8  -1   10.28    3.96
   0  -8   1   10.98    1.82
  -2   8   0   17.63    2.40
   2  -8   0   17.86    4.19
   2  -8   0   15.42    2.26
  -2  -8   0   14.31    2.47
   2   8   0   15.24    2.54
   2   8   0   15.72    2.76
  -2   8   0   14.00    3.05
  -2  -8   0   14.27    2.99
 -11  -6  -1  115.92    6.70
 -11   6  -1  103.12    6.83
 -11   6  -1  120.94    9.82
  11   6   1  118.98    8.50
  11  -6   1  124.71    8.63
 -11  -6  -1  128.31    7.74
  11   6   1  124.38    7.90
 -11   6  -1  120.42    8.71
  10  -3   6  103.79    7.10
 -10  -3  -6   97.31    7.49
 -10  -3  -6   84.46    5.60
 -10   3  -6  103.72    7.54
 -10   3  -6  106.95    7.49
  10   3   6   90.59    7.15
  13   5   1   99.33    7.10
  13  -5   1   97.83    7.03
 -13   5  -1   93.11    8.24
 -13  -5  -1   96.21    6.77
 -13   5  -1   80.99    6.28
 -13  -5  -1   88.23    5.33
  13  -5   1   95.35    7.18
 -13   5  -1  100.15    7.24
  15   2   3    5.88    3.11
  15  -2   3    7.79    2.65
 -15  -2  -3    6.49    2.00
 -15   2  -3    4.85    2.41
  15  -2   3    6.11    2.22
 -15   2  -3    8.78    2.41
 -15  -2  -3    7.19    2.40
  10   6  -3   12.90    2.63
 -10  -6   3   10.38    2.64
 -10   6   3    9.60    2.43
  10  -6  -3    8.17    2.55
 -10  -6   3   10.29    1.71
  10  -6  -3   10.50    2.28
 -10   6   3    7.21    1.46
  10   6  -3    8.49    1.68
 -10   6   3    9.65    3.21
 -11   2  -6    0.88    1.95
 -11  -2  -6   -0.10    1.41
  11  -2   6    0.60    1.85
  11  -2   6    1.77    2.00
 -11  -2  -6    1.53    1.82
 -11  -2  -6    1.33    1.94
  11   2   6    1.48    1.57
 -11   2  -6    1.37    1.77
  -1   8   1    0.24    1.30
  -1  -8   1    0.47    1.70
  -1  -8   1    1.94    1.57
   1   8  -1    3.28    2.11
   1   8  -1    0.95    1.60
   1  -8  -1    0.85    1.87
  -1  -8   1    0.42    1.19
   1  -8  -1   -0.88    1.57
  -1   8   1    1.30    1.81
  15  -3   2  349.17   20.48
 -15  -3  -2  342.06   16.84
  15  -3   2  337.56   17.99
 -15  -3  -2  343.23   19.26
 -15  -3  -2  312.81   16.56
 -15   3  -2  330.49   18.36
  15   3   2  335.63   18.46
 -15   3  -2  336.36   18.67
   3   7   4   66.96    4.30
  -3  -7  -4   66.65    4.06
   3  -7   4   59.29    5.40
  -3  -7  -4   71.46    5.96
  -3   7  -4   61.91    5.54
   3   7   4   71.82    6.18
  -3   7  -4   70.15    5.66
  -4  -3   8   -0.29    1.04
  -4   3   8   -0.72    1.68
   4  -3  -8   -1.35    1.72
   4   3  -8    0.75    1.25
   4  -3  -8    0.60    1.25
   4   3  -8   -0.14    0.89
   4   3  -8   -0.28    1.06
  -1  -8  -1    1.57    2.12
  -1   8  -1    3.04    1.77
   1   8   1    2.58    2.00
  -1  -8  -1    1.00    1.51
  -1  -8  -1    7.00    1.98
   1   8   1    3.61    1.51
  -1   8  -1    2.02    1.96
   1  -8   1    3.65    2.04
   6  -5   6    8.80    2.26
  -6   5  -6    1.96    1.56
   6   5   6    8.04    2.47
  -6  -5  -6    9.49    1.56
  -6   5  -6   10.05    2.33
   6   5   6    7.39    1.63
  -6   5  -6    7.50    2.62
  -6   5  -6    5.05    0.64
  -6  -5  -6   10.91    2.48
  13   0  -6   13.34    1.90
  13   0  -6   10.50    0.84
 -13   0   6   16.05    2.84
 -13   0   6   16.52    1.87
 -13   0   6   10.53    0.84
  11   0  -7    0.25    1.25
 -11   0   7   -0.30    0.94
  11   0  -7    0.09    0.61
 -11   0   7    1.00    1.61
 -14  -4  -2   33.92    3.90
 -14   4  -2   27.33    3.08
  14  -4   2   36.21    5.24
  14  -4   2   38.31    4.48
  14   4   2   37.17    4.07
 -14   4  -2   39.22    4.11
 -14   4  -2   36.29    4.11
 -14  -4  -2   32.02    3.42
   4  -7  -4    2.09    2.23
  -4   7   4    1.78    2.21
  -4  -7   4    3.97    2.14
  -4  -7   4    2.97    1.46
  -4   7   4    5.33    1.32
  -4   7   4    2.73    1.53
   4   7  -4    4.64    1.45
   4   7  -4    2.45    2.21
   4  -7  -4    4.48    1.98
  -6  -1  -8    0.21    1.10
  -6  -1  -8   -2.24    1.68
   6   1   8   -1.02    1.23
  -6   1  -8   -1.94    1.45
  -6   1  -8    0.36    1.66
  -6  -1  -8    0.42    1.75
  -5   2  -8  167.68   10.02
  -5   2  -8  193.19   10.22
  -5   2  -8  181.86    8.77
  -5  -2  -8  170.10   10.82
   5   2   8  171.07    9.08
  -5  -2  -8  158.47    7.89
   8   0  -8   20.30    2.91
   8   0  -8   18.26    1.90
   8   0  -8   17.43    2.07
  -8   0   8   18.99    3.10
  -8   0   8   15.08    2.06
  13  -3  -5  241.35   10.29
 -13   3   5  267.86   15.77
  13   3  -5  280.49   14.42
  13  -3  -5  249.95   12.96
 -13   3   5  263.76   13.09
 -13  -3   5  263.27   14.01
 -13  -3   5  258.08   13.79
 -13   3   5  246.50   11.47
   8   6   4   31.64    2.91
  -8  -6  -4   35.00    3.87
  -8   6  -4   40.40    4.15
   8   6   4   34.88    3.98
  -8   6  -4   23.98    1.64
  -8   6  -4   34.89    4.28
  -8  -6  -4   30.32    2.77
   8  -6   4   35.62    5.32
 -13   4   4    1.89    1.94
  13  -4  -4    1.75    1.14
  13  -4  -4    2.23    1.37
 -13  -4   4    0.28    1.82
 -13   4   4    1.03    1.35
 -13   4   4    0.90    1.04
  13   4  -4   -0.24    1.84
  -6   7  -3    3.87    2.48
   6   7   3    3.50    1.59
  -6  -7  -3    5.96    1.58
  -6  -7  -3    5.35    2.86
  -6   7  -3    3.87    2.33
   6   7   3    4.37    2.90
  -6   7  -3    6.16    2.13
   6  -7   3    4.36    2.32
  -2  -8   1    1.98    1.81
  -2  -8   1    4.21    1.94
   2  -8  -1    5.19    2.22
   2   8  -1    2.99    1.88
  -2   8   1    3.50    1.49
   2   8  -1    2.97    1.88
   2  -8  -1    2.82    1.44
  -2   8   1    0.79    2.13
 -13  -5   2   14.47    3.05
 -13   5   2   18.07    2.76
 -13   5   2   16.16    2.72
 -13   5   2   16.20    2.88
  13   5  -2   19.46    3.14
  13  -5  -2   14.64    2.81
 -13  -5   2    9.93    1.75
  13  -5  -2   17.55    2.45
 -12   3  -5   93.65    7.41
 -12  -3  -5   94.29    4.93
 -12  -3  -5   86.78    7.85
  12   3   5   89.31    6.12
 -12   3  -5   96.61    7.24
 -12  -3  -5   91.06    7.31
  12  -3   5   93.59    7.15
  12  -3   5   94.01    8.13
  15   3  -3  217.92   12.00
 -15   3   3  200.75   12.52
 -15   3   3  183.03   11.09
 -15  -3   3  165.06    5.49
 -15  -3   3  184.44    5.59
  15  -3  -3  186.63   10.68
 -15   3   3  178.05    9.21
 -15  -3   3  210.85   11.65
  15  -3  -3  187.87    9.65
  -9  -3   7   18.72    2.52
   9   3  -7   20.65    2.52
   9  -3  -7   13.53    1.13
   9  -3  -7   18.36    2.06
  -9  -3   7   17.08    3.04
  -9   3   7   17.47    2.10
  -9   3   7   17.76    3.49
   9  -3  -7   16.96    3.25
  -2   8  -1    2.41    1.81
   2   8   1    3.90    1.63
  -2  -8  -1    4.44    1.58
   2  -8   1    3.96    2.19
   2  -8   1    3.80    1.22
  -2  -8  -1    4.31    2.16
  -2   8  -1    1.95    2.11
   2   8   1    4.44    2.09
 -17   0   0    3.22    2.26
  17   0   0    4.20    2.24
  17   0   0    4.81    0.98
 -17   0   0    5.65    2.10
 -17   0   1   -0.13    1.59
  17   0  -1    0.98    1.57
 -17   0   1   -1.18    0.99
  17   0  -1    0.64    0.95
  11   6  -2   21.66    3.25
 -11  -6   2   14.68    1.71
 -11   6   2   15.80    3.57
 -11   6   2   17.84    2.73
 -11   6   2   17.03    4.09
 -11  -6   2   17.30    3.34
  11   6  -2   15.87    1.76
  11  -6  -2   20.91    3.11
  11  -6  -2   17.22    2.65
 -15   2   4  250.64   12.09
 -15   2   4  227.85   11.44
 -15  -2   4  280.89   14.69
  15  -2  -4  244.62   11.50
  15  -2  -4  263.88   12.37
  15   2  -4  280.99   17.46
 -15  -2   4  255.74   15.16
 -15   2   4  268.34   16.01
   3  -8   0   70.44    4.30
  -3  -8   0   68.96    4.81
   3   8   0   75.63    6.54
  -3  -8   0   64.37    5.54
   3   8   0   66.64    5.49
  -3   8   0   69.79    5.93
  -3   8   0   59.07    5.93
   3  -8   0   59.50    6.10
  -3  -3  -8   10.39    2.50
  -3  -3  -8    4.79    2.37
  -3   3  -8    5.19    1.97
  -3  -3  -8    5.02    1.16
  -3   3  -8    5.12    1.50
  -3   3  -8    5.10    2.24
  -3   3  -8    6.76    1.92
  -7   4   7   -0.11    3.58
   7  -4  -7    6.04    2.53
   7   4  -7    4.53    0.94
   7   4  -7    5.81    1.96
   7  -4  -7    7.52    1.77
  -7  -4   7    5.98    1.92
  -7  -4   7    3.37    1.81
  -7   4   7    3.01    2.44
   1   5  -7    2.54    1.46
   1   5  -7    4.96    1.98
  -1   5   7    3.70    2.11
  -1  -5   7    2.79    1.80
   1  -5  -7    6.82    2.42
   1  -5  -7    3.54    1.98
  -8  -7   2   31.93    3.47
  -8   7   2   30.67    3.39
  -8  -7   2   30.34    3.75
   8  -7  -2   23.53    5.36
   8  -7  -2   27.94    2.97
   8   7  -2   24.06    2.59
   8   7  -2   30.98    5.10
  -8   7   2   32.07    3.27
  -8   7   2   29.41    4.02
  -8   7   2   30.01    2.45
  13  -1  -6   31.82    3.15
  13  -1  -6   30.64    1.98
 -13  -1   6   34.93    3.99
 -13  -1   6   32.17    3.04
  13   1  -6   38.80    3.05
 -13   1   6   39.06    4.25
 -13   1   6   30.15    3.06
 -13   1   6   28.86    1.96
   9   6  -4    2.10    1.74
  -9  -6   4    0.32    1.75
  -9   6   4    0.48    0.76
   9  -6  -4   -1.28    1.58
   9   6  -4    0.34    0.94
   9  -6  -4    1.66    1.64
  -9   6   4    0.65    1.61
  -9   6   4   -0.36    0.96
  -9  -6   4    0.60    0.98
  -9   6   4    2.22    1.71
   1   6  -6   -1.06    1.61
   1  -6  -6    0.71    1.73
   1  -6  -6   -0.60    2.14
  -1   6   6   -0.01    0.32
  -1   6   6   -1.31    1.72
  -1  -6   6    0.12    1.50
   1   6  -6   -0.34    1.19
  11  -1  -7    2.86    1.36
  11  -1  -7    2.97    1.02
  11   1  -7    4.09    1.84
 -11   1   7    3.02    1.32
 -11   1   7    2.97    1.04
 -11  -1   7    0.99    1.95
 -11  -1   7    4.25    1.34
 -11   1   7    1.15    2.12
  11  -1  -7    1.12    2.09
   0   5   7   22.39    3.72
   0  -5   7   21.71    2.63
   0   5  -7   16.47    3.51
   0  -5  -7   50.18    4.33
   0  -5  -7   22.66    3.57
   0   5  -7   37.10    3.68
 -14   4   3   93.90    7.09
 -14   4   3   96.18    5.76
 -14   4   3   85.55    6.23
 -14  -4   3   90.50    3.09
  14   4  -3  102.32    7.14
  14  -4  -3   88.39    5.52
  14  -4  -3  100.91    7.33
 -14  -4   3  106.46    7.21
 -14  -4   3   77.45    2.89
  10   4  -6   19.41    2.90
  10  -4  -6   16.38    1.60
  10  -4  -6   21.31    2.45
 -10   4   6   15.05    1.42
  10  -4  -6   21.82    3.34
 -10   4   6   18.78    2.30
 -10  -4   6   15.58    2.30
 -10   4   6   19.29    3.56
 -10  -4   6   20.39    3.72
   0   6  -6    3.50    1.81
   0  -6   6    1.40    1.80
   0   6   6    0.84    0.47
   0  -6  -6    0.97    0.53
   0   6  -6    3.57    1.84
   0  -6  -6    1.34    1.89
   0  -6  -6    0.79    2.03
   0   6   6    3.16    1.93
  14   2  -5   11.76    2.21
 -14  -2   5    7.20    2.22
  14  -2  -5    7.94    1.74
 -14   2   5   10.18    2.05
 -14   2   5    9.35    2.81
 -14  -2   5    8.98    2.45
  14  -2  -5    8.50    1.59
 -14   2   5    8.04    1.71
   7   2  -8    6.47    1.42
  -7   2   8   12.98    2.84
  -7  -2   8    9.90    1.68
  -7  -2   8    8.16    2.03
   7  -2  -8    8.58    2.00
   7   2  -8    7.04    2.27
   7   2  -8    8.28    1.15
   7  -2  -8    6.61    2.49
   7  -2  -8    7.21    0.92
   7   2  -8    6.67    1.88
  -7   2   8    7.74    1.61
  12   0   6  134.68    9.45
 -12   0  -6  136.96    8.60
  10   5  -5   34.86    1.75
  10  -5  -5   38.51    4.94
 -10   5   5   44.59    6.02
  10   5  -5   43.23    4.33
 -10   5   5   38.51    3.59
 -10  -5   5   33.11    1.81
  10  -5  -5   36.46    4.35
 -10   5   5   34.86    2.13
 -10  -5   5   44.64    4.19
 -10  -5   5   36.79    3.10
   8   1  -8   36.65    1.96
   8   1  -8   38.66    2.74
   8  -1  -8   39.75    4.23
   8   1  -8   37.92    4.74
  -8   1   8   38.36    2.22
  -8   1   8   38.66    4.48
  -8  -1   8   40.76    4.00
  -8  -1   8   43.44    3.38
   8   1  -8   34.16    1.94
   8  -1  -8   37.69    2.84
   8  -1  -8   40.69    2.34
   2   5  -7    2.55    1.42
  -2   5   7    6.03    2.17
   2  -5  -7    6.05    2.49
  -2  -5   7    4.70    1.77
   2  -5  -7    4.73    2.09
   2   5  -7    6.77    2.69
  -7  -6   5   50.69    4.54
  -7   6   5   37.92    4.67
  -7   6   5   38.96    1.58
  -7  -6   5   36.03    2.88
   7   6  -5   49.57    4.51
   7  -6  -5   43.58    4.34
  -7   6   5   38.81    1.64
  -7  -6   5   37.97    2.99
   7   6  -5   37.26    2.77
  -7   6   5   43.05    4.19
   7  -6  -5   42.87    4.57
 -13   2  -5   85.25    6.42
  13  -2   5   76.21    6.98
 -13   2  -5   80.52    6.71
 -13  -2  -5   79.22    6.05
 -13  -2  -5   79.84    6.54
 -13  -2  -5   71.17    5.87
  13  -2   5   77.39    6.28
  13   2   5   75.34    5.94
  -9   5  -5   96.96    7.55
   9   5   5   81.75    4.86
   9  -5   5   90.65    6.77
  -9  -5  -5   75.89    4.72
  -9   5  -5   90.67    7.22
  -9  -5  -5   89.87    6.89
  -6  -6  -5   71.30    4.68
  -6   6  -5   72.67    6.21
  -6   6  -5   83.25    8.37
  -6  -6  -5   78.90    6.50
   6   6   5   67.83    4.88
  -6   6  -5   81.65    6.93
   6   6   5   83.48    6.74
   6  -6   5   73.79    6.13
   2  -6  -6    7.93    2.59
   2   6  -6    6.75    2.40
  -2   6   6    6.48    2.46
  -2  -6   6    4.87    1.58
   2   6  -6    6.71    2.16
   2  -6  -6    5.82    2.36
  -9  -2  -7    0.41    1.79
  -9   2  -7    2.10    1.75
   9   2   7    0.68    1.70
   9  -2   7   -0.84    1.07
  -9  -2  -7   -0.86    1.83
  -9  -2  -7    1.12    1.20
  -9   2  -7    0.07    1.63
   3   8  -1    0.49    1.61
  -3   8   1    1.57    1.26
  -3   8   1    1.01    1.84
   3  -8  -1   -0.85    1.97
   3  -8  -1    1.89    1.51
  -3  -8   1    2.53    1.60
  -3  -8   1    0.06    1.55
   3   8  -1   -1.37    1.50
  -7   7   3   -0.37    1.09
   7  -7  -3    0.12    1.79
   7  -7  -3    1.28    1.45
   7   7  -3    0.57    1.38
  -7   7   3   -0.96    1.22
  -7   7   3    0.27    1.75
   7   7  -3   -1.33    2.30
  -7  -7   3   -1.18    1.72
  -7  -7   3   -1.56    1.43
  -5   3   8   69.35    5.97
  -5  -3   8   65.46    5.07
  -5  -3   8   70.33    3.34
   5  -3  -8   69.31    5.68
   5   3  -8   68.63    4.75
   5  -3  -8   76.45    6.35
   5   3  -8   63.29    3.69
   5   3  -8   58.46    3.63
  -1  -6  -6   14.79    1.27
  -1  -6  -6   15.91    3.04
   1   6   6   18.91    4.10
  -1   6  -6   15.23    2.40
  -1   6  -6   19.04    3.04
   1  -6   6   13.78    2.38
  -1  -6  -6   16.87    3.40
   1   6   6   11.57    1.25
  -1  -5  -7  164.82    9.84
  -1   5  -7  152.60    9.13
   1  -5   7  126.53    7.39
   1   5   7  161.02   10.09
  -1   5  -7  125.99    7.55
  -1  -5  -7  167.58   10.56
 -17  -1   0   19.74    2.91
 -17   1   0   18.07    3.27
  17   1   0   20.30    3.28
  17  -1   0   17.40    3.27
  17  -1   0   21.75    2.32
 -17  -1   0   17.97    3.34
 -17   1   0   17.26    2.59
  -4  -7  -4    7.06    1.36
  -4   7  -4    4.33    2.46
  -4   7  -4    5.94    3.12
   4  -7   4    6.10    2.37
   4   7   4    8.19    2.60
   4   7   4    5.64    1.38
  -4  -7  -4    5.83    2.46
 -17   1   1   13.98    2.87
 -17  -1   1   16.64    2.32
 -17   1   1   12.70    2.69
  17   1  -1   17.36    3.01
  17  -1  -1   12.88    2.93
 -17  -1   1   16.77    3.05
  17  -1  -1   14.54    1.94
   3  -8   1    4.54    2.20
  -3  -8  -1    4.57    1.59
  -3  -8  -1    0.79    2.09
  -3   8  -1    2.65    2.83
   3   8   1    3.80    2.03
  -3   8  -1    4.02    1.80
   3  -8   1    3.15    1.25
   3   8   1    4.47    1.64
 -12  -5  -3   23.15    3.04
 -12   5  -3   23.51    3.74
 -12   5  -3   18.68    2.54
 -12   5  -3   25.09    3.71
  12   5   3   25.44    3.12
  12  -5   3   24.40    3.69
 -12  -5  -3   22.49    3.19
  12  -4  -5   11.32    2.02
  12  -4  -5    8.02    2.86
  12   4  -5   12.20    2.64
 -12  -4   5   12.08    2.94
 -12  -4   5    8.28    2.58
 -12   4   5   11.73    2.56
 -12   4   5   14.50    2.99
 -12   4   5   11.54    1.63
  12  -4  -5    8.92    1.82
 -16   2  -2   31.69    4.02
  16  -2   2   31.57    3.56
  16   2   2   32.93    4.04
 -16  -2  -2   35.41    4.26
 -16   2  -2   35.21    3.87
 -16  -2  -2   28.56    3.21
  16  -2   2   37.14    4.46
 -11  -4  -5   16.98    2.69
 -11  -4  -5   20.17    4.48
 -11   4  -5   25.10    3.68
  11   4   5   23.27    3.49
  11  -4   5   23.95    3.46
 -11   4  -5   18.47    3.65
   5   7  -4   41.45    3.29
  -5   7   4   52.57    2.79
  -5   7   4   49.52    2.93
   5  -7  -4   52.09    4.62
  -5   7   4   50.67    5.08
   5  -7  -4   51.79    5.40
   5   7  -4   62.50    5.30
  -5  -7   4   41.17    3.36
  -5  -7   4   60.43    4.96
 -15   4   0   76.61    5.79
 -15   4   0   81.58    6.25
  15  -4   0   77.93    6.50
  15   4   0   93.30    7.13
 -15   4   0   83.88    6.02
 -15  -4   0   87.27    6.77
 -15  -4   0   84.79    5.53
 -15  -4   0   80.06    5.61
  15  -4   0   86.28    6.13
   9  -4   6   10.79    2.87
  -9   4  -6   15.08    3.11
   9   4   6   14.58    2.02
  -9  -4  -6   17.16    3.18
  -9  -4  -6   12.31    1.95
  -9   4  -6   13.19    3.17
  16   3   0    7.69    2.39
  16  -3   0    6.99    2.30
 -16   3   0    6.65    2.16
  16  -3   0    4.88    1.98
 -16  -3   0    4.49    1.90
 -16  -3   0    3.81    1.79
 -16  -3   0    3.85    2.42
 -16   3   0    7.59    2.66
 -16   3   0    5.74    2.79
 -10   0  -7    0.01    1.76
 -10   0  -7    0.37    1.89
  10   0   7    1.00    1.66
   0  -8   2    0.50    0.81
   0   8  -2    1.21    1.61
   0  -8  -2    1.13    1.16
   0   8   2   -0.17    2.33
   0   8  -2   -0.61    1.56
   0   8   2   -0.02    1.12
   0  -8  -2    0.45    1.82
   0  -8  -2   -0.02    1.85
   0  -8   2    0.61    2.16
   3  -5  -7    0.99    1.54
   3  -5  -7    0.81    2.42
  -3  -5   7   -0.26    0.79
  -3  -5   7   -0.21    1.21
  -3   5   7    2.72    1.55
   3   5  -7   -0.24    1.25
   3   5  -7   -1.09    1.57
 -15   4   1    1.26    1.59
 -15   4   1    2.38    1.45
  15   4  -1    1.86    1.91
  15  -4  -1    0.35    1.56
 -15   4   1   -0.02    1.60
 -15  -4   1   -0.89    1.88
 -15  -4   1    0.93    1.16
  15  -4  -1    0.91    1.66
 -15  -4   1   -0.07    1.20
 -16   3   1   35.16    3.75
 -16  -3   1   32.13    2.83
  16   3  -1   41.29    4.36
 -16  -3   1   39.56    4.34
  16  -3  -1   36.46    3.46
 -16   3   1   34.85    4.54
 -16   3   1   34.05    4.00
 -16  -3   1   34.47    3.00
  16  -3  -1   33.99    3.99
  -9   7   0    2.91    2.53
  -9   7   0    2.21    1.39
  -9  -7   0    4.20    1.62
   9  -7   0    4.14    2.33
   9   7   0    5.81    1.71
  -9   7   0    3.08    2.42
  -9  -7   0    4.05    2.04
   9   7   0    4.56    2.06
   6   4   7    0.00    1.13
  -6   4  -7    1.07    1.52
   6  -4   7    0.97    1.45
  -6   4  -7    0.35    0.77
  -6  -4  -7   -0.46    1.70
  -6   4  -7   -2.42    1.67
  -6  -4  -7   -0.52    1.07
  -8  -3  -7   30.72    4.25
  -8   3  -7   31.71    4.08
   8   3   7   31.25    3.53
  -8   3  -7   30.76    4.00
  -8  -3  -7   32.52    3.38
   8  -3   7   25.42    3.73
  -1   8   2   36.59    3.51
   1  -8  -2   36.24    3.24
   1   8  -2   30.12    3.56
  -1  -8   2   32.80    3.99
  -1  -8   2   25.99    4.90
   1   8  -2   38.13    3.91
  -1   8   2   31.42    4.32
   1  -8  -2   30.44    4.43
  -1  -8   2   31.70    2.20
 -17   0  -1   -0.33    1.38
  17   0   1   -0.11    1.80
 -17   0  -1    2.25    1.82
 -12   1  -6   28.52    3.80
 -12  -1  -6   24.06    3.04
  12   1   6   22.15    3.33
 -12   1  -6   20.83    3.41
 -12  -1  -6   24.48    3.59
  12  -1   6   23.36    3.69
   3   6  -6    6.24    1.50
   3   6  -6    8.17    2.38
   3  -6  -6    7.11    2.26
  -3  -6   6    6.33    1.56
   3  -6  -6    8.43    2.53
  -3  -6   6    5.76    1.48
  -3   6   6    6.64    2.37
  -3  -6   6    4.13    0.82
 -15   0  -4   95.36    7.34
  15   0   4   99.94    7.56
 -15   0  -4   96.22    7.16
   4   8   0  100.00    8.47
   4  -8   0   98.53    5.71
   4   8   0  101.52    6.60
  -4  -8   0   97.85    7.16
  -4   8   0   99.90    7.89
  -4   8   0  108.66    7.81
   4  -8   0   99.61    7.99
  -4  -8   0  109.85    6.35
 -17   0   2    0.03    1.69
 -17   0   2    1.47    1.26
  17   0  -2    2.10    1.21
  17   0  -2   -1.44    1.64
   1   8   2   20.76    2.37
  -1   8  -2   24.16    3.17
   1  -8   2   20.00    1.50
  -1  -8  -2   26.50    3.78
   1  -8   2   17.76    4.46
  -1   8  -2   17.67    4.27
  -1  -8  -2   26.26    2.35
   1   8   2   23.69    3.54
   8  -5  -6    2.71    1.94
  -8   5   6   -0.50    1.49
  -8   5   6    2.51    2.15
  -8  -5   6    2.68    1.78
  -8  -5   6    0.28    0.89
  -8  -5   6    1.05    1.37
   8  -5  -6    1.84    1.60
   8   5  -6    2.50    1.76
   8   5  -6    1.13    0.74
 -16   2   3   57.40    3.63
 -16  -2   3   62.70    5.41
 -16   2   3   60.91    4.40
 -16   2   3   53.64    5.77
 -16  -2   3   56.99    2.88
  16  -2  -3   55.32    4.37
  16   2  -3   61.60    5.22
  16  -2  -3   56.28    3.40
 -16  -2   3   53.43    2.38
  -8   7  -2    5.94    1.37
   8   7   2   10.63    2.33
   8  -7   2    7.64    2.75
  -8  -7  -2   10.01    3.00
   8   7   2    8.07    2.10
  -8  -7  -2    6.90    2.11
  -8   7  -2    9.08    2.80
  -8   7  -2    7.85    2.42
  -8   7  -2    9.10    2.53
  -7   0  -8   12.57    2.79
  -7   0  -8   12.77    2.15
  10   6   3   92.86    6.76
 -10  -6  -3  100.05    6.72
  10  -6   3   96.73    7.53
  10   6   3   91.98    7.74
 -10   6  -3   84.81    4.45
 -10  -6  -3   94.37    5.92
 -10   6  -3   96.21    7.74
 -10   6  -3   92.33    7.44
   2   6   6    2.37    1.04
   2  -6   6    2.31    1.74
   2   6   6    4.31    2.27
  -2   6  -6    2.51    1.80
  -2   6  -6    5.03    2.07
  -2  -6  -6    2.33    1.05
  -2  -6  -6    5.89    2.35
  -2  -6  -6    3.87    2.11
   2   5   7   -0.13    2.35
  -2   5  -7    0.92    1.64
  -2   5  -7    1.04    1.42
  -2  -5  -7   -0.14    0.56
   2   5   7    0.62    0.73
  -2  -5  -7    1.90    1.98
  -2  -5  -7   -0.55    1.69
   2  -5   7   -0.23    1.28
  -9   7   1   51.13    5.20
  -9   7   1   52.49    4.26
  -9  -7   1   60.22    5.14
  -9  -7   1   56.21    3.82
  -9   7   1   53.70    5.56
   9  -7  -1   55.92    5.62
   9  -7  -1   47.35    3.75
   9   7  -1   55.28    5.01
   9   7  -1   63.29    5.21
  11   6   2   27.97    3.43
 -11  -6  -2   29.20    3.25
 -11   6  -2   29.16    3.87
  11  -6   2   30.56    4.16
 -11  -6  -2   29.03    3.38
  11   6   2   33.21    3.63
 -11   6  -2   26.26    2.87
 -11   6  -2   32.78    4.17
   1   0  -9   -0.50    1.17
   1   0  -9    0.03    1.05
   1   0  -9   -1.01    1.77
   1   0  -9    0.70    1.18
   1   0  -9    0.58    1.11
   4   3   8   74.93    4.28
  -4   3  -8   73.49    5.72
  -4   3  -8   85.64    5.70
  -4   3  -8   85.90    4.33
   4  -3   8   68.35    3.82
  -4  -3  -8   77.91    6.71
  -4  -3  -8   70.83    3.89
  -4   3  -8   79.79    6.02
  -2   8   2    1.46    1.99
   2  -8  -2    1.90    1.55
  -2   8   2    2.15    1.71
   2   8  -2    1.98    1.72
  -2  -8   2    0.74    2.27
  -2  -8   2    0.98    1.85
   2  -8  -2    4.81    2.22
   2   8  -2    3.43    1.98
 -13   5  -2  104.37    7.68
  13  -5   2  103.58    8.01
  13   5   2   99.53    9.01
 -13  -5  -2  104.01    7.30
 -13   5  -2   91.95    5.27
  13  -5   2  106.81    7.80
 -13   5  -2  105.00    8.09
 -13  -5  -2   98.92    7.83
 -11  -5  -4   11.29    2.66
 -11   5  -4    9.24    1.67
  11   5   4   11.20    2.84
 -11   5  -4   10.90    2.97
 -11   5  -4    9.38    2.94
 -11  -5  -4    8.19    2.12
  11  -5   4   14.46    2.88
 -16   0  -3   -0.91    1.68
 -16   0  -3   -0.85    1.86
  16   0   3   -2.01    2.03
   0   0  -9   -0.39    1.77
   0   0  -9    0.75    1.16
   0   0  -9   -1.07    1.89
   0   0  -9    3.16    1.34
   0   0  -9   -0.99    1.26
  -4  -8   1    4.58    1.93
  -4   8   1    2.87    1.49
  -4  -8   1    1.02    1.93
   4   8  -1    0.02    2.69
   4   8  -1    5.33    1.81
   4  -8  -1    5.03    1.88
  -4   8   1    1.76    2.35
   4  -8  -1    3.53    2.26
   2   0  -9   -0.71    1.22
   2   0  -9    0.47    1.47
   2   0  -9    0.54    1.21
   2   0  -9    1.55    1.10
   2   0  -9    0.36    1.46
 -10  -1  -7  106.81    8.27
  10  -1   7  126.76    8.66
 -10  -1  -7  120.98    8.57
 -10   1  -7  117.06    8.83
 -10   1  -7  111.79    7.69
  10   1   7  116.16    9.43
   6   2   8   -2.31    1.48
  -6   2  -8   -0.33    1.67
  -6   2  -8    0.39    1.57
  -6  -2  -8   -0.80    1.80
  -6  -2  -8    0.45    1.16
  -6  -2  -8   -0.70    1.31
   2  -8   2    0.88    0.81
   2   8   2    4.16    1.94
  -2  -8  -2    1.76    1.69
   2   8   2    2.68    1.38
  -2   8  -2   -0.60    1.98
  -2   8  -2    3.31    1.85
  -2  -8  -2    2.35    2.03
   2  -8   2    4.14    1.97
   7   5   6   16.37    2.50
   7  -5   6   19.90    4.21
  -7  -5  -6   18.51    2.42
  -7   5  -6   19.91    3.65
  -7  -5  -6   19.94    3.48
  -7   5  -6   22.01    3.34
 -17   1  -1   52.06    5.75
  17  -1   1   58.37    5.48
 -17   1  -1   55.98    5.38
 -17  -1  -1   57.22    4.23
 -17  -1  -1   59.75    5.66
  17   1   1   57.35    5.68
  17  -1   1   56.32    5.78
  15   1   4   14.30    3.02
 -15  -1  -4   12.43    3.71
 -15   1  -4   16.67    3.92
  15  -1   4   15.76    3.20
 -15  -1  -4   11.42    2.67
  15  -1   4   12.74    1.82
 -15   1  -4   11.83    2.91
  -4   5   7   47.70    4.22
   4   5  -7   33.61    3.14
   4   5  -7   45.32    4.23
   4  -5  -7   38.57    5.25
  -4  -5   7   34.94    3.03
  -4  -5   7   49.54    4.40
   4  -5  -7   42.61    4.92
  -4  -5   7   32.71    2.45
  17   1  -2   70.20    5.79
 -17   1   2   66.69    3.89
 -17   1   2   72.38    5.43
 -17   1   2   69.20    6.34
 -17  -1   2   59.97    4.00
  17  -1  -2   66.31    5.41
  17  -1  -2   65.18    4.46
 -17  -1   2   70.35    5.73
  -4   8  -1   46.29    5.37
  -4   8  -1   57.20    5.84
  -4  -8  -1   53.66    4.94
   4   8   1   55.71    5.31
   4   8   1   54.68    4.73
   4  -8   1   46.33    7.06
   4  -8   1   50.26    3.08
  -4  -8  -1   53.17    5.23
   9   7   1   -2.18    1.50
  -9  -7  -1    0.21    1.48
  -9  -7  -1   -1.80    1.38
   9  -7   1    2.31    1.82
   9   7   1    1.31    1.41
  -9   7  -1    1.42    1.89
  -9   7  -1    0.87    1.17
  -9   7  -1   -0.58    1.62
  -7  -1  -8   37.45    4.13
  -7   1  -8   37.86    4.16
   7   1   8   34.34    4.29
  -7  -1  -8   30.55    2.85
  -7   1  -8   36.12    3.64
  -7  -1  -8   32.10    4.37
   7   7   3    2.98    2.03
   7   7   3    2.67    1.50
   7  -7   3    2.07    2.22
  -7   7  -3    3.20    2.20
  -7   7  -3    1.56    2.06
  -7  -7  -3    2.50    2.01
  -7   7  -3    3.27    2.25
  -7  -7  -3    3.69    2.64
  12   3  -6   53.76    4.42
  12  -3  -6   47.60    4.06
 -12   3   6   51.84    5.59
 -12   3   6   49.23    3.12
 -12   3   6   48.62    2.95
 -12  -3   6   46.33    4.26
  12  -3  -6   46.69    3.08
  12  -3  -6   55.29    5.33
 -12  -3   6   55.46    5.67
 -12   6   0   -0.67    2.00
 -12  -6   0    0.17    1.55
 -12   6   0    0.94    1.87
  12   6   0   -1.72    1.76
 -12   6   0   -0.30    1.31
  12   6   0    3.12    1.62
 -12  -6   0    1.52    1.67
  12  -6   0    1.85    1.84
  15  -4   1  115.62    7.92
  15   4   1  125.44    8.60
 -15  -4  -1  114.99    7.91
 -15  -4  -1  114.60    6.35
 -15  -4  -1  126.56    8.55
 -15   4  -1  117.08    8.36
 -15   4  -1  119.52    8.18
 -15   4  -1  103.16    8.52
  15  -4   1  113.63    8.75
 -16   0   4  409.69   15.02
  16   0  -4  397.65   14.21
  16   0  -4  437.09   22.00
 -16   0   4  409.58   21.03
 -16   0   4  429.89   24.69
  15   0  -5    0.82    1.61
 -15   0   5    1.26    1.24
 -15   0   5   -0.46    0.48
  15   0  -5    0.16    0.56
 -15   0   5    0.06    1.69
   4  -6  -6   23.78    3.61
   4  -6  -6   17.24    3.27
   4   6  -6   22.94    3.41
  -4  -6   6   22.63    3.37
  -4  -6   6   15.26    2.56
   4   6  -6   16.37    2.59
  -4   6   6   20.06    3.20
   6  -3  -8   24.97    3.72
   6   3  -8   14.86    1.70
   6  -3  -8   25.14    3.22
   6   3  -8   23.16    2.73
  -6   3   8   24.93    3.35
  -6  -3   8   21.34    2.69
  -6  -3   8   15.58    3.04
  -6   3   8   17.89    3.81
  -1   0  -9    2.11    1.20
  -1   0  -9    0.43    1.04
  -1   0  -9   -0.23    1.48
  -1   0  -9    0.87    1.32
  -1   0  -9   -1.04    1.44
  16  -3   1  608.36   32.08
 -16  -3  -1  617.65   29.15
 -16   3  -1  596.76   32.24
 -16  -3  -1  594.98   33.33
  16  -3   1  578.52   33.66
 -16  -3  -1  566.47   31.64
 -16   3  -1  608.35   33.31
  16   3   1  643.35   35.32
  14   0   5    1.44    1.88
 -14   0  -5    1.71    1.85
 -14   0  -5   -0.31    1.75
  -9   0   8   14.07    2.15
   9   0  -8   18.19    2.99
   9   0  -8   18.24    1.52
  -9   0   8   20.41    3.29
   9   0  -8   18.24    2.24
   3   0  -9    0.01    1.47
   3   0  -9   -0.22    0.85
   3   0  -9    1.50    1.21
   3   0  -9    0.72    1.14
   3   0  -9    1.40    1.06
  12  -5  -4   -1.03    1.96
 -12  -5   4    1.12    1.73
  12  -5  -4   -0.88    1.35
  12  -5  -4    0.65    1.65
  12   5  -4   -0.06    2.35
 -12  -5   4    0.60    0.59
 -12   5   4    0.03    1.80
 -12   5   4    1.24    1.14
 -12   5   4   -0.10    1.43
   1  -1  -9   11.80    2.47
   1  -1  -9   16.45    2.91
   1   1  -9    6.25    2.66
   1   1  -9   21.51    2.16
   1  -1  -9   21.98    1.84
   1   1  -9   18.35    2.42
   1   1  -9   10.55    2.20
   1  -1  -9   12.03    1.61
 -12   6   1    2.17    2.17
  12   6  -1    2.55    2.17
  12  -6  -1    2.38    2.11
  12   6  -1    2.62    1.67
 -12  -6   1    3.36    1.64
 -12  -6   1    3.19    2.14
 -12   6   1    3.07    2.18
 -12   6   1    3.29    1.58
   5   7   4  193.21   10.38
  -5  -7  -4  184.29    8.57
  -5   7  -4  202.00   12.88
   5  -7   4  176.00   11.81
  -5  -7  -4  209.32   12.72
  -5   7  -4  183.33   12.24
  -5   7  -4  203.27   11.93
   5   7   4  207.34   12.57
  -3  -8   2   23.82    4.26
  -3   8   2   26.12    3.26
   3   8  -2   30.68    3.76
  -3   8   2   26.31    4.13
   3   8  -2   27.91    3.22
  -3  -8   2   31.77    3.66
   3  -8  -2   31.99    3.92
   3  -8  -2   24.61    4.37
  16   1   3   82.88    8.50
  16  -1   3   84.60    6.18
  16  -1   3   84.74    7.28
 -16   1  -3   82.52    6.49
 -16   1  -3   80.56    6.47
 -16  -1  -3   76.55    5.93
 -16  -1  -3   77.02    6.81
 -13  -2   6   -1.30    1.49
  13   2  -6   -0.19    1.46
  13  -2  -6   -0.35    1.13
  13  -2  -6   -1.55    1.23
 -13   2   6    0.61    0.83
 -13  -2   6   -2.18    1.62
 -13   2   6   -1.36    0.93
 -13   2   6   -0.11    2.03
 -16   3   2   14.91    2.78
  16   3  -2   15.15    2.98
  16  -3  -2   13.35    2.45
  16  -3  -2   15.39    2.82
 -16   3   2   11.44    2.30
 -16  -3   2   13.86    2.91
 -16  -3   2   10.64    1.52
 -16   3   2   14.82    2.80
 -16  -3   2    8.27    1.55
  -3   6  -6   22.16    3.15
  -3  -6  -6   18.73    3.33
  -3  -6  -6   13.77    1.66
   3  -6   6   16.89    2.79
   3   6   6   18.19    3.39
  -3   6  -6   17.18    3.71
   3   6   6   16.32    1.88
 -15  -4   2    4.35    2.23
 -15  -4   2    2.59    1.11
 -15  -4   2    3.86    1.11
  15  -4  -2    2.16    2.32
 -15   4   2    4.68    2.80
  15  -4  -2    5.01    1.83
 -15   4   2    3.66    2.10
 -15   4   2    1.53    1.82
  15   4  -2    5.73    2.30
   0   1  -9  147.67    6.23
   0  -1  -9  146.27    5.85
   0  -1  -9  157.53    8.86
   0   1  -9  148.96    6.99
   0   1  -9  144.96    8.76
   0   1  -9  133.66    7.44
   0  -1  -9  140.32    6.21
   0  -1  -9  107.90    5.27
   0   1  -9  128.90    7.10
   0  -1  -9  145.38    8.18
   8  -4  -7  314.16   19.07
  -8   4   7  346.43   18.79
  -8   4   7  328.93   20.54
  -8  -4   7  320.06   16.04
   8  -4  -7  324.10   15.93
   8   4  -7  329.00   16.57
  -8  -4   7  291.46   15.86
  13  -5  -3    0.74    1.95
 -13   5   3   -1.25    1.48
  13   5  -3    0.85    1.85
 -13   5   3   -1.31    1.40
 -13   5   3    1.29    1.67
 -13  -5   3    1.97    1.79
 -13  -5   3    0.38    0.77
  13  -5  -3    1.00    1.24
  11   2  -7   22.76    2.34
 -11  -2   7   18.53    3.56
 -11   2   7   11.84    1.70
 -11   2   7   18.95    3.45
 -11  -2   7   20.88    2.98
 -11   2   7   15.64    2.11
  11  -2  -7   10.54    1.68
  11  -2  -7   17.30    3.19
  11  -2  -7   15.06    2.16
   3   5   7   30.76    4.16
  -3   5  -7   35.89    3.77
  -3   5  -7   25.90    3.43
   3  -5   7   27.49    3.22
  -3   5  -7   32.82    4.14
   3   5   7   25.45    1.81
  -3  -5  -7   23.09    1.70
  -3  -5  -7   28.91    3.96
  -3  -5  -7   38.71    4.36
   2  -1  -9    3.77    2.21
   2  -1  -9    5.95    1.80
   2   1  -9    3.96    1.89
   2   1  -9    8.29    1.54
   2  -1  -9    7.09    1.34
   2   1  -9    6.16    2.29
   2   1  -9    6.91    2.04
   2   1  -9    4.33    1.34
   2  -1  -9    4.86    1.16
  -8   2   8    9.30    2.68
  -8  -2   8   11.19    2.19
  -8  -2   8   11.54    2.64
   8  -2  -8    9.37    3.32
  -8   2   8    6.13    0.63
  -8   2   8    8.93    1.96
   8  -2  -8   11.13    1.84
   8  -2  -8    5.54    0.86
   8   2  -8    4.15    1.08
   8   2  -8   10.63    1.74
   8   2  -8    4.95    1.06
   6  -7  -4    1.98    2.05
  -6   7   4    1.81    1.12
  -6  -7   4    1.03    1.49
  -6  -7   4   -0.07    1.92
   6  -7  -4    0.82    1.81
  -6   7   4    1.84    1.00
  -6   7   4    0.88    1.91
   6   7  -4    2.01    1.55
   6   7  -4    2.84    2.02
  11   6  -3  201.37   12.06
 -11   6   3  187.27   11.63
  11  -6  -3  180.02   10.48
  11  -6  -3  194.03   11.68
 -11  -6   3  160.31    7.69
  11   6  -3  163.97    7.67
 -11   6   3  168.38    9.23
 -11  -6   3  208.00   12.13
 -11   6   3  190.03   11.48
   9  -6   4  131.06    9.14
  -9   6  -4  132.64   11.86
  -9   6  -4  132.21    9.77
  -9  -6  -4  135.01    8.65
   9   6   4  131.39    8.99
  -9  -6  -4  119.07    6.87
  -9   6  -4  116.64    4.45
   9   6   4  119.64    6.96
  14  -5   0   -1.16    2.14
 -14   5   0   -1.34    1.91
 -14   5   0    0.03    1.66
 -14  -5   0    1.05    1.66
 -14   5   0   -0.90    1.36
 -14  -5   0    0.57    1.03
  14  -5   0   -1.29    1.60
  14   5   0    1.56    1.70
   5  -8   0    2.06    1.95
   5  -8   0    1.64    1.28
  -5   8   0   -1.03    1.51
  -5   8   0   -1.55    1.90
  -5  -8   0    1.32    1.56
  -5  -8   0    1.44    1.51
  -5   8   0   -0.80    1.38
   5   8   0    0.07    1.51
   5   8   0    0.56    1.56
   3  -8   2  118.38    8.60
  -3  -8  -2  135.41    8.86
   3  -8   2  111.71    3.93
   3   8   2  124.20   10.53
  -3  -8  -2  128.60    7.70
   3   8   2  132.14    8.17
  -3   8  -2  110.25    8.65
  -3   8  -2  127.53    7.94
 -14  -3  -4  175.66   10.45
 -14   3  -4  178.63   11.50
 -14  -3  -4  162.08   10.81
 -14  -3  -4  179.17   10.66
 -14   3  -4  180.92   11.55
  14   3   4  171.42   10.54
  14  -3   4  176.12   12.25
  14  -3   4  170.50   10.95
  -8  -6   5    0.55    0.93
  -8   6   5   -0.08    0.60
  -8   6   5   -0.95    1.84
   8  -6  -5    2.94    1.69
  -8  -6   5   -2.02    1.71
   8   6  -5    0.29    0.90
  -8   6   5   -1.27    1.55
  -8   6   5    0.30    0.59
  -8  -6   5   -0.10    0.94
   8  -6  -5    0.21    2.16
   8   6  -5    1.59    1.67
  -1  -4   8   46.03    4.38
   1  -4  -8   44.39    4.71
   1   4  -8   51.07    2.80
   1   4  -8   56.66    4.51
  -1   4   8   51.39    4.95
   1   4  -8   42.98    4.48
   1  -4  -8   63.43    5.82
 -10   3   7   18.84    1.27
 -10  -3   7   19.44    2.74
 -10  -3   7   20.62    2.64
  10  -3  -7   26.06    2.88
  10  -3  -7   17.22    1.59
  10  -3  -7   21.49    3.56
 -10   3   7   21.34    3.93
 -10   3   7   19.77    2.83
  10   3  -7   20.47    2.82
 -16  -1   4    1.53    0.74
 -16   1   4    4.00    1.56
  16  -1  -4    1.58    1.54
  16  -1  -4    1.16    1.17
 -16  -1   4    3.89    1.79
 -16  -1   4    1.36    2.11
 -16   1   4    2.24    1.21
 -16   1   4    1.03    2.11
  16   1  -4    4.34    1.75
 -15   1   5    6.50    1.61
  15  -1  -5    4.22    1.63
 -15  -1   5    4.76    1.92
  15   1  -5    6.68    1.96
 -15  -1   5    4.69    2.41
 -15   1   5    6.06    2.57
  15  -1  -5    4.43    1.18
 -15   1   5    5.31    1.18
 -14   5   1   84.13    5.91
  14   5  -1   97.24    7.45
  14  -5  -1   91.88    6.39
  14  -5  -1   86.12    8.33
 -14   5   1   85.00    6.13
 -14   5   1   85.47    6.86
 -14  -5   1   87.75    5.19
 -14  -5   1   91.23    6.97
   7   6   5    3.96    2.20
   7   6   5    1.68    1.26
   7  -6   5    1.81    2.00
  -7  -6  -5    2.66    2.09
  -7  -6  -5    1.84    1.20
  -7   6  -5    0.06    2.14
  -7   6  -5    4.73    1.42
  -7   6  -5    0.88    2.39
  17  -2   0   11.07    3.77
 -17  -2   0   11.05    2.97
  17   2   0    9.34    2.88
 -17   2   0   11.25    2.75
 -17  -2   0   11.27    2.36
 -17   2   0   13.34    3.01
  17  -2   0   12.84    2.18
  -1  -1  -9    2.25    1.95
  -1   1  -9    5.37    1.81
  -1   1  -9    4.29    1.70
  -1   1  -9    5.24    1.59
  -1   1  -9    5.48    1.79
  -1   1  -9    5.64    2.12
  -1  -1  -9    4.09    1.31
  -1  -1  -9    5.05    1.42
  -1  -1  -9    5.19    1.86
  17  -2  -1    1.96    1.84
 -17  -2   1    0.36    1.96
  17  -2  -1    2.02    1.83
  17   2  -1    4.32    1.99
 -17   2   1    0.46    1.83
 -17   2   1   -0.19    2.00
 -17  -2   1    1.93    1.40
 -17  -2   1    0.74    1.36
 -17   2   1    2.99    1.46
   0  -4  -8   54.89    5.74
   0  -4  -8   52.92    4.84
   0   4  -8   50.44    2.73
   0  -4   8   45.12    3.56
   0   4  -8   52.84    4.52
   0   4  -8   45.10    3.72
   0   4   8   53.84    5.00
 -15   3  -3    3.31    2.33
 -15  -3  -3   -1.76    2.23
 -15  -3  -3    0.25    1.53
  15  -3   3    1.26    2.55
  15  -3   3    1.23    1.63
  15   3   3   -0.37    1.64
 -15   3  -3    0.35    1.81
 -15  -3  -3   -0.42    1.45
  -9   7   2  193.46    9.20
  -9  -7   2  198.54   10.94
  -9  -7   2  226.58   12.53
   9   7  -2  199.46   10.94
   9  -7  -2  202.02   13.34
  -9   7   2  181.40   11.11
   9   7  -2  220.45   12.72
  -9   7   2  208.65   13.21
  -9   7   2  182.94   12.89
   9  -7  -2  192.29   10.36
 -11  -3  -6    2.58    1.60
 -11   3  -6    4.18    2.17
 -11  -3  -6    0.35    1.33
  11  -3   6    2.39    2.10
  11   3   6    2.16    2.14
 -11  -3  -6    2.14    2.14
 -11   3  -6    2.43    2.79
 -14   1  -5   27.65    3.89
 -14   1  -5   31.48    4.11
  14   1   5   30.29    4.01
 -14  -1  -5   25.89    3.73
  14  -1   5   31.04    4.45
 -14  -1  -5   34.11    5.01
  -2   0  -9   -1.01    1.44
  -2   0  -9    0.95    1.31
  -2   0  -9   -0.37    0.92
  -2   0  -9    0.22    1.34
  -2   0  -9   -0.13    1.32
   9  -1  -8   30.16    2.43
   9   1  -8   29.20    1.57
  -9  -1   8   35.44    3.83
  -9  -1   8   35.60    3.28
   9  -1  -8   32.34    2.30
   9  -1  -8   30.01    4.04
   9   1  -8   39.03    3.63
  -9   1   8   38.45    4.35
   9   1  -8   38.31    3.35
   9   1  -8   29.02    1.56
  -9   1   8   31.59    2.24
   8   7  -3   79.40    6.41
  -8   7   3   70.89    4.37
  -8   7   3   66.89    5.72
  -8  -7   3   76.42    6.13
  -8  -7   3   73.29    5.24
   8  -7  -3   75.14    6.59
   8   7  -3   66.11    3.87
  -8   7   3   66.15    3.77
   8  -7  -3   73.26    5.55
  -8   7   3   77.61    6.31
   1  -7  -5    2.03    1.96
  -1  -7   5    1.97    1.93
  -1   7   5    1.25    1.98
  -1   7   5    0.68    0.80
   1   7  -5    2.00    1.93
   1  -7  -5    1.13    1.91
   1   7  -5    1.16    1.48
   3  -1  -9    1.45    1.11
   3   1  -9    3.37    1.94
   3  -1  -9    4.15    2.54
   3   1  -9    2.25    1.23
   3   1  -9    1.44    1.51
   3  -1  -9    2.80    1.86
   3  -1  -9    2.67    1.00
   3   1  -9    2.18    1.15
   0   7   5    7.76    2.66
   0   7  -5    8.36    2.41
   0   7   5    5.41    1.13
   0   7  -5    7.19    2.04
   0  -7   5    4.50    2.01
   0  -7  -5    7.70    2.56
   0  -7  -5    9.82    2.55
   0  -7  -5    6.14    1.25
   2  -4  -8   32.74    4.30
  -2  -4   8   24.18    2.36
   2   4  -8   32.75    3.22
   2  -4  -8   25.53    3.41
  -2   4   8   27.29    3.53
   2   4  -8   21.41    2.99
   2   4  -8   23.05    1.69
  12   0  -7   -1.12    1.04
 -12   0   7    3.24    1.73
 -12   0   7   -0.77    1.39
  12   0  -7    0.45    0.47
 -14  -4  -3    1.61    1.80
 -14   4  -3   -1.37    2.08
  14  -4   3    1.45    1.96
  14   4   3    1.69    1.79
 -14  -4  -3    2.09    1.73
 -14   4  -3    2.83    1.95
  14  -4   3    1.46    2.25
 -12   6  -1    2.62    1.84
  12  -6   1    0.55    1.83
 -12   6  -1    0.39    1.11
 -12   6  -1   -1.12    1.64
 -12  -6  -1   -0.61    1.31
  12   6   1    0.63    1.70
 -12  -6  -1    0.36    2.06
   4   0  -9    0.48    1.38
   4   0  -9   -0.29    1.02
   4   0  -9    0.59    1.20
   4   0  -9   -0.32    1.00
  -5   8   1  157.62    8.06
  -5  -8   1  160.09    9.64
   5  -8  -1  155.32    9.27
  -5  -8   1  172.23    9.68
   5  -8  -1  164.91   11.55
  -5   8   1  152.99    8.70
   5   8  -1  164.95    9.79
  -5   8   1  157.44   11.20
   5   8  -1  152.57    9.17
   5   5  -7    9.11    2.46
  -5  -5   7    5.94    1.49
   5  -5  -7    6.60    2.18
  -5  -5   7    9.26    2.34
   5   5  -7    5.21    1.60
  -5   5   7   10.93    2.36
  -5  -5   7    6.29    1.49
   5  -5  -7    8.70    2.78
 -10   6   4   10.05    1.69
  10  -6  -4   12.95    2.77
  10  -6  -4   13.76    2.72
 -10   6   4   13.40    3.80
 -10  -6   4   11.03    1.93
 -10   6   4   17.24    2.74
 -10  -6   4   15.44    2.98
  10   6  -4   17.21    4.04
  10   6  -4   10.77    1.57
  13  -4   4    1.96    1.95
 -13  -4  -4    3.30    1.70
 -13   4  -4    0.07    2.13
 -13   4  -4    0.57    2.10
  13  -4   4    3.91    2.30
 -13  -4  -4   -0.11    1.84
  13   4   4    0.88    1.66
  -5   3  -8   -0.15    1.70
  -5   3  -8    0.07    1.16
  -5   3  -8   -0.16    1.56
  -5  -3  -8    0.71    1.10
  -5  -3  -8   -0.21    1.81
   5  -3   8    0.27    0.98
   5   3   8    0.14    1.18
   2   7  -5   40.55    4.42
   2  -7  -5   35.70    4.47
   2  -7  -5   39.36    4.35
   2   7  -5   28.04    3.20
  -2  -7   5   30.84    3.21
  -2   7   5   34.08    1.82
  -2   7   5   42.98    4.47
  12  -2   6   20.08    3.55
  12   2   6   16.80    3.01
 -12   2  -6   20.72    3.43
 -12  -2  -6   17.44    3.54
 -12  -2  -6   23.67    3.40
 -12  -2  -6   18.32    3.68
 -12   2  -6   16.75    3.65
  12  -2   6   19.00    3.79
  -1   7  -5   14.03    2.81
  -1   7  -5    9.42    3.16
   1  -7   5    9.98    3.15
  -1  -7  -5    9.02    3.06
   1   7   5   14.61    3.16
   1   7   5   10.11    1.50
  -1  -7  -5    9.77    3.02
  -1  -7  -5    9.84    1.67
  -1  -4  -8    0.11    0.37
  -1   4  -8    1.64    1.46
   1  -4   8   -1.00    1.58
  -1  -4  -8    2.06    1.87
  -1  -4  -8   -0.75    1.56
  -1   4  -8   -1.74    1.26
  -1   4  -8    0.17    0.78
  -5  -6   6   61.14    5.12
  -5  -6   6   43.96    3.08
  -5   6   6   64.14    5.04
  -5  -6   6   45.51    3.73
   5   6  -6   56.56    5.30
   5   6  -6   43.05    3.67
   5  -6  -6   61.96    5.56
   5  -6  -6   57.13    4.99
   4  -8  -2    2.48    1.33
   4  -8  -2   -1.48    2.02
   4   8  -2    0.35    1.71
   4   8  -2    0.06    1.42
  -4   8   2   -0.38    1.46
  -4  -8   2    0.63    1.68
  -4   8   2    0.19    1.92
  -4  -8   2    1.59    1.99
   7  -4   7   16.50    4.03
  -7   4  -7   21.16    3.26
   7   4   7   13.82    2.50
  -7  -4  -7   19.82    3.58
  -7  -4  -7   17.85    2.38
  -7   4  -7   16.76    3.53
   5   8   1  117.99    7.03
  -5  -8  -1  112.29    7.67
   5   8   1  108.79    7.39
   5  -8   1  103.27    4.92
  -5   8  -1  102.03   10.74
  -5   8  -1  110.24    6.97
   5  -8   1  111.42    8.66
  -5  -8  -1  113.41    6.73
 -17   0  -2   74.50    5.69
  17   0   2   74.94    6.62
 -17   0  -2   75.88    6.74
 -11   4   6   17.60    3.75
 -11   4   6   12.71    1.44
  11  -4  -6   13.41    1.53
 -11  -4   6   21.28    2.84
  11  -4  -6   20.00    3.42
  11  -4  -6   21.83    3.05
  11   4  -6   20.80    2.92
 -11   4   6   20.13    2.25
 -11  -4   6   13.99    2.41
  -3   4   8   21.32    3.10
   3   4  -8   22.49    2.95
   3   4  -8   16.99    2.53
   3  -4  -8   24.18    3.88
   3  -4  -8   16.71    3.78
  15  -3  -4    2.86    1.66
  15   3  -4    0.70    1.97
 -15   3   4    0.94    2.08
 -15   3   4    1.01    1.29
 -15   3   4    1.90    1.33
  15  -3  -4    2.71    1.41
 -15  -3   4    2.20    1.85
  -2   1  -9    3.77    1.75
  -2   1  -9    4.49    1.67
  -2  -1  -9    4.46    1.10
  -2   1  -9    2.97    2.15
  -2   1  -9    4.47    1.82
  -2  -1  -9    3.58    1.15
  -2  -1  -9    3.10    2.08
  -2  -1  -9    4.92    1.93
  -2  -1  -9    5.19    2.03
 -12  -6   2   63.71    3.45
  12  -6  -2   76.56    6.09
  12   6  -2   79.72    6.47
 -12   6   2   77.68    6.26
 -12   6   2   70.01    5.59
 -12  -6   2   77.62    6.54
 -12   6   2   66.39    5.68
  12   6  -2   71.15    4.47
  17   0  -3    1.48    1.53
  17   0  -3    1.46    0.97
 -17   0   3   -1.47    0.99
 -17   0   3    1.28    1.54
 -17   0   3    0.43    1.93
 -11   5   5   35.31    4.34
 -11   5   5   26.48    2.07
  11  -5  -5   36.00    4.30
  11   5  -5   35.75    3.89
 -11  -5   5   30.43    3.91
 -11  -5   5   29.26    2.96
 -11  -5   5   23.17    1.21
 -11   5   5   30.07    3.24
 -14   0   6  262.64   18.03
 -14   0   6  243.40   11.13
  14   0  -6  244.84   11.42
  14   0  -6  215.63    5.86
  -4   6  -6    7.13    2.28
  -4   6  -6    9.04    2.85
  -4  -6  -6    7.51    2.63
   4  -6   6    7.38    2.25
  -4   6  -6    9.37    2.51
  -4  -6  -6    6.36    1.39
   4   6   6    5.64    1.37
   4   6   6    6.72    2.77
  14  -5   1   15.02    3.47
 -14   5  -1   17.04    4.30
  14  -5   1   16.70    3.32
 -14  -5  -1   19.38    3.29
 -14  -5  -1   20.13    3.10
  14   5   1   15.57    3.32
 -14   5  -1   19.76    3.01
 -14   5  -1   16.60    2.40
  10  -5   5   11.40    2.90
 -10   5  -5    9.07    3.11
 -10   5  -5   10.02    2.97
 -10  -5  -5    8.17    2.89
  10   5   5   11.07    2.63
 -10  -5  -5   11.10    2.62
  12   1  -7    4.53    2.06
 -12   1   7    8.35    2.44
  12  -1  -7    2.88    1.25
 -12   1   7    4.63    1.61
 -12  -1   7    4.53    2.06
  12  -1  -7    3.80    1.53
  12  -1  -7    2.18    1.55
 -12   1   7    5.42    1.08
 -12  -1   7    6.86    2.18
   4   1  -9    8.24    1.98
   4   1  -9   13.13    2.90
   4  -1  -9   12.13    1.34
   4  -1  -9    9.44    2.68
   4  -1  -9    9.37    1.53
   4   1  -9    8.17    2.08
   4   1  -9   13.75    2.17
   4  -1  -9   13.44    2.42
  -4  -5  -7   58.83    5.56
  -4   5  -7   61.17    5.93
  -4   5  -7   57.96    5.21
  -4  -5  -7   46.00    2.78
   4  -5   7   62.87    5.83
   4   5   7   50.35    3.50
  -4   5  -7   54.32    4.92
   4   5   7   55.85    5.74
   9   5  -6    1.11    0.65
   9   5  -6    3.12    1.88
   9  -5  -6    0.95    1.65
   9  -5  -6    3.49    2.11
  -9   5   6    0.98    0.54
  -9  -5   6    1.16    0.72
  -9   5   6    2.90    2.16
  -9  -5   6    4.33    1.53
  -9   5   6    0.95    0.52
  -9  -5   6    2.25    1.81
  -9   5   6    2.38    1.54
  10   2   7   27.82    3.15
 -10   2  -7   28.13    4.07
 -10  -2  -7   26.72    4.14
 -10   2  -7   26.36    4.98
 -10  -2  -7   29.36    3.92
 -10  -2  -7   26.54    3.84
   4   8   2    1.43    2.04
   4  -8   2    2.33    0.78
   4  -8   2    1.90    2.17
  -4  -8  -2    4.18    1.96
  -4   8  -2    1.99    2.17
  -4  -8  -2    2.15    2.04
  -4   8  -2    3.51    1.97
   4   8   2    1.66    1.94
   3  -7  -5   12.14    3.91
   3  -7  -5   12.29    2.86
   3   7  -5   16.94    2.98
  -3   7   5    9.09    1.50
  -3  -7   5    9.88    2.02
  -3  -7   5   14.50    3.05
  -3   7   5   12.16    2.87
   3   7  -5    8.91    2.60
  -3   7   5   10.77    1.09
  -2   7  -5    7.39    2.42
  -2  -7  -5    8.65    2.78
  -2   7  -5    9.23    2.65
  -2  -7  -5   10.04    2.80
  -2  -7  -5    8.39    1.46
   2   7   5    8.55    2.97
   2   7   5    8.46    1.55
   2  -7   5    7.74    2.36
 -14   3   5   36.85    4.71
 -14   3   5   29.55    3.20
  14   3  -5   37.46    5.07
 -14  -3   5   36.18    3.85
  14  -3  -5   32.44    2.60
 -14   3   5   29.17    2.64
 -14  -3   5   35.80    3.90
  14  -3  -5   33.38    3.35
   7   3  -8   41.23    2.17
  -7  -3   8   41.69    4.66
   7  -3  -8   46.23    3.58
  -7   3   8   44.42    4.62
  -7   3   8   51.76    7.34
  -7  -3   8   51.56    3.84
   7   3  -8   38.25    2.33
   7   3  -8   53.74    5.03
   7  -3  -8   47.81    5.32
  17   2   1   30.98    4.06
  17  -2   1   26.71    4.27
 -17   2  -1   31.10    3.63
 -17   2  -1   25.00    4.06
 -17  -2  -1   31.33    3.79
 -17  -2  -1   25.99    4.18
  17  -2   1   32.23    3.30
   8   0   8   32.71    3.59
  -8   0  -8   37.55    4.17
  -8   0  -8   29.24    3.24
  14  -4  -4  222.32   13.01
 -14   4   4  236.48   14.64
 -14  -4   4  292.70   18.75
  14  -4  -4  244.38   12.72
 -14   4   4  244.61   12.73
  14   4  -4  290.78   15.77
 -14   4   4  259.92   16.16
 -15  -2  -4   35.15    4.40
 -15   2  -4   44.22    4.77
  15   2   4   43.29    4.67
 -15  -2  -4   38.74    4.41
  15  -2   4   44.74    5.39
 -15  -2  -4   39.64    4.21
 -15   2  -4   40.40    4.82
  15  -2   4   37.44    4.43
   0   8  -3   20.30    2.98
   0  -8   3    9.66    2.69
   0   8  -3   10.07    3.49
   0  -8  -3   14.58    1.79
   0  -8   3   11.34    0.81
   0  -8  -3   11.66    3.14
   0  -8  -3   15.68    2.66
   0   8   3   11.39    2.28
   0   8   3   13.95    3.12
  -3   0  -9   -0.74    2.04
  -3   0  -9   -1.94    1.46
  -3   0  -9   -0.13    1.44
  -3   0  -9    1.59    1.40
  -2  -4  -8   50.49    4.95
  -2   4  -8   56.72    6.60
  -2   4  -8   49.24    4.26
  -2  -4  -8   42.75    2.18
  -2   4  -8   53.24    4.50
   2  -4   8   47.38    3.94
  -2   4  -8   50.29    2.46
  -2  -4  -8   63.44    5.88
 -13   3  -5   81.01    6.71
 -13  -3  -5   72.34    6.58
  13   3   5   72.58    7.21
  13  -3   5   74.27    6.45
  13  -3   5   80.50    7.45
 -13   3  -5   72.95    6.99
 -13  -3  -5   79.19    8.08
 -13  -3  -5   72.65    5.82
  17  -2  -2   95.07    6.30
 -17  -2   2   85.32    4.53
 -17   2   2   94.28    8.20
 -17  -2   2   77.16    4.43
 -17  -2   2   98.38    7.20
 -17   2   2   97.18    7.56
  17  -2  -2   96.39    6.49
  17   2  -2  101.59    7.21
 -17   2   2   89.27    6.40
  -1  -8   3    5.99    1.13
  -1   8   3   10.85    1.49
  -1   8   3   10.10    2.88
   1  -8  -3   10.31    2.34
   1  -8  -3   11.05    2.93
   1   8  -3   12.65    2.63
   1   8  -3   11.42    2.32
  -9   7  -2   10.49    3.32
  -9   7  -2   10.78    1.74
   9  -7   2   14.97    3.22
   9   7   2   15.40    3.51
  -9  -7  -2   12.89    3.46
  -9  -7  -2   13.34    2.56
  -9   7  -2   12.23    3.08
   9   7   2   14.42    2.53
   9  -3   7    0.81    2.44
  -9  -3  -7    3.11    2.03
  -9  -3  -7    2.26    1.32
   9   3   7    0.20    1.81
  -9   3  -7   -0.65    1.96
  -9   3  -7    0.94    1.97
  -7  -2  -8   12.85    2.30
   7   2   8    8.21    2.02
  -7   2  -8   13.59    2.80
  -7  -2  -8   14.50    2.96
  -7  -2  -8   10.20    3.11
  -7   2  -8   14.44    3.44
  14  -5  -2    5.99    2.19
 -14   5   2    5.99    2.27
  14   5  -2    4.58    2.58
 -14   5   2    6.43    2.26
  14  -5  -2    6.38    2.59
 -14   5   2    8.52    1.73
 -14  -5   2    4.77    2.47
 -14  -5   2    4.24    1.38
 -10  -7   0    0.46    1.88
  10   7   0    2.81    1.50
 -10   7   0    1.84    1.30
 -10  -7   0    1.48    1.45
  10  -7   0    0.33    2.14
 -10   7   0   -0.18    2.23
 -10   7   0    3.27    2.18
  10   7   0    2.23    1.84
   6   7   4    7.85    2.67
  -6   7  -4    8.26    2.96
  -6   7  -4    6.70    2.63
   6   7   4    4.11    2.22
  -6  -7  -4    8.75    2.62
   6  -7   4    5.94    2.64
  -6   7  -4    6.49    2.69
  -6  -7  -4    8.47    1.67
 -17  -1  -2   87.66    7.49
 -17  -1  -2   85.20    7.42
  17   1   2   93.45    7.55
  17  -1   2   84.57    6.28
 -17   1  -2   87.87    7.27
  17  -1   2   88.35    9.66
 -17   1  -2   90.40    8.30
   5   0  -9    0.44    1.07
   5   0  -9    0.04    1.51
   5   0  -9    0.35    1.22
   5   0  -9    0.29    0.97
  -5   0   9    0.83    1.62
 -10   4  -6  198.01   12.34
 -10   4  -6  204.27   12.57
 -10  -4  -6  160.59    8.78
  10   4   6  165.84    9.18
  10  -4   6  189.12   11.25
 -10  -4  -6  185.05   12.03
   1   8   3   87.44    5.75
  -1  -8  -3   88.16    4.38
  -1   8  -3   72.02    6.49
   1  -8   3   77.24    6.55
  -1  -8  -3   90.79    6.54
  -1   8  -3   95.79    6.84
   1   8   3   91.77    7.31
  -1  -8  -3   91.76    7.45
 -15   4  -2   29.58    3.95
  15  -4   2   33.14    4.45
 -15   4  -2   33.53    3.98
 -15  -4  -2   27.29    3.81
  15  -4   2   28.65    3.85
  15   4   2   31.93    3.90
 -15  -4  -2   29.04    3.18
 -15   4  -2   21.10    2.05
 -15  -4  -2   34.86    4.18
 -17   1   3    0.84    1.21
 -17   1   3    0.86    1.90
 -17  -1   3   -0.07    1.61
 -17  -1   3    0.19    0.86
  17  -1  -3   -0.27    1.50
  17  -1  -3    1.14    1.13
  17   1  -3    1.13    1.62
 -17   1   3   -1.33    1.49
   1   2  -9    0.16    1.38
   1   2  -9   -0.54    1.11
   1  -2  -9    2.79    1.76
   1  -2  -9   -0.21    0.74
   1  -2  -9   -0.10    0.64
   1  -2  -9   -1.76    1.39
   1   2  -9    1.35    1.43
   4  -4  -8   30.45    4.04
   4   4  -8   19.64    2.44
  -4   4   8   29.23    3.25
  -4  -4   8   19.14    2.68
   4  -4  -8   23.02    3.20
   4   4  -8   28.27    3.23
  14   1  -6   48.50    5.09
 -14   1   6   44.29    2.38
  14  -1  -6   47.18    4.12
  14  -1  -6   42.41    2.41
 -14  -1   6   46.96    5.19
 -14   1   6   53.57    5.41
 -14   1   6   47.80    4.17
 -14  -1   6   54.54    3.84
 -10   7   1   40.60    4.77
 -10   7   1   35.76    3.54
  10  -7  -1   37.37    4.70
  10  -7  -1   37.67    3.29
 -10  -7   1   37.04    3.14
 -10  -7   1   42.72    4.54
 -10   7   1   36.43    3.44
  10   7  -1   37.44    4.46
  10   7  -1   35.33    3.20
  -8   5  -6    2.31    2.34
   8   5   6    2.35    1.36
   8  -5   6    3.75    2.25
  -8  -5  -6    5.68    2.33
  -8  -5  -6    4.93    1.74
  -8   5  -6    6.86    3.33
  16  -2   3  123.78   10.27
  16  -2   3  130.51    9.86
 -16   2  -3  121.34    8.60
 -16   2  -3  121.64    8.89
 -16  -2  -3  128.57    9.32
 -16  -2  -3  122.96    7.87
  16   2   3  119.07    8.88
   6  -8   0   55.39    6.17
  -6   8   0   54.07    5.88
  -6   8   0   57.27    4.32
   6  -8   0   52.78    3.98
   6   8   0   65.68    5.12
   6   8   0   56.87    4.70
  -6  -8   0   61.24    4.96
  -6   8   0   57.77    5.07
  -6  -8   0   59.38    4.97
  16  -3   2  114.76    7.84
 -16   3  -2  117.86   10.96
  16   3   2  124.39    8.82
  16  -3   2  124.43    9.70
 -16  -3  -2  116.32    8.68
 -16  -3  -2  130.95    9.15
 -16   3  -2  127.36   10.92
 -16  -3  -2  114.28    7.27
   2  -8  -3   13.19    3.40
   2  -8  -3   13.27    2.66
  -2  -8   3   12.77    2.53
  -2  -8   3   13.25    3.02
  -2   8   3   12.22    3.16
  -2   8   3   13.76    2.18
   2   8  -3   13.42    3.01
   2   8  -3   11.11    3.19
   0   2  -9    3.81    1.88
   0   2  -9    1.78    2.19
   0  -2  -9    1.34    0.86
   0  -2  -9    3.96    2.17
   0  -2  -9    3.38    1.82
   0   2  -9    4.29    1.31
   0  -2  -9    1.87    0.90
   0   2  -9    3.53    1.90
   8   7   3    9.89    2.55
  -8   7  -3    9.27    2.56
  -8  -7  -3    6.20    2.34
  -8  -7  -3    6.86    1.92
   8  -7   3    7.08    2.68
  -8   7  -3    7.73    2.75
   8   7   3    6.27    2.39
  -8   7  -3    7.14    2.69
  -8   7  -3    4.82    1.04
  -7   7   4    0.74    1.97
  -7  -7   4    4.13    2.06
   7   7  -4    0.86    1.12
   7   7  -4    0.93    2.12
  -7  -7   4    0.92    1.53
   7  -7  -4    0.96    2.11
  -7   7   4    1.75    1.14
   7  -7  -4    2.90    1.87
  -7   7   4    2.59    1.06
   2   2  -9    7.57    1.64
   2  -2  -9    5.97    0.88
   2   2  -9   10.33    2.00
   2  -2  -9    6.30    0.83
   2   2  -9    5.45    1.51
   2  -2  -9    3.82    1.95
   2  -2  -9    6.89    2.53
 -11   0  -7   -1.94    1.73
  11   0   7   -1.12    1.67
 -11   0  -7    1.70    1.47
 -13   0  -6    2.74    1.93
  13   0   6    1.67    1.92
 -13   0  -6   -1.27    1.72
  -8  -1  -8   22.64    4.03
  -8   1  -8   28.80    3.90
  -8  -1  -8   25.59    2.71
  -8   1  -8   25.37    3.33
  -8  -1  -8   26.36    3.83
   8   1   8   26.64    4.01
  -6  -5   7   62.17    3.40
   6   5  -7   78.34    6.10
   6  -5  -7   78.98    5.66
   6  -5  -7   86.14    7.09
  -6  -5   7   84.22    5.96
  -6   5   7   84.24    5.91
   6   5  -7   66.55    3.80
  -6  -5   7   71.28    4.26
  13  -4  -5    4.85    1.64
  13  -4  -5    4.70    2.58
  13  -4  -5    5.94    1.77
 -13  -4   5    6.85    2.08
  13   4  -5    6.19    2.38
 -13  -4   5    6.70    2.41
 -13   4   5    5.94    1.57
 -13   4   5    5.61    2.30
 -13   4   5    6.26    2.64
  -3   1  -9    1.79    1.31
  -3   1  -9   -0.24    1.69
  -3   1  -9    0.03    1.93
  -3  -1  -9   -2.34    1.66
  -3  -1  -9    1.46    1.69
  -3  -1  -9    0.06    1.62
  -3  -1  -9    0.54    1.21
  -3   1  -9    0.84    1.22
   5  -8  -2  124.18    9.73
  -5   8   2  119.71    5.96
  -5   8   2  123.90    9.44
  -5  -8   2  117.54    9.32
  -5  -8   2  132.61    8.22
   5   8  -2  131.07    8.51
   5  -8  -2  121.36    6.93
  -5   8   2  124.20    6.83
   5   8  -2  112.66    7.06
  12  -4   5   69.93    6.06
 -12  -4  -5   59.74    6.31
  12   4   5   61.92    4.91
 -12   4  -5   71.96    6.57
 -12   4  -5   64.82    6.44
 -12  -4  -5   60.95    5.94
 -16  -3   3    3.56    0.95
 -16   3   3    5.61    3.23
  16  -3  -3    7.36    1.86
  16  -3  -3    5.95    2.08
  16   3  -3    4.42    2.38
 -16   3   3    4.49    2.20
 -16  -3   3    3.22    1.02
 -16   3   3    8.61    1.78
 -16  -3   3    4.45    2.29
  11  -6   3   26.38    4.07
 -11  -6  -3   27.44    3.35
 -11  -6  -3   25.28    3.14
 -11   6  -3   24.42    4.13
  11   6   3   24.96    4.17
 -11   6  -3   25.05    3.92
 -11   6  -3   18.83    2.36
   6  -8  -1  197.47   11.93
  -6   8   1  214.95   17.54
  -6   8   1  227.63   10.76
   6  -8  -1  213.66   14.48
  -6  -8   1  218.97   12.34
  -6   8   1  217.38   14.09
  -6  -8   1  235.54   12.80
   6   8  -1  230.28   13.08
   6   8  -1  215.36   11.87
 -15  -4   3    0.37    0.73
 -15  -4   3    1.69    0.71
 -15  -4   3    1.27    1.99
 -15   4   3    1.15    1.99
 -15   4   3    3.52    1.55
  15  -4  -3    2.75    1.53
  15  -4  -3    3.94    1.94
 -15   4   3    1.73    1.79
  15   4  -3    1.32    2.09
  -2  -8  -3   59.55    5.06
   2   8   3   53.70    5.66
   2  -8   3   44.61    5.40
  -2   8  -3   69.60    5.51
   2   8   3   55.42    3.45
  -2  -8  -3   57.46    5.69
  -2  -8  -3   52.81    4.23
  -2   8  -3   49.48    5.33
  -4  -7   5   24.18    1.51
  -4   7   5   28.89    1.57
   4  -7  -5   33.26    4.13
  -4  -7   5   28.81    3.55
  -4   7   5   32.39    2.05
  -4   7   5   36.31    4.10
   4   7  -5   24.82    3.37
   4   7  -5   38.74    4.35
   4  -7  -5   30.83    4.26
  -4  -7   5   37.25    4.07
   3   7   5   -0.08    1.93
  -3  -7  -5    0.01    1.07
   3   7   5   -1.23    1.10
   3  -7   5   -0.31    1.63
  -3  -7  -5    0.02    2.45
  -3   7  -5   -0.18    1.81
  -3   7  -5    1.12    2.13
   9   4  -7    6.31    2.22
   9  -4  -7    6.39    1.91
   9  -4  -7    5.33    2.90
  -9   4   7    7.87    2.50
  -9   4   7    5.53    2.95
  -9  -4   7    6.75    2.27
  -9  -4   7    8.96    2.26
 -16   2   4   42.34    3.77
  16  -2  -4   45.04    3.87
 -16  -2   4   51.55    4.68
  16   2  -4   51.38    4.83
 -16   2   4   45.32    3.83
 -16   2   4   49.53    5.67
 -16  -2   4   52.71    5.32
  16  -2  -4   46.21    3.71
 -15  -2   5    2.07    2.00
 -15   2   5    3.39    1.32
 -15   2   5    1.86    1.35
 -15  -2   5    2.19    1.79
 -15   2   5    0.81    2.23
  15  -2  -5    2.25    1.35
  15  -2  -5    1.86    1.76
  15   2  -5    2.67    1.86
   6   6  -6    7.00    2.49
   6  -6  -6    4.52    2.67
  -6   6   6    5.73    2.26
  -6  -6   6    5.46    1.60
   6   6  -6    5.87    1.53
  -6  -6   6    4.97    1.31
  -6  -6   6    9.63    2.39
   6  -6  -6    6.36    2.37
   5  -1  -9   43.10    4.77
   5   1  -9   47.41    3.89
  -5  -1   9   43.34    4.24
   5  -1  -9   41.85    3.93
   5   1  -9   42.36    3.58
   5   1  -9   40.93    3.41
   5  -1  -9   47.16    2.41
   5   1  -9   51.74    3.77
  -1   2  -9    9.64    1.71
  -1  -2  -9   12.05    2.75
  -1  -2  -9    4.49    2.56
  -1  -2  -9    8.81    1.24
  -1   2  -9    7.70    2.60
  -1  -2  -9    6.81    1.51
  -1   2  -9   12.86    2.53
  -1   2  -9    7.93    3.02
 -13   5  -3    4.94    2.09
 -13   5  -3    0.52    1.46
 -13   5  -3    0.62    2.04
  13  -5   3    1.77    2.03
 -13  -5  -3    1.24    1.72
 -13  -5  -3   -0.08    1.70
  13   5   3    0.58    1.77
  10   0  -8  173.75   10.99
  10   0  -8  173.31    6.21
 -10   0   8  180.37    8.57
 -10   0   8  182.70   11.67
  10   0  -8  178.64    8.88
  14  -2   5   -0.63    2.06
  14  -2   5    2.90    1.80
 -14   2  -5    2.21    1.81
 -14   2  -5   -2.34    1.93
  14   2   5    2.13    1.77
 -14  -2  -5   -1.79    1.67
 -14  -2  -5   -0.03    1.73
 -14  -2  -5    0.86    1.82
  -9  -2   8    3.84    1.84
   9   2  -8    1.70    0.45
   9   2  -8    1.21    0.60
   9  -2  -8    1.90    1.48
  -9   2   8    1.59    0.93
  -9   2   8    3.73    2.18
   9   2  -8    2.06    1.44
  -9   2   8    4.28    1.52
   9  -2  -8    2.13    0.78
   9  -2  -8    4.93    2.03
  -9  -2   8    1.22    1.73
   3   2  -9    5.18    1.62
   3  -2  -9    0.84    0.56
   3   2  -9    1.68    1.38
   3  -2  -9    1.48    1.88
   3   2  -9   -0.91    1.40
   3  -2  -9   -0.06    0.69
   3  -2  -9   -1.65    1.33
   3   2  -9    1.50    1.62
 -10  -7  -1    2.95    1.75
 -10   7  -1    4.93    2.68
 -10   7  -1    3.45    2.45
 -10   7  -1    3.04    1.60
  10  -7   1    1.65    2.35
  10   7   1    3.22    2.65
  10   7   1    3.49    1.80
 -10  -7  -1    1.88    2.01
  -3   4  -8    3.99    1.90
  -3  -4  -8    3.60    2.51
  -3  -4  -8    4.66    2.23
  -3   4  -8    4.99    1.95
   3  -4   8    3.42    1.76
  -3   4  -8    3.08    1.02
  -3   4  -8    4.46    2.34
  -3  -4  -8    3.35    0.92
   3   4   8    2.76    1.05
  -3  -8   3    8.30    2.25
   3  -8  -3    8.86    2.31
   3   8  -3    4.11    2.15
   3  -8  -3   15.94    3.12
  -3   8   3    6.42    1.98
  -3   8   3   13.82    2.91
   3   8  -3   10.00    2.72
  -3  -8   3    8.26    2.66
 -12   6  -2   18.76    3.66
 -12   6  -2   19.56    2.74
  12   6   2   23.49    3.39
 -12  -6  -2   19.03    2.96
  12  -6   2   25.09    3.87
 -12  -6  -2   22.58    3.24
 -12   6  -2   23.79    3.93
  -6   8  -1    3.00    2.26
  -6   8  -1    2.25    2.05
   6   8   1    0.64    1.88
   6  -8   1    2.90    1.19
   6  -8   1    1.58    2.23
  -6  -8  -1    0.94    1.68
  -6  -8  -1    2.39    1.88
   6   8   1    2.64    1.71
  -6   8  -1    2.18    1.74
   6  -3   8    5.55    1.47
  -6   3  -8   10.73    2.49
  -6   3  -8    5.25    2.41
  -6  -3  -8    9.59    2.60
  -6  -3  -8    7.10    1.76
  -6   3  -8    5.25    1.71
   6   3   8    3.43    1.85
   9  -6  -5   -1.89    1.68
  -9   6   5    1.04    0.76
  -9   6   5    1.49    1.98
   9  -6  -5   -0.98    1.84
  -9   6   5    0.25    1.62
  -9   6   5   -0.03    0.75
   9   6  -5    0.48    1.82
   9   6  -5    0.42    1.05
  -9  -6   5    0.29    0.92
  -9  -6   5    1.55    1.10
  -9  -6   5    1.34    1.83
  -5  -6  -6    0.04    1.14
   5   6   6    1.61    2.08
  -5  -6  -6    1.52    1.99
   5  -6   6    2.25    1.76
   5   6   6    0.55    1.12
  -5   6  -6    2.22    1.76
  -5   6  -6    0.52    2.23
  -5   6  -6   -0.54    1.91
 -11   1  -7   84.51    7.55
 -11   1  -7   82.79    8.06
  11   1   7   79.36    6.39
 -11  -1  -7   95.29    7.17
 -11  -1  -7   80.71    5.80
  11  -1   7   89.49    7.29
 -13   1  -6    3.71    2.45
  13   1   6    2.98    2.87
 -13  -1  -6    3.62    2.07
  13  -1   6    4.41    2.42
 -13  -1  -6    5.49    2.28
 -13   1  -6    4.36    2.15
  -8  -6  -5  153.59    9.62
  -8  -6  -5  121.20    7.86
   8   6   5  131.70    6.69
   8   6   5  146.35    9.72
  -8   6  -5  137.40    9.41
  -8   6  -5  149.55   10.38
   8  -6   5  135.18    9.37
  -8   6  -5  108.36    3.31
  -5   8  -2  121.96   10.03
  -5  -8  -2  134.03    9.14
   5   8   2  134.48    7.47
   5   8   2  134.13    9.37
   5  -8   2  123.25   10.06
  -5   8  -2  132.19    8.54
  -5  -8  -2  140.71    7.33
 -12   5  -4    2.31    1.11
 -12  -5  -4    0.50    2.07
 -12   5  -4    3.91    2.34
 -12   5  -4    3.72    2.36
  12   5   4    3.37    1.79
  12  -5   4    4.59    2.27
 -12  -5  -4    2.36    1.73
  -4   0  -9    1.17    1.70
  -4   0  -9   -0.97    1.20
  -4   0  -9   -0.01    1.54
  -4   0  -9   -1.44    1.59
  -5   5  -7   12.68    3.08
  -5  -5  -7   10.74    2.84
  -5   5  -7   12.30    2.65
  -5   5  -7   14.92    2.74
   5   5   7    6.98    1.71
  -5  -5  -7    6.31    1.59
   5  -5   7   11.76    2.42
  -5   4   8    7.76    2.21
   5   4  -8    8.77    2.40
   5  -4  -8    7.80    3.06
  -5  -4   8    8.13    1.52
  -5  -4   8    7.95    1.97
   5  -4  -8    9.62    2.22
   5   4  -8    6.83    1.56
   9  -7  -3   44.84    5.23
   9  -7  -3   50.29    4.32
  -9   7   3   48.12    6.23
  -9   7   3   48.09    5.23
  -9   7   3   48.35    3.91
  -9  -7   3   47.94    5.08
  -9  -7   3   43.24    3.97
  -9   7   3   47.79    3.72
   9   7  -3   43.21    3.81
   9   7  -3   58.57    5.40
  18   0   0  199.93   12.78
 -18   0   0  185.83    9.99
 -18   0   0  203.45   13.20
  18   0  -1    0.95    1.77
  18   0  -1   -1.08    1.08
 -18   0   1    0.74    1.78
 -18   0   1   -1.00    1.48
   6   0  -9    0.61    2.09
  -6   0   9   -1.32    1.68
   6   0  -9    0.00    1.11
   6   0  -9    0.27    1.12
   6   0  -9    0.61    1.05
 -10  -1   8   44.11    4.39
  10  -1  -8   49.58    4.62
  10   1  -8   34.21    1.58
 -10  -1   8   47.37    3.87
  10   1  -8   44.00    3.94
  10  -1  -8   41.10    2.74
 -10   1   8   44.93    5.05
  10   1  -8   36.09    1.70
 -10   1   8   40.57    2.73
  10  -1  -8   39.75    2.72
  -2  -2  -9  159.75   10.03
  -2  -2  -9  123.23    6.18
  -2   2  -9  122.32    9.59
  -2   2  -9  147.69    8.93
  -2  -2  -9  134.25    9.59
  -2   2  -9  146.34    8.25
  -2   2  -9  133.66    8.05
   3   8   3   79.45    4.43
  -3   8  -3   85.92    6.47
  -3   8  -3   61.74    6.45
   3   8   3   76.08    6.74
   3  -8   3   64.54    6.55
  -3  -8  -3   81.12    6.72
  -3  -8  -3   74.50    4.37
 -10  -6  -4   -0.27    1.41
 -10   6  -4   -1.16    2.05
 -10   6  -4   -1.41    0.89
  10  -6   4    0.85    2.03
 -10   6  -4   -1.13    2.07
  10   6   4   -0.16    1.40
 -10  -6  -4   -0.25    1.80
  12  -2  -7    0.89    1.18
 -12  -2   7    1.56    1.61
  12  -2  -7    0.26    1.04
  12  -2  -7    1.13    2.03
  12   2  -7    2.26    1.88
 -12  -2   7   -0.43    1.40
 -12   2   7    2.00    1.19
 -12   2   7   -1.08    1.09
 -12   2   7    1.22    2.07
  13   3  -6   34.19    3.74
 -13   3   6   27.70    2.60
 -13  -3   6   35.99    4.88
 -13   3   6   30.60    2.53
 -13   3   6   32.87    4.68
  13  -3  -6   30.66    3.34
  13  -3  -6   29.58    2.77
 -13  -3   6   30.01    3.58
  13  -3  -6   34.54    4.55
 -10  -7   2    3.13    1.70
 -10  -7   2    2.86    2.11
  10  -7  -2    2.01    2.16
  10  -7  -2    3.44    2.07
  10   7  -2    2.85    2.10
  10   7  -2    1.11    1.72
 -10   7   2    2.49    2.11
 -10   7   2    1.21    1.72
 -10   7   2    1.20    1.39
   4  -2  -9  201.28    5.85
   4   2  -9  192.95   10.86
   4  -2  -9  185.16    4.96
   4  -2  -9  220.58   13.08
   4   2  -9  178.34    9.25
   4   2  -9  216.21   11.17
   4   2  -9  177.79    9.53
   4  -2  -9  177.00   11.62
  11   3  -7   25.30    2.84
  11  -3  -7   22.13    3.68
  11  -3  -7   21.43    2.83
 -11  -3   7   18.70    2.75
  11  -3  -7   17.23    1.56
 -11   3   7   15.02    1.77
 -11   3   7   20.48    4.03
 -11  -3   7   21.40    3.55
 -11   3   7   17.84    2.81
 -16   4   0    3.72    2.08
  16  -4   0    6.62    2.12
  16  -4   0    2.45    2.35
 -16   4   0    5.06    2.13
 -16  -4   0    3.66    1.51
 -16   4   0    2.52    2.03
  16   4   0    5.26    2.46
 -16  -4   0    4.65    1.83
 -16  -4   0    5.92    2.41
  14   5   2   -0.33    2.49
 -14   5  -2    1.12    1.74
 -14  -5  -2    0.97    1.84
  14  -5   2    1.29    2.12
 -14   5  -2    2.04    1.93
 -14   5  -2    0.47    2.11
 -14  -5  -2    1.51    1.56
  14  -5   2    3.39    2.01
 -16  -4   1   12.88    2.95
  16  -4  -1    8.95    2.59
 -16   4   1    8.76    2.49
 -16   4   1   10.10    2.30
  16   4  -1   12.95    2.94
 -16  -4   1    7.19    1.84
 -16   4   1    8.07    2.40
  16  -4  -1   10.36    2.41
 -16  -4   1    7.66    1.36
   8  -4   7   20.23    3.27
  -8  -4  -7   17.39    3.79
   8   4   7   14.93    2.86
  -8   4  -7   19.76    3.65
  -8  -4  -7   19.15    2.64
  -8   4  -7   23.67    3.55
 -13   6   0    6.92    1.72
  13  -6   0    0.04    2.30
 -13  -6   0    3.02    2.26
  13   6   0    4.53    2.35
 -13   6   0    3.54    1.90
 -13   6   0    3.37    2.35
 -13  -6   0    3.81    1.51
   8   3  -8  190.26   11.26
  -8  -3   8  165.72   10.79
  -8   3   8  184.26    9.98
   8  -3  -8  172.17    8.34
   8   3  -8  141.00    4.71
  -8   3   8  202.07   13.02
   8   3  -8  149.72    5.22
   8  -3  -8  191.80   12.45
  -8  -3   8  181.57    8.97
  13  -5  -4   12.01    1.91
 -13   5   4   10.91    2.48
  13  -5  -4   14.49    3.09
  13  -5  -4   14.61    2.56
 -13  -5   4   15.68    4.09
 -13   5   4   10.91    2.17
  13   5  -4   13.45    3.10
[truncated: 884,577 more chars]
