# Supplementary material for: Dipolar Molecular Motor Candidates with Planar Chirality
Source: Chemistry. 2025 Sep 29;32(7):e02277. doi: 10.1002/chem.202502277 (PMC12910426; doi:10.1002/chem.202502277)
Supplement: Supplementary file 2 — Supporting Information [file CHEM-32-e02277-s001.zip › CCDC-2443081.cif]

data_THE-18-1_a
_audit_creation_method
;FinalCif 2024.9-0 by Daniel Kratzert, Freiburg 2025, 
https://dkratzert.de/finalcif.html
;
_publ_section_references          ?
_shelx_SHELXL_version_number      '2019/3'
_chemical_name_systematic         ?
_chemical_name_common             ?
_chemical_formula_sum             'C69 H63 B F6 N6 O2 Ru S3'
_chemical_formula_moiety          'C68 H59 B F6 N6 O Ru S3, C H4 O'
_chemical_formula_weight          1330.31
_chemical_melting_point           ?
_space_group_crystal_system       triclinic
_space_group_IT_number            2
_space_group_name_H-M_alt         'P -1'
_space_group_name_Hall            '-P 1'
_shelx_space_group_comment
;
The symmetry employed for this shelxl refinement is uniquely defined
by the following loop, which should always be used as a source of
symmetry information in preference to the above space-group names.
They are only intended as comments.
;

loop_
_space_group_symop_operation_xyz
'x, y, z'
'-x, -y, -z'

_cell_length_a                    11.9803(4)
_cell_length_b                    14.3449(5)
_cell_length_c                    20.3176(6)
_cell_angle_alpha                 86.5640(11)
_cell_angle_beta                  86.8385(11)
_cell_angle_gamma                 71.1262(11)
_cell_volume                      3295.67(19)
_cell_formula_units_Z             2
_cell_measurement_temperature     193(2)
_cell_measurement_reflns_used     9845
_cell_measurement_theta_min       2.2437
_cell_measurement_theta_max       23.9624
_cell_measurement_wavelength      0.71073
_exptl_crystal_description        stick
_exptl_crystal_colour             orange
_exptl_crystal_recrystallization_method ?
_exptl_crystal_density_meas       ?
_exptl_crystal_density_method     ?
_exptl_crystal_density_diffrn     1.341
_exptl_crystal_F_000              1372
_exptl_crystal_size_max           0.14
_exptl_crystal_size_mid           0.08
_exptl_crystal_size_min           0.04
_exptl_absorpt_coefficient_mu     0.399
_exptl_absorpt_correction_type    Multi-Scan
_exptl_absorpt_correction_T_min   0.7125
_exptl_absorpt_correction_T_max   0.7457
_exptl_absorpt_process_details
;Krause, L., Herbst-Irmer, R., Sheldrick, G. M., Stalke, D. (2015).
"Comparison of silver and molybdenum microfocus X-ray sources for single-crystal
 structure determination"
J. Appl. Cryst. 48, 3-10.
doi:10.1107/S1600576714022985
;
_exptl_absorpt_special_details    ?
_exptl_bruker_absorpt_correction_T_ratio 0.9555
_shelx_estimated_absorpt_T_min    0.946
_shelx_estimated_absorpt_T_max    0.984
_exptl_transmission_factor_min    ?
_exptl_transmission_factor_max    ?
_exptl_special_details            ?
_diffrn_ambient_temperature       193(2)
_diffrn_radiation_type            MoK\a
_diffrn_radiation_wavelength      0.71073
_diffrn_radiation_monochromator   'multilayer mirror'
_bruker_diffrn_measurement_temperature_device 'Oxford Cryostream 700'
_diffrn_radiation_probe           ?
_diffrn_source                    'microfocus sealed tube'
_diffrn_source_type               'INCOATEC I\mS'
_diffrn_source_target             Mo
_diffrn_source_voltage            50
_diffrn_source_current            0.6
_diffrn_detector                  CCD
_diffrn_detector_type             'Bruker APEX II'
_diffrn_detector_area_resol_mean  8.333
_diffrn_measurement_device        'KAPPA diffractometer'
_diffrn_measurement_device_type   'Bruker QUAZAR'
_diffrn_measurement_method        '\w and \f scans'
_diffrn_measurement_specimen_support 'MiTeGen micromount'
_diffrn_measurement_details
;<Phi   scan: start= 360.0; len= 360.0; end= 720.0 at [Counterclockwise Eulerian 
angles: dx= 40.00 mm theta=  12.539 deg omega= 290.236 deg chi=  23.000 deg] 
measure for 20.0 seconds; frame angle 0.50 degrees, wavelength=0.71073>
<Omega scan: start= 308.5; len=  80.5; end= 389.0 at [Counterclockwise Eulerian 
angles: dx= 40.00 mm theta=  12.539 deg phi= 102.000 deg chi=  64.875 deg] 
measure for 20.0 seconds; frame angle 0.50 degrees, wavelength=0.71073>
<Omega scan: start= 308.5; len=  80.5; end= 389.0 at [Counterclockwise Eulerian 
angles: dx= 40.00 mm theta=  12.539 deg phi= 254.999 deg chi=  64.875 deg] 
measure for 20.0 seconds; frame angle 0.50 degrees, wavelength=0.71073>
<Omega scan: start=  20.3; len= 114.5; end= 134.8 at [Counterclockwise Eulerian 
angles: dx= 40.00 mm theta=  12.539 deg phi= 102.000 deg chi= -54.740 deg] 
measure for 20.0 seconds; frame angle 0.50 degrees, wavelength=0.71073>
<Omega scan: start=  20.3; len= 114.5; end= 134.8 at [Counterclockwise Eulerian 
angles: dx= 40.00 mm theta=  12.539 deg phi= 306.000 deg chi= -54.740 deg] 
measure for 20.0 seconds; frame angle 0.50 degrees, wavelength=0.71073>
<Omega scan: start= 308.5; len=  80.5; end= 389.0 at [Counterclockwise Eulerian 
angles: dx= 40.00 mm theta=  12.539 deg phi=   0.000 deg chi=  64.875 deg] 
measure for 20.0 seconds; frame angle 0.50 degrees, wavelength=0.71073>
<Omega scan: start=  20.3; len= 114.5; end= 134.8 at [Counterclockwise Eulerian 
angles: dx= 40.00 mm theta=  12.539 deg phi= 204.000 deg chi= -54.740 deg] 
measure for 20.0 seconds; frame angle 0.50 degrees, wavelength=0.71073>
<Omega scan: start= 308.5; len=  80.5; end= 389.0 at [Counterclockwise Eulerian 
angles: dx= 40.00 mm theta=  12.539 deg phi= 153.000 deg chi=  64.875 deg] 
measure for 20.0 seconds; frame angle 0.50 degrees, wavelength=0.71073>
<Omega scan: start=  20.3; len= 114.5; end= 134.8 at [Counterclockwise Eulerian 
angles: dx= 40.00 mm theta=  12.539 deg phi=  51.000 deg chi= -54.740 deg] 
measure for 20.0 seconds; frame angle 0.50 degrees, wavelength=0.71073>
<Omega scan: start=   4.3; len= 116.5; end= 120.8 at [Counterclockwise Eulerian 
angles: dx= 40.00 mm theta=   5.039 deg phi= 270.000 deg chi= -54.740 deg] 
measure for 20.0 seconds; frame angle 0.50 degrees, wavelength=0.71073>
<Omega scan: start= 308.5; len=  80.5; end= 389.0 at [Counterclockwise Eulerian 
angles: dx= 40.00 mm theta=  12.539 deg phi= 204.000 deg chi=  64.875 deg] 
measure for 20.0 seconds; frame angle 0.50 degrees, wavelength=0.71073>
<Omega scan: start= 308.5; len=  80.5; end= 389.0 at [Counterclockwise Eulerian 
angles: dx= 40.00 mm theta=  12.539 deg phi= 305.999 deg chi=  64.875 deg] 
measure for 20.0 seconds; frame angle 0.50 degrees, wavelength=0.71073>
<Omega scan: start= 308.5; len=  80.5; end= 389.0 at [Counterclockwise Eulerian 
angles: dx= 40.00 mm theta=  12.539 deg phi=  51.000 deg chi=  64.875 deg] 
measure for 20.0 seconds; frame angle 0.50 degrees, wavelength=0.71073>
;
_diffrn_measurement_bruker_total_exposure_time 59919.28072
_diffrn_reflns_number             109420
_diffrn_reflns_av_unetI/netI      0.0399
_diffrn_reflns_av_R_equivalents   0.0556
_diffrn_reflns_theta_min          1.502
_diffrn_reflns_theta_max          28.356
_diffrn_reflns_theta_full         25.242
_diffrn_reflns_limit_h_min        -15
_diffrn_reflns_limit_h_max        15
_diffrn_reflns_limit_k_min        -19
_diffrn_reflns_limit_k_max        19
_diffrn_reflns_limit_l_min        -27
_diffrn_reflns_limit_l_max        27
_diffrn_reflns_reduction_process  narrow-frame
_diffrn_measured_fraction_theta_max 0.995
_diffrn_measured_fraction_theta_full 0.998
_diffrn_reflns_Laue_measured_fraction_max 0.995
_diffrn_reflns_Laue_measured_fraction_full 0.998
_diffrn_reflns_point_group_measured_fraction_max 0.995
_diffrn_reflns_point_group_measured_fraction_full 0.998
_diffrn_reflns_bruker_av_norm_I   180.754
_diffrn_reflns_bruker_number_gt   67120
_reflns_number_total              16382
_reflns_number_gt                 13046
_reflns_threshold_expression      'I > 2\s(I)'
_reflns_Friedel_coverage          0.000
_reflns_Friedel_fraction_max      .
_reflns_Friedel_fraction_full     .
_reflns_special_details
;
 Reflections were merged by SHELXL according to the crystal
 class for the calculation of statistics and refinement.
 
 _reflns_Friedel_fraction is defined as the number of unique
 Friedel pairs measured divided by the number that would be
 possible theoretically, ignoring centric projections and
 systematic absences.
;
_computing_data_collection        'APEX 2'
_computing_cell_refinement        'SAINT V8.41 (Bruker AXS LLC)'
_computing_data_reduction         'SAINT V8.41 (Bruker AXS LLC)'
_computing_structure_solution     'SHELXT 2015'
_computing_structure_refinement   'SHELXL-2019/2 (Sheldrick, 2019)'
_computing_molecular_graphics     'shelXle (C.B. Huebschle, rev 1503)'
_computing_publication_material   ?
_computing_bruker_data_scaling    'SADABS-2016/2 - Bruker AXS area detector scaling and absorption correction'
_refine_special_details           ?
_refine_ls_structure_factor_coef  Fsqd
_refine_ls_matrix_type            full
_refine_ls_weighting_scheme       calc
_refine_ls_weighting_details      'w=1/[\s^2^(Fo^2^)+(0.0700P)^2^+2.8010P] where P=(Fo^2^+2Fc^2^)/3'
_atom_sites_solution_primary      dual
_atom_sites_solution_secondary    difmap
_atom_sites_solution_hydrogens    mixed
_refine_ls_hydrogen_treatment     mixed
_refine_ls_number_reflns          16382
_refine_ls_number_parameters      1012
_refine_ls_number_restraints      817
_refine_ls_R_factor_all           0.0663
_refine_ls_R_factor_gt            0.0475
_refine_ls_wR_factor_ref          0.1388
_refine_ls_wR_factor_gt           0.1259
_refine_ls_goodness_of_fit_ref    1.057
_refine_ls_restrained_S_all       1.113
_refine_ls_shift/su_max           0.001
_refine_ls_shift/su_mean          0.000
_refine_diff_density_max          0.973
_refine_diff_density_min          -0.689
_refine_diff_density_rms          0.082
_refine_ls_extinction_method      none
_refine_ls_extinction_coef        .

loop_
_atom_type_symbol
_atom_type_description
_atom_type_scat_dispersion_real
_atom_type_scat_dispersion_imag
_atom_type_scat_source
'C'  'C'  0.0033  0.0016 'International Tables Vol C Tables 4.2.6.8 and 6.1.1.4'
'H'  'H'  0.0000  0.0000 'International Tables Vol C Tables 4.2.6.8 and 6.1.1.4'
'B'  'B'  0.0013  0.0007 'International Tables Vol C Tables 4.2.6.8 and 6.1.1.4'
'N'  'N'  0.0061  0.0033 'International Tables Vol C Tables 4.2.6.8 and 6.1.1.4'
'O'  'O'  0.0106  0.0060 'International Tables Vol C Tables 4.2.6.8 and 6.1.1.4'
'F'  'F'  0.0171  0.0103 'International Tables Vol C Tables 4.2.6.8 and 6.1.1.4'
'S'  'S'  0.1246  0.1234 'International Tables Vol C Tables 4.2.6.8 and 6.1.1.4'
'Ru' 'Ru' -1.2594 0.8363 'International Tables Vol C Tables 4.2.6.8 and 6.1.1.4'

_geom_details
; All esds (except the esd in the dihedral angle between two l.s. planes)
 are estimated using the full covariance matrix.  The cell esds are taken
 into account individually in the estimation of esds in distances, angles
 and torsion angles; correlations between esds in cell parameters are only
 used when they are defined by crystal symmetry.  An approximate (isotropic)
 treatment of cell esds is used for estimating esds involving l.s. planes.
;
_geom_special_details
;
 All esds (except the esd in the dihedral angle between two l.s. planes)
 are estimated using the full covariance matrix.  The cell esds are taken
 into account individually in the estimation of esds in distances, angles
 and torsion angles; correlations between esds in cell parameters are only
 used when they are defined by crystal symmetry.  An approximate (isotropic)
 treatment of cell esds is used for estimating esds involving l.s. planes.
;

loop_
_atom_site_label
_atom_site_type_symbol
_atom_site_fract_x
_atom_site_fract_y
_atom_site_fract_z
_atom_site_U_iso_or_equiv
_atom_site_adp_type
_atom_site_occupancy
_atom_site_site_symmetry_order
_atom_site_calc_flag
_atom_site_refinement_flags_posn
_atom_site_refinement_flags_adp
_atom_site_refinement_flags_occupancy
_atom_site_disorder_assembly
_atom_site_disorder_group
Ru1  Ru 0.33447(2)  0.79297(2)  0.74381(2)  0.02396(7) Uani 1        1 d    . . . . .
N1   N  0.50389(19) 0.68010(16) 0.73419(10) 0.0277(5)  Uani 1        1 d    . . . . .
N2   N  0.57535(19) 0.68012(16) 0.67911(10) 0.0265(4)  Uani 1        1 d    . . . . .
N3   N  0.4085(2)   0.88847(16) 0.68466(11) 0.0276(4)  Uani 1        1 d    . . . . .
N4   N  0.49118(19) 0.85295(16) 0.63486(10) 0.0263(4)  Uani 1        1 d    . . . . .
N5   N  0.31490(19) 0.74513(16) 0.64816(10) 0.0272(4)  Uani 1        1 d    . . . . .
N6   N  0.40941(18) 0.72356(15) 0.60317(10) 0.0246(4)  Uani 1        1 d    . . . . .
B1   B  0.5229(3)   0.7448(2)   0.61818(14) 0.0256(6)  Uani 1        1 d    . . . . .
H1   H  0.585(2)    0.7299(19)  0.5743(13)  0.017(6)   Uiso 1        1 d    . . . . .
C1   C  0.3173(2)   0.7809(2)   0.85035(12) 0.0299(6)  Uani 1        1 d    . . . . .
C2   C  0.2870(2)   0.88267(19) 0.82881(12) 0.0296(5)  Uani 1        1 d    . . . . .
C3   C  0.1860(2)   0.90492(19) 0.78710(13) 0.0290(5)  Uani 1        1 d    . . . . .
C4   C  0.1531(2)   0.8169(2)   0.78558(13) 0.0291(5)  Uani 1        1 d    . . . . .
C5   C  0.2381(2)   0.7383(2)   0.82225(13) 0.0293(5)  Uani 1        1 d    . . . . .
C6   C  0.4051(3)   0.7348(2)   0.90134(13) 0.0346(6)  Uani 1        1 d    . . . . .
C7   C  0.3679(3)   0.6963(3)   0.95993(15) 0.0487(8)  Uani 1        1 d    . . . . .
H7   H  0.288547    0.696493    0.965809    0.058      Uiso 1        1 calc R U . . .
C8   C  0.4468(4)   0.6576(4)   1.00952(18) 0.0679(11) Uani 1        1 d    D U . . .
C12  C  0.4050(9)   0.6085(7)   1.0694(4)   0.0852(15) Uani 0.571(4) 1 d    D U P A 1
F1   F  0.3166(5)   0.5717(5)   1.0599(2)   0.0939(15) Uani 0.571(4) 1 d    D U P A 1
F2   F  0.3612(8)   0.6700(6)   1.1141(3)   0.1204(19) Uani 0.571(4) 1 d    D U P A 1
F3   F  0.4857(5)   0.5302(4)   1.0932(3)   0.0933(14) Uani 0.571(4) 1 d    D U P A 1
C12' C  0.4000(10)  0.6323(9)   1.0764(5)   0.0865(16) Uani 0.429(4) 1 d    D U P A 2
F1'  F  0.4608(7)   0.6344(7)   1.1265(3)   0.1020(19) Uani 0.429(4) 1 d    D U P A 2
F2'  F  0.2929(6)   0.6897(6)   1.0954(3)   0.094(2)   Uani 0.429(4) 1 d    D U P A 2
F3'  F  0.3874(10)  0.5444(7)   1.0764(5)   0.116(2)   Uani 0.429(4) 1 d    D U P A 2
C9   C  0.5625(4)   0.6556(3)   1.00276(17) 0.0575(10) Uani 1        1 d    . . . . .
H9   H  0.615503    0.628637    1.037268    0.069      Uiso 1        1 calc R U . . .
C10  C  0.6000(3)   0.6936(3)   0.94472(16) 0.0453(7)  Uani 1        1 d    . . . . .
C11  C  0.5219(3)   0.7328(2)   0.89484(14) 0.0382(6)  Uani 1        1 d    . . . . .
H11  H  0.548728    0.758837    0.855283    0.046      Uiso 1        1 calc R U . . .
C13  C  0.7245(4)   0.6899(3)   0.9346(2)   0.0645(10) Uani 1        1 d    D U . . .
F4   F  0.7916(7)   0.6623(8)   0.9850(4)   0.113(3)   Uani 0.625(9) 1 d    D U P B 1
F5   F  0.7324(6)   0.7803(4)   0.9160(4)   0.0927(19) Uani 0.625(9) 1 d    D U P B 1
F6   F  0.7788(4)   0.6388(6)   0.8832(4)   0.100(2)   Uani 0.625(9) 1 d    D U P B 1
F4'  F  0.7941(7)   0.5957(7)   0.9334(8)   0.103(3)   Uani 0.375(9) 1 d    D U P B 2
F5'  F  0.7485(9)   0.7388(13)  0.8858(6)   0.106(4)   Uani 0.375(9) 1 d    D U P B 2
F6'  F  0.7578(10)  0.7158(10)  0.9898(6)   0.093(3)   Uani 0.375(9) 1 d    D U P B 2
C14  C  0.2318(3)   0.6370(2)   0.83654(14) 0.0339(6)  Uani 1        1 d    . . . . .
C15  C  0.1552(4)   0.6195(3)   0.88575(18) 0.0542(9)  Uani 1        1 d    . . . . .
H15  H  0.110029    0.671732    0.912457    0.065      Uiso 1        1 calc R U . . .
C16  C  0.1440(5)   0.5256(3)   0.8964(2)   0.0740(13) Uani 1        1 d    . . . . .
H16  H  0.092046    0.513983    0.930561    0.089      Uiso 1        1 calc R U . C 1
C17  C  0.2083(4)   0.4504(3)   0.8574(2)   0.0673(11) Uani 0.669(5) 1 d    . U P D 1
O1   O  0.1939(5)   0.3585(3)   0.8640(2)   0.0803(15) Uani 0.669(5) 1 d    . U P D 1
C20  C  0.2529(9)   0.2817(5)   0.8191(4)   0.092(3)   Uani 0.669(5) 1 d    . U P D 1
H20A H  0.337606    0.272704    0.816632    0.138      Uiso 0.669(5) 1 calc R U P D 1
H20B H  0.220578    0.300443    0.775219    0.138      Uiso 0.669(5) 1 calc R U P D 1
H20C H  0.240370    0.219899    0.835176    0.138      Uiso 0.669(5) 1 calc R U P D 1
C36' C  0.4425(5)   1.0695(3)   0.9197(2)   0.0784(13) Uani 0.669(5) 1 d    . U P D 1
H36' H  0.476948    1.109811    0.941322    0.094      Uiso 0.669(5) 1 calc R U P D 1
C36  C  0.4425(5)   1.0695(3)   0.9197(2)   0.0784(13) Uani 0.331(5) 1 d    . U P D 2
O1'  O  0.5040(11)  1.1171(7)   0.9518(5)   0.086(3)   Uani 0.331(5) 1 d    . U P D 2
C20' C  0.6208(17)  1.1091(12)  0.9366(8)   0.089(4)   Uani 0.331(5) 1 d    . U P D 2
H20D H  0.629019    1.130116    0.890326    0.133      Uiso 0.331(5) 1 calc R U P D 2
H20E H  0.670606    1.040399    0.943773    0.133      Uiso 0.331(5) 1 calc R U P D 2
H20F H  0.645443    1.151180    0.965045    0.133      Uiso 0.331(5) 1 calc R U P D 2
C17' C  0.2083(4)   0.4504(3)   0.8574(2)   0.0673(11) Uani 0.331(5) 1 d    . U P D 2
H17' H  0.199173    0.387130    0.864030    0.081      Uiso 0.331(5) 1 calc R U P D 2
C18  C  0.2857(3)   0.4656(3)   0.8088(2)   0.0557(9)  Uani 1        1 d    . . . . .
H18  H  0.331154    0.412946    0.782579    0.067      Uiso 1        1 calc R U . D 1
C19  C  0.2968(3)   0.5589(2)   0.79856(16) 0.0405(7)  Uani 1        1 d    . . . . .
H19  H  0.350023    0.569474    0.764789    0.049      Uiso 1        1 calc R U . . .
C21  C  0.0395(2)   0.8114(2)   0.76258(14) 0.0333(6)  Uani 1        1 d    . . . . .
C22  C  -0.0628(3)  0.8934(2)   0.76688(16) 0.0426(7)  Uani 1        1 d    . . . . .
H22  H  -0.057506   0.954085    0.780238    0.051      Uiso 1        1 calc R U . . .
C23  C  -0.1716(3)  0.8874(3)   0.7520(2)   0.0531(9)  Uani 1        1 d    . . . . .
H23  H  -0.239729   0.944175    0.754703    0.064      Uiso 1        1 calc R U . . .
C24  C  -0.1818(3)  0.8003(3)   0.7334(2)   0.0564(9)  Uani 1        1 d    . . . . .
H24  H  -0.256542   0.796842    0.722771    0.068      Uiso 1        1 calc R U . . .
C25  C  -0.0835(3)  0.7183(3)   0.73009(18) 0.0502(8)  Uani 1        1 d    . . . . .
H25  H  -0.090778   0.657579    0.718115    0.060      Uiso 1        1 calc R U . . .
C26  C  0.0265(3)   0.7231(2)   0.74411(16) 0.0404(7)  Uani 1        1 d    . . . . .
H26  H  0.093844    0.665793    0.741144    0.048      Uiso 1        1 calc R U . . .
C27  C  0.1229(2)   1.0018(2)   0.75441(14) 0.0311(6)  Uani 1        1 d    . . . . .
C28  C  0.1077(3)   1.0100(2)   0.68628(15) 0.0364(6)  Uani 1        1 d    . . . . .
H28  H  0.142359    0.953976    0.660536    0.044      Uiso 1        1 calc R U . . .
C29  C  0.0429(3)   1.0983(3)   0.65579(17) 0.0486(8)  Uani 1        1 d    . . . . .
H29  H  0.032055    1.102680    0.609604    0.058      Uiso 1        1 calc R U . . .
C30  C  -0.0060(4)  1.1805(3)   0.6933(2)   0.0663(11) Uani 1        1 d    . . . . .
H30  H  -0.049741   1.241535    0.672545    0.080      Uiso 1        1 calc R U . . .
C31  C  0.0082(4)   1.1742(3)   0.7600(2)   0.0725(13) Uani 1        1 d    . . . . .
H31  H  -0.026694   1.230599    0.785377    0.087      Uiso 1        1 calc R U . . .
C32  C  0.0735(4)   1.0854(2)   0.79088(18) 0.0529(9)  Uani 1        1 d    . . . . .
H32  H  0.084362    1.081918    0.837038    0.064      Uiso 1        1 calc R U . . .
C33  C  0.3410(3)   0.9514(2)   0.85667(14) 0.0364(6)  Uani 1        1 d    . . . . .
C34  C  0.4509(3)   0.9576(3)   0.83617(16) 0.0446(7)  Uani 1        1 d    . . . . .
H34  H  0.492356    0.920811    0.799966    0.054      Uiso 1        1 calc R U . . .
C35  C  0.5016(4)   1.0167(3)   0.8678(2)   0.0645(11) Uani 1        1 d    . . . . .
H35  H  0.576918    1.020237    0.853202    0.077      Uiso 1        1 calc R U . D 1
C37  C  0.3340(5)   1.0650(3)   0.9412(2)   0.0762(13) Uani 1        1 d    . . . . .
H37  H  0.293512    1.102240    0.977402    0.091      Uiso 1        1 calc R U . D 1
C38  C  0.2827(4)   1.0057(3)   0.90993(17) 0.0546(9)  Uani 1        1 d    . . . . .
H38  H  0.207547    1.002497    0.925156    0.065      Uiso 1        1 calc R U . . .
C39  C  0.5616(3)   0.6062(2)   0.77453(14) 0.0326(6)  Uani 1        1 d    . . . . .
H39  H  0.531219    0.589154    0.816051    0.039      Uiso 1        1 calc R U . . .
C40  C  0.6741(3)   0.5566(2)   0.74706(14) 0.0334(6)  Uani 1        1 d    . . . . .
C41  C  0.6787(2)   0.60572(19) 0.68579(13) 0.0291(5)  Uani 1        1 d    . . . . .
C42  C  0.7776(3)   0.5767(2)   0.64247(15) 0.0373(6)  Uani 1        1 d    . . . . .
H42  H  0.779442    0.610494    0.600967    0.045      Uiso 1        1 calc R U . . .
C44  C  0.8689(3)   0.4499(3)   0.7248(2)   0.0546(9)  Uani 1        1 d    . . . . .
H44  H  0.936313    0.396857    0.737775    0.066      Uiso 1        1 calc R U . . .
C45  C  0.7730(3)   0.4772(2)   0.76715(18) 0.0467(8)  Uani 1        1 d    . . . . .
H45  H  0.772636    0.443803    0.808943    0.056      Uiso 1        1 calc R U . . .
C43  C  0.8717(3)   0.4977(3)   0.66208(18) 0.0481(8)  Uani 1        1 d    D . . . .
C46  C  0.9744(4)   0.4565(4)   0.6146(3)   0.0567(11) Uani 0.4      1 d    D U P E 1
H46A H  0.964199    0.497850    0.573117    0.068      Uiso 0.4      1 calc R U P E 1
H46B H  0.980282    0.388615    0.603859    0.068      Uiso 0.4      1 calc R U P E 1
S1   S  1.1078(5)   0.4562(5)   0.6547(3)   0.0574(12) Uani 0.4      1 d    D U P E 1
C47  C  1.2150(10)  0.3518(11)  0.6235(6)   0.084(2)   Uani 0.4      1 d    D U P E 1
H47A H  1.292075    0.348232    0.640628    0.101      Uiso 0.4      1 calc R U P E 1
H47B H  1.196117    0.292823    0.641575    0.101      Uiso 0.4      1 calc R U P E 1
C48  C  1.2293(13)  0.3456(14)  0.5499(7)   0.094(4)   Uani 0.4      1 d    D U P E 1
H48A H  1.160987    0.332789    0.532825    0.141      Uiso 0.4      1 calc R U P E 1
H48B H  1.301354    0.291831    0.538588    0.141      Uiso 0.4      1 calc R U P E 1
H48C H  1.235054    0.407989    0.530194    0.141      Uiso 0.4      1 calc R U P E 1
C46' C  0.9950(15)  0.4899(18)  0.6306(11)  0.072(3)   Uani 0.2      1 d    D U P E 2
H46C H  1.056349    0.466331    0.664016    0.086      Uiso 0.2      1 calc R U P E 2
H46D H  0.996119    0.554904    0.611810    0.086      Uiso 0.2      1 calc R U P E 2
S1'  S  1.0203(6)   0.4043(6)   0.5678(4)   0.0887(17) Uani 0.2      1 d    D U P E 2
C47' C  1.1722(14)  0.378(2)    0.5446(13)  0.088(3)   Uani 0.2      1 d    D U P E 2
H47C H  1.185790    0.354299    0.499066    0.106      Uiso 0.2      1 calc R U P E 2
H47D H  1.193074    0.439174    0.544665    0.106      Uiso 0.2      1 calc R U P E 2
C48' C  1.252(2)    0.300(3)    0.5906(19)  0.091(6)   Uani 0.2      1 d    D U P E 2
H48D H  1.205353    0.286765    0.628848    0.136      Uiso 0.2      1 calc R U P E 2
H48E H  1.313722    0.324509    0.605415    0.136      Uiso 0.2      1 calc R U P E 2
H48F H  1.288787    0.239452    0.567050    0.136      Uiso 0.2      1 calc R U P E 2
C46" C  0.9744(4)   0.4565(4)   0.6146(3)   0.0567(11) Uani 0.4      1 d    D U P E 3
H46E H  0.954092    0.487117    0.569974    0.068      Uiso 0.4      1 calc R U P E 3
H46F H  0.990673    0.384561    0.612228    0.068      Uiso 0.4      1 calc R U P E 3
S1"  S  1.1032(6)   0.4793(5)   0.6395(4)   0.0771(16) Uani 0.4      1 d    D U P E 3
C47" C  1.2167(9)   0.4053(9)   0.5869(7)   0.073(2)   Uani 0.4      1 d    D U P E 3
H47E H  1.211428    0.439525    0.542867    0.088      Uiso 0.4      1 calc R U P E 3
H47F H  1.293731    0.401130    0.604459    0.088      Uiso 0.4      1 calc R U P E 3
C48" C  1.2162(14)  0.2995(11)  0.5779(10)  0.089(4)   Uani 0.4      1 d    D U P E 3
H48G H  1.204521    0.268862    0.621053    0.133      Uiso 0.4      1 calc R U P E 3
H48H H  1.291794    0.260800    0.557571    0.133      Uiso 0.4      1 calc R U P E 3
H48I H  1.151951    0.301564    0.549453    0.133      Uiso 0.4      1 calc R U P E 3
C49  C  0.3913(2)   0.9844(2)   0.68716(14) 0.0315(6)  Uani 1        1 d    . . . . .
H49  H  0.337166    1.027005    0.716852    0.038      Uiso 1        1 calc R U . . .
C50  C  0.4643(2)   1.01420(19) 0.63982(13) 0.0299(5)  Uani 1        1 d    . . . . .
C51  C  0.5263(2)   0.92808(19) 0.60695(13) 0.0264(5)  Uani 1        1 d    . . . . .
C52  C  0.6092(2)   0.9278(2)   0.55499(13) 0.0282(5)  Uani 1        1 d    . . . . .
H52  H  0.650266    0.869211    0.532973    0.034      Uiso 1        1 calc R U . . .
C53  C  0.6285(2)   1.0159(2)   0.53723(14) 0.0327(6)  Uani 1        1 d    . . . . .
C54  C  0.5671(3)   1.1022(2)   0.57105(16) 0.0396(7)  Uani 1        1 d    . . . . .
H54  H  0.582815    1.161772    0.558441    0.048      Uiso 1        1 calc R U . . .
C55  C  0.4860(3)   1.1030(2)   0.62124(16) 0.0382(6)  Uani 1        1 d    . . . . .
H55  H  0.445267    1.161920    0.642990    0.046      Uiso 1        1 calc R U . . .
C56  C  0.7174(3)   1.0197(2)   0.48331(15) 0.0391(7)  Uani 1        1 d    . . . . .
H56A H  0.680856    1.075060    0.451644    0.047      Uiso 1        1 calc R U . . .
H56B H  0.739771    0.957914    0.459290    0.047      Uiso 1        1 calc R U . . .
S2   S  0.84917(8)  1.03557(8)  0.51376(5)  0.0524(2)  Uani 1        1 d    . . . . .
C57  C  0.8920(3)   0.9338(4)   0.5740(2)   0.0651(12) Uani 1        1 d    . . . . .
H57A H  0.956473    0.940676    0.599736    0.078      Uiso 1        1 calc R U . . .
H57B H  0.823952    0.938126    0.605067    0.078      Uiso 1        1 calc R U . . .
C58  C  0.9320(4)   0.8343(4)   0.5457(2)   0.0754(14) Uani 1        1 d    . . . . .
H58A H  1.002946    0.827189    0.517406    0.113      Uiso 1        1 calc R U . . .
H58B H  0.869356    0.826820    0.519580    0.113      Uiso 1        1 calc R U . . .
H58C H  0.950130    0.783490    0.581581    0.113      Uiso 1        1 calc R U . . .
C59  C  0.2290(2)   0.7222(2)   0.62256(14) 0.0346(6)  Uani 1        1 d    . . . . .
H59  H  0.153349    0.731340    0.643200    0.041      Uiso 1        1 calc R U . . .
C60  C  0.2654(3)   0.6818(2)   0.55987(14) 0.0336(6)  Uani 1        1 d    . . . . .
C61  C  0.3817(2)   0.68344(18) 0.54994(12) 0.0257(5)  Uani 1        1 d    . . . . .
C62  C  0.4502(2)   0.64604(19) 0.49308(13) 0.0292(5)  Uani 1        1 d    . . . . .
H62  H  0.528735    0.647496    0.486634    0.035      Uiso 1        1 calc R U . . .
C63  C  0.3994(3)   0.6072(2)   0.44710(14) 0.0354(6)  Uani 1        1 d    . . . . .
C64  C  0.2820(3)   0.6064(3)   0.45728(17) 0.0482(8)  Uani 1        1 d    . . . . .
H64  H  0.248653    0.579692    0.424704    0.058      Uiso 1        1 calc R U . . .
C65  C  0.2149(3)   0.6425(3)   0.51231(16) 0.0476(8)  Uani 1        1 d    . . . . .
H65  H  0.136287    0.641060    0.518210    0.057      Uiso 1        1 calc R U . . .
C66  C  0.4677(3)   0.5657(2)   0.38506(15) 0.0435(7)  Uani 0.31(4)  1 d    D U P F 1
H66A H  0.424303    0.527509    0.364537    0.052      Uiso 0.31(4)  1 calc R U P F 1
H66B H  0.544611    0.518561    0.398114    0.052      Uiso 0.31(4)  1 calc R U P F 1
S3   S  0.4963(17)  0.6506(13)  0.3227(8)   0.059(2)   Uani 0.31(4)  1 d    D U P F 1
C67  C  0.347(2)    0.7197(19)  0.2997(12)  0.060(3)   Uani 0.31(4)  1 d    D U P F 1
H67A H  0.310380    0.675583    0.280368    0.071      Uiso 0.31(4)  1 calc R U P F 1
H67B H  0.299094    0.748678    0.339050    0.071      Uiso 0.31(4)  1 calc R U P F 1
C68  C  0.354(3)    0.802(2)    0.2489(14)  0.073(5)   Uani 0.31(4)  1 d    D U P F 1
H68A H  0.397046    0.772147    0.208966    0.110      Uiso 0.31(4)  1 calc R U P F 1
H68B H  0.394593    0.842574    0.267584    0.110      Uiso 0.31(4)  1 calc R U P F 1
H68C H  0.273628    0.842668    0.237822    0.110      Uiso 0.31(4)  1 calc R U P F 1
C66' C  0.4677(3)   0.5657(2)   0.38506(15) 0.0435(7)  Uani 0.69(4)  1 d    D U P F 2
H66C H  0.427349    0.525165    0.364485    0.052      Uiso 0.69(4)  1 calc R U P F 2
H66D H  0.547506    0.522312    0.396626    0.052      Uiso 0.69(4)  1 calc R U P F 2
S3'  S  0.4811(6)   0.6625(5)   0.3258(3)   0.0430(9)  Uani 0.69(4)  1 d    D U P F 2
C67' C  0.3274(10)  0.7339(8)   0.3148(7)   0.0565(19) Uani 0.69(4)  1 d    D U P F 2
H67C H  0.284791    0.691082    0.299421    0.068      Uiso 0.69(4)  1 calc R U P F 2
H67D H  0.290348    0.760177    0.357523    0.068      Uiso 0.69(4)  1 calc R U P F 2
C68' C  0.3186(15)  0.8189(10)  0.2645(8)   0.075(3)   Uani 0.69(4)  1 d    D U P F 2
H68D H  0.344459    0.792607    0.220776    0.112      Uiso 0.69(4)  1 calc R U P F 2
H68E H  0.369045    0.856196    0.277029    0.112      Uiso 0.69(4)  1 calc R U P F 2
H68F H  0.236544    0.862391    0.263239    0.112      Uiso 0.69(4)  1 calc R U P F 2
O2   O  0.0456(14)  0.6353(14)  0.0789(9)   0.143(6)   Uani 0.3      1 d    D U P G 1
H2   H  0.096731    0.637262    0.104957    0.214      Uiso 0.3      1 calc R U P G 1
C69  C  -0.0220(19) 0.7302(16)  0.0605(12)  0.137(7)   Uani 0.3      1 d    D U P G 1
H69A H  -0.068210   0.762399    0.098965    0.206      Uiso 0.3      1 calc R U P G 1
H69B H  -0.075458   0.728041    0.026269    0.206      Uiso 0.3      1 calc R U P G 1
H69C H  0.029816    0.767382    0.043310    0.206      Uiso 0.3      1 calc R U P G 1
O2'  O  0.9530(9)   0.1671(8)   1.0006(6)   0.107(3)   Uani 0.4      1 d    D U P H 2
H2'  H  0.965212    0.127367    0.970237    0.160      Uiso 0.4      1 calc R U P H 2
C69' C  1.0238(15)  0.1207(14)  1.0549(8)   0.122(4)   Uani 0.4      1 d    D U P H 2
H69D H  1.063014    0.165182    1.070318    0.183      Uiso 0.4      1 calc R U P H 2
H69E H  1.083371    0.059612    1.040992    0.183      Uiso 0.4      1 calc R U P H 2
H69F H  0.973608    0.105340    1.090869    0.183      Uiso 0.4      1 calc R U P H 2
O3   O  0.9089(10)  0.0174(10)  0.9407(5)   0.081(3)   Uani 0.3      1 d    D U P I 3
H3   H  0.915800    -0.034335   0.964023    0.121      Uiso 0.3      1 calc R U P I 3
C70  C  0.8004(13)  0.0476(13)  0.9110(7)   0.076(4)   Uani 0.3      1 d    D U P I 3
H70A H  0.738658    0.082925    0.942594    0.113      Uiso 0.3      1 calc R U P I 3
H70B H  0.782896    -0.010215   0.896979    0.113      Uiso 0.3      1 calc R U P I 3
H70C H  0.803127    0.091424    0.872452    0.113      Uiso 0.3      1 calc R U P I 3

loop_
_atom_site_aniso_label
_atom_site_aniso_U_11
_atom_site_aniso_U_22
_atom_site_aniso_U_33
_atom_site_aniso_U_23
_atom_site_aniso_U_13
_atom_site_aniso_U_12
Ru1  0.02803(11) 0.02309(10) 0.02032(10) 0.00217(7)  0.00146(7)  -0.00853(8)
N1   0.0320(11)  0.0278(11)  0.0234(10)  0.0025(8)   -0.0003(9)  -0.0105(9)
N2   0.0258(10)  0.0263(11)  0.0263(11)  0.0005(8)   0.0005(8)   -0.0075(9)
N3   0.0322(11)  0.0267(11)  0.0257(11)  0.0001(8)   0.0025(9)   -0.0126(9)
N4   0.0300(11)  0.0262(11)  0.0248(10)  0.0022(8)   0.0024(8)   -0.0128(9)
N5   0.0278(11)  0.0290(11)  0.0247(10)  0.0010(8)   0.0017(8)   -0.0096(9)
N6   0.0277(10)  0.0262(10)  0.0214(10)  0.0012(8)   -0.0001(8)  -0.0111(8)
B1   0.0266(13)  0.0265(14)  0.0237(13)  0.0009(11)  0.0005(11)  -0.0094(11)
C1   0.0375(14)  0.0293(13)  0.0212(12)  0.0009(10)  0.0037(10)  -0.0094(11)
C2   0.0370(14)  0.0277(13)  0.0228(12)  -0.0003(10) 0.0035(10)  -0.0096(11)
C3   0.0332(13)  0.0280(13)  0.0247(12)  -0.0021(10) 0.0050(10)  -0.0090(11)
C4   0.0328(13)  0.0288(13)  0.0242(12)  0.0012(10)  0.0063(10)  -0.0096(11)
C5   0.0334(13)  0.0288(13)  0.0240(12)  0.0031(10)  0.0071(10)  -0.0096(11)
C6   0.0430(16)  0.0309(14)  0.0258(13)  0.0026(11)  0.0010(11)  -0.0074(12)
C7   0.0501(19)  0.055(2)    0.0323(16)  0.0135(14)  0.0016(14)  -0.0089(16)
C8   0.073(2)    0.090(3)    0.0344(16)  0.0274(17)  -0.0093(16) -0.021(2)
C12  0.092(3)    0.108(3)    0.048(2)    0.033(2)    -0.005(2)   -0.028(2)
F1   0.090(3)    0.133(3)    0.062(2)    0.054(2)    -0.008(2)   -0.049(3)
F2   0.145(4)    0.140(4)    0.058(3)    0.015(3)    0.019(3)    -0.027(4)
F3   0.095(2)    0.097(2)    0.0808(19)  0.0476(15)  -0.0086(15) -0.0291(15)
C12' 0.091(3)    0.112(3)    0.046(3)    0.030(3)    -0.002(2)   -0.024(3)
F1'  0.099(4)    0.163(4)    0.032(2)    0.030(3)    -0.005(3)   -0.030(4)
F2'  0.075(3)    0.136(4)    0.050(3)    0.044(3)    0.006(3)    -0.015(3)
F3'  0.118(3)    0.117(2)    0.108(2)    0.0066(18)  0.0039(18)  -0.0363(18)
C9   0.061(2)    0.062(2)    0.0391(18)  0.0109(16)  -0.0159(16) -0.0061(18)
C10  0.0493(19)  0.0456(18)  0.0398(17)  -0.0002(14) -0.0078(14) -0.0126(15)
C11  0.0479(17)  0.0370(15)  0.0287(14)  0.0008(12)  -0.0028(12) -0.0125(13)
C13  0.058(2)    0.076(3)    0.061(2)    -0.0010(19) -0.0181(18) -0.0215(19)
F4   0.068(4)    0.185(8)    0.086(4)    0.045(5)    -0.037(3)   -0.043(5)
F5   0.081(3)    0.084(3)    0.125(5)    -0.014(3)   0.011(3)    -0.043(3)
F6   0.052(3)    0.134(5)    0.120(5)    -0.066(4)   0.021(3)    -0.031(3)
F4'  0.052(4)    0.089(5)    0.162(9)    -0.028(5)   0.017(5)    -0.016(4)
F5'  0.065(5)    0.156(8)    0.093(6)    0.045(6)    -0.011(5)   -0.038(6)
F6'  0.066(6)    0.114(7)    0.105(5)    -0.038(5)   -0.035(4)   -0.027(5)
C14  0.0403(15)  0.0313(14)  0.0304(14)  0.0056(11)  -0.0008(11) -0.0132(12)
C15  0.074(2)    0.0472(19)  0.0456(19)  0.0021(15)  0.0179(17)  -0.0291(18)
C16  0.109(4)    0.067(3)    0.058(2)    0.015(2)    0.018(2)    -0.051(3)
C17  0.095(3)    0.0377(18)  0.078(3)    0.0173(18)  -0.014(2)   -0.0344(19)
O1   0.130(4)    0.046(2)    0.078(3)    0.0132(19)  0.006(3)    -0.051(2)
C20  0.145(7)    0.035(3)    0.100(5)    0.004(3)    -0.001(5)   -0.036(4)
C36' 0.126(4)    0.066(3)    0.066(3)    -0.007(2)   -0.029(3)   -0.058(3)
C36  0.126(4)    0.066(3)    0.066(3)    -0.007(2)   -0.029(3)   -0.058(3)
O1'  0.135(6)    0.068(4)    0.073(5)    -0.018(4)   -0.031(4)   -0.052(4)
C20' 0.140(9)    0.076(8)    0.074(8)    -0.009(7)   -0.036(8)   -0.061(8)
C17' 0.095(3)    0.0377(18)  0.078(3)    0.0173(18)  -0.014(2)   -0.0344(19)
C18  0.059(2)    0.0319(17)  0.076(3)    -0.0022(16) -0.0084(19) -0.0129(15)
C19  0.0419(16)  0.0338(15)  0.0468(17)  -0.0005(13) 0.0010(13)  -0.0141(13)
C21  0.0334(14)  0.0359(15)  0.0301(13)  0.0030(11)  0.0064(11)  -0.0125(12)
C22  0.0368(16)  0.0408(17)  0.0492(18)  0.0001(14)  0.0064(13)  -0.0129(13)
C23  0.0341(16)  0.054(2)    0.068(2)    0.0033(18)  0.0052(15)  -0.0110(15)
C24  0.0394(18)  0.068(2)    0.067(2)    0.005(2)    -0.0011(16) -0.0263(18)
C25  0.050(2)    0.054(2)    0.056(2)    -0.0003(16) -0.0012(16) -0.0313(17)
C26  0.0412(16)  0.0397(16)  0.0421(17)  0.0005(13)  0.0022(13)  -0.0166(13)
C27  0.0315(13)  0.0271(13)  0.0331(14)  0.0030(11)  0.0020(11)  -0.0085(11)
C28  0.0347(15)  0.0372(15)  0.0358(15)  0.0027(12)  0.0007(12)  -0.0105(12)
C29  0.0523(19)  0.0454(18)  0.0440(18)  0.0149(15)  -0.0044(15) -0.0128(15)
C30  0.081(3)    0.0356(19)  0.070(3)    0.0168(18)  -0.013(2)   -0.0028(18)
C31  0.100(3)    0.0328(18)  0.064(3)    -0.0048(17) -0.006(2)   0.008(2)
C32  0.074(2)    0.0315(16)  0.0418(18)  -0.0039(13) -0.0013(17) -0.0016(16)
C33  0.0512(18)  0.0320(14)  0.0269(13)  0.0016(11)  -0.0057(12) -0.0142(13)
C34  0.057(2)    0.0473(18)  0.0350(16)  0.0009(13)  -0.0072(14) -0.0244(16)
C35  0.084(3)    0.074(3)    0.055(2)    0.008(2)    -0.020(2)   -0.051(2)
C37  0.110(4)    0.065(3)    0.060(3)    -0.029(2)   -0.001(3)   -0.033(3)
C38  0.072(2)    0.051(2)    0.0421(18)  -0.0155(16) 0.0030(17)  -0.0201(18)
C39  0.0404(15)  0.0275(13)  0.0276(13)  0.0044(10)  -0.0026(11) -0.0084(11)
C40  0.0392(15)  0.0239(13)  0.0355(14)  -0.0003(11) -0.0057(12) -0.0073(11)
C41  0.0311(13)  0.0234(12)  0.0332(14)  -0.0046(10) -0.0033(11) -0.0085(10)
C42  0.0314(14)  0.0385(15)  0.0402(16)  -0.0066(12) 0.0014(12)  -0.0085(12)
C44  0.0462(19)  0.0348(17)  0.069(2)    -0.0003(16) -0.0092(17) 0.0075(14)
C45  0.0477(18)  0.0317(15)  0.0507(19)  0.0054(13)  -0.0074(15) 0.0007(13)
C43  0.0351(16)  0.0449(18)  0.058(2)    -0.0118(16) 0.0018(14)  -0.0022(14)
C46  0.0365(19)  0.066(3)    0.064(2)    -0.027(2)   -0.0016(18) -0.0073(18)
S1   0.0332(14)  0.074(3)    0.065(2)    -0.0148(17) -0.0084(14) -0.0144(15)
C47  0.048(4)    0.097(5)    0.096(5)    -0.016(4)   0.012(4)    -0.009(4)
C48  0.051(6)    0.109(8)    0.099(7)    -0.012(7)   0.025(6)    0.004(6)
C46' 0.047(4)    0.083(5)    0.081(5)    -0.024(4)   0.003(4)    -0.012(4)
S1'  0.070(3)    0.110(4)    0.085(3)    -0.023(3)   0.006(3)    -0.025(3)
C47' 0.055(5)    0.103(6)    0.093(6)    -0.013(5)   0.018(5)    -0.008(5)
C48' 0.049(9)    0.104(9)    0.099(9)    -0.014(8)   0.020(8)    0.002(8)
C46" 0.0365(19)  0.066(3)    0.064(2)    -0.027(2)   -0.0016(18) -0.0073(18)
S1"  0.050(2)    0.083(3)    0.106(4)    -0.040(3)   0.023(2)    -0.030(2)
C47" 0.036(3)    0.089(5)    0.090(5)    -0.016(4)   0.021(4)    -0.015(4)
C48" 0.052(7)    0.087(6)    0.102(8)    -0.005(6)   0.010(6)    0.009(6)
C49  0.0362(14)  0.0277(13)  0.0312(14)  -0.0003(10) 0.0017(11)  -0.0120(11)
C50  0.0318(13)  0.0258(13)  0.0334(14)  0.0047(10)  -0.0033(11) -0.0118(11)
C51  0.0258(12)  0.0274(12)  0.0283(12)  0.0063(10)  -0.0054(10) -0.0123(10)
C52  0.0273(12)  0.0319(13)  0.0270(12)  0.0044(10)  -0.0035(10) -0.0124(10)
C53  0.0288(13)  0.0407(15)  0.0330(14)  0.0147(12)  -0.0097(11) -0.0186(12)
C54  0.0435(16)  0.0315(14)  0.0492(18)  0.0135(13)  -0.0076(13) -0.0213(13)
C55  0.0436(16)  0.0273(14)  0.0460(17)  0.0024(12)  -0.0004(13) -0.0156(12)
C56  0.0320(14)  0.0515(18)  0.0375(15)  0.0206(13)  -0.0076(12) -0.0217(13)
S2   0.0391(4)   0.0703(6)   0.0582(5)   0.0183(4)   -0.0083(4)  -0.0346(4)
C57  0.046(2)    0.103(4)    0.055(2)    0.033(2)    -0.0217(17) -0.038(2)
C58  0.049(2)    0.081(3)    0.091(3)    0.045(3)    -0.016(2)   -0.019(2)
C59  0.0293(13)  0.0443(16)  0.0328(14)  -0.0024(12) 0.0002(11)  -0.0156(12)
C60  0.0335(14)  0.0375(15)  0.0325(14)  -0.0012(11) -0.0024(11) -0.0147(12)
C61  0.0311(13)  0.0211(11)  0.0248(12)  0.0033(9)   -0.0030(10) -0.0087(10)
C62  0.0361(14)  0.0245(12)  0.0266(13)  0.0017(10)  -0.0002(10) -0.0099(11)
C63  0.0500(17)  0.0272(13)  0.0309(14)  -0.0015(11) -0.0023(12) -0.0149(12)
C64  0.058(2)    0.057(2)    0.0407(17)  -0.0135(15) -0.0054(15) -0.0321(17)
C65  0.0458(18)  0.065(2)    0.0424(18)  -0.0129(16) -0.0048(14) -0.0304(17)
C66  0.0633(19)  0.0349(15)  0.0346(15)  -0.0098(12) 0.0030(13)  -0.0182(14)
S3   0.079(4)    0.046(3)    0.041(3)    -0.004(2)   0.008(3)    -0.008(3)
C67  0.072(5)    0.058(5)    0.042(5)    -0.003(4)   0.004(5)    -0.013(5)
C68  0.080(11)   0.071(8)    0.054(9)    0.010(7)    -0.009(8)   -0.006(8)
C66' 0.0633(19)  0.0349(15)  0.0346(15)  -0.0098(12) 0.0030(13)  -0.0182(14)
S3'  0.0560(16)  0.0403(14)  0.0328(11)  -0.0052(10) 0.0088(9)   -0.0165(12)
C67' 0.064(4)    0.054(3)    0.044(4)    -0.001(3)   -0.005(3)   -0.009(3)
C68' 0.084(7)    0.070(5)    0.058(6)    0.014(4)    -0.011(5)   -0.010(4)
O2   0.084(9)    0.199(17)   0.134(12)   -0.027(12)  0.005(8)    -0.027(9)
C69  0.072(10)   0.186(18)   0.131(13)   -0.046(13)  -0.023(9)   -0.001(10)
O2'  0.095(7)    0.124(8)    0.115(8)    -0.034(6)   -0.023(5)   -0.047(6)
C69' 0.115(9)    0.131(10)   0.120(9)    -0.024(8)   0.009(7)    -0.037(8)
O3   0.080(6)    0.107(8)    0.061(6)    -0.010(5)   0.001(5)    -0.038(6)
C70  0.084(7)    0.107(9)    0.041(6)    -0.010(6)   0.002(5)    -0.038(7)

loop_
_geom_bond_atom_site_label_1
_geom_bond_atom_site_label_2
_geom_bond_distance
_geom_bond_site_symmetry_2
_geom_bond_publ_flag
Ru1  N3   2.140(2)  . ?
Ru1  N5   2.149(2)  . ?
Ru1  C2   2.156(3)  . ?
Ru1  N1   2.156(2)  . ?
Ru1  C3   2.160(3)  . ?
Ru1  C1   2.165(2)  . ?
Ru1  C5   2.173(2)  . ?
Ru1  C4   2.215(3)  . ?
N1   C39  1.326(3)  . ?
N1   N2   1.371(3)  . ?
N2   C41  1.356(3)  . ?
N2   B1   1.536(3)  . ?
N3   C49  1.328(3)  . ?
N3   N4   1.375(3)  . ?
N4   C51  1.362(3)  . ?
N4   B1   1.528(4)  . ?
N5   C59  1.318(4)  . ?
N5   N6   1.381(3)  . ?
N6   C61  1.360(3)  . ?
N6   B1   1.536(4)  . ?
B1   H1   1.11(3)   . ?
C1   C2   1.432(4)  . ?
C1   C5   1.442(4)  . ?
C1   C6   1.485(4)  . ?
C2   C3   1.455(4)  . ?
C2   C33  1.494(4)  . ?
C3   C4   1.441(4)  . ?
C3   C27  1.486(4)  . ?
C4   C5   1.450(4)  . ?
C4   C21  1.491(4)  . ?
C5   C14  1.490(4)  . ?
C6   C11  1.389(4)  . ?
C6   C7   1.394(4)  . ?
C7   C8   1.384(5)  . ?
C7   H7   0.9500    . ?
C8   C9   1.376(6)  . ?
C8   C12' 1.511(11) . ?
C8   C12  1.513(9)  . ?
C12  F2   1.273(9)  . ?
C12  F3   1.309(9)  . ?
C12  F1   1.354(10) . ?
C12' F1'  1.291(11) . ?
C12' F3'  1.318(11) . ?
C12' F2'  1.331(11) . ?
C9   C10  1.383(5)  . ?
C9   H9   0.9500    . ?
C10  C11  1.383(4)  . ?
C10  C13  1.479(6)  . ?
C11  H11  0.9500    . ?
C13  F5'  1.253(10) . ?
C13  F4   1.299(7)  . ?
C13  F6'  1.323(10) . ?
C13  F6   1.327(6)  . ?
C13  F4'  1.340(9)  . ?
C13  F5   1.361(7)  . ?
C14  C15  1.386(4)  . ?
C14  C19  1.389(4)  . ?
C15  C16  1.399(5)  . ?
C15  H15  0.9500    . ?
C16  C17' 1.373(6)  . ?
C16  C17  1.373(6)  . ?
C16  H16  0.9500    . ?
C17  C18  1.372(6)  . ?
C17  O1   1.382(5)  . ?
O1   C20  1.445(9)  . ?
C20  H20A 0.9800    . ?
C20  H20B 0.9800    . ?
C20  H20C 0.9800    . ?
C36' C35  1.362(7)  . ?
C36' C37  1.368(7)  . ?
C36' H36' 0.9500    . ?
C36  C35  1.362(7)  . ?
C36  O1'  1.366(10) . ?
C36  C37  1.368(7)  . ?
O1'  C20' 1.39(2)   . ?
C20' H20D 0.9800    . ?
C20' H20E 0.9800    . ?
C20' H20F 0.9800    . ?
C17' C18  1.372(6)  . ?
C17' H17' 0.9500    . ?
C18  C19  1.389(5)  . ?
C18  H18  0.9500    . ?
C19  H19  0.9500    . ?
C21  C26  1.400(4)  . ?
C21  C22  1.400(4)  . ?
C22  C23  1.383(5)  . ?
C22  H22  0.9500    . ?
C23  C24  1.371(5)  . ?
C23  H23  0.9500    . ?
C24  C25  1.371(5)  . ?
C24  H24  0.9500    . ?
C25  C26  1.387(5)  . ?
C25  H25  0.9500    . ?
C26  H26  0.9500    . ?
C27  C32  1.391(4)  . ?
C27  C28  1.399(4)  . ?
C28  C29  1.384(4)  . ?
C28  H28  0.9500    . ?
C29  C30  1.387(5)  . ?
C29  H29  0.9500    . ?
C30  C31  1.370(6)  . ?
C30  H30  0.9500    . ?
C31  C32  1.393(5)  . ?
C31  H31  0.9500    . ?
C32  H32  0.9500    . ?
C33  C34  1.388(5)  . ?
C33  C38  1.390(4)  . ?
C34  C35  1.394(5)  . ?
C34  H34  0.9500    . ?
C35  H35  0.9500    . ?
C37  C38  1.396(6)  . ?
C37  H37  0.9500    . ?
C38  H38  0.9500    . ?
C39  C40  1.407(4)  . ?
C39  H39  0.9500    . ?
C40  C41  1.401(4)  . ?
C40  C45  1.412(4)  . ?
C41  C42  1.400(4)  . ?
C42  C43  1.372(4)  . ?
C42  H42  0.9500    . ?
C44  C45  1.363(5)  . ?
C44  C43  1.414(5)  . ?
C44  H44  0.9500    . ?
C45  H45  0.9500    . ?
C43  C46" 1.504(5)  . ?
C43  C46  1.504(5)  . ?
C43  C46' 1.550(14) . ?
C46  S1   1.833(7)  . ?
C46  H46A 0.9900    . ?
C46  H46B 0.9900    . ?
S1   C47  1.753(11) . ?
C47  C48  1.500(14) . ?
C47  H47A 0.9900    . ?
C47  H47B 0.9900    . ?
C48  H48A 0.9800    . ?
C48  H48B 0.9800    . ?
C48  H48C 0.9800    . ?
C46' S1'  1.771(14) . ?
C46' H46C 0.9900    . ?
C46' H46D 0.9900    . ?
S1'  C47' 1.777(15) . ?
C47' C48' 1.521(18) . ?
C47' H47C 0.9900    . ?
C47' H47D 0.9900    . ?
C48' H48D 0.9800    . ?
C48' H48E 0.9800    . ?
C48' H48F 0.9800    . ?
C46" S1"  1.782(8)  . ?
C46" H46E 0.9900    . ?
C46" H46F 0.9900    . ?
S1"  C47" 1.777(10) . ?
C47" C48" 1.541(15) . ?
C47" H47E 0.9900    . ?
C47" H47F 0.9900    . ?
C48" H48G 0.9800    . ?
C48" H48H 0.9800    . ?
C48" H48I 0.9800    . ?
C49  C50  1.404(4)  . ?
C49  H49  0.9500    . ?
C50  C51  1.405(4)  . ?
C50  C55  1.406(4)  . ?
C51  C52  1.408(4)  . ?
C52  C53  1.381(4)  . ?
C52  H52  0.9500    . ?
C53  C54  1.416(4)  . ?
C53  C56  1.496(4)  . ?
C54  C55  1.368(4)  . ?
C54  H54  0.9500    . ?
C55  H55  0.9500    . ?
C56  S2   1.812(3)  . ?
C56  H56A 0.9900    . ?
C56  H56B 0.9900    . ?
S2   C57  1.807(4)  . ?
C57  C58  1.491(7)  . ?
C57  H57A 0.9900    . ?
C57  H57B 0.9900    . ?
C58  H58A 0.9800    . ?
C58  H58B 0.9800    . ?
C58  H58C 0.9800    . ?
C59  C60  1.418(4)  . ?
C59  H59  0.9500    . ?
C60  C65  1.403(4)  . ?
C60  C61  1.404(4)  . ?
C61  C62  1.407(4)  . ?
C62  C63  1.377(4)  . ?
C62  H62  0.9500    . ?
C63  C64  1.414(5)  . ?
C63  C66' 1.508(4)  . ?
C63  C66  1.508(4)  . ?
C64  C65  1.366(5)  . ?
C64  H64  0.9500    . ?
C65  H65  0.9500    . ?
C66  S3   1.800(12) . ?
C66  H66A 0.9900    . ?
C66  H66B 0.9900    . ?
S3   C67  1.811(14) . ?
C67  C68  1.536(15) . ?
C67  H67A 0.9900    . ?
C67  H67B 0.9900    . ?
C68  H68A 0.9800    . ?
C68  H68B 0.9800    . ?
C68  H68C 0.9800    . ?
C66' S3'  1.823(6)  . ?
C66' H66C 0.9900    . ?
C66' H66D 0.9900    . ?
S3'  C67' 1.812(7)  . ?
C67' C68' 1.524(8)  . ?
C67' H67C 0.9900    . ?
C67' H67D 0.9900    . ?
C68' H68D 0.9800    . ?
C68' H68E 0.9800    . ?
C68' H68F 0.9800    . ?
O2   C69  1.380(9)  . ?
O2   H2   0.8400    . ?
C69  H69A 0.9800    . ?
C69  H69B 0.9800    . ?
C69  H69C 0.9800    . ?
O2'  C69' 1.425(14) . ?
O2'  H2'  0.8400    . ?
C69' H69D 0.9800    . ?
C69' H69E 0.9800    . ?
C69' H69F 0.9800    . ?
O3   C70  1.390(14) . ?
O3   H3   0.8400    . ?
C70  H70A 0.9800    . ?
C70  H70B 0.9800    . ?
C70  H70C 0.9800    . ?

loop_
_geom_angle_atom_site_label_1
_geom_angle_atom_site_label_2
_geom_angle_atom_site_label_3
_geom_angle
_geom_angle_site_symmetry_1
_geom_angle_site_symmetry_3
_geom_angle_publ_flag
N3   Ru1  N5   81.28(8)   . . ?
N3   Ru1  C2   96.58(9)   . . ?
N5   Ru1  C2   156.89(10) . . ?
N3   Ru1  N1   87.42(8)   . . ?
N5   Ru1  N1   81.70(8)   . . ?
C2   Ru1  N1   121.32(9)  . . ?
N3   Ru1  C3   98.01(9)   . . ?
N5   Ru1  C3   117.81(9)  . . ?
C2   Ru1  C3   39.39(10)  . . ?
N1   Ru1  C3   160.27(9)  . . ?
N3   Ru1  C1   127.99(10) . . ?
N5   Ru1  C1   150.69(10) . . ?
C2   Ru1  C1   38.72(10)  . . ?
N1   Ru1  C1   96.51(9)   . . ?
C3   Ru1  C1   65.20(10)  . . ?
N3   Ru1  C5   161.47(9)  . . ?
N5   Ru1  C5   113.26(10) . . ?
C2   Ru1  C5   65.46(10)  . . ?
N1   Ru1  C5   105.49(9)  . . ?
C3   Ru1  C5   65.47(10)  . . ?
C1   Ru1  C5   38.83(11)  . . ?
N3   Ru1  C4   131.00(9)  . . ?
N5   Ru1  C4   99.34(9)   . . ?
C2   Ru1  C4   64.67(10)  . . ?
N1   Ru1  C4   141.48(9)  . . ?
C3   Ru1  C4   38.44(10)  . . ?
C1   Ru1  C4   64.17(10)  . . ?
C5   Ru1  C4   38.57(10)  . . ?
C39  N1   N2   107.7(2)   . . ?
C39  N1   Ru1  132.15(19) . . ?
N2   N1   Ru1  120.09(15) . . ?
C41  N2   N1   109.3(2)   . . ?
C41  N2   B1   130.4(2)   . . ?
N1   N2   B1   119.1(2)   . . ?
C49  N3   N4   107.6(2)   . . ?
C49  N3   Ru1  131.08(18) . . ?
N4   N3   Ru1  121.29(16) . . ?
C51  N4   N3   109.2(2)   . . ?
C51  N4   B1   131.8(2)   . . ?
N3   N4   B1   118.9(2)   . . ?
C59  N5   N6   107.9(2)   . . ?
C59  N5   Ru1  132.37(18) . . ?
N6   N5   Ru1  119.47(16) . . ?
C61  N6   N5   109.1(2)   . . ?
C61  N6   B1   130.6(2)   . . ?
N5   N6   B1   120.3(2)   . . ?
N4   B1   N2   108.6(2)   . . ?
N4   B1   N6   108.8(2)   . . ?
N2   B1   N6   107.6(2)   . . ?
N4   B1   H1   109.7(14)  . . ?
N2   B1   H1   112.5(14)  . . ?
N6   B1   H1   109.5(14)  . . ?
C2   C1   C5   109.0(2)   . . ?
C2   C1   C6   123.2(3)   . . ?
C5   C1   C6   127.2(2)   . . ?
C2   C1   Ru1  70.29(14)  . . ?
C5   C1   Ru1  70.89(14)  . . ?
C6   C1   Ru1  131.84(19) . . ?
C1   C2   C3   107.6(2)   . . ?
C1   C2   C33  122.3(2)   . . ?
C3   C2   C33  129.2(2)   . . ?
C1   C2   Ru1  70.99(15)  . . ?
C3   C2   Ru1  70.46(14)  . . ?
C33  C2   Ru1  132.0(2)   . . ?
C4   C3   C2   107.7(2)   . . ?
C4   C3   C27  125.4(2)   . . ?
C2   C3   C27  126.8(2)   . . ?
C4   C3   Ru1  72.85(15)  . . ?
C2   C3   Ru1  70.14(14)  . . ?
C27  C3   Ru1  124.91(18) . . ?
C3   C4   C5   108.3(2)   . . ?
C3   C4   C21  126.0(2)   . . ?
C5   C4   C21  124.6(2)   . . ?
C3   C4   Ru1  68.71(15)  . . ?
C5   C4   Ru1  69.15(14)  . . ?
C21  C4   Ru1  137.05(19) . . ?
C1   C5   C4   107.2(2)   . . ?
C1   C5   C14  126.6(2)   . . ?
C4   C5   C14  125.6(3)   . . ?
C1   C5   Ru1  70.29(14)  . . ?
C4   C5   Ru1  72.28(14)  . . ?
C14  C5   Ru1  129.81(19) . . ?
C11  C6   C7   118.1(3)   . . ?
C11  C6   C1   122.9(3)   . . ?
C7   C6   C1   118.9(3)   . . ?
C8   C7   C6   119.8(3)   . . ?
C8   C7   H7   120.1      . . ?
C6   C7   H7   120.1      . . ?
C9   C8   C7   121.8(3)   . . ?
C9   C8   C12' 118.8(5)   . . ?
C7   C8   C12' 118.6(6)   . . ?
C9   C8   C12  120.4(5)   . . ?
C7   C8   C12  117.6(5)   . . ?
F2   C12  F3   110.8(8)   . . ?
F2   C12  F1   102.9(8)   . . ?
F3   C12  F1   101.2(7)   . . ?
F2   C12  C8   111.0(7)   . . ?
F3   C12  C8   114.0(7)   . . ?
F1   C12  C8   116.0(7)   . . ?
F1'  C12' F3'  108.2(10)  . . ?
F1'  C12' F2'  101.5(9)   . . ?
F3'  C12' F2'  103.0(10)  . . ?
F1'  C12' C8   116.7(9)   . . ?
F3'  C12' C8   109.8(9)   . . ?
F2'  C12' C8   116.5(8)   . . ?
C8   C9   C10  118.7(3)   . . ?
C8   C9   H9   120.7      . . ?
C10  C9   H9   120.7      . . ?
C9   C10  C11  120.1(3)   . . ?
C9   C10  C13  120.4(3)   . . ?
C11  C10  C13  119.4(3)   . . ?
C10  C11  C6   121.4(3)   . . ?
C10  C11  H11  119.3      . . ?
C6   C11  H11  119.3      . . ?
F5'  C13  F6'  110.8(10)  . . ?
F4   C13  F6   108.9(6)   . . ?
F5'  C13  F4'  110.5(8)   . . ?
F6'  C13  F4'  100.0(7)   . . ?
F4   C13  F5   103.8(6)   . . ?
F6   C13  F5   100.4(5)   . . ?
F5'  C13  C10  116.9(6)   . . ?
F4   C13  C10  117.3(5)   . . ?
F6'  C13  C10  107.8(7)   . . ?
F6   C13  C10  113.4(4)   . . ?
F4'  C13  C10  109.5(5)   . . ?
F5   C13  C10  111.2(4)   . . ?
C15  C14  C19  118.2(3)   . . ?
C15  C14  C5   120.5(3)   . . ?
C19  C14  C5   121.1(3)   . . ?
C14  C15  C16  120.5(4)   . . ?
C14  C15  H15  119.7      . . ?
C16  C15  H15  119.7      . . ?
C17' C16  C15  119.8(4)   . . ?
C17  C16  C15  119.8(4)   . . ?
C17  C16  H16  120.1      . . ?
C15  C16  H16  120.1      . . ?
C18  C17  C16  120.7(3)   . . ?
C18  C17  O1   118.0(4)   . . ?
C16  C17  O1   121.2(4)   . . ?
C17  O1   C20  121.6(5)   . . ?
O1   C20  H20A 109.5      . . ?
O1   C20  H20B 109.5      . . ?
H20A C20  H20B 109.5      . . ?
O1   C20  H20C 109.5      . . ?
H20A C20  H20C 109.5      . . ?
H20B C20  H20C 109.5      . . ?
C35  C36' C37  120.7(4)   . . ?
C35  C36' H36' 119.6      . . ?
C37  C36' H36' 119.6      . . ?
C35  C36  O1'  115.3(7)   . . ?
C35  C36  C37  120.7(4)   . . ?
O1'  C36  C37  123.6(7)   . . ?
C36  O1'  C20' 123.9(10)  . . ?
O1'  C20' H20D 109.5      . . ?
O1'  C20' H20E 109.5      . . ?
H20D C20' H20E 109.5      . . ?
O1'  C20' H20F 109.5      . . ?
H20D C20' H20F 109.5      . . ?
H20E C20' H20F 109.5      . . ?
C18  C17' C16  120.7(3)   . . ?
C18  C17' H17' 119.6      . . ?
C16  C17' H17' 119.6      . . ?
C17' C18  C19  119.3(4)   . . ?
C17  C18  C19  119.3(4)   . . ?
C17  C18  H18  120.4      . . ?
C19  C18  H18  120.4      . . ?
C18  C19  C14  121.5(3)   . . ?
C18  C19  H19  119.3      . . ?
C14  C19  H19  119.3      . . ?
C26  C21  C22  117.2(3)   . . ?
C26  C21  C4   122.4(3)   . . ?
C22  C21  C4   119.9(3)   . . ?
C23  C22  C21  121.1(3)   . . ?
C23  C22  H22  119.4      . . ?
C21  C22  H22  119.4      . . ?
C24  C23  C22  120.5(3)   . . ?
C24  C23  H23  119.7      . . ?
C22  C23  H23  119.7      . . ?
C25  C24  C23  119.6(3)   . . ?
C25  C24  H24  120.2      . . ?
C23  C24  H24  120.2      . . ?
C24  C25  C26  120.6(3)   . . ?
C24  C25  H25  119.7      . . ?
C26  C25  H25  119.7      . . ?
C25  C26  C21  120.8(3)   . . ?
C25  C26  H26  119.6      . . ?
C21  C26  H26  119.6      . . ?
C32  C27  C28  118.4(3)   . . ?
C32  C27  C3   121.1(3)   . . ?
C28  C27  C3   120.5(2)   . . ?
C29  C28  C27  121.1(3)   . . ?
C29  C28  H28  119.5      . . ?
C27  C28  H28  119.5      . . ?
C28  C29  C30  119.4(3)   . . ?
C28  C29  H29  120.3      . . ?
C30  C29  H29  120.3      . . ?
C31  C30  C29  120.5(3)   . . ?
C31  C30  H30  119.8      . . ?
C29  C30  H30  119.8      . . ?
C30  C31  C32  120.3(4)   . . ?
C30  C31  H31  119.8      . . ?
C32  C31  H31  119.8      . . ?
C27  C32  C31  120.3(3)   . . ?
C27  C32  H32  119.8      . . ?
C31  C32  H32  119.8      . . ?
C34  C33  C38  118.1(3)   . . ?
C34  C33  C2   123.6(3)   . . ?
C38  C33  C2   118.0(3)   . . ?
C33  C34  C35  121.2(3)   . . ?
C33  C34  H34  119.4      . . ?
C35  C34  H34  119.4      . . ?
C36  C35  C34  119.6(4)   . . ?
C36' C35  C34  119.6(4)   . . ?
C36' C35  H35  120.2      . . ?
C34  C35  H35  120.2      . . ?
C36  C37  C38  120.1(4)   . . ?
C36' C37  C38  120.1(4)   . . ?
C36' C37  H37  119.9      . . ?
C38  C37  H37  119.9      . . ?
C33  C38  C37  120.3(4)   . . ?
C33  C38  H38  119.8      . . ?
C37  C38  H38  119.8      . . ?
N1   C39  C40  110.3(2)   . . ?
N1   C39  H39  124.9      . . ?
C40  C39  H39  124.9      . . ?
C41  C40  C39  104.7(2)   . . ?
C41  C40  C45  119.5(3)   . . ?
C39  C40  C45  135.8(3)   . . ?
N2   C41  C42  129.9(3)   . . ?
N2   C41  C40  108.0(2)   . . ?
C42  C41  C40  122.1(3)   . . ?
C43  C42  C41  117.6(3)   . . ?
C43  C42  H42  121.2      . . ?
C41  C42  H42  121.2      . . ?
C45  C44  C43  122.3(3)   . . ?
C45  C44  H44  118.9      . . ?
C43  C44  H44  118.9      . . ?
C44  C45  C40  118.0(3)   . . ?
C44  C45  H45  121.0      . . ?
C40  C45  H45  121.0      . . ?
C42  C43  C44  120.5(3)   . . ?
C42  C43  C46" 119.7(4)   . . ?
C44  C43  C46" 119.5(3)   . . ?
C42  C43  C46  119.7(4)   . . ?
C44  C43  C46  119.5(3)   . . ?
C42  C43  C46' 117.7(11)  . . ?
C44  C43  C46' 116.8(11)  . . ?
C43  C46  S1   107.2(4)   . . ?
C43  C46  H46A 110.3      . . ?
S1   C46  H46A 110.3      . . ?
C43  C46  H46B 110.3      . . ?
S1   C46  H46B 110.3      . . ?
H46A C46  H46B 108.5      . . ?
C47  S1   C46  102.4(6)   . . ?
C48  C47  S1   117.4(10)  . . ?
C48  C47  H47A 108.0      . . ?
S1   C47  H47A 108.0      . . ?
C48  C47  H47B 108.0      . . ?
S1   C47  H47B 108.0      . . ?
H47A C47  H47B 107.2      . . ?
C47  C48  H48A 109.5      . . ?
C47  C48  H48B 109.5      . . ?
H48A C48  H48B 109.5      . . ?
C47  C48  H48C 109.5      . . ?
H48A C48  H48C 109.5      . . ?
H48B C48  H48C 109.5      . . ?
C43  C46' S1'  105.7(9)   . . ?
C43  C46' H46C 110.6      . . ?
S1'  C46' H46C 110.6      . . ?
C43  C46' H46D 110.6      . . ?
S1'  C46' H46D 110.6      . . ?
H46C C46' H46D 108.7      . . ?
C46' S1'  C47' 104.5(11)  . . ?
C48' C47' S1'  112.4(16)  . . ?
C48' C47' H47C 109.1      . . ?
S1'  C47' H47C 109.1      . . ?
C48' C47' H47D 109.1      . . ?
S1'  C47' H47D 109.1      . . ?
H47C C47' H47D 107.9      . . ?
C47' C48' H48D 109.5      . . ?
C47' C48' H48E 109.5      . . ?
H48D C48' H48E 109.5      . . ?
C47' C48' H48F 109.5      . . ?
H48D C48' H48F 109.5      . . ?
H48E C48' H48F 109.5      . . ?
C43  C46" S1"  111.2(4)   . . ?
C43  C46" H46E 109.4      . . ?
S1"  C46" H46E 109.4      . . ?
C43  C46" H46F 109.4      . . ?
S1"  C46" H46F 109.4      . . ?
H46E C46" H46F 108.0      . . ?
C47" S1"  C46" 103.1(6)   . . ?
C48" C47" S1"  116.6(9)   . . ?
C48" C47" H47E 108.1      . . ?
S1"  C47" H47E 108.1      . . ?
C48" C47" H47F 108.1      . . ?
S1"  C47" H47F 108.1      . . ?
H47E C47" H47F 107.3      . . ?
C47" C48" H48G 109.5      . . ?
C47" C48" H48H 109.5      . . ?
H48G C48" H48H 109.5      . . ?
C47" C48" H48I 109.5      . . ?
H48G C48" H48I 109.5      . . ?
H48H C48" H48I 109.5      . . ?
N3   C49  C50  110.6(2)   . . ?
N3   C49  H49  124.7      . . ?
C50  C49  H49  124.7      . . ?
C49  C50  C51  104.7(2)   . . ?
C49  C50  C55  135.8(3)   . . ?
C51  C50  C55  119.5(3)   . . ?
N4   C51  C50  107.9(2)   . . ?
N4   C51  C52  130.1(2)   . . ?
C50  C51  C52  122.0(2)   . . ?
C53  C52  C51  117.5(3)   . . ?
C53  C52  H52  121.2      . . ?
C51  C52  H52  121.2      . . ?
C52  C53  C54  120.3(3)   . . ?
C52  C53  C56  120.0(3)   . . ?
C54  C53  C56  119.7(3)   . . ?
C55  C54  C53  122.3(3)   . . ?
C55  C54  H54  118.8      . . ?
C53  C54  H54  118.8      . . ?
C54  C55  C50  118.3(3)   . . ?
C54  C55  H55  120.9      . . ?
C50  C55  H55  120.9      . . ?
C53  C56  S2   112.8(2)   . . ?
C53  C56  H56A 109.0      . . ?
S2   C56  H56A 109.0      . . ?
C53  C56  H56B 109.0      . . ?
S2   C56  H56B 109.0      . . ?
H56A C56  H56B 107.8      . . ?
C57  S2   C56  100.80(16) . . ?
C58  C57  S2   114.7(3)   . . ?
C58  C57  H57A 108.6      . . ?
S2   C57  H57A 108.6      . . ?
C58  C57  H57B 108.6      . . ?
S2   C57  H57B 108.6      . . ?
H57A C57  H57B 107.6      . . ?
C57  C58  H58A 109.5      . . ?
C57  C58  H58B 109.5      . . ?
H58A C58  H58B 109.5      . . ?
C57  C58  H58C 109.5      . . ?
H58A C58  H58C 109.5      . . ?
H58B C58  H58C 109.5      . . ?
N5   C59  C60  110.5(2)   . . ?
N5   C59  H59  124.8      . . ?
C60  C59  H59  124.8      . . ?
C65  C60  C61  119.9(3)   . . ?
C65  C60  C59  135.7(3)   . . ?
C61  C60  C59  104.4(2)   . . ?
N6   C61  C60  108.1(2)   . . ?
N6   C61  C62  130.3(2)   . . ?
C60  C61  C62  121.6(2)   . . ?
C63  C62  C61  117.7(3)   . . ?
C63  C62  H62  121.1      . . ?
C61  C62  H62  121.1      . . ?
C62  C63  C64  120.4(3)   . . ?
C62  C63  C66' 120.6(3)   . . ?
C64  C63  C66' 119.0(3)   . . ?
C62  C63  C66  120.6(3)   . . ?
C64  C63  C66  119.0(3)   . . ?
C65  C64  C63  122.3(3)   . . ?
C65  C64  H64  118.9      . . ?
C63  C64  H64  118.9      . . ?
C64  C65  C60  118.1(3)   . . ?
C64  C65  H65  120.9      . . ?
C60  C65  H65  120.9      . . ?
C63  C66  S3   118.1(7)   . . ?
C63  C66  H66A 107.8      . . ?
S3   C66  H66A 107.8      . . ?
C63  C66  H66B 107.8      . . ?
S3   C66  H66B 107.8      . . ?
H66A C66  H66B 107.1      . . ?
C66  S3   C67  100.6(9)   . . ?
C68  C67  S3   108.1(14)  . . ?
C68  C67  H67A 110.1      . . ?
S3   C67  H67A 110.1      . . ?
C68  C67  H67B 110.1      . . ?
S3   C67  H67B 110.1      . . ?
H67A C67  H67B 108.4      . . ?
C67  C68  H68A 109.5      . . ?
C67  C68  H68B 109.5      . . ?
H68A C68  H68B 109.5      . . ?
C67  C68  H68C 109.5      . . ?
H68A C68  H68C 109.5      . . ?
H68B C68  H68C 109.5      . . ?
C63  C66' S3'  112.0(3)   . . ?
C63  C66' H66C 109.2      . . ?
S3'  C66' H66C 109.2      . . ?
C63  C66' H66D 109.2      . . ?
S3'  C66' H66D 109.2      . . ?
H66C C66' H66D 107.9      . . ?
C67' S3'  C66' 101.3(4)   . . ?
C68' C67' S3'  109.8(6)   . . ?
C68' C67' H67C 109.7      . . ?
S3'  C67' H67C 109.7      . . ?
C68' C67' H67D 109.7      . . ?
S3'  C67' H67D 109.7      . . ?
H67C C67' H67D 108.2      . . ?
C67' C68' H68D 109.5      . . ?
C67' C68' H68E 109.5      . . ?
H68D C68' H68E 109.5      . . ?
C67' C68' H68F 109.5      . . ?
H68D C68' H68F 109.5      . . ?
H68E C68' H68F 109.5      . . ?
C69  O2   H2   109.5      . . ?
O2   C69  H69A 109.5      . . ?
O2   C69  H69B 109.5      . . ?
H69A C69  H69B 109.5      . . ?
O2   C69  H69C 109.5      . . ?
H69A C69  H69C 109.5      . . ?
H69B C69  H69C 109.5      . . ?
C69' O2'  H2'  109.5      . . ?
O2'  C69' H69D 109.5      . . ?
O2'  C69' H69E 109.5      . . ?
H69D C69' H69E 109.5      . . ?
O2'  C69' H69F 109.5      . . ?
H69D C69' H69F 109.5      . . ?
H69E C69' H69F 109.5      . . ?
C70  O3   H3   109.5      . . ?
O3   C70  H70A 109.5      . . ?
O3   C70  H70B 109.5      . . ?
H70A C70  H70B 109.5      . . ?
O3   C70  H70C 109.5      . . ?
H70A C70  H70C 109.5      . . ?
H70B C70  H70C 109.5      . . ?

loop_
_geom_torsion_atom_site_label_1
_geom_torsion_atom_site_label_2
_geom_torsion_atom_site_label_3
_geom_torsion_atom_site_label_4
_geom_torsion
_geom_torsion_site_symmetry_1
_geom_torsion_site_symmetry_2
_geom_torsion_site_symmetry_3
_geom_torsion_site_symmetry_4
_geom_torsion_publ_flag
C39  N1   N2   C41  -0.5(3)     . . . . ?
Ru1  N1   N2   C41  176.91(17)  . . . . ?
C39  N1   N2   B1   168.3(2)    . . . . ?
Ru1  N1   N2   B1   -14.4(3)    . . . . ?
C49  N3   N4   C51  0.7(3)      . . . . ?
Ru1  N3   N4   C51  -177.79(16) . . . . ?
C49  N3   N4   B1   -176.5(2)   . . . . ?
Ru1  N3   N4   B1   5.0(3)      . . . . ?
C59  N5   N6   C61  -2.1(3)     . . . . ?
Ru1  N5   N6   C61  172.45(16)  . . . . ?
C59  N5   N6   B1   178.5(2)    . . . . ?
Ru1  N5   N6   B1   -7.0(3)     . . . . ?
C51  N4   B1   N2   121.9(3)    . . . . ?
N3   N4   B1   N2   -61.6(3)    . . . . ?
C51  N4   B1   N6   -121.3(3)   . . . . ?
N3   N4   B1   N6   55.2(3)     . . . . ?
C41  N2   B1   N4   -126.5(3)   . . . . ?
N1   N2   B1   N4   67.5(3)     . . . . ?
C41  N2   B1   N6   115.9(3)    . . . . ?
N1   N2   B1   N6   -50.1(3)    . . . . ?
C61  N6   B1   N4   126.5(3)    . . . . ?
N5   N6   B1   N4   -54.2(3)    . . . . ?
C61  N6   B1   N2   -116.0(3)   . . . . ?
N5   N6   B1   N2   63.2(3)     . . . . ?
C5   C1   C2   C3   0.7(3)      . . . . ?
C6   C1   C2   C3   -171.0(2)   . . . . ?
Ru1  C1   C2   C3   61.27(17)   . . . . ?
C5   C1   C2   C33  171.1(2)    . . . . ?
C6   C1   C2   C33  -0.6(4)     . . . . ?
Ru1  C1   C2   C33  -128.3(3)   . . . . ?
C5   C1   C2   Ru1  -60.56(18)  . . . . ?
C6   C1   C2   Ru1  127.8(3)    . . . . ?
C1   C2   C3   C4   2.0(3)      . . . . ?
C33  C2   C3   C4   -167.5(3)   . . . . ?
Ru1  C2   C3   C4   63.62(17)   . . . . ?
C1   C2   C3   C27  179.1(2)    . . . . ?
C33  C2   C3   C27  9.6(4)      . . . . ?
Ru1  C2   C3   C27  -119.3(3)   . . . . ?
C1   C2   C3   Ru1  -61.61(18)  . . . . ?
C33  C2   C3   Ru1  128.9(3)    . . . . ?
C2   C3   C4   C5   -3.9(3)     . . . . ?
C27  C3   C4   C5   178.9(2)    . . . . ?
Ru1  C3   C4   C5   57.92(17)   . . . . ?
C2   C3   C4   C21  164.7(2)    . . . . ?
C27  C3   C4   C21  -12.4(4)    . . . . ?
Ru1  C3   C4   C21  -133.5(3)   . . . . ?
C2   C3   C4   Ru1  -61.86(17)  . . . . ?
C27  C3   C4   Ru1  121.0(3)    . . . . ?
C2   C1   C5   C4   -3.1(3)     . . . . ?
C6   C1   C5   C4   168.1(3)    . . . . ?
Ru1  C1   C5   C4   -63.32(17)  . . . . ?
C2   C1   C5   C14  -174.3(2)   . . . . ?
C6   C1   C5   C14  -3.0(4)     . . . . ?
Ru1  C1   C5   C14  125.5(3)    . . . . ?
C2   C1   C5   Ru1  60.19(18)   . . . . ?
C6   C1   C5   Ru1  -128.5(3)   . . . . ?
C3   C4   C5   C1   4.4(3)      . . . . ?
C21  C4   C5   C1   -164.5(2)   . . . . ?
Ru1  C4   C5   C1   62.01(17)   . . . . ?
C3   C4   C5   C14  175.6(2)    . . . . ?
C21  C4   C5   C14  6.8(4)      . . . . ?
Ru1  C4   C5   C14  -126.7(3)   . . . . ?
C3   C4   C5   Ru1  -57.65(18)  . . . . ?
C21  C4   C5   Ru1  133.5(3)    . . . . ?
C2   C1   C6   C11  -59.0(4)    . . . . ?
C5   C1   C6   C11  130.9(3)    . . . . ?
Ru1  C1   C6   C11  33.6(4)     . . . . ?
C2   C1   C6   C7   117.6(3)    . . . . ?
C5   C1   C6   C7   -52.5(4)    . . . . ?
Ru1  C1   C6   C7   -149.8(3)   . . . . ?
C11  C6   C7   C8   0.1(5)      . . . . ?
C1   C6   C7   C8   -176.6(4)   . . . . ?
C6   C7   C8   C9   -0.3(7)     . . . . ?
C6   C7   C8   C12' 169.7(6)    . . . . ?
C6   C7   C8   C12  -174.6(5)   . . . . ?
C9   C8   C12  F2   93.9(9)     . . . . ?
C7   C8   C12  F2   -91.7(9)    . . . . ?
C9   C8   C12  F3   -32.2(10)   . . . . ?
C7   C8   C12  F3   142.3(7)    . . . . ?
C9   C8   C12  F1   -149.2(7)   . . . . ?
C7   C8   C12  F1   25.3(10)    . . . . ?
C9   C8   C12' F1'  16.9(13)    . . . . ?
C7   C8   C12' F1'  -153.4(8)   . . . . ?
C9   C8   C12' F3'  -106.7(9)   . . . . ?
C7   C8   C12' F3'  83.0(10)    . . . . ?
C9   C8   C12' F2'  136.9(9)    . . . . ?
C7   C8   C12' F2'  -33.4(13)   . . . . ?
C7   C8   C9   C10  0.2(7)      . . . . ?
C12' C8   C9   C10  -169.8(6)   . . . . ?
C12  C8   C9   C10  174.4(5)    . . . . ?
C8   C9   C10  C11  0.1(6)      . . . . ?
C8   C9   C10  C13  -178.0(4)   . . . . ?
C9   C10  C11  C6   -0.2(5)     . . . . ?
C13  C10  C11  C6   177.9(3)    . . . . ?
C7   C6   C11  C10  0.1(5)      . . . . ?
C1   C6   C11  C10  176.7(3)    . . . . ?
C9   C10  C13  F5'  -169.3(11)  . . . . ?
C11  C10  C13  F5'  12.7(11)    . . . . ?
C9   C10  C13  F4   -9.0(8)     . . . . ?
C11  C10  C13  F4   172.9(7)    . . . . ?
C9   C10  C13  F6'  -43.7(8)    . . . . ?
C11  C10  C13  F6'  138.2(7)    . . . . ?
C9   C10  C13  F6   119.4(6)    . . . . ?
C11  C10  C13  F6   -58.6(7)    . . . . ?
C9   C10  C13  F4'  64.2(9)     . . . . ?
C11  C10  C13  F4'  -113.9(9)   . . . . ?
C9   C10  C13  F5   -128.3(5)   . . . . ?
C11  C10  C13  F5   53.7(6)     . . . . ?
C1   C5   C14  C15  92.2(4)     . . . . ?
C4   C5   C14  C15  -77.3(4)    . . . . ?
Ru1  C5   C14  C15  -173.6(3)   . . . . ?
C1   C5   C14  C19  -91.7(4)    . . . . ?
C4   C5   C14  C19  98.7(4)     . . . . ?
Ru1  C5   C14  C19  2.5(4)      . . . . ?
C19  C14  C15  C16  -0.2(6)     . . . . ?
C5   C14  C15  C16  176.0(4)    . . . . ?
C14  C15  C16  C17' -0.7(7)     . . . . ?
C14  C15  C16  C17  -0.7(7)     . . . . ?
C15  C16  C17  C18  1.5(7)      . . . . ?
C15  C16  C17  O1   -176.0(5)   . . . . ?
C18  C17  O1   C20  -3.4(8)     . . . . ?
C16  C17  O1   C20  174.1(6)    . . . . ?
C35  C36  O1'  C20' -3.9(15)    . . . . ?
C37  C36  O1'  C20' 169.4(11)   . . . . ?
C15  C16  C17' C18  1.5(7)      . . . . ?
C16  C17' C18  C19  -1.3(7)     . . . . ?
C16  C17  C18  C19  -1.3(7)     . . . . ?
O1   C17  C18  C19  176.3(4)    . . . . ?
C17' C18  C19  C14  0.4(6)      . . . . ?
C17  C18  C19  C14  0.4(6)      . . . . ?
C15  C14  C19  C18  0.4(5)      . . . . ?
C5   C14  C19  C18  -175.8(3)   . . . . ?
C3   C4   C21  C26  160.6(3)    . . . . ?
C5   C4   C21  C26  -32.5(4)    . . . . ?
Ru1  C4   C21  C26  63.6(4)     . . . . ?
C3   C4   C21  C22  -27.6(4)    . . . . ?
C5   C4   C21  C22  139.3(3)    . . . . ?
Ru1  C4   C21  C22  -124.6(3)   . . . . ?
C26  C21  C22  C23  -1.4(5)     . . . . ?
C4   C21  C22  C23  -173.6(3)   . . . . ?
C21  C22  C23  C24  0.8(5)      . . . . ?
C22  C23  C24  C25  0.6(6)      . . . . ?
C23  C24  C25  C26  -1.4(6)     . . . . ?
C24  C25  C26  C21  0.7(5)      . . . . ?
C22  C21  C26  C25  0.7(4)      . . . . ?
C4   C21  C26  C25  172.7(3)    . . . . ?
C4   C3   C27  C32  119.4(3)    . . . . ?
C2   C3   C27  C32  -57.1(4)    . . . . ?
Ru1  C3   C27  C32  -147.4(3)   . . . . ?
C4   C3   C27  C28  -57.8(4)    . . . . ?
C2   C3   C27  C28  125.6(3)    . . . . ?
Ru1  C3   C27  C28  35.3(4)     . . . . ?
C32  C27  C28  C29  -1.4(5)     . . . . ?
C3   C27  C28  C29  175.9(3)    . . . . ?
C27  C28  C29  C30  1.1(5)      . . . . ?
C28  C29  C30  C31  -0.8(7)     . . . . ?
C29  C30  C31  C32  0.9(8)      . . . . ?
C28  C27  C32  C31  1.5(6)      . . . . ?
C3   C27  C32  C31  -175.8(4)   . . . . ?
C30  C31  C32  C27  -1.3(7)     . . . . ?
C1   C2   C33  C34  81.6(4)     . . . . ?
C3   C2   C33  C34  -110.3(4)   . . . . ?
Ru1  C2   C33  C34  -11.4(4)    . . . . ?
C1   C2   C33  C38  -92.5(4)    . . . . ?
C3   C2   C33  C38  75.7(4)     . . . . ?
Ru1  C2   C33  C38  174.6(2)    . . . . ?
C38  C33  C34  C35  -0.3(5)     . . . . ?
C2   C33  C34  C35  -174.3(3)   . . . . ?
O1'  C36  C35  C34  173.5(6)    . . . . ?
C37  C36  C35  C34  0.0(7)      . . . . ?
C37  C36' C35  C34  0.0(7)      . . . . ?
C33  C34  C35  C36  0.0(6)      . . . . ?
C33  C34  C35  C36' 0.0(6)      . . . . ?
C35  C36  C37  C38  0.2(8)      . . . . ?
O1'  C36  C37  C38  -172.8(7)   . . . . ?
C35  C36' C37  C38  0.2(8)      . . . . ?
C34  C33  C38  C37  0.4(5)      . . . . ?
C2   C33  C38  C37  174.8(4)    . . . . ?
C36  C37  C38  C33  -0.4(7)     . . . . ?
C36' C37  C38  C33  -0.4(7)     . . . . ?
N2   N1   C39  C40  1.0(3)      . . . . ?
Ru1  N1   C39  C40  -175.89(19) . . . . ?
N1   C39  C40  C41  -1.2(3)     . . . . ?
N1   C39  C40  C45  177.6(3)    . . . . ?
N1   N2   C41  C42  179.6(3)    . . . . ?
B1   N2   C41  C42  12.5(5)     . . . . ?
N1   N2   C41  C40  -0.3(3)     . . . . ?
B1   N2   C41  C40  -167.3(3)   . . . . ?
C39  C40  C41  N2   0.9(3)      . . . . ?
C45  C40  C41  N2   -178.2(3)   . . . . ?
C39  C40  C41  C42  -179.0(3)   . . . . ?
C45  C40  C41  C42  2.0(4)      . . . . ?
N2   C41  C42  C43  179.9(3)    . . . . ?
C40  C41  C42  C43  -0.3(4)     . . . . ?
C43  C44  C45  C40  -0.5(6)     . . . . ?
C41  C40  C45  C44  -1.6(5)     . . . . ?
C39  C40  C45  C44  179.8(4)    . . . . ?
C41  C42  C43  C44  -1.8(5)     . . . . ?
C41  C42  C43  C46" 173.3(3)    . . . . ?
C41  C42  C43  C46  173.3(3)    . . . . ?
C41  C42  C43  C46' -156.2(7)   . . . . ?
C45  C44  C43  C42  2.2(6)      . . . . ?
C45  C44  C43  C46" -172.9(4)   . . . . ?
C45  C44  C43  C46  -172.9(4)   . . . . ?
C45  C44  C43  C46' 156.8(8)    . . . . ?
C42  C43  C46  S1   125.3(4)    . . . . ?
C44  C43  C46  S1   -59.6(5)    . . . . ?
C43  C46  S1   C47  147.1(6)    . . . . ?
C46  S1   C47  C48  54.3(14)    . . . . ?
C42  C43  C46' S1'  -99.6(13)   . . . . ?
C44  C43  C46' S1'  105.1(13)   . . . . ?
C43  C46' S1'  C47' -168.4(15)  . . . . ?
C46' S1'  C47' C48' 82(3)       . . . . ?
C42  C43  C46" S1"  111.5(5)    . . . . ?
C44  C43  C46" S1"  -73.4(5)    . . . . ?
C43  C46" S1"  C47" 169.2(6)    . . . . ?
C46" S1"  C47" C48" -44.7(13)   . . . . ?
N4   N3   C49  C50  -1.2(3)     . . . . ?
Ru1  N3   C49  C50  177.13(18)  . . . . ?
N3   C49  C50  C51  1.2(3)      . . . . ?
N3   C49  C50  C55  -178.2(3)   . . . . ?
N3   N4   C51  C50  0.0(3)      . . . . ?
B1   N4   C51  C50  176.7(3)    . . . . ?
N3   N4   C51  C52  179.6(3)    . . . . ?
B1   N4   C51  C52  -3.7(5)     . . . . ?
C49  C50  C51  N4   -0.7(3)     . . . . ?
C55  C50  C51  N4   178.8(2)    . . . . ?
C49  C50  C51  C52  179.7(2)    . . . . ?
C55  C50  C51  C52  -0.8(4)     . . . . ?
N4   C51  C52  C53  -179.2(3)   . . . . ?
C50  C51  C52  C53  0.3(4)      . . . . ?
C51  C52  C53  C54  0.5(4)      . . . . ?
C51  C52  C53  C56  178.8(2)    . . . . ?
C52  C53  C54  C55  -1.0(4)     . . . . ?
C56  C53  C54  C55  -179.2(3)   . . . . ?
C53  C54  C55  C50  0.6(5)      . . . . ?
C49  C50  C55  C54  179.6(3)    . . . . ?
C51  C50  C55  C54  0.3(4)      . . . . ?
C52  C53  C56  S2   -108.3(3)   . . . . ?
C54  C53  C56  S2   70.0(3)     . . . . ?
C53  C56  S2   C57  54.4(3)     . . . . ?
C56  S2   C57  C58  67.6(3)     . . . . ?
N6   N5   C59  C60  1.6(3)      . . . . ?
Ru1  N5   C59  C60  -171.99(19) . . . . ?
N5   C59  C60  C65  177.5(4)    . . . . ?
N5   C59  C60  C61  -0.5(3)     . . . . ?
N5   N6   C61  C60  1.8(3)      . . . . ?
B1   N6   C61  C60  -178.9(2)   . . . . ?
N5   N6   C61  C62  -177.0(2)   . . . . ?
B1   N6   C61  C62  2.3(4)      . . . . ?
C65  C60  C61  N6   -179.2(3)   . . . . ?
C59  C60  C61  N6   -0.8(3)     . . . . ?
C65  C60  C61  C62  -0.3(4)     . . . . ?
C59  C60  C61  C62  178.1(2)    . . . . ?
N6   C61  C62  C63  178.5(2)    . . . . ?
C60  C61  C62  C63  -0.1(4)     . . . . ?
C61  C62  C63  C64  0.5(4)      . . . . ?
C61  C62  C63  C66' -179.9(2)   . . . . ?
C61  C62  C63  C66  -179.9(2)   . . . . ?
C62  C63  C64  C65  -0.5(5)     . . . . ?
C66' C63  C64  C65  179.9(3)    . . . . ?
C66  C63  C64  C65  179.9(3)    . . . . ?
C63  C64  C65  C60  0.1(6)      . . . . ?
C61  C60  C65  C64  0.2(5)      . . . . ?
C59  C60  C65  C64  -177.5(4)   . . . . ?
C62  C63  C66  S3   -71.4(7)    . . . . ?
C64  C63  C66  S3   108.2(7)    . . . . ?
C63  C66  S3   C67  -63.8(12)   . . . . ?
C66  S3   C67  C68  176.4(16)   . . . . ?
C62  C63  C66' S3'  -74.6(4)    . . . . ?
C64  C63  C66' S3'  105.0(4)    . . . . ?
C63  C66' S3'  C67' -56.7(5)    . . . . ?
C66' S3'  C67' C68' -178.4(7)   . . . . ?

_shelx_res_file
;
TITL THE-18-1_a.res in P-1
    THE-18-1_a.res
    created by SHELXL-2019/3 at 17:43:18 on 24-Jan-2025
CELL 0.71073 11.98030 14.34490 20.31760 86.5640 86.8385 71.1262
ZERR 2.00 0.00040 0.00050 0.00060 0.0011 0.0011 0.0011
LATT 1
SFAC C  H  B  N  O  F  S  Ru
UNIT 138 126 2 12 4 12 6 2
OMIT 0 1 3
OMIT 1 -1 3
OMIT 2 4 4
OMIT 2 0 0
OMIT -1 1 4
OMIT -1 0 3
OMIT 2 3 3
OMIT 0 0 1
LIST 4
L.S. 10
ACTA
EXYZ C46 C46"
EADP C46 C46"
RIGU C46 > C48"
SIMU 0.01 C46 > C48"
BOND $H
FMAP 2
PLAN 20
RIGU O2 > C70
SIMU 0.005 O2 > C70
DFIX 1.40 0.01 O2 C69
RIGU C66 > C68'
SIMU 0.01 C66 > C68'
EXYZ C66 C66'
EADP C66 C66'
RIGU C17 > C17'
SIMU 0.01 C17 > C17'
EXYZ C17 C17'
EADP C17 C17'
EXYZ C36 C36'
EADP C36 C36'
RIGU C12 > F3'
SIMU 0.005 C8 > F3'
ISOR 0.001 F3 F3'
RIGU C13 > F6'
SIMU 0.01 C13 > F6'
SIZE 0.04 0.08 0.14
CONF
TEMP -80.160
WGHT    0.070000    2.801000
FVAR       0.11207   0.62473   0.57080   0.66943   0.31044
RU1   8    0.334467    0.792969    0.743806    11.00000    0.02803    0.02309 =
         0.02032    0.00217    0.00146   -0.00853
N1    4    0.503894    0.680102    0.734188    11.00000    0.03200    0.02782 =
         0.02337    0.00245   -0.00033   -0.01055
N2    4    0.575345    0.680122    0.679105    11.00000    0.02576    0.02633 =
         0.02631    0.00048    0.00054   -0.00746
N3    4    0.408456    0.888471    0.684658    11.00000    0.03216    0.02671 =
         0.02567    0.00010    0.00252   -0.01258
N4    4    0.491176    0.852945    0.634860    11.00000    0.02997    0.02620 =
         0.02480    0.00218    0.00240   -0.01282
N5    4    0.314901    0.745130    0.648161    11.00000    0.02776    0.02897 =
         0.02471    0.00103    0.00173   -0.00959
N6    4    0.409408    0.723565    0.603165    11.00000    0.02775    0.02620 =
         0.02139    0.00121   -0.00006   -0.01112
B1    3    0.522939    0.744768    0.618176    11.00000    0.02665    0.02655 =
         0.02374    0.00089    0.00048   -0.00936
H1    2    0.584595    0.729856    0.574255    11.00000    0.01698
C1    1    0.317340    0.780927    0.850348    11.00000    0.03755    0.02927 =
         0.02125    0.00091    0.00374   -0.00944
C2    1    0.287010    0.882672    0.828814    11.00000    0.03699    0.02773 =
         0.02282   -0.00033    0.00347   -0.00960
C3    1    0.185988    0.904917    0.787098    11.00000    0.03319    0.02801 =
         0.02470   -0.00208    0.00500   -0.00897
C4    1    0.153144    0.816902    0.785581    11.00000    0.03277    0.02884 =
         0.02420    0.00121    0.00632   -0.00956
C5    1    0.238061    0.738316    0.822251    11.00000    0.03339    0.02879 =
         0.02404    0.00309    0.00708   -0.00963
C6    1    0.405080    0.734819    0.901344    11.00000    0.04304    0.03095 =
         0.02581    0.00263    0.00096   -0.00744
C7    1    0.367858    0.696252    0.959934    11.00000    0.05007    0.05545 =
         0.03232    0.01353    0.00161   -0.00892
AFIX  43
H7    2    0.288547    0.696493    0.965809    11.00000   -1.20000
AFIX   0
SAME C8 C12 F2 F3 F1
SAME C8 C12' F1' F2' F3'
C8    1    0.446841    0.657609    1.009517    11.00000    0.07253    0.08965 =
         0.03442    0.02744   -0.00926   -0.02058
PART 1 31
C12   1    0.404978    0.608515    1.069434    31.00000    0.09192    0.10821 =
         0.04837    0.03294   -0.00506   -0.02829
F1    6    0.316636    0.571676    1.059876    31.00000    0.08997    0.13271 =
         0.06181    0.05350   -0.00762   -0.04895
F2    6    0.361206    0.669954    1.114140    31.00000    0.14473    0.13987 =
         0.05823    0.01502    0.01946   -0.02732
F3    6    0.485696    0.530231    1.093221    31.00000    0.09481    0.09706 =
         0.08075    0.04763   -0.00862   -0.02909
PART 2 -31
C12'  1    0.399994    0.632327    1.076449   -31.00000    0.09118    0.11173 =
         0.04639    0.02961   -0.00204   -0.02424
F1'   6    0.460772    0.634421    1.126522   -31.00000    0.09895    0.16272 =
         0.03175    0.03002   -0.00510   -0.03045
F2'   6    0.292867    0.689713    1.095387   -31.00000    0.07539    0.13629 =
         0.04976    0.04432    0.00568   -0.01484
F3'   6    0.387376    0.544380    1.076434   -31.00000    0.11793    0.11749 =
         0.10758    0.00663    0.00387   -0.03628
PART 0
C9    1    0.562471    0.655600    1.002759    11.00000    0.06104    0.06244 =
         0.03908    0.01095   -0.01593   -0.00614
AFIX  43
H9    2    0.615503    0.628637    1.037268    11.00000   -1.20000
AFIX   0
C10   1    0.599974    0.693616    0.944722    11.00000    0.04925    0.04562 =
         0.03976   -0.00024   -0.00784   -0.01263
C11   1    0.521887    0.732775    0.894844    11.00000    0.04785    0.03700 =
         0.02868    0.00075   -0.00275   -0.01252
AFIX  43
H11   2    0.548728    0.758837    0.855283    11.00000   -1.20000
AFIX   0

SAME C13 F4' > F6'
C13   1    0.724479    0.689912    0.934578    11.00000    0.05784    0.07602 =
         0.06126   -0.00097   -0.01809   -0.02153
PART 1 21
F4    6    0.791632    0.662329    0.984954    21.00000    0.06782    0.18473 =
         0.08618    0.04490   -0.03732   -0.04305
F5    6    0.732435    0.780335    0.915963    21.00000    0.08100    0.08363 =
         0.12514   -0.01396    0.01144   -0.04349
F6    6    0.778845    0.638817    0.883154    21.00000    0.05216    0.13358 =
         0.11957   -0.06632    0.02148   -0.03118
PART 2 -21
F4'   6    0.794136    0.595675    0.933423   -21.00000    0.05220    0.08942 =
         0.16160   -0.02788    0.01680   -0.01572
F5'   6    0.748486    0.738775    0.885840   -21.00000    0.06521    0.15621 =
         0.09266    0.04548   -0.01086   -0.03764
F6'   6    0.757836    0.715778    0.989788   -21.00000    0.06579    0.11444 =
         0.10478   -0.03786   -0.03453   -0.02691
PART 0
C14   1    0.231809    0.636959    0.836542    11.00000    0.04030    0.03126 =
         0.03038    0.00561   -0.00084   -0.01324
C15   1    0.155244    0.619525    0.885753    11.00000    0.07372    0.04724 =
         0.04563    0.00212    0.01787   -0.02910
AFIX  43
H15   2    0.110029    0.671732    0.912457    11.00000   -1.20000
AFIX   0
C16   1    0.144009    0.525632    0.896417    11.00000    0.10886    0.06654 =
         0.05847    0.01548    0.01825   -0.05142
AFIX  43
H16   2    0.092046    0.513983    0.930561    11.00000   -1.20000
AFIX   0

PART 1 41
C17   1    0.208325    0.450416    0.857377    41.00000    0.09468    0.03767 =
         0.07764    0.01734   -0.01370   -0.03441
O1    5    0.193904    0.358488    0.863985    41.00000    0.13009    0.04597 =
         0.07806    0.01322    0.00568   -0.05089
C20   1    0.252857    0.281707    0.819146    41.00000    0.14542    0.03455 =
         0.10026    0.00380   -0.00071   -0.03606
AFIX 133
H20A  2    0.337606    0.272704    0.816632    41.00000   -1.50000
H20B  2    0.220578    0.300443    0.775219    41.00000   -1.50000
H20C  2    0.240370    0.219899    0.835176    41.00000   -1.50000
AFIX   0
C36'  1    0.442489    1.069469    0.919743    41.00000    0.12642    0.06594 =
         0.06563   -0.00701   -0.02903   -0.05758
AFIX  43
H36'  2    0.476948    1.109811    0.941322    41.00000   -1.20000
AFIX   0
PART 0
PART 2 -41
C36   1    0.442489    1.069469    0.919743   -41.00000    0.12642    0.06594 =
         0.06563   -0.00701   -0.02903   -0.05758
O1'   5    0.503990    1.117072    0.951809   -41.00000    0.13542    0.06760 =
         0.07322   -0.01837   -0.03147   -0.05183
C20'  1    0.620816    1.109109    0.936627   -41.00000    0.13998    0.07565 =
         0.07384   -0.00878   -0.03625   -0.06059
AFIX 133
H20D  2    0.629019    1.130116    0.890326   -41.00000   -1.50000
H20E  2    0.670606    1.040399    0.943773   -41.00000   -1.50000
H20F  2    0.645443    1.151180    0.965045   -41.00000   -1.50000
AFIX   0
C17'  1    0.208325    0.450416    0.857377   -41.00000    0.09468    0.03767 =
         0.07764    0.01734   -0.01370   -0.03441
AFIX  43
H17'  2    0.199173    0.387130    0.864030   -41.00000   -1.20000
AFIX   0
PART 0
C18   1    0.285690    0.465620    0.808848    11.00000    0.05891    0.03195 =
         0.07557   -0.00216   -0.00839   -0.01293
AFIX  43
H18   2    0.331154    0.412946    0.782579    11.00000   -1.20000
AFIX   0
C19   1    0.296797    0.558865    0.798557    11.00000    0.04187    0.03383 =
         0.04684   -0.00052    0.00101   -0.01407
AFIX  43
H19   2    0.350023    0.569474    0.764789    11.00000   -1.20000
AFIX   0

C21   1    0.039454    0.811408    0.762583    11.00000    0.03336    0.03586 =
         0.03015    0.00303    0.00636   -0.01251
C22   1   -0.062850    0.893376    0.766878    11.00000    0.03677    0.04079 =
         0.04924    0.00010    0.00639   -0.01291
AFIX  43
H22   2   -0.057506    0.954085    0.780238    11.00000   -1.20000
AFIX   0
C23   1   -0.171579    0.887441    0.751993    11.00000    0.03414    0.05350 =
         0.06781    0.00331    0.00524   -0.01103
AFIX  43
H23   2   -0.239729    0.944175    0.754703    11.00000   -1.20000
AFIX   0
C24   1   -0.181784    0.800333    0.733359    11.00000    0.03937    0.06807 =
         0.06720    0.00543   -0.00114   -0.02634
AFIX  43
H24   2   -0.256542    0.796842    0.722771    11.00000   -1.20000
AFIX   0
C25   1   -0.083499    0.718302    0.730093    11.00000    0.05033    0.05406 =
         0.05632   -0.00035   -0.00115   -0.03129
AFIX  43
H25   2   -0.090778    0.657579    0.718115    11.00000   -1.20000
AFIX   0
C26   1    0.026485    0.723129    0.744115    11.00000    0.04124    0.03969 =
         0.04210    0.00050    0.00220   -0.01663
AFIX  43
H26   2    0.093844    0.665793    0.741144    11.00000   -1.20000
AFIX   0
C27   1    0.122945    1.001819    0.754411    11.00000    0.03146    0.02710 =
         0.03308    0.00300    0.00202   -0.00846
C28   1    0.107676    1.010000    0.686282    11.00000    0.03467    0.03724 =
         0.03578    0.00274    0.00074   -0.01047
AFIX  43
H28   2    0.142359    0.953976    0.660536    11.00000   -1.20000
AFIX   0
C29   1    0.042905    1.098327    0.655789    11.00000    0.05235    0.04537 =
         0.04403    0.01489   -0.00442   -0.01276
AFIX  43
H29   2    0.032055    1.102680    0.609604    11.00000   -1.20000
AFIX   0
C30   1   -0.006044    1.180470    0.693294    11.00000    0.08075    0.03556 =
         0.06995    0.01684   -0.01289   -0.00280
AFIX  43
H30   2   -0.049741    1.241535    0.672545    11.00000   -1.20000
AFIX   0
C31   1    0.008165    1.174175    0.760021    11.00000    0.09972    0.03283 =
         0.06435   -0.00484   -0.00572    0.00807
AFIX  43
H31   2   -0.026694    1.230599    0.785377    11.00000   -1.20000
AFIX   0
C32   1    0.073509    1.085400    0.790881    11.00000    0.07449    0.03151 =
         0.04185   -0.00390   -0.00128   -0.00164
AFIX  43
H32   2    0.084362    1.081918    0.837038    11.00000   -1.20000
AFIX   0
C33   1    0.340991    0.951424    0.856667    11.00000    0.05120    0.03196 =
         0.02689    0.00156   -0.00569   -0.01422
C34   1    0.450918    0.957564    0.836174    11.00000    0.05743    0.04726 =
         0.03503    0.00089   -0.00722   -0.02442
AFIX  43
H34   2    0.492356    0.920811    0.799966    11.00000   -1.20000
AFIX   0
C35   1    0.501611    1.016734    0.867799    11.00000    0.08411    0.07376 =
         0.05497    0.00807   -0.01999   -0.05121
AFIX  43
H35   2    0.576918    1.020237    0.853202    11.00000   -1.20000
AFIX   0

C37   1    0.334002    1.064976    0.941186    11.00000    0.11007    0.06498 =
         0.06034   -0.02864   -0.00082   -0.03343
AFIX  43
H37   2    0.293512    1.102240    0.977402    11.00000   -1.20000
AFIX   0
C38   1    0.282681    1.005718    0.909934    11.00000    0.07208    0.05084 =
         0.04211   -0.01548    0.00296   -0.02008
AFIX  43
H38   2    0.207547    1.002497    0.925156    11.00000   -1.20000
AFIX   0
C39   1    0.561554    0.606198    0.774529    11.00000    0.04040    0.02754 =
         0.02759    0.00443   -0.00259   -0.00838
AFIX  43
H39   2    0.531219    0.589154    0.816051    11.00000   -1.20000
AFIX   0
C40   1    0.674085    0.556619    0.747060    11.00000    0.03916    0.02386 =
         0.03547   -0.00029   -0.00574   -0.00727
C41   1    0.678732    0.605716    0.685790    11.00000    0.03115    0.02336 =
         0.03320   -0.00464   -0.00334   -0.00848
C42   1    0.777588    0.576691    0.642467    11.00000    0.03142    0.03852 =
         0.04022   -0.00659    0.00138   -0.00845
AFIX  43
H42   2    0.779442    0.610494    0.600967    11.00000   -1.20000
AFIX   0
C44   1    0.868919    0.449881    0.724759    11.00000    0.04621    0.03476 =
         0.06857   -0.00030   -0.00921    0.00752
AFIX  43
H44   2    0.936313    0.396857    0.737775    11.00000   -1.20000
AFIX   0
C45   1    0.772973    0.477190    0.767152    11.00000    0.04766    0.03174 =
         0.05065    0.00535   -0.00742    0.00068
AFIX  43
H45   2    0.772636    0.443803    0.808943    11.00000   -1.20000
AFIX   0
SAME C43 C46' > C48'
SAME C43 C46" > C48"
C43   1    0.871679    0.497702    0.662079    11.00000    0.03506    0.04486 =
         0.05750   -0.01176    0.00179   -0.00217
PART 1 10.4
C46   1    0.974429    0.456506    0.614555    10.40000    0.03647    0.06615 =
         0.06383   -0.02739   -0.00163   -0.00731
AFIX  23
H46A  2    0.964199    0.497850    0.573117    10.40000   -1.20000
H46B  2    0.980282    0.388615    0.603859    10.40000   -1.20000
AFIX   0
S1    7    1.107848    0.456240    0.654706    10.40000    0.03323    0.07381 =
         0.06535   -0.01481   -0.00845   -0.01438
C47   1    1.214979    0.351823    0.623455    10.40000    0.04819    0.09742 =
         0.09585   -0.01644    0.01238   -0.00927
AFIX  23
H47A  2    1.292075    0.348232    0.640628    10.40000   -1.20000
H47B  2    1.196117    0.292823    0.641575    10.40000   -1.20000
AFIX   0
C48   1    1.229337    0.345566    0.549892    10.40000    0.05095    0.10894 =
         0.09858   -0.01248    0.02549    0.00409
AFIX 133
H48A  2    1.160987    0.332789    0.532825    10.40000   -1.50000
H48B  2    1.301354    0.291831    0.538588    10.40000   -1.50000
H48C  2    1.235054    0.407989    0.530194    10.40000   -1.50000
AFIX   0
PART 2 10.2
C46'  1    0.995046    0.489921    0.630650    10.20000    0.04674    0.08273 =
         0.08103   -0.02420    0.00334   -0.01243
AFIX  23
H46C  2    1.056349    0.466331    0.664016    10.20000   -1.20000
H46D  2    0.996119    0.554904    0.611810    10.20000   -1.20000
AFIX   0
S1'   7    1.020338    0.404278    0.567806    10.20000    0.07008    0.11002 =
         0.08460   -0.02325    0.00618   -0.02519
C47'  1    1.172186    0.377816    0.544564    10.20000    0.05541    0.10269 =
         0.09328   -0.01276    0.01825   -0.00822
AFIX  23
H47C  2    1.185790    0.354299    0.499066    10.20000   -1.20000
H47D  2    1.193074    0.439174    0.544665    10.20000   -1.20000
AFIX   0
C48'  1    1.252120    0.300237    0.590559    10.20000    0.04857    0.10407 =
         0.09919   -0.01410    0.02040    0.00171
AFIX 133
H48D  2    1.205353    0.286765    0.628848    10.20000   -1.50000
H48E  2    1.313722    0.324509    0.605415    10.20000   -1.50000
H48F  2    1.288787    0.239452    0.567050    10.20000   -1.50000
AFIX   0
PART 3 10.4
C46"  1    0.974429    0.456506    0.614555    10.40000    0.03647    0.06615 =
         0.06383   -0.02739   -0.00163   -0.00731
AFIX  23
H46E  2    0.954092    0.487117    0.569974    10.40000   -1.20000
H46F  2    0.990673    0.384561    0.612228    10.40000   -1.20000
AFIX   0
S1"   7    1.103200    0.479264    0.639473    10.40000    0.04984    0.08326 =
         0.10597   -0.04044    0.02348   -0.03006
C47"  1    1.216721    0.405256    0.586919    10.40000    0.03620    0.08867 =
         0.08964   -0.01645    0.02112   -0.01478
AFIX  23
H47E  2    1.211428    0.439525    0.542867    10.40000   -1.20000
H47F  2    1.293731    0.401130    0.604459    10.40000   -1.20000
AFIX   0
C48"  1    1.216200    0.299496    0.577931    10.40000    0.05234    0.08714 =
         0.10235   -0.00538    0.01011    0.00902
AFIX 133
H48G  2    1.204521    0.268862    0.621053    10.40000   -1.50000
H48H  2    1.291794    0.260800    0.557571    10.40000   -1.50000
H48I  2    1.151951    0.301564    0.549453    10.40000   -1.50000
AFIX   0
PART 0
PART 0
C49   1    0.391304    0.984420    0.687158    11.00000    0.03624    0.02767 =
         0.03120   -0.00029    0.00168   -0.01195
AFIX  43
H49   2    0.337166    1.027005    0.716852    11.00000   -1.20000
AFIX   0
C50   1    0.464294    1.014199    0.639819    11.00000    0.03179    0.02583 =
         0.03343    0.00472   -0.00327   -0.01179
C51   1    0.526300    0.928080    0.606948    11.00000    0.02579    0.02740 =
         0.02832    0.00635   -0.00542   -0.01232
C52   1    0.609182    0.927828    0.554993    11.00000    0.02734    0.03191 =
         0.02698    0.00442   -0.00347   -0.01241
AFIX  43
H52   2    0.650266    0.869211    0.532973    11.00000   -1.20000
AFIX   0
C53   1    0.628543    1.015913    0.537233    11.00000    0.02881    0.04068 =
         0.03297    0.01472   -0.00972   -0.01860
C54   1    0.567118    1.102245    0.571049    11.00000    0.04354    0.03154 =
         0.04923    0.01345   -0.00755   -0.02129
AFIX  43
H54   2    0.582815    1.161772    0.558441    11.00000   -1.20000
AFIX   0
C55   1    0.485953    1.102959    0.621243    11.00000    0.04361    0.02727 =
         0.04603    0.00238   -0.00043   -0.01557
AFIX  43
H55   2    0.445267    1.161920    0.642990    11.00000   -1.20000
AFIX   0
C56   1    0.717350    1.019740    0.483307    11.00000    0.03204    0.05150 =
         0.03751    0.02058   -0.00756   -0.02171
AFIX  23
H56A  2    0.680856    1.075060    0.451644    11.00000   -1.20000
H56B  2    0.739771    0.957914    0.459290    11.00000   -1.20000
AFIX   0
S2    7    0.849175    1.035569    0.513758    11.00000    0.03909    0.07034 =
         0.05824    0.01830   -0.00828   -0.03465
C57   1    0.891953    0.933768    0.574041    11.00000    0.04551    0.10302 =
         0.05469    0.03262   -0.02168   -0.03800
AFIX  23
H57A  2    0.956473    0.940676    0.599736    11.00000   -1.20000
H57B  2    0.823952    0.938126    0.605067    11.00000   -1.20000
AFIX   0
C58   1    0.932029    0.834297    0.545727    11.00000    0.04858    0.08057 =
         0.09129    0.04529   -0.01608   -0.01909
AFIX 137
H58A  2    1.002946    0.827189    0.517406    11.00000   -1.50000
H58B  2    0.869356    0.826820    0.519580    11.00000   -1.50000
H58C  2    0.950130    0.783490    0.581581    11.00000   -1.50000
AFIX   0
C59   1    0.229022    0.722151    0.622560    11.00000    0.02925    0.04432 =
         0.03280   -0.00241    0.00018   -0.01558
AFIX  43
H59   2    0.153349    0.731340    0.643200    11.00000   -1.20000
AFIX   0
C60   1    0.265418    0.681777    0.559868    11.00000    0.03345    0.03747 =
         0.03248   -0.00120   -0.00237   -0.01470
C61   1    0.381680    0.683442    0.549938    11.00000    0.03108    0.02106 =
         0.02475    0.00335   -0.00301   -0.00871
C62   1    0.450163    0.646035    0.493080    11.00000    0.03606    0.02451 =
         0.02662    0.00173   -0.00020   -0.00988
AFIX  43
H62   2    0.528735    0.647496    0.486634    11.00000   -1.20000
AFIX   0
C63   1    0.399372    0.607240    0.447105    11.00000    0.04996    0.02720 =
         0.03093   -0.00149   -0.00233   -0.01494
C64   1    0.282018    0.606353    0.457278    11.00000    0.05820    0.05738 =
         0.04069   -0.01353   -0.00540   -0.03206
AFIX  43
H64   2    0.248653    0.579692    0.424704    11.00000   -1.20000
AFIX   0
C65   1    0.214942    0.642492    0.512310    11.00000    0.04576    0.06547 =
         0.04243   -0.01288   -0.00479   -0.03043
AFIX  43
H65   2    0.136287    0.641060    0.518210    11.00000   -1.20000
AFIX   0
SAME C66' > C68'
PART 1 51
C66   1    0.467658    0.565743    0.385062    51.00000    0.06328    0.03494 =
         0.03465   -0.00984    0.00295   -0.01819
AFIX  23
H66A  2    0.424303    0.527509    0.364537    51.00000   -1.20000
H66B  2    0.544611    0.518561    0.398114    51.00000   -1.20000
AFIX   0
S3    7    0.496312    0.650626    0.322747    51.00000    0.07950    0.04596 =
         0.04076   -0.00447    0.00809   -0.00845
C67   1    0.347340    0.719663    0.299691    51.00000    0.07194    0.05810 =
         0.04231   -0.00276    0.00360   -0.01303
AFIX  23
H67A  2    0.310380    0.675583    0.280368    51.00000   -1.20000
H67B  2    0.299094    0.748678    0.339050    51.00000   -1.20000
AFIX   0
C68   1    0.353730    0.801682    0.248923    51.00000    0.08039    0.07090 =
         0.05440    0.00966   -0.00950   -0.00592
AFIX 133
H68A  2    0.397046    0.772147    0.208966    51.00000   -1.50000
H68B  2    0.394593    0.842574    0.267584    51.00000   -1.50000
H68C  2    0.273628    0.842668    0.237822    51.00000   -1.50000
AFIX   0
PART 2 -51
C66'  1    0.467658    0.565743    0.385062   -51.00000    0.06328    0.03494 =
         0.03465   -0.00984    0.00295   -0.01819
AFIX  23
H66C  2    0.427349    0.525165    0.364485   -51.00000   -1.20000
H66D  2    0.547506    0.522312    0.396626   -51.00000   -1.20000
AFIX   0
S3'   7    0.481069    0.662484    0.325815   -51.00000    0.05596    0.04030 =
         0.03278   -0.00519    0.00882   -0.01651
C67'  1    0.327448    0.733888    0.314839   -51.00000    0.06430    0.05376 =
         0.04434   -0.00129   -0.00526   -0.00881
AFIX  23
H67C  2    0.284791    0.691082    0.299421   -51.00000   -1.20000
H67D  2    0.290348    0.760177    0.357523   -51.00000   -1.20000
AFIX   0
C68'  1    0.318583    0.818853    0.264476   -51.00000    0.08381    0.07014 =
         0.05793    0.01428   -0.01063   -0.00996
AFIX 133
H68D  2    0.344459    0.792607    0.220776   -51.00000   -1.50000
H68E  2    0.369045    0.856196    0.277029   -51.00000   -1.50000
H68F  2    0.236544    0.862391    0.263239   -51.00000   -1.50000
AFIX   0
PART 0
SAME O2' C69'
SAME O3 C70
PART 1 10.3
O2    5    0.045557    0.635302    0.078903    10.30000    0.08365    0.19888 =
         0.13355   -0.02679    0.00453   -0.02739
AFIX 147
H2    2    0.096731    0.637262    0.104957    10.30000   -1.50000
AFIX   0
C69   1   -0.021971    0.730160    0.060530    10.30000    0.07204    0.18641 =
         0.13127   -0.04644   -0.02297   -0.00130
AFIX 133
H69A  2   -0.068210    0.762399    0.098965    10.30000   -1.50000
H69B  2   -0.075458    0.728041    0.026269    10.30000   -1.50000
H69C  2    0.029816    0.767382    0.043310    10.30000   -1.50000
AFIX   0

PART 2 10.4
O2'   5    0.952997    0.167083    1.000631    10.40000    0.09540    0.12390 =
         0.11514   -0.03403   -0.02294   -0.04653
AFIX 147
H2'   2    0.965212    0.127367    0.970237    10.40000   -1.50000
AFIX   0
C69'  1    1.023769    0.120684    1.054940    10.40000    0.11456    0.13124 =
         0.11964   -0.02393    0.00909   -0.03737
AFIX 133
H69D  2    1.063014    0.165182    1.070318    10.40000   -1.50000
H69E  2    1.083371    0.059612    1.040992    10.40000   -1.50000
H69F  2    0.973608    0.105340    1.090869    10.40000   -1.50000
AFIX   0
PART 3 10.3
O3    5    0.908904    0.017407    0.940654    10.30000    0.08035    0.10745 =
         0.06058   -0.00957    0.00066   -0.03773
AFIX 147
H3    2    0.915800   -0.034335    0.964023    10.30000   -1.50000
AFIX   0
C70   1    0.800396    0.047612    0.910982    10.30000    0.08410    0.10714 =
         0.04109   -0.01038    0.00192   -0.03783
AFIX 133
H70A  2    0.738658    0.082925    0.942594    10.30000   -1.50000
H70B  2    0.782896   -0.010215    0.896979    10.30000   -1.50000
H70C  2    0.803127    0.091424    0.872452    10.30000   -1.50000
PART 0
AFIX   0
HKLF 4


REM  THE-18-1_a.res in P-1
REM wR2 = 0.1388, GooF = S = 1.057, Restrained GooF = 1.113 for all data
REM R1 = 0.0475 for 13046 Fo > 4sig(Fo) and 0.0663 for all 16382 data
REM 1012 parameters refined using 817 restraints

END

WGHT      0.0700      2.8010

REM Highest difference peak  0.973,  deepest hole -0.689,  1-sigma level  0.082
Q1    1  -0.0269  0.7186  0.0906  11.00000  0.05    0.97
Q2    1   0.4821  0.5781  1.1148  11.00000  0.05    0.86
Q3    1   1.0706  0.4975  0.5929  11.00000  0.05    0.83
Q4    1   0.1501  0.2964  0.7878  11.00000  0.05    0.73
Q5    1  -0.0200  0.6806  0.0464  11.00000  0.05    0.71
Q6    1   1.0185  0.1141  0.9951  11.00000  0.05    0.71
Q7    1   1.0181  0.4876  0.5691  11.00000  0.05    0.67
Q8    1   0.4484  0.6894  1.1239  11.00000  0.05    0.64
Q9    1   0.3937  0.7622  0.7209  11.00000  0.05    0.63
Q10   1   0.5340  0.4987  1.0776  11.00000  0.05    0.60
Q11   1   0.9402  0.1845  1.0221  11.00000  0.05    0.59
Q12   1   0.9176  0.1572  0.9937  11.00000  0.05    0.54
Q13   1   0.3007  0.6342  1.0783  11.00000  0.05    0.51
Q14   1   0.2509  0.2236  0.7727  11.00000  0.05    0.50
Q15   1   0.4355  0.6467  1.0260  11.00000  0.05    0.45
Q16   1   0.4062  0.7910  0.7546  11.00000  0.05    0.43
Q17   1   0.8950 -0.0057  0.9634  11.00000  0.05    0.43
Q18   1   0.3450  0.5439  1.0560  11.00000  0.05    0.42
Q19   1   0.3133  0.9133  0.8445  11.00000  0.05    0.41
Q20   1   1.0913  0.1065  1.0743  11.00000  0.05    0.39
;
_shelx_res_checksum               34389
_shelx_hkl_file
;
  -2   0   0    0.30    0.12
  -2   0   0    0.25    0.12
  -2   0   0    0.31    0.13
  -2   0   0    0.37    0.08
  -2   0   0    0.48    0.20
  -2   0   0    0.33    0.25
  -2   0   0    0.53    0.20
   2   0   0    0.26    0.08
   2   0   0    0.36    0.20
   2   0   0    0.32    0.11
   2   0   0    0.33    0.13
   2   0   0    0.72    0.16
   2   0   0    0.58    0.27
   2   0   0    0.09    0.21
  -3   0   0    3.21    0.41
   3   0   0    3.02    0.30
   3   0   0    3.66    0.41
  -4   0   0   14.90    0.89
  -4   0   0   16.91    0.67
  -4   0   0   15.96    0.69
  -4   0   0   16.90    0.80
  -4   0   0   15.25    0.64
  -4   0   0   16.37    0.52
   4   0   0   16.14    0.52
   4   0   0   16.79    0.65
   4   0   0   16.75    0.87
   4   0   0   17.92    0.87
  -5   0   0   27.68    1.18
  -5   0   0   29.10    1.09
  -5   0   0   27.93    1.02
  -5   0   0   29.35    1.44
  -5   0   0   31.12    1.03
  -5   0   0   29.54    0.84
   5   0   0   28.69    0.84
   5   0   0   29.54    0.84
   5   0   0   30.99    1.32
   5   0   0   31.89    1.38
   5   0   0   29.44    1.02
  -6   0   0   35.47    1.24
  -6   0   0   35.65    1.19
  -6   0   0   35.20    1.42
  -6   0   0   32.82    0.98
  -6   0   0   34.94    1.29
  -6   0   0   34.33    1.68
   6   0   0   33.91    0.97
   6   0   0   32.17    1.51
   6   0   0   34.14    1.51
   6   0   0   33.80    0.98
   6   0   0   33.13    1.19
  -7   0   0    4.39    0.79
  -7   0   0    5.73    0.65
  -7   0   0    6.58    0.66
  -7   0   0    5.52    0.40
  -7   0   0    5.53    0.54
  -7   0   0    4.61    0.62
   7   0   0    5.14    0.37
   7   0   0    5.67    0.57
   7   0   0    5.49    0.83
   7   0   0    5.45    0.78
  -8   0   0    0.87    0.38
  -8   0   0    0.02    0.31
  -8   0   0    0.14    0.50
  -8   0   0    0.21    0.30
  -8   0   0   -0.11    0.21
   8   0   0   -0.32    0.38
   8   0   0    0.01    0.25
   8   0   0    0.51    0.21
   8   0   0    0.38    0.54
  -9   0   0   11.56    0.75
  -9   0   0   10.36    1.33
  -9   0   0   13.36    0.93
  -9   0   0   12.52    0.96
   9   0   0   10.92    0.60
   9   0   0    9.32    1.14
   9   0   0   12.21    0.85
   9   0   0    9.77    1.21
 -10   0   0    0.03    0.37
 -10   0   0    0.16    0.29
 -10   0   0   -0.67    0.59
 -10   0   0    0.52    0.44
  10   0   0    0.61    0.39
  10   0   0    0.44    0.59
  10   0   0   -0.03    0.25
  10   0   0    0.88    0.69
 -11   0   0   15.24    1.38
 -11   0   0   16.35    1.92
 -11   0   0   14.98    0.92
 -11   0   0   16.59    1.19
  11   0   0   12.92    1.52
  11   0   0   14.38    0.87
  11   0   0   14.57    1.71
  11   0   0   12.32    1.30
  11   0   0   16.64    1.17
 -12   0   0    3.93    0.77
 -12   0   0    2.93    1.06
 -12   0   0    4.39    0.87
  12   0   0    3.72    0.79
  12   0   0    4.97    1.08
  12   0   0    4.46    1.19
  12   0   0    3.67    0.88
 -13   0   0    0.00    0.78
 -13   0   0    0.66    0.87
 -13   0   0    0.60    0.60
  13   0   0    0.38    0.54
  13   0   0    0.62    0.80
  13   0   0   -0.05    0.48
  13   0   0    0.47    0.83
 -14   0   0    1.64    1.09
 -14   0   0    1.19    0.73
  14   0   0    2.62    1.13
  14   0   0    1.42    0.71
  14   0   0    0.65    0.71
 -15   0   0    1.19    1.06
 -15   0   0    2.41    0.97
  15   0   0    3.57    1.23
  15   0   0    1.62    0.79
  15   0   0    1.29    0.76
  14  -1   0    0.98    0.88
  14  -1   0    0.06    0.58
  14  -1   0    0.38    0.66
 -14   1   0    2.41    1.15
 -14   1   0    1.17    0.73
  13  -1   0    3.89    0.82
  13  -1   0    2.63    0.82
  13  -1   0    4.15    1.11
  13  -1   0    3.58    1.05
 -13   1   0    4.69    0.92
 -13   1   0    3.26    1.16
  12  -1   0    3.47    1.11
  12  -1   0    2.72    0.75
  12  -1   0    3.58    1.01
  12  -1   0    1.57    0.55
 -12   1   0    3.51    0.82
 -12   1   0    1.68    0.96
 -12   1   0    4.20    0.76
 -12   1   0    2.96    0.60
  11  -1   0    5.95    0.81
  11  -1   0    7.66    1.29
  11  -1   0    7.35    1.22
 -11   1   0    6.39    0.86
 -11   1   0    9.18    1.53
 -11   1   0    5.67    0.74
 -11   1   0    7.58    1.03
  10  -1   0   28.14    1.88
  10  -1   0   26.79    1.81
  10  -1   0   28.28    1.05
  10  -1   0   29.53    1.43
 -10   1   0   30.55    1.37
 -10   1   0   29.33    1.54
 -10   1   0   28.33    1.40
 -10   1   0   31.98    2.11
   9  -1   0   14.70    0.95
   9  -1   0   17.37    1.57
   9  -1   0   17.25    0.72
   9  -1   0   16.59    1.62
  -9   1   0   16.01    0.96
  -9   1   0   16.03    0.99
  -9   1   0   16.09    1.65
  -9   1   0   17.24    1.11
   8  -1   0    0.43    0.50
   8  -1   0    0.81    0.56
   8  -1   0    0.17    0.18
   8  -1   0    0.03    0.29
  -8   1   0    0.44    0.37
  -8   1   0    0.02    0.54
  -8   1   0    0.15    0.28
  -8   1   0    0.28    0.32
  -8   1   0    0.48    0.32
   7  -1   0   15.43    1.11
   7  -1   0   19.80    0.69
   7  -1   0   17.50    0.66
   7  -1   0   17.17    0.89
   7  -1   0   17.64    1.21
  -7   1   0   16.67    1.25
  -7   1   0   19.10    0.94
  -7   1   0   18.83    0.98
  -7   1   0   17.53    1.01
  -7   1   0   19.25    0.90
   6  -1   0   21.10    0.72
   6  -1   0   22.75    0.95
   6  -1   0   21.47    1.25
   6  -1   0   21.35    1.18
   6  -1   0   20.41    0.70
  -6   1   0   22.07    0.91
  -6   1   0   24.38    1.05
  -6   1   0   22.72    1.10
  -6   1   0   22.04    1.31
  -6   1   0   20.29    0.96
   5  -1   0   42.62    1.67
   5  -1   0   40.57    1.08
   5  -1   0   41.97    1.31
   5  -1   0   40.73    1.10
   5  -1   0   44.61    1.58
  -5   1   0   39.63    1.67
  -5   1   0   42.03    1.26
  -5   1   0   39.92    1.15
  -5   1   0   38.75    1.34
  -5   1   0   39.57    1.36
  -5   1   0   40.84    1.44
   4  -1   0  192.46    4.77
   4  -1   0  198.29    4.44
   4  -1   0  200.99    4.67
   4  -1   0  198.30    4.26
   4  -1   0  193.91    4.24
  -4   1   0  194.72    4.86
  -4   1   0  200.13    4.61
  -4   1   0  194.55    4.37
  -4   1   0  199.65    4.52
  -4   1   0  192.95    4.31
   3  -1   0    0.35    0.14
   3  -1   0    0.36    0.31
   3  -1   0    0.32    0.21
   3  -1   0    0.46    0.11
   3  -1   0    0.42    0.12
   3  -1   0    0.48    0.30
  -3   1   0    0.23    0.14
  -3   1   0    0.14    0.29
  -3   1   0    0.29    0.17
  -3   1   0    0.36    0.21
   2  -1   0  731.55   15.36
   2  -1   0  714.70   15.29
   2  -1   0  723.90   15.53
   2  -1   0  756.55   15.19
   2  -1   0  739.86   15.31
   2  -1   0  724.85   15.27
   2  -1   0  727.51   15.16
  -2   1   0  702.20   15.30
  -2   1   0  690.19   15.14
  -2   1   0  712.42   15.21
  -2   1   0  700.37   15.11
  -2   1   0  752.38   15.52
  -2   1   0  742.38   15.30
   1  -1   0  118.96    2.59
   1  -1   0  118.14    2.53
   1  -1   0  117.75    2.73
   1  -1   0  120.14    2.61
   1  -1   0  118.53    2.65
  -1   1   0  115.91    2.52
  -1   1   0  118.36    2.59
  -1   1   0  118.62    2.59
  -1   1   0  118.11    2.66
  -1   1   0  117.48    2.66
   0  -1   0   -0.01    0.01
   0  -1   0    0.06    0.04
   0  -1   0   -0.02    0.02
   0  -1   0    0.10    0.08
   0  -1   0    0.00    0.01
   0  -1   0    0.16    0.05
   0   1   0   -0.01    0.01
   0   1   0    0.01    0.03
   0   1   0    0.00    0.01
   0   1   0    0.12    0.06
   0   1   0    0.00    0.02
   0   1   0    0.04    0.04
  -2  -1   0  108.08    2.55
  -2  -1   0  111.55    2.69
  -2  -1   0  111.78    2.45
  -2  -1   0  111.72    2.38
  -2  -1   0  112.15    2.43
  -2  -1   0  108.25    2.60
  -2  -1   0  110.44    2.48
  -2  -1   0  115.08    2.65
  -2  -1   0  112.94    2.52
   2   1   0  114.62    2.69
   2   1   0  113.65    2.39
   2   1   0  109.30    2.48
   2   1   0  108.28    2.50
   2   1   0  116.09    2.66
   2   1   0  108.27    2.60
   2   1   0  115.81    2.51
   2   1   0  111.42    2.54
  -3  -1   0   72.69    1.62
  -3  -1   0   71.58    1.93
  -3  -1   0   67.66    1.80
  -3  -1   0   70.76    1.78
  -3  -1   0   70.71    2.03
  -3  -1   0   71.70    1.91
  -3  -1   0   73.50    1.62
  -3  -1   0   70.13    1.72
   3   1   0   71.35    1.77
   3   1   0   72.71    1.77
   3   1   0   74.78    1.66
   3   1   0   68.94    1.91
   3   1   0   70.76    1.96
   3   1   0   69.87    2.00
   3   1   0   70.56    1.75
   3   1   0   70.47    1.68
  -4  -1   0    4.33    0.52
  -4  -1   0    4.21    0.40
  -4  -1   0    3.33    0.38
  -4  -1   0    3.87    0.55
  -4  -1   0    3.94    0.24
  -4  -1   0    3.95    0.27
   4   1   0    4.63    0.57
   4   1   0    3.69    0.36
   4   1   0    3.93    0.38
   4   1   0    3.81    0.52
   4   1   0    3.57    0.28
   4   1   0    3.32    0.26
  -5  -1   0  162.98    3.63
  -5  -1   0  162.77    3.87
  -5  -1   0  165.61    3.87
  -5  -1   0  162.38    3.53
  -5  -1   0  159.96    4.29
  -5  -1   0  153.32    4.00
   5   1   0  154.81    3.65
   5   1   0  162.37    3.59
   5   1   0  157.49    3.78
   5   1   0  164.56    4.15
   5   1   0  162.82    4.13
  -6  -1   0    9.52    0.43
  -6  -1   0   10.49    0.70
  -6  -1   0    9.63    0.80
  -6  -1   0   10.08    0.53
  -6  -1   0    9.35    0.70
  -6  -1   0    9.98    1.06
   6   1   0   10.20    1.01
   6   1   0    8.74    0.92
   6   1   0    9.95    0.53
   6   1   0   10.07    0.50
   6   1   0    9.86    0.66
  -7  -1   0   27.24    0.86
  -7  -1   0   27.17    1.18
  -7  -1   0   27.78    1.34
  -7  -1   0   25.17    1.17
  -7  -1   0   28.05    1.61
  -7  -1   0   26.99    0.98
   7   1   0   27.60    1.48
   7   1   0   31.16    1.54
   7   1   0   27.97    1.14
   7   1   0   28.98    0.94
   7   1   0   28.66    1.01
  -8  -1   0    4.50    0.63
  -8  -1   0    3.30    0.61
  -8  -1   0    4.23    0.62
  -8  -1   0    3.80    0.43
  -8  -1   0    4.15    0.88
   8   1   0    4.11    0.47
   8   1   0    3.86    0.73
   8   1   0    4.72    0.80
   8   1   0    3.36    0.54
  -9  -1   0    3.63    0.61
  -9  -1   0    2.52    0.82
  -9  -1   0    3.37    0.44
  -9  -1   0    3.48    0.63
   9   1   0    3.40    0.48
   9   1   0    3.47    0.84
   9   1   0    4.27    0.69
   9   1   0    2.60    0.51
   9   1   0    3.90    0.85
 -10  -1   0    2.65    0.43
 -10  -1   0    3.84    0.70
 -10  -1   0    2.82    0.65
 -10  -1   0    2.78    0.94
  10   1   0    2.43    0.86
  10   1   0    2.43    0.45
  10   1   0    1.64    0.62
  10   1   0    1.85    0.53
  10   1   0    3.07    0.88
 -11  -1   0    1.45    0.82
 -11  -1   0    3.30    0.48
 -11  -1   0    2.16    0.62
 -11  -1   0    2.65    0.71
  11   1   0    2.20    0.59
  11   1   0    2.60    0.90
  11   1   0    3.81    0.81
  11   1   0    2.25    0.47
  11   1   0    2.98    0.89
 -12  -1   0    0.24    0.48
 -12  -1   0   -0.32    0.46
 -12  -1   0   -0.35    0.66
  12   1   0    0.07    0.47
  12   1   0   -0.07    0.51
  12   1   0    0.15    0.66
  12   1   0    0.52    0.71
 -13  -1   0    4.61    0.90
 -13  -1   0    4.41    0.95
 -13  -1   0    7.47    1.60
  13   1   0    2.20    0.90
  13   1   0    3.18    0.82
  13   1   0    4.16    0.87
  13   1   0    3.67    1.11
 -14  -1   0    1.14    0.98
 -14  -1   0    2.23    0.82
  14   1   0    2.57    1.14
  14   1   0    1.69    0.70
  14   1   0    1.74    0.79
 -15  -1   0    1.59    1.10
 -15  -1   0    0.22    0.66
  15   1   0    0.53    0.60
  15   1   0    0.24    0.64
  15   1   0    0.56    0.91
  14  -2   0    1.31    0.64
  14  -2   0    1.16    0.78
  14  -2   0    1.36    0.96
 -14   2   0    1.53    1.05
 -14   2   0    1.29    0.79
  13  -2   0    1.48    0.95
  13  -2   0   -0.17    0.55
  13  -2   0   -0.25    0.45
  13  -2   0    0.36    0.69
 -13   2   0    0.96    0.85
 -13   2   0    0.58    0.67
  12  -2   0   21.91    1.42
  12  -2   0   17.62    1.90
  12  -2   0   18.39    1.83
 -12   2   0   20.11    1.28
 -12   2   0   22.91    1.56
 -12   2   0   19.08    2.24
  11  -2   0   12.95    1.21
  11  -2   0   14.95    1.72
  11  -2   0   18.57    1.78
 -11   2   0   12.42    1.68
 -11   2   0   13.08    1.28
 -11   2   0   13.95    1.06
 -11   2   0   15.36    1.10
  10  -2   0    3.19    0.64
  10  -2   0    5.49    1.13
  10  -2   0    4.67    0.49
  10  -2   0    4.28    0.95
 -10   2   0    5.27    1.10
 -10   2   0    5.39    0.72
 -10   2   0    6.73    0.91
 -10   2   0    5.06    0.74
   9  -2   0    0.16    0.34
   9  -2   0   -0.32    0.48
   9  -2   0   -0.01    0.20
   9  -2   0   -0.40    0.58
  -9   2   0   -0.37    0.57
  -9   2   0   -0.74    0.29
  -9   2   0   -0.03    0.28
  -9   2   0    0.19    0.39
   8  -2   0   18.23    1.32
   8  -2   0   15.13    0.95
   8  -2   0   19.46    0.74
   8  -2   0   18.17    1.43
  -8   2   0   17.98    1.07
  -8   2   0   18.31    1.73
  -8   2   0   18.36    1.06
  -8   2   0   17.20    0.92
   7  -2   0    2.76    0.31
   7  -2   0    2.35    0.42
   7  -2   0    3.95    0.72
   7  -2   0    2.46    0.30
   7  -2   0    2.67    0.61
  -7   2   0    2.99    0.51
  -7   2   0    3.57    0.59
  -7   2   0    2.66    0.42
  -7   2   0    2.33    0.48
  -7   2   0    3.71    0.80
   6  -2   0   17.69    1.08
   6  -2   0   16.30    0.63
   6  -2   0   18.72    0.67
   6  -2   0   15.29    0.81
   6  -2   0   18.17    1.17
  -6   2   0   17.40    0.92
  -6   2   0   17.17    0.77
  -6   2   0   18.40    1.24
  -6   2   0   18.26    0.97
   5  -2   0    7.38    0.72
   5  -2   0    7.55    0.87
   5  -2   0    6.15    0.41
   5  -2   0    6.85    0.39
   5  -2   0    7.89    0.56
  -5   2   0    6.18    0.58
  -5   2   0    6.46    0.44
  -5   2   0    7.63    0.63
  -5   2   0    6.79    0.87
   4  -2   0   22.37    0.97
   4  -2   0   19.06    0.78
   4  -2   0   20.91    1.07
   4  -2   0   20.06    0.69
   4  -2   0   21.10    1.16
   4  -2   0   19.75    0.65
  -4   2   0   22.18    1.15
  -4   2   0   20.29    0.62
  -4   2   0   21.64    0.88
  -4   2   0   21.25    0.90
   3  -2   0   48.85    1.31
   3  -2   0   50.31    1.60
   3  -2   0   50.06    1.65
   3  -2   0   49.90    1.38
   3  -2   0   52.68    1.66
   3  -2   0   53.17    1.51
   3  -2   0   51.08    1.27
  -3   2   0   52.47    1.46
  -3   2   0   50.76    1.64
  -3   2   0   51.83    1.23
  -3   2   0   52.90    1.47
   2  -2   0   38.83    1.25
   2  -2   0   38.33    1.19
   2  -2   0   39.32    1.11
   2  -2   0   36.89    1.06
   2  -2   0   38.65    1.00
   2  -2   0   37.38    1.12
   2  -2   0   38.04    1.32
  -2   2   0   37.46    0.96
  -2   2   0   40.75    1.24
  -2   2   0   38.33    1.09
  -2   2   0   38.73    1.11
  -2   2   0   39.35    1.23
  -2   2   0   38.07    1.09
  -2   2   0   38.44    0.97
   1  -2   0    8.13    0.60
   1  -2   0    9.55    0.31
   1  -2   0    9.51    0.41
   1  -2   0    9.64    0.42
   1  -2   0    9.27    0.41
   1  -2   0    8.82    0.40
   1  -2   0    9.29    0.49
   1  -2   0    9.32    0.44
  -1   2   0    9.23    0.32
  -1   2   0    8.92    0.39
  -1   2   0    8.88    0.38
  -1   2   0    9.33    0.45
  -1   2   0    9.78    0.41
  -1   2   0    8.02    0.57
  -1   2   0    8.60    0.42
  -1   2   0    9.79    0.49
   0   2   0    8.09    0.36
  -1  -2   0  206.84    4.63
  -1  -2   0  206.08    4.47
  -1  -2   0  203.15    4.51
   1   2   0  209.76    4.57
   1   2   0  208.65    4.52
   1   2   0  201.79    4.64
   1   2   0  208.31    4.37
   1   2   0  215.81    4.51
  -2  -2   0    0.76    0.20
  -2  -2   0    0.53    0.21
  -2  -2   0    0.90    0.23
  -2  -2   0    0.58    0.16
  -2  -2   0    0.60    0.29
  -2  -2   0    1.11    0.23
  -2  -2   0    0.64    0.18
  -2  -2   0    0.20    0.22
   2   2   0    0.75    0.23
   2   2   0    0.81    0.24
   2   2   0    0.75    0.27
   2   2   0    0.33    0.24
   2   2   0    0.65    0.20
   2   2   0    0.72    0.16
   2   2   0    0.75    0.19
  -3  -2   0  526.05   11.23
  -3  -2   0  529.87   11.31
  -3  -2   0  510.22   11.37
  -3  -2   0  517.12   11.53
  -3  -2   0  525.73   11.20
  -3  -2   0  544.13   11.25
  -3  -2   0  527.04   11.05
  -3  -2   0  539.32   11.41
  -3  -2   0  534.45   11.49
   3   2   0  523.87   11.29
   3   2   0  555.74   11.55
   3   2   0  546.58   11.28
   3   2   0  552.16   11.37
   3   2   0  522.10   11.49
   3   2   0  528.77   11.21
   3   2   0  531.07   11.41
   3   2   0  531.28   11.04
   3   2   0  530.33   11.28
  -4  -2   0   60.52    1.83
  -4  -2   0   58.22    1.37
  -4  -2   0   59.42    1.47
  -4  -2   0   57.76    1.91
  -4  -2   0   58.40    1.65
  -4  -2   0   56.53    1.70
   4   2   0   58.77    1.61
   4   2   0   60.97    1.79
   4   2   0   62.44    1.90
   4   2   0   59.56    1.59
   4   2   0   59.24    1.40
   4   2   0   59.08    1.79
   4   2   0   59.46    1.59
  -5  -2   0   84.70    2.48
  -5  -2   0   82.72    2.00
  -5  -2   0   88.61    2.70
  -5  -2   0   83.67    2.29
  -5  -2   0   84.24    1.95
  -5  -2   0   83.44    2.35
   5   2   0   81.67    2.52
   5   2   0   85.55    2.51
   5   2   0   87.02    2.24
   5   2   0   83.70    2.23
   5   2   0   85.82    2.17
  -6  -2   0    3.71    0.64
  -6  -2   0    2.57    0.47
  -6  -2   0    2.23    0.26
  -6  -2   0    2.38    0.27
  -6  -2   0    1.63    0.58
  -6  -2   0    2.03    0.45
   6   2   0    2.39    0.36
   6   2   0    2.33    0.44
   6   2   0    1.19    0.50
   6   2   0    2.83    0.63
   6   2   0    2.66    0.46
  -7  -2   0   45.67    1.29
  -7  -2   0   47.36    1.72
  -7  -2   0   42.68    1.99
  -7  -2   0   45.80    1.64
  -7  -2   0   46.61    1.83
   7   2   0   50.25    2.01
   7   2   0   47.40    1.94
   7   2   0   47.15    1.61
   7   2   0   45.57    1.46
   7   2   0   46.40    1.62
  -8  -2   0    0.21    0.46
  -8  -2   0    0.89    0.24
  -8  -2   0    0.81    0.40
  -8  -2   0    0.53    0.36
  -8  -2   0    0.97    0.46
   8   2   0    1.17    0.42
   8   2   0    0.54    0.28
   8   2   0    1.19    0.42
   8   2   0    0.79    0.50
   8   2   0    0.67    0.53
  -9  -2   0   19.70    1.58
  -9  -2   0   19.20    1.18
  -9  -2   0   21.84    0.84
  -9  -2   0   20.11    1.19
   9   2   0   20.94    1.16
   9   2   0   19.05    1.39
   9   2   0   21.00    0.99
   9   2   0   20.67    1.45
   9   2   0   21.02    1.18
 -10  -2   0   34.93    1.75
 -10  -2   0   37.46    1.75
 -10  -2   0   36.85    1.25
 -10  -2   0   37.36    2.27
  10   2   0   35.74    2.02
  10   2   0   37.12    1.67
  10   2   0   36.19    1.43
  10   2   0   39.01    1.73
  10   2   0   41.65    2.20
 -11  -2   0   -0.31    0.44
 -11  -2   0    1.26    0.80
 -11  -2   0   -0.18    0.23
 -11  -2   0   -0.27    0.41
  11   2   0   -0.04    0.45
  11   2   0    0.07    0.43
  11   2   0   -0.15    0.67
  11   2   0   -0.81    0.54
  11   2   0   -0.40    0.26
 -12  -2   0   13.40    1.82
 -12  -2   0    9.60    1.18
 -12  -2   0   12.46    1.36
  12   2   0   13.58    1.66
  12   2   0   11.17    1.29
  12   2   0   11.80    1.56
  12   2   0   10.56    1.17
 -13  -2   0    3.29    1.10
 -13  -2   0    5.17    0.92
 -13  -2   0    4.41    0.97
  13   2   0    3.45    1.11
  13   2   0    3.22    0.79
  13   2   0    1.96    0.68
  13   2   0    2.84    0.96
 -14  -2   0    1.04    0.95
 -14  -2   0   -0.44    0.57
 -14  -2   0    0.90    0.63
  14   2   0   -0.07    0.56
  14   2   0   -0.38    0.85
  14   2   0    0.38    0.60
 -15  -2   0   -0.22    0.84
 -15  -2   0    0.25    0.68
  15   2   0    0.25    0.57
  15   2   0    1.02    0.73
  15   2   0    0.27    0.80
  14  -3   0   -0.77    0.49
  14  -3   0   -0.73    0.82
  14  -3   0   -0.21    0.65
 -14   3   0   -0.89    0.56
 -14   3   0    1.80    1.05
  13  -3   0    7.07    1.31
  13  -3   0    8.08    1.12
  13  -3   0    9.22    1.55
 -13   3   0    8.68    1.67
 -13   3   0    9.57    1.30
  12  -3   0    3.31    1.06
  12  -3   0    5.74    0.91
  12  -3   0    5.80    1.17
 -12   3   0    7.27    1.10
 -12   3   0    4.30    0.80
 -12   3   0    5.12    1.36
  11  -3   0    0.19    0.71
  11  -3   0    1.05    0.79
  11  -3   0    0.12    0.43
 -11   3   0    0.41    0.70
 -11   3   0    0.49    0.45
 -11   3   0    0.02    0.44
 -11   3   0    0.34    0.42
  10  -3   0   16.87    1.78
  10  -3   0   15.20    1.12
  10  -3   0   18.89    0.84
  10  -3   0   17.60    1.66
 -10   3   0   19.49    1.26
 -10   3   0   19.88    1.11
 -10   3   0   17.06    1.25
 -10   3   0   18.57    1.94
   9  -3   0   14.22    0.70
   9  -3   0   13.85    0.98
   9  -3   0   15.86    1.63
   9  -3   0   15.37    1.44
  -9   3   0   13.32    1.07
  -9   3   0   13.97    1.60
  -9   3   0   12.99    0.87
  -9   3   0   12.65    1.14
   8  -3   0    3.90    0.42
   8  -3   0    3.68    0.57
   8  -3   0    2.52    0.81
   8  -3   0    4.67    0.83
  -8   3   0    3.68    0.50
  -8   3   0    2.68    0.55
  -8   3   0    3.65    0.64
  -8   3   0    4.10    0.92
   7  -3   0   17.11    0.71
   7  -3   0   21.15    1.42
   7  -3   0   17.09    1.14
   7  -3   0   17.72    0.91
   7  -3   0   17.19    0.72
  -7   3   0   15.03    0.98
  -7   3   0   20.03    1.08
  -7   3   0   17.56    0.84
  -7   3   0   15.43    1.29
  -7   3   0   18.16    1.09
   6  -3   0   11.39    0.89
   6  -3   0   10.51    0.54
   6  -3   0   10.66    1.07
   6  -3   0   10.95    0.56
   6  -3   0   10.10    0.68
  -6   3   0   13.83    1.12
  -6   3   0   12.22    0.80
  -6   3   0   10.86    0.59
  -6   3   0   11.23    0.79
   5  -3   0    0.21    0.20
   5  -3   0   -0.59    0.36
   5  -3   0   -0.12    0.24
   5  -3   0    0.05    0.17
   5  -3   0    0.25    0.33
  -5   3   0   -0.40    0.22
  -5   3   0    0.06    0.14
  -5   3   0   -0.01    0.24
  -5   3   0   -0.20    0.43
   4  -3   0  124.95    2.98
   4  -3   0  128.17    3.24
   4  -3   0  126.49    3.44
   4  -3   0  124.51    2.92
  -4   3   0  125.81    2.83
  -4   3   0  126.93    3.18
  -4   3   0  121.99    2.93
  -4   3   0  130.52    3.49
  -4   3   0  123.22    3.17
   3  -3   0   90.03    2.58
   3  -3   0   93.94    2.38
   3  -3   0   88.90    2.20
   3  -3   0   88.98    2.30
  -3   3   0   94.92    2.16
  -3   3   0   91.89    2.35
  -3   3   0   93.68    2.39
  -3   3   0   91.34    2.14
  -3   3   0   92.35    2.56
   2  -3   0   17.52    0.73
   2  -3   0   17.34    0.68
   2  -3   0   16.63    0.79
   2  -3   0   17.09    0.95
   2  -3   0   16.32    0.67
   2  -3   0   16.89    0.63
  -2   3   0   17.82    0.93
  -2   3   0   15.60    0.58
  -2   3   0   16.73    0.54
  -2   3   0   16.81    0.77
  -2   3   0   16.35    0.69
  -2   3   0   16.78    0.67
   1  -3   0   65.12    1.72
   1  -3   0   64.60    1.63
   1  -3   0   63.62    1.76
   1  -3   0   63.30    1.68
   1  -3   0   64.69    1.50
   1  -3   0   63.06    1.98
   1  -3   0   66.06    1.63
   1  -3   0   64.13    1.62
  -1   3   0   65.26    1.53
  -1   3   0   65.09    1.70
  -1   3   0   65.72    1.65
  -1   3   0   65.46    1.72
  -1   3   0   64.56    1.74
  -1   3   0   65.65    1.67
  -1   3   0   66.37    1.65
  -1   3   0   64.58    2.00
   0  -3   0  178.02    4.13
   0  -3   0  185.34    4.03
   0  -3   0  183.25    4.42
   0  -3   0  174.87    4.12
   0  -3   0  187.10    4.12
   0  -3   0  187.12    4.15
   0   3   0  184.16    4.16
   0   3   0  183.61    4.02
   0   3   0  183.98    4.13
   0   3   0  187.24    4.12
   0   3   0  184.72    4.15
   0   3   0  184.71    4.44
  -1  -3   0  526.29   10.98
  -1  -3   0  535.47   11.22
  -1  -3   0  516.09   11.24
  -1  -3   0  534.16   11.15
  -1  -3   0  529.62   11.29
  -1  -3   0  530.08   11.44
   1   3   0  522.32   10.98
   1   3   0  528.05   11.23
   1   3   0  536.75   11.14
   1   3   0  518.60   11.21
   1   3   0  537.72   11.29
   1   3   0  525.41   11.47
   1   3   0  526.43   11.15
  -2  -3   0   13.77    0.73
  -2  -3   0   13.51    0.66
  -2  -3   0   14.55    0.54
  -2  -3   0   12.86    0.67
  -2  -3   0   14.00    0.51
  -2  -3   0   12.64    0.67
  -2  -3   0   13.00    0.63
  -2  -3   0   13.81    0.60
   2   3   0   13.51    0.55
   2   3   0   13.54    0.66
   2   3   0   14.89    0.64
   2   3   0   14.11    0.65
   2   3   0   14.51    0.78
   2   3   0   14.95    0.63
  -3  -3   0  229.49    5.28
  -3  -3   0  235.99    5.21
  -3  -3   0  230.86    5.09
  -3  -3   0  236.09    5.39
  -3  -3   0  237.40    5.44
  -3  -3   0  235.57    5.29
  -3  -3   0  229.60    5.40
  -3  -3   0  234.95    5.28
   3   3   0  231.58    5.44
   3   3   0  237.03    5.34
   3   3   0  232.25    5.25
   3   3   0  236.90    5.41
   3   3   0  238.25    5.23
   3   3   0  232.58    5.12
   3   3   0  231.39    5.35
  -4  -3   0   54.87    1.78
  -4  -3   0   55.17    1.47
  -4  -3   0   54.82    1.54
  -4  -3   0   56.00    1.63
  -4  -3   0   56.35    1.85
  -4  -3   0   54.50    1.72
   4   3   0   56.37    1.72
   4   3   0   52.92    1.80
   4   3   0   55.33    1.50
   4   3   0   55.34    1.29
   4   3   0   57.02    1.67
  -5  -3   0   74.44    2.08
  -5  -3   0   71.05    1.82
  -5  -3   0   70.86    2.25
  -5  -3   0   70.25    1.66
  -5  -3   0   72.56    2.36
  -5  -3   0   70.23    2.15
  -5  -3   0   72.78    1.87
   5   3   0   72.87    2.34
   5   3   0   72.88    1.93
   5   3   0   69.72    1.67
   5   3   0   71.02    2.01
   5   3   0   72.37    2.21
   5   3   0   70.52    2.01
  -6  -3   0  160.52    3.58
  -6  -3   0  158.30    4.48
  -6  -3   0  161.77    4.32
  -6  -3   0  164.06    4.20
  -6  -3   0  162.81    4.09
   6   3   0  164.62    3.97
   6   3   0  168.56    4.04
   6   3   0  161.59    4.31
   6   3   0  162.61    3.95
   6   3   0  166.15    4.43
  -7  -3   0   10.82    0.97
  -7  -3   0    8.47    0.41
  -7  -3   0    9.32    0.84
  -7  -3   0    8.38    1.00
  -7  -3   0    7.70    0.85
   7   3   0    8.79    0.64
   7   3   0    8.36    0.66
   7   3   0    8.50    0.77
   7   3   0   10.00    1.01
   7   3   0    8.21    0.95
  -8  -3   0   88.55    2.80
  -8  -3   0   87.56    2.14
  -8  -3   0   82.45    2.66
  -8  -3   0   83.57    3.15
  -8  -3   0   94.59    3.31
   8   3   0   85.94    2.50
   8   3   0   94.33    3.03
   8   3   0   89.25    2.63
   8   3   0   88.03    2.60
   8   3   0   91.06    3.08
  -9  -3   0    4.92    1.03
  -9  -3   0    4.10    0.74
  -9  -3   0    3.07    0.34
  -9  -3   0    2.64    0.57
   9   3   0    3.05    0.57
   9   3   0    3.96    0.81
   9   3   0    3.59    0.85
   9   3   0    3.53    0.59
   9   3   0    3.90    0.54
 -10  -3   0   12.15    1.21
 -10  -3   0   15.09    1.73
 -10  -3   0   14.07    1.28
 -10  -3   0   12.43    0.63
  10   3   0   17.67    1.69
  10   3   0   15.67    1.10
  10   3   0   14.42    0.92
  10   3   0   14.09    1.03
  10   3   0   14.00    1.50
 -11  -3   0    2.73    0.71
 -11  -3   0    3.55    0.44
 -11  -3   0    3.94    1.03
 -11  -3   0    3.00    0.69
  11   3   0    3.23    0.58
  11   3   0    3.54    0.72
  11   3   0    2.81    0.64
  11   3   0    2.19    0.89
  11   3   0    3.08    0.90
 -12  -3   0    4.62    1.25
 -12  -3   0    4.95    0.93
 -12  -3   0    5.41    0.95
  12   3   0    5.55    0.87
  12   3   0    4.56    0.87
  12   3   0    5.24    1.13
  12   3   0    4.05    1.04
 -13  -3   0    1.02    0.64
 -13  -3   0   -0.37    0.50
 -13  -3   0    0.40    0.87
  13   3   0    0.82    0.68
  13   3   0   -0.28    0.44
  13   3   0    0.12    0.50
  13   3   0   -0.12    0.71
 -14  -3   0    5.06    1.05
 -14  -3   0    5.68    1.09
 -14  -3   0    5.11    1.39
  14   3   0    4.28    0.92
  14   3   0    3.77    1.22
  14   3   0    4.92    0.94
 -15  -3   0   -0.62    0.65
 -15  -3   0    0.49    0.77
  15   3   0   -0.18    0.54
  15   3   0    1.31    0.95
  15   3   0    0.71    0.56
  13  -4   0    0.27    0.97
  13  -4   0    2.32    0.96
  13  -4   0    2.11    0.72
 -13   4   0    0.96    0.91
 -13   4   0    1.35    0.74
  12  -4   0    0.14    0.43
  12  -4   0   -0.13    0.81
  12  -4   0    1.18    0.80
 -12   4   0   -0.65    0.43
 -12   4   0    0.60    0.85
 -12   4   0   -0.25    0.45
  11  -4   0    5.97    1.13
  11  -4   0    5.48    0.84
  11  -4   0    3.72    1.08
 -11   4   0    4.68    1.20
 -11   4   0    5.69    0.94
 -11   4   0    4.64    0.94
  10  -4   0    2.89    0.79
  10  -4   0    1.23    0.50
  10  -4   0    1.68    0.90
 -10   4   0    1.83    0.46
 -10   4   0    1.72    0.82
 -10   4   0    2.60    0.68
 -10   4   0    1.29    0.61
   9  -4   0    6.70    1.15
   9  -4   0    7.32    0.84
   9  -4   0    7.29    1.06
   9  -4   0    7.93    0.58
  -9   4   0    8.36    1.00
  -9   4   0    8.41    1.00
  -9   4   0    7.70    1.31
  -9   4   0    8.00    0.76
   8  -4   0    0.26    0.24
   8  -4   0    0.54    0.33
   8  -4   0    0.51    0.52
   8  -4   0    0.42    0.58
  -8   4   0    0.65    0.29
  -8   4   0   -0.20    0.54
  -8   4   0    0.31    0.39
  -8   4   0   -0.04    0.38
   7  -4   0   17.41    1.18
   7  -4   0   17.52    0.79
   7  -4   0   18.31    0.99
   7  -4   0   20.04    1.47
  -7   4   0   17.29    1.04
  -7   4   0   18.81    1.39
  -7   4   0   18.34    1.07
  -7   4   0   16.89    0.84
   6  -4   0    2.97    0.37
   6  -4   0    2.77    0.37
   6  -4   0    2.84    0.47
   6  -4   0    2.99    0.58
   6  -4   0    2.34    0.65
  -6   4   0    3.04    0.30
  -6   4   0    2.29    0.49
  -6   4   0    2.39    0.65
  -6   4   0    2.51    0.47
   5  -4   0   44.50    1.82
   5  -4   0   43.35    1.44
   5  -4   0   40.75    1.31
   5  -4   0   42.73    1.57
   5  -4   0   39.34    1.26
  -5   4   0   40.10    1.77
  -5   4   0   43.97    1.52
  -5   4   0   40.86    1.26
  -5   4   0   40.45    1.49
  -5   4   0   42.57    1.15
   4  -4   0    0.78    0.28
   4  -4   0    0.71    0.42
   4  -4   0    0.78    0.31
   4  -4   0    1.09    0.35
   4  -4   0    0.81    0.26
  -4   4   0    0.62    0.22
  -4   4   0    0.95    0.32
  -4   4   0    0.98    0.47
  -4   4   0    1.17    0.35
  -4   4   0    1.10    0.22
   3  -4   0   92.16    2.31
   3  -4   0   89.51    2.41
   3  -4   0   92.10    2.39
   3  -4   0   88.15    2.64
  -3   4   0   89.66    2.57
  -3   4   0   91.25    2.39
  -3   4   0   92.89    2.46
  -3   4   0   90.42    2.16
  -3   4   0   92.51    2.21
   2  -4   0  104.28    2.60
   2  -4   0  101.42    2.54
   2  -4   0  102.45    2.75
   2  -4   0  101.07    2.31
   2  -4   0   99.70    2.57
  -2   4   0  101.56    2.48
  -2   4   0  101.55    2.55
  -2   4   0  105.40    2.64
  -2   4   0  102.49    2.63
  -2   4   0  101.00    2.35
  -2   4   0  106.59    3.05
  -2   4   0  101.97    2.54
   1  -4   0   38.56    1.24
   1  -4   0   37.85    1.02
   1  -4   0   38.74    1.15
   1  -4   0   39.50    1.20
   1  -4   0   39.67    1.30
   1  -4   0   38.34    1.16
  -1   4   0   41.25    1.61
  -1   4   0   40.96    1.29
  -1   4   0   40.42    1.26
  -1   4   0   38.40    1.15
  -1   4   0   37.97    1.22
  -1   4   0   37.64    1.19
   0  -4   0   18.29    0.68
   0  -4   0   17.02    0.66
   0  -4   0   18.32    0.78
   0  -4   0   17.35    0.77
   0  -4   0   18.24    0.75
   0   4   0   18.25    0.66
   0   4   0   17.52    0.77
   0   4   0   19.62    0.81
   0   4   0   19.10    1.07
   0   4   0   16.53    0.72
   0   4   0   17.40    0.74
  -1  -4   0    4.16    0.46
  -1  -4   0    1.83    0.47
  -1  -4   0    2.69    0.43
  -1  -4   0    2.56    0.37
  -1  -4   0    2.42    0.31
   1   4   0    3.12    0.40
   1   4   0    2.69    0.23
   1   4   0    1.94    0.48
   1   4   0    2.78    0.36
   1   4   0    2.04    0.30
   1   4   0    2.38    0.36
  -2  -4   0   11.72    0.62
  -2  -4   0   11.34    0.79
  -2  -4   0   11.09    0.43
  -2  -4   0   10.47    0.69
  -2  -4   0   11.39    0.69
  -2  -4   0   10.96    0.63
  -2  -4   0   11.56    0.56
  -2  -4   0   12.14    0.70
   2   4   0   11.59    0.85
   2   4   0   11.42    0.61
   2   4   0   10.79    0.75
   2   4   0   11.55    0.61
   2   4   0   11.64    0.63
   2   4   0   10.45    0.59
  -3  -4   0    9.12    0.66
  -3  -4   0    9.11    0.50
  -3  -4   0    8.97    0.63
  -3  -4   0   10.15    0.67
  -3  -4   0    8.85    0.69
  -3  -4   0    9.33    0.62
  -3  -4   0    9.43    0.48
   3   4   0    9.81    0.61
   3   4   0    9.15    0.63
   3   4   0    8.84    0.68
   3   4   0    9.60    0.51
  -4  -4   0  235.52    5.65
  -4  -4   0  241.49    5.39
  -4  -4   0  253.08    5.89
  -4  -4   0  237.79    5.78
  -4  -4   0  247.95    5.66
  -4  -4   0  236.60    5.81
   4   4   0  245.01    5.88
   4   4   0  243.24    5.46
   4   4   0  251.50    5.64
   4   4   0  252.61    5.79
   4   4   0  247.92    5.27
  -5  -4   0   36.72    1.38
  -5  -4   0   36.85    1.15
  -5  -4   0   35.46    1.50
  -5  -4   0   34.83    1.53
  -5  -4   0   36.55    1.48
   5   4   0   35.54    1.39
   5   4   0   35.18    0.93
   5   4   0   36.79    1.20
   5   4   0   36.51    1.32
   5   4   0   35.68    1.57
  -6  -4   0    7.26    0.73
  -6  -4   0    7.00    0.90
  -6  -4   0    7.05    0.80
  -6  -4   0    6.15    0.77
   6   4   0    9.73    1.02
   6   4   0    7.21    0.79
   6   4   0    7.23    0.57
   6   4   0    7.12    0.35
   6   4   0    7.01    0.70
   6   4   0    7.76    0.71
  -7  -4   0   11.13    0.87
  -7  -4   0   11.52    1.24
  -7  -4   0   12.44    1.11
  -7  -4   0   12.15    0.86
   7   4   0   11.99    1.13
   7   4   0   10.50    0.76
   7   4   0   10.65    0.78
   7   4   0   11.16    1.14
   7   4   0   10.67    0.74
  -8  -4   0   39.06    1.99
  -8  -4   0   38.68    1.63
  -8  -4   0   39.12    1.74
   8   4   0   40.00    1.54
   8   4   0   40.69    1.86
   8   4   0   41.28    1.62
   8   4   0   41.90    1.53
   8   4   0   41.29    1.99
  -9  -4   0    5.74    0.83
  -9  -4   0    6.93    1.10
  -9  -4   0    7.29    0.89
  -9  -4   0    6.33    0.39
   9   4   0    7.58    1.09
   9   4   0    7.10    0.78
   9   4   0    5.72    0.72
   9   4   0    6.77    0.76
   9   4   0    6.68    1.04
 -10  -4   0   16.77    0.68
 -10  -4   0   15.60    1.68
 -10  -4   0   18.25    1.22
 -10  -4   0   20.29    1.35
  10   4   0   17.27    1.10
  10   4   0   16.92    1.15
  10   4   0   17.45    1.07
  10   4   0   18.51    1.50
  10   4   0   17.59    1.46
 -11  -4   0    1.52    0.79
 -11  -4   0    1.33    0.62
 -11  -4   0    1.84    0.70
  11   4   0    1.22    0.51
  11   4   0    1.68    0.76
  11   4   0    1.59    0.55
  11   4   0    2.10    0.54
  11   4   0    3.25    0.96
 -12  -4   0    2.56    0.77
 -12  -4   0    1.57    0.86
 -12  -4   0    3.08    0.81
  12   4   0    1.56    0.78
  12   4   0    1.95    0.90
  12   4   0    1.66    0.62
  12   4   0    2.91    0.70
 -13  -4   0    5.69    1.03
 -13  -4   0    5.81    1.04
 -13  -4   0    4.47    1.30
  13   4   0    3.59    1.13
  13   4   0    3.02    1.09
  13   4   0    3.94    0.84
  13   4   0    4.25    0.89
 -14  -4   0    0.10    0.89
 -14  -4   0   -0.35    0.49
 -14  -4   0    2.27    0.83
  14   4   0   -0.49    0.49
  14   4   0    1.47    1.00
  14   4   0    0.17    0.58
 -15  -4   0    0.69    0.77
 -15  -4   0    1.11    0.69
 -15  -4   0    0.46    1.05
  15   4   0    0.22    0.65
  15   4   0    1.46    0.70
  15   4   0    1.35    0.93
  13  -5   0    0.54    0.59
  13  -5   0    0.09    0.79
 -13   5   0   -0.47    0.71
 -13   5   0   -0.82    0.54
  12  -5   0    1.68    1.07
  12  -5   0    2.30    0.69
  12  -5   0    0.84    0.80
 -12   5   0    2.04    0.76
 -12   5   0    1.33    1.00
 -12   5   0    1.14    0.62
  11  -5   0    1.42    0.55
  11  -5   0    1.00    0.87
  11  -5   0    0.84    0.75
 -11   5   0    2.18    0.69
 -11   5   0    1.15    0.76
 -11   5   0    0.97    0.62
  10  -5   0   19.65    1.57
  10  -5   0   17.94    1.21
  10  -5   0   15.06    1.78
 -10   5   0   19.31    1.37
 -10   5   0   18.97    2.01
 -10   5   0   18.57    1.44
   9  -5   0   20.57    0.94
   9  -5   0   20.55    1.24
   9  -5   0   23.79    1.85
   9  -5   0   22.71    1.59
  -9   5   0   21.41    1.38
  -9   5   0   19.35    1.89
  -9   5   0   20.62    1.41
  -9   5   0   22.54    1.09
   8  -5   0   12.95    1.45
   8  -5   0   13.56    0.75
   8  -5   0   12.72    0.95
   8  -5   0   13.77    1.28
  -8   5   0   13.09    1.49
  -8   5   0   11.44    1.21
  -8   5   0   12.60    0.77
  -8   5   0   13.12    1.04
   7  -5   0    4.19    0.87
   7  -5   0    4.95    0.53
   7  -5   0    4.89    0.79
   7  -5   0    4.82    0.65
  -7   5   0    3.75    0.46
  -7   5   0    5.94    0.98
  -7   5   0    4.42    0.65
  -7   5   0    5.01    0.74
   6  -5   0   24.67    1.01
   6  -5   0   25.24    1.14
   6  -5   0   23.32    1.24
   6  -5   0   23.79    1.53
  -6   5   0   24.15    0.82
  -6   5   0   22.13    1.15
  -6   5   0   24.39    1.22
  -6   5   0   23.49    1.47
   5  -5   0    3.71    0.51
   5  -5   0    2.82    0.43
   5  -5   0    2.99    0.54
   5  -5   0    3.55    0.69
  -5   5   0    2.10    0.64
  -5   5   0    2.60    0.31
  -5   5   0    3.13    0.50
  -5   5   0    3.34    0.53
  -5   5   0    2.36    0.34
   4  -5   0   16.74    0.86
   4  -5   0   15.79    0.87
   4  -5   0   17.57    1.10
  -4   5   0   16.92    1.07
  -4   5   0   16.69    0.90
  -4   5   0   16.16    0.66
  -4   5   0   16.36    0.85
  -4   5   0   16.49    0.68
   3  -5   0   67.24    2.23
   3  -5   0   65.98    1.94
   3  -5   0   70.84    1.99
  -3   5   0   67.14    1.95
  -3   5   0   65.06    1.79
  -3   5   0   66.77    2.12
  -3   5   0   64.76    1.69
  -3   5   0   68.04    2.47
  -3   5   0   67.52    2.03
   2  -5   0   37.52    1.00
   2  -5   0   38.02    1.32
   2  -5   0   37.55    1.25
   2  -5   0   36.77    1.43
   2  -5   0   36.91    1.24
   2  -5   0   38.04    1.24
  -2   5   0   35.67    1.06
  -2   5   0   35.42    1.29
  -2   5   0   35.27    1.66
  -2   5   0   39.03    1.23
   1  -5   0    3.36    0.44
   1  -5   0    4.21    0.54
   1  -5   0    4.24    0.34
   1  -5   0    3.72    0.41
   1  -5   0    2.85    0.42
   1  -5   0    5.13    0.47
  -1   5   0    3.36    0.71
  -1   5   0    3.62    0.46
  -1   5   0    3.64    0.54
  -1   5   0    4.28    0.42
  -1   5   0    4.02    0.46
   0  -5   0    6.53    0.59
   0  -5   0    5.30    0.54
   0  -5   0    4.69    0.43
   0  -5   0    4.69    0.43
   0  -5   0    5.08    0.52
   0   5   0    4.07    0.47
   0   5   0    4.64    0.41
   0   5   0    6.24    0.82
   0   5   0    4.72    0.50
  -1  -5   0   15.63    0.81
  -1  -5   0   15.72    0.72
  -1  -5   0   15.71    0.79
  -1  -5   0   14.83    0.68
   1   5   0   14.60    0.53
   1   5   0   15.38    0.78
   1   5   0   15.94    1.09
   1   5   0   15.43    0.69
  -2  -5   0   98.10    2.52
  -2  -5   0   97.22    2.22
  -2  -5   0  102.08    2.65
  -2  -5   0  101.86    2.74
   2   5   0   97.74    2.24
   2   5   0   95.40    2.58
   2   5   0   97.68    2.93
   2   5   0   99.31    2.54
   2   5   0   95.83    2.50
  -3  -5   0   57.88    1.51
  -3  -5   0   57.64    1.89
  -3  -5   0   59.53    1.82
  -3  -5   0   60.03    1.94
  -3  -5   0   57.43    1.62
  -3  -5   0   55.93    1.80
   3   5   0   58.06    1.78
   3   5   0   59.28    2.05
   3   5   0   60.16    1.80
   3   5   0   56.61    1.77
  -4  -5   0   16.00    0.68
  -4  -5   0   16.88    0.97
  -4  -5   0   15.94    0.97
  -4  -5   0   15.55    0.90
  -4  -5   0   15.82    0.98
  -4  -5   0   15.95    0.76
   4   5   0   16.82    0.76
   4   5   0   17.17    0.89
   4   5   0   15.47    1.03
  -5  -5   0   85.60    2.71
  -5  -5   0   86.63    2.22
  -5  -5   0   84.43    2.65
  -5  -5   0   88.56    2.56
  -5  -5   0   86.71    2.70
   5   5   0   89.97    2.52
   5   5   0   86.34    2.31
   5   5   0   89.52    2.77
   5   5   0   85.31    2.06
   5   5   0   87.06    2.65
  -6  -5   0  140.64    4.15
  -6  -5   0  148.11    4.05
  -6  -5   0  148.88    3.89
  -6  -5   0  145.33    4.08
   6   5   0  147.84    3.83
   6   5   0  147.10    3.94
   6   5   0  147.86    4.19
   6   5   0  147.92    3.62
   6   5   0  147.47    3.25
  -7  -5   0    2.69    0.55
  -7  -5   0    4.02    0.71
  -7  -5   0    4.44    0.81
  -7  -5   0    4.23    0.68
   7   5   0    3.57    0.26
   7   5   0    4.53    0.56
   7   5   0    3.37    0.55
   7   5   0    4.59    0.68
   7   5   0    3.20    0.70
  -8  -5   0   -0.02    0.42
  -8  -5   0    0.50    0.40
  -8  -5   0   -0.45    0.40
   8   5   0    0.20    0.40
   8   5   0    0.53    0.39
   8   5   0   -0.16    0.28
   8   5   0    0.55    0.52
   8   5   0   -0.25    0.41
  -9  -5   0   17.44    1.44
  -9  -5   0   17.05    1.27
  -9  -5   0   19.72    1.23
   9   5   0   17.30    1.37
   9   5   0   16.29    1.07
   9   5   0   17.37    1.62
   9   5   0   13.37    1.03
   9   5   0   17.34    1.01
 -10  -5   0   -0.02    0.46
 -10  -5   0   -0.24    0.60
 -10  -5   0    0.72    0.48
  10   5   0    0.61    0.38
  10   5   0   -0.72    0.33
  10   5   0    0.08    0.62
  10   5   0   -0.08    0.38
  10   5   0   -0.04    0.58
 -11  -5   0   17.84    1.42
 -11  -5   0   16.77    1.28
 -11  -5   0   18.52    1.99
  11   5   0   15.04    1.58
  11   5   0   17.14    1.23
  11   5   0   16.09    1.13
  11   5   0   16.42    1.14
  11   5   0   17.51    1.78
 -12  -5   0    1.17    0.79
 -12  -5   0   -0.89    0.46
 -12  -5   0    1.04    0.65
  12   5   0    0.61    0.52
  12   5   0   -0.31    0.65
  12   5   0    0.40    0.52
  12   5   0    1.39    0.84
 -13  -5   0    0.63    0.62
 -13  -5   0    0.88    0.71
 -13  -5   0    2.58    1.05
  13   5   0   -0.33    0.68
  13   5   0    0.15    0.65
  13   5   0   -0.20    0.52
  13   5   0    0.58    0.52
 -14  -5   0    0.29    0.66
 -14  -5   0   -0.14    0.64
 -14  -5   0    0.49    0.96
  14   5   0   -0.44    0.47
  14   5   0   -0.33    0.55
  14   5   0   -1.09    0.70
 -15  -5   0    6.67    1.26
 -15  -5   0    4.93    1.45
 -15  -5   0    3.33    1.00
  15   5   0    5.75    1.04
  15   5   0    5.72    1.13
  12  -6   0   -0.10    0.82
  12  -6   0    0.77    0.57
 -12   6   0   -0.69    0.53
 -12   6   0    0.56    0.86
 -12   6   0    0.46    0.61
  11  -6   0    8.50    1.53
  11  -6   0    9.64    1.08
  11  -6   0    8.32    1.30
 -11   6   0   11.74    1.33
 -11   6   0   10.60    1.64
 -11   6   0    9.60    1.27
  10  -6   0    0.98    0.70
  10  -6   0    1.50    0.91
  10  -6   0    3.68    0.75
 -10   6   0    3.09    0.82
 -10   6   0    1.07    0.59
 -10   6   0    3.16    0.98
   9  -6   0    0.14    0.38
   9  -6   0    0.62    0.34
   9  -6   0    0.96    0.67
   9  -6   0   -0.73    0.57
  -9   6   0    1.01    0.54
  -9   6   0    0.71    0.75
  -9   6   0    0.34    0.42
  -9   6   0    1.49    0.64
   8  -6   0   24.38    1.32
   8  -6   0   28.57    1.95
   8  -6   0   23.52    1.51
   8  -6   0   26.85    1.13
  -8   6   0   27.34    1.67
  -8   6   0   24.92    1.10
  -8   6   0   25.05    1.41
  -8   6   0   26.89    1.83
   7  -6   0    9.72    0.72
   7  -6   0    9.57    1.05
   7  -6   0    9.02    0.88
   7  -6   0   10.74    1.37
  -7   6   0   10.32    1.25
  -7   6   0   10.56    0.54
  -7   6   0    9.39    0.99
   6  -6   0    1.10    0.36
   6  -6   0    1.21    0.41
   6  -6   0    0.67    0.42
   6  -6   0    1.66    0.64
  -6   6   0    1.52    0.27
  -6   6   0    1.97    0.68
  -6   6   0    1.12    0.46
  -6   6   0    1.21    0.40
   5  -6   0   14.01    0.86
   5  -6   0   14.41    0.93
   5  -6   0   13.81    0.82
   5  -6   0   16.55    1.19
  -5   6   0   12.59    0.63
  -5   6   0   14.46    0.89
  -5   6   0   13.66    0.93
  -5   6   0   13.78    0.64
  -5   6   0   12.76    1.20
   4  -6   0   22.17    1.30
   4  -6   0   21.83    1.08
   4  -6   0   25.79    1.11
  -4   6   0   22.39    0.82
  -4   6   0   23.01    0.90
  -4   6   0   23.92    1.08
  -4   6   0   24.96    1.16
  -4   6   0   25.76    1.30
   3  -6   0   22.96    1.21
   3  -6   0   23.42    1.02
   3  -6   0   22.01    1.03
  -3   6   0   20.49    1.09
  -3   6   0   22.28    0.79
  -3   6   0   24.77    1.50
  -3   6   0   22.07    1.07
  -3   6   0   21.03    0.90
   2  -6   0   30.00    0.88
   2  -6   0   28.35    1.19
   2  -6   0   29.22    1.12
   2  -6   0   29.06    1.33
  -2   6   0   29.66    1.12
  -2   6   0   29.49    1.17
  -2   6   0   29.47    1.61
   1  -6   0   28.79    0.92
   1  -6   0   28.40    1.23
   1  -6   0   26.86    1.05
   1  -6   0   28.18    1.05
   1  -6   0   28.55    1.15
   1  -6   0   27.69    1.19
  -1   6   0   28.40    1.62
  -1   6   0   28.96    1.04
  -1   6   0   29.86    1.21
  -1   6   0   29.91    1.17
   0  -6   0    9.98    0.61
   0  -6   0   12.21    0.80
   0  -6   0   10.47    0.72
   0  -6   0   10.50    0.62
   0  -6   0   10.30    0.71
   0   6   0    9.27    0.59
   0   6   0   10.23    0.72
   0   6   0    8.89    1.07
  -1  -6   0   58.77    1.91
  -1  -6   0   60.56    1.74
  -1  -6   0   60.77    1.82
  -1  -6   0   62.36    1.96
   1   6   0   62.79    1.90
   1   6   0   59.62    1.55
   1   6   0   60.34    2.31
   1   6   0   58.94    1.72
  -2  -6   0    7.94    0.65
  -2  -6   0    7.32    0.73
  -2  -6   0    6.49    0.74
   2   6   0    5.84    0.36
   2   6   0    6.58    0.54
   2   6   0    7.24    0.63
   2   6   0    6.81    0.96
   2   6   0    8.15    0.73
  -3  -6   0   12.88    0.90
  -3  -6   0   11.80    0.92
  -3  -6   0   11.39    0.52
  -3  -6   0   12.69    0.71
  -3  -6   0   12.30    0.86
   3   6   0   13.64    0.82
   3   6   0   10.27    0.78
   3   6   0   10.52    1.06
   3   6   0   11.43    0.78
  -4  -6   0   45.70    1.80
  -4  -6   0   47.15    1.44
  -4  -6   0   47.09    1.73
  -4  -6   0   44.71    1.39
  -4  -6   0   48.78    1.73
  -4  -6   0   48.31    1.82
   4   6   0   47.40    1.70
   4   6   0   48.22    1.54
   4   6   0   42.71    1.90
   4   6   0   46.65    1.67
  -5  -6   0   68.02    2.38
  -5  -6   0   68.85    2.36
  -5  -6   0   72.39    2.43
  -5  -6   0   68.21    2.04
  -5  -6   0   73.68    2.06
  -5  -6   0   68.57    2.26
   5   6   0   70.44    2.44
   5   6   0   69.16    2.02
   5   6   0   70.20    2.22
  -6  -6   0   -0.43    0.35
  -6  -6   0    0.02    0.36
  -6  -6   0   -0.58    0.39
  -6  -6   0   -0.21    0.36
   6   6   0    0.41    0.44
   6   6   0   -0.19    0.30
   6   6   0    0.06    0.15
   6   6   0   -0.16    0.26
   6   6   0    0.72    0.50
  -7  -6   0   24.73    1.51
  -7  -6   0   27.44    1.48
  -7  -6   0   25.02    1.31
  -7  -6   0   24.95    1.46
   7   6   0   26.56    1.11
   7   6   0   23.84    0.75
   7   6   0   25.47    1.39
   7   6   0   23.29    1.23
   7   6   0   26.53    1.52
  -8  -6   0    0.07    0.46
  -8  -6   0    0.27    0.53
  -8  -6   0    0.17    0.40
   8   6   0   -0.08    0.27
   8   6   0    0.41    0.44
   8   6   0    0.48    0.55
   8   6   0    0.07    0.37
   8   6   0   -0.03    0.12
  -9  -6   0    1.18    0.53
  -9  -6   0    1.86    0.63
  -9  -6   0    2.98    0.80
   9   6   0    1.19    0.68
   9   6   0    1.18    0.43
   9   6   0    1.15    0.47
   9   6   0    1.68    0.58
 -10  -6   0    4.60    0.89
 -10  -6   0    3.93    0.98
 -10  -6   0    2.97    0.75
  10   6   0    3.52    0.95
  10   6   0    5.02    0.82
  10   6   0    4.23    0.75
  10   6   0    3.85    0.66
 -11  -6   0   13.31    1.41
 -11  -6   0   10.69    1.22
 -11  -6   0   13.01    1.71
  11   6   0   11.06    1.08
  11   6   0    9.02    1.07
  11   6   0    9.14    1.37
  11   6   0   11.02    1.17
 -12  -6   0    2.94    1.04
 -12  -6   0    2.55    0.84
 -12  -6   0    0.79    0.70
  12   6   0    0.70    0.57
  12   6   0    1.29    0.79
  12   6   0    1.40    0.62
  12   6   0    2.56    0.63
 -13  -6   0    1.48    0.92
 -13  -6   0    0.54    0.71
 -13  -6   0    0.93    0.72
  13   6   0    1.05    0.81
  13   6   0    0.88    0.56
  13   6   0    0.41    0.57
 -14  -6   0    2.24    0.82
 -14  -6   0   -0.24    0.65
 -14  -6   0   -0.01    0.86
  14   6   0    0.09    0.49
  14   6   0   -0.04    0.62
 -15  -6   0   -0.46    0.64
 -15  -6   0    0.74    1.03
 -15  -6   0   -0.26    0.66
  15   6   0   -0.06    0.59
  12  -7   0    0.56    0.58
  12  -7   0    0.97    0.94
 -12   7   0    0.39    0.67
 -12   7   0    0.68    0.88
 -12   7   0    0.55    0.69
  11  -7   0    0.67    0.86
  11  -7   0    1.74    0.63
 -11   7   0    2.51    0.82
 -11   7   0    1.34    0.77
 -11   7   0    3.05    1.00
  10  -7   0    4.50    1.19
  10  -7   0    7.13    1.16
  10  -7   0    4.55    0.82
 -10   7   0    7.18    1.18
 -10   7   0    5.67    1.02
 -10   7   0    4.74    1.18
   9  -7   0   34.01    1.91
   9  -7   0   29.11    1.27
   9  -7   0   31.55    2.19
   9  -7   0   31.21    1.61
  -9   7   0   29.93    1.86
  -9   7   0   30.66    1.72
  -9   7   0   29.87    2.05
   8  -7   0    8.82    1.32
   8  -7   0   13.10    0.86
   8  -7   0   12.74    1.30
   8  -7   0   13.44    1.05
  -8   7   0   11.98    0.78
  -8   7   0   12.76    1.21
  -8   7   0   12.23    1.49
   7  -7   0    0.29    0.60
   7  -7   0    1.25    0.43
   7  -7   0    1.11    0.47
   7  -7   0    1.69    0.60
  -7   7   0    0.98    0.26
  -7   7   0    0.55    0.51
  -7   7   0    1.45    0.68
   6  -7   0   16.98    1.12
   6  -7   0   17.42    1.00
   6  -7   0   18.66    1.09
   6  -7   0   21.84    1.51
  -6   7   0   16.20    1.04
  -6   7   0   17.33    1.35
  -6   7   0   18.38    1.17
  -6   7   0   18.17    0.78
   5  -7   0   11.22    0.81
   5  -7   0    9.14    1.11
   5  -7   0   11.30    0.85
   5  -7   0    8.83    0.85
  -5   7   0   11.23    1.16
  -5   7   0    8.42    0.85
  -5   7   0   10.98    0.62
  -5   7   0   10.88    0.81
  -5   7   0    8.62    0.54
   4  -7   0    0.41    0.49
   4  -7   0    0.46    0.36
   4  -7   0   -0.05    0.29
  -4   7   0   -0.12    0.33
  -4   7   0    0.41    0.21
  -4   7   0    0.30    0.26
  -4   7   0   -0.13    0.38
   3  -7   0    9.79    1.01
   3  -7   0    9.41    0.75
   3  -7   0    9.72    0.70
  -3   7   0   11.13    0.96
  -3   7   0    9.74    0.75
  -3   7   0    9.63    0.66
  -3   7   0   10.10    1.21
   2  -7   0    0.20    0.40
   2  -7   0    0.86    0.33
   2  -7   0    0.53    0.20
   2  -7   0    0.29    0.34
  -2   7   0    0.82    0.35
  -2   7   0   -0.02    0.54
  -2   7   0    1.14    0.38
  -2   7   0    0.33    0.30
   1  -7   0   -0.04    0.33
   1  -7   0   -0.07    0.20
   1  -7   0    0.43    0.33
   1  -7   0   -0.45    0.30
   1  -7   0    0.30    0.26
  -1   7   0   -0.12    0.31
  -1   7   0    0.26    0.30
  -1   7   0   -0.18    0.22
  -1   7   0   -0.18    0.43
   0  -7   0   12.83    0.86
   0  -7   0   13.63    0.76
   0  -7   0   16.09    0.79
   0  -7   0   14.55    0.88
   0  -7   0   12.88    0.88
   0   7   0   14.07    0.68
   0   7   0   14.08    0.74
   0   7   0   12.35    1.30
   0   7   0   14.66    0.86
  -1  -7   0   18.84    1.07
  -1  -7   0   18.05    1.01
  -1  -7   0   19.26    0.96
  -1  -7   0   19.11    0.89
   1   7   0   18.73    1.01
   1   7   0   18.66    1.39
   1   7   0   20.21    0.91
   1   7   0   17.63    0.71
  -2  -7   0    8.88    0.86
  -2  -7   0    9.03    0.88
   2   7   0    7.73    0.42
   2   7   0    8.06    0.65
   2   7   0    7.51    0.66
   2   7   0    9.19    0.82
   2   7   0    8.21    1.09
  -3  -7   0    1.06    0.45
  -3  -7   0    0.83    0.45
  -3  -7   0    1.06    0.21
  -3  -7   0    1.15    0.44
   3   7   0    0.90    0.39
   3   7   0    1.17    0.43
   3   7   0    1.27    0.66
  -4  -7   0   21.83    1.30
  -4  -7   0   23.64    1.16
  -4  -7   0   22.62    1.26
  -4  -7   0   22.61    0.83
  -4  -7   0   22.13    1.20
   4   7   0   20.49    1.13
   4   7   0   21.97    1.15
   4   7   0   21.98    1.48
  -5  -7   0    1.76    0.54
  -5  -7   0    2.14    0.60
  -5  -7   0    3.27    0.45
  -5  -7   0    2.84    0.62
  -5  -7   0    3.64    0.64
   5   7   0    2.95    0.50
   5   7   0    3.51    0.65
   5   7   0    3.08    0.80
   5   7   0    2.72    0.53
  -6  -7   0   37.35    1.75
  -6  -7   0   37.94    1.74
  -6  -7   0   39.07    1.66
  -6  -7   0   35.77    1.39
  -6  -7   0   37.15    1.76
   6   7   0   37.50    1.39
   6   7   0   35.43    1.55
   6   7   0   35.71    1.79
  -7  -7   0   70.13    2.30
  -7  -7   0   69.53    2.62
  -7  -7   0   74.43    2.49
  -7  -7   0   65.11    2.57
   7   7   0   69.38    2.37
   7   7   0   69.37    2.13
   7   7   0   67.59    1.73
   7   7   0   64.19    2.49
  -8  -7   0    6.20    0.97
  -8  -7   0    6.65    1.01
  -8  -7   0    6.76    0.91
   8   7   0    5.58    0.81
   8   7   0    5.89    0.91
   8   7   0    5.68    0.95
   8   7   0    6.51    0.70
   8   7   0    6.54    0.36
  -9  -7   0   -0.24    0.42
  -9  -7   0    0.32    0.46
  -9  -7   0   -0.05    0.58
   9   7   0    0.69    0.40
   9   7   0    0.27    0.15
   9   7   0    0.50    0.45
   9   7   0    0.78    0.56
   9   7   0    0.33    0.52
 -10  -7   0    2.91    0.96
 -10  -7   0    4.41    0.84
 -10  -7   0    4.35    0.94
  10   7   0    3.75    0.97
  10   7   0    2.58    0.69
  10   7   0    4.47    0.69
  10   7   0    3.55    0.82
 -11  -7   0   -0.11    0.62
 -11  -7   0    1.18    0.70
 -11  -7   0    0.42    0.57
  11   7   0    0.65    0.48
  11   7   0    0.26    0.51
  11   7   0    0.15    0.71
  11   7   0    0.44    0.60
 -12  -7   0   17.20    1.66
 -12  -7   0   23.01    2.32
 -12  -7   0   21.54    1.71
  12   7   0   23.83    2.26
  12   7   0   17.56    1.26
  12   7   0   16.63    1.40
  12   7   0   20.50    1.50
 -13  -7   0    0.39    0.70
 -13  -7   0    1.72    1.02
 -13  -7   0    1.78    0.80
  13   7   0    1.10    0.67
  13   7   0    1.35    0.91
  13   7   0    1.10    0.59
 -14  -7   0    1.38    0.81
 -14  -7   0    0.53    0.80
 -14  -7   0    1.26    1.00
  14   7   0    2.60    1.25
  14   7   0    2.17    0.79
 -15  -7   0    1.02    0.87
 -15  -7   0    1.50    1.08
 -15  -7   0    1.43    0.85
  15   7   0    2.02    0.82
  11  -8   0   -0.46    0.83
  11  -8   0    1.06    0.63
 -11   8   0    1.47    0.87
 -11   8   0    0.22    0.68
 -11   8   0    0.55    0.62
  10  -8   0    8.20    1.06
  10  -8   0    6.91    1.38
 -10   8   0    7.91    1.34
 -10   8   0    9.49    1.25
 -10   8   0    6.53    1.19
   9  -8   0    3.08    1.01
   9  -8   0    0.05    0.47
   9  -8   0    0.44    0.60
  -9   8   0    1.21    0.69
  -9   8   0    0.89    0.60
  -9   8   0    1.36    0.72
   8  -8   0    8.73    1.09
   8  -8   0    6.07    1.15
   8  -8   0    9.99    0.89
   8  -8   0    6.33    0.85
  -8   8   0    7.82    1.02
  -8   8   0    9.05    1.33
   7  -8   0   17.07    1.73
   7  -8   0   14.23    0.96
   7  -8   0   17.75    1.28
   7  -8   0   14.45    1.11
  -7   8   0   15.94    1.22
  -7   8   0   16.84    1.62
   6  -8   0   13.31    1.19
   6  -8   0   13.54    1.02
   6  -8   0   12.72    0.96
   6  -8   0   11.59    1.35
  -6   8   0   11.99    0.69
  -6   8   0   12.22    1.33
  -6   8   0   10.44    1.05
   5  -8   0    1.38    0.46
   5  -8   0    1.02    0.66
   5  -8   0    1.73    0.52
   5  -8   0    2.04    0.56
  -5   8   0    0.25    0.39
  -5   8   0    0.05    0.51
  -5   8   0    0.96    0.32
   4  -8   0   10.21    0.82
   4  -8   0   11.09    0.84
   4  -8   0   12.12    1.25
  -4   8   0   11.95    0.73
  -4   8   0   11.39    0.88
  -4   8   0   11.33    1.07
   3  -8   0   29.10    1.32
   3  -8   0   24.98    1.19
   3  -8   0   28.42    1.51
  -3   8   0   28.51    1.19
  -3   8   0   27.24    1.81
  -3   8   0   27.52    1.32
  -3   8   0   27.80    1.35
   2  -8   0   10.65    0.81
   2  -8   0   10.07    0.96
   2  -8   0    9.72    0.72
   2  -8   0    9.94    0.51
  -2   8   0    9.73    0.75
  -2   8   0    9.46    1.27
  -2   8   0    9.73    0.91
  -2   8   0    9.42    0.80
   1  -8   0    8.40    0.54
   1  -8   0    8.49    0.89
   1  -8   0    8.47    0.81
   1  -8   0    9.98    0.89
   1  -8   0    8.52    0.65
  -1   8   0    9.75    1.23
  -1   8   0    9.69    0.85
  -1   8   0    9.43    0.65
  -1   8   0    8.23    0.82
   0  -8   0   11.46    0.97
   0  -8   0    9.87    0.92
   0  -8   0   10.24    0.67
   0  -8   0    9.12    0.86
   0   8   0   11.63    0.84
   0   8   0   11.87    0.87
   0   8   0    9.84    0.60
   0   8   0   11.30    0.68
   0   8   0    8.69    1.18
  -1  -8   0    0.97    0.38
  -1  -8   0   -0.01    0.37
  -1  -8   0    1.10    0.44
  -1  -8   0    0.65    0.35
   1   8   0    0.24    0.58
   1   8   0    0.89    0.32
   1   8   0    0.41    0.23
   1   8   0    0.36    0.32
  -2  -8   0   33.50    1.48
  -2  -8   0   30.38    1.46
  -2  -8   0   33.38    1.34
   2   8   0   31.87    0.96
   2   8   0   34.69    1.31
   2   8   0   32.46    1.40
   2   8   0   32.40    1.91
   2   8   0   31.69    1.23
  -3  -8   0   24.65    1.29
  -3  -8   0   21.48    1.31
   3   8   0   22.44    1.12
   3   8   0   23.90    1.66
   3   8   0   25.16    1.25
  -4  -8   0    1.00    0.47
  -4  -8   0    1.04    0.24
  -4  -8   0    1.29    0.49
  -4  -8   0    0.89    0.51
   4   8   0    0.84    0.70
   4   8   0    0.49    0.40
   4   8   0    1.26    0.43
  -5  -8   0    7.93    0.54
  -5  -8   0    8.48    0.98
  -5  -8   0    6.13    0.79
  -5  -8   0    7.63    0.97
  -5  -8   0    6.69    0.83
   5   8   0    7.53    1.08
   5   8   0    6.66    0.77
   5   8   0    8.16    0.90
  -6  -8   0   12.05    0.77
  -6  -8   0   13.86    1.08
  -6  -8   0   13.45    1.25
  -6  -8   0   13.98    1.06
  -6  -8   0   14.20    1.16
   6   8   0   12.56    0.98
   6   8   0   12.95    1.04
   6   8   0   13.17    0.86
   6   8   0   14.03    1.39
  -7  -8   0    9.77    0.78
  -7  -8   0   10.46    1.14
  -7  -8   0   13.02    1.34
  -7  -8   0    9.73    1.04
   7   8   0    8.03    0.96
   7   8   0   10.04    0.79
   7   8   0    6.42    0.83
   7   8   0   10.95    1.28
  -8  -8   0   61.09    2.60
  -8  -8   0   61.34    2.37
  -8  -8   0   63.22    2.61
  -8  -8   0   57.95    2.17
   8   8   0   62.44    2.33
   8   8   0   61.33    2.06
   8   8   0   59.20    2.50
   8   8   0   56.85    1.55
  -9  -8   0    3.85    0.76
  -9  -8   0    2.37    0.80
  -9  -8   0    2.78    0.69
  -9  -8   0    3.59    0.90
   9   8   0    4.36    0.67
   9   8   0    1.86    0.75
   9   8   0    3.43    0.72
 -10  -8   0    0.12    0.65
 -10  -8   0    2.04    0.73
 -10  -8   0    1.22    0.70
  10   8   0    0.79    0.69
  10   8   0    3.00    0.75
  10   8   0    0.76    0.76
  10   8   0    1.58    0.52
 -11  -8   0    3.89    1.02
 -11  -8   0    5.05    1.02
 -11  -8   0    6.82    1.09
  11   8   0    3.58    0.91
  11   8   0    5.27    0.81
  11   8   0    3.23    0.77
  11   8   0    5.56    1.12
 -12  -8   0    3.39    1.02
 -12  -8   0    5.75    1.28
 -12  -8   0    4.66    1.02
  12   8   0    5.65    1.24
  12   8   0    4.71    0.96
  12   8   0    5.97    1.03
  12   8   0    6.41    0.91
 -13  -8   0   -0.08    0.68
 -13  -8   0    0.48    0.78
 -13  -8   0   -0.33    0.62
  13   8   0    0.08    0.45
  13   8   0    0.41    0.56
  13   8   0    1.37    0.94
 -14  -8   0    5.24    1.18
 -14  -8   0    4.72    1.38
 -14  -8   0    4.75    1.22
  14   8   0    5.38    1.07
 -15  -8   0    0.58    0.77
 -15  -8   0   -0.99    0.61
 -15  -8   0   -0.37    0.81
 -15  -8   0   -0.18    0.74
  15   8   0    0.43    0.72
  10  -9   0    0.58    0.91
  10  -9   0    0.20    0.53
 -10   9   0    0.66    0.70
 -10   9   0   -0.20    0.56
 -10   9   0    0.90    0.73
   9  -9   0    2.38    1.03
   9  -9   0    0.68    0.57
  -9   9   0    1.33    0.72
  -9   9   0    1.37    0.73
  -9   9   0    1.59    0.68
   8  -9   0    6.80    0.94
   8  -9   0    5.69    0.76
   8  -9   0    5.67    0.93
   8  -9   0    4.21    1.17
  -8   9   0    4.76    0.88
  -8   9   0    6.10    1.13
   7  -9   0    1.67    0.84
   7  -9   0    0.30    0.42
   7  -9   0   -0.06    0.47
   7  -9   0   -0.29    0.47
  -7   9   0    0.21    0.55
  -7   9   0    0.37    0.52
   6  -9   0    2.81    0.68
   6  -9   0    3.24    0.64
   6  -9   0    1.95    0.87
   6  -9   0    2.54    0.65
  -6   9   0    2.61    0.71
  -6   9   0    2.82    0.43
  -6   9   0    3.68    0.80
   5  -9   0   38.62    1.66
   5  -9   0   33.40    1.57
   5  -9   0   37.78    2.04
   5  -9   0   35.30    1.61
  -5   9   0   34.24    1.68
  -5   9   0   33.95    1.33
  -5   9   0   37.55    1.85
   4  -9   0    9.49    0.92
   4  -9   0   11.76    1.07
   4  -9   0   11.00    1.26
  -4   9   0   11.14    1.10
  -4   9   0   10.64    0.76
  -4   9   0    8.72    0.96
   3  -9   0    0.77    0.39
   3  -9   0    0.39    0.49
   3  -9   0    0.06    0.33
  -3   9   0    1.27    0.51
  -3   9   0    0.55    0.37
  -3   9   0    1.00    0.65
  -3   9   0    0.70    0.41
   2  -9   0   13.97    1.10
   2  -9   0   13.76    0.88
   2  -9   0   12.95    0.99
   2  -9   0   13.70    0.62
  -2   9   0   13.58    0.88
  -2   9   0   14.70    1.66
  -2   9   0   13.84    0.94
   1  -9   0   16.88    1.12
   1  -9   0   18.97    0.82
   1  -9   0   17.52    0.98
   1  -9   0   21.38    1.20
  -1   9   0   16.97    1.71
  -1   9   0   18.66    0.94
  -1   9   0   19.56    1.13
  -1   9   0   19.90    1.11
   0  -9   0   32.29    1.48
   0  -9   0   28.59    1.39
   0  -9   0   28.24    1.41
   0  -9   0   32.11    1.21
   0   9   0   28.60    1.87
   0   9   0   30.06    1.43
   0   9   0   30.71    1.14
   0   9   0   32.08    1.44
  -1  -9   0   21.44    1.09
  -1  -9   0   24.18    1.29
  -1  -9   0   21.37    1.15
  -1  -9   0   21.01    1.20
   1   9   0   21.87    1.61
   1   9   0   21.93    1.19
   1   9   0   22.62    0.87
   1   9   0   24.00    1.05
  -2  -9   0    1.69    0.53
  -2  -9   0    2.69    0.51
  -2  -9   0    1.73    0.57
   2   9   0    2.38    0.47
   2   9   0    2.04    0.84
   2   9   0    2.20    0.29
   2   9   0    1.92    0.52
  -3  -9   0    8.50    0.93
  -3  -9   0   10.42    1.08
   3   9   0   11.30    1.42
   3   9   0    9.62    0.92
   3   9   0   11.63    0.83
  -4  -9   0   33.72    1.61
  -4  -9   0   31.13    1.62
  -4  -9   0   29.91    1.53
   4   9   0   31.41    1.48
   4   9   0   27.94    1.80
   4   9   0   30.96    1.42
  -5  -9   0    0.31    0.44
  -5  -9   0    0.92    0.49
  -5  -9   0    0.60    0.23
  -5  -9   0    0.16    0.44
   5   9   0    0.86    0.70
   5   9   0    0.33    0.42
   5   9   0    0.46    0.40
  -6  -9   0    9.75    1.20
  -6  -9   0   12.48    0.73
  -6  -9   0    9.52    1.06
  -6  -9   0   11.07    1.12
   6   9   0   11.24    1.08
   6   9   0   11.21    1.11
   6   9   0   11.22    1.38
  -7  -9   0   23.04    1.11
  -7  -9   0   19.40    1.49
  -7  -9   0   24.11    1.49
  -7  -9   0   21.94    1.40
   7   9   0   22.48    1.66
   7   9   0   23.60    1.45
   7   9   0   23.56    1.39
  -8  -9   0    4.55    0.90
  -8  -9   0    6.39    0.80
  -8  -9   0    5.03    0.87
  -8  -9   0    5.33    0.98
   8   9   0    6.06    0.76
   8   9   0    6.67    1.01
   8   9   0    5.77    0.88
   8   9   0    6.53    1.13
  -9  -9   0    4.45    0.75
  -9  -9   0    5.76    0.96
  -9  -9   0    3.68    0.92
  -9  -9   0    3.77    0.90
   9   9   0    4.21    1.00
   9   9   0    4.29    0.67
   9   9   0    4.87    0.88
   9   9   0    3.68    0.85
 -10  -9   0   -0.27    0.47
 -10  -9   0    0.37    0.71
 -10  -9   0    0.64    0.62
 -10  -9   0    0.63    0.59
  10   9   0    0.50    0.52
  10   9   0    0.36    0.71
  10   9   0    0.80    0.46
 -11  -9   0    1.75    0.70
 -11  -9   0    3.98    1.12
 -11  -9   0    1.84    0.81
 -11  -9   0    1.19    0.78
  11   9   0    1.05    0.81
  11   9   0    1.97    0.59
  11   9   0    1.66    0.70
 -12  -9   0    3.69    1.05
 -12  -9   0    2.79    1.03
 -12  -9   0    2.68    0.80
 -12  -9   0    2.87    0.95
  12   9   0    2.00    0.65
  12   9   0    2.40    0.79
  12   9   0    3.18    0.91
 -13  -9   0   15.64    1.90
 -13  -9   0   18.02    1.81
 -13  -9   0   13.96    1.98
 -13  -9   0   16.01    1.72
  13   9   0   16.62    1.69
 -14  -9   0    3.69    1.30
 -14  -9   0    2.91    1.10
 -14  -9   0    3.34    0.97
 -14  -9   0    2.36    0.93
  14   9   0    3.11    0.93
 -15  -9   0    3.23    1.06
 -15  -9   0    1.72    0.95
 -15  -9   0    3.23    1.08
 -15  -9   0    2.76    1.33
  15   9   0    1.41    0.79
  10 -10   0   -0.40    0.87
  10 -10   0    0.19    0.59
 -10  10   0   -0.02    0.60
 -10  10   0    0.37    0.74
   9 -10   0    0.41    0.56
   9 -10   0    1.44    0.91
  -9  10   0    0.47    0.58
  -9  10   0   -0.55    0.53
   8 -10   0   -0.33    0.36
   8 -10   0    0.33    0.80
   8 -10   0    0.58    0.52
  -8  10   0    0.20    0.56
  -8  10   0   -0.18    0.50
  -8  10   0    0.11    0.67
   7 -10   0    3.64    0.73
   7 -10   0    2.25    0.70
   7 -10   0    1.38    0.88
   7 -10   0    2.44    0.61
  -7  10   0    2.35    0.70
  -7  10   0    4.13    0.91
   6 -10   0    7.27    0.91
   6 -10   0    6.92    0.92
   6 -10   0    7.98    0.95
   6 -10   0    8.39    1.31
  -6  10   0    5.28    0.96
  -6  10   0    7.17    0.99
  -6  10   0    6.41    1.00
   5 -10   0    2.84    0.83
   5 -10   0    2.28    0.61
   5 -10   0    2.56    0.61
  -5  10   0    2.58    0.67
  -5  10   0    3.05    0.51
  -5  10   0    2.46    0.74
   4 -10   0   30.59    1.54
   4 -10   0   28.10    1.42
   4 -10   0   29.26    1.80
  -4  10   0   29.63    1.55
  -4  10   0   31.34    1.36
  -4  10   0   31.67    1.60
   3 -10   0   12.60    0.94
   3 -10   0    9.52    0.97
   3 -10   0   13.72    1.36
  -3  10   0   12.75    1.65
  -3  10   0   12.32    1.01
  -3  10   0   13.10    0.91
  -3  10   0   12.46    1.13
   2 -10   0    0.45    0.24
   2 -10   0    0.36    0.52
   2 -10   0    0.82    0.46
   2 -10   0    0.36    0.36
  -2  10   0   -0.11    0.58
  -2  10   0    0.00    0.37
  -2  10   0    0.60    0.40
   1 -10   0    4.72    0.50
   1 -10   0    4.18    0.74
   1 -10   0    4.10    0.72
   1 -10   0    5.98    0.72
  -1  10   0    5.22    0.77
  -1  10   0    3.64    0.55
  -1  10   0    5.20    0.76
  -1  10   0    4.04    1.07
   0 -10   0   23.20    1.17
   0 -10   0   21.24    1.26
   0 -10   0   20.90    1.01
   0 -10   0   20.50    1.24
   0 -10   0   20.83    1.28
   0  10   0   22.59    0.98
   0  10   0   25.54    1.36
   0  10   0   22.81    1.78
  -1 -10   0    4.26    0.72
  -1 -10   0    3.03    0.62
  -1 -10   0    3.56    0.59
  -1 -10   0    3.92    0.69
   1  10   0    3.61    0.92
   1  10   0    4.35    0.57
   1  10   0    3.11    0.65
   1  10   0    3.36    0.62
   1  10   0    3.73    0.43
  -2 -10   0   34.07    1.50
  -2 -10   0   32.58    1.66
  -2 -10   0   32.83    1.62
   2  10   0   31.44    2.03
   2  10   0   30.62    1.01
   2  10   0   33.11    1.37
   2  10   0   31.36    1.53
  -3 -10   0   80.92    2.80
  -3 -10   0   82.31    2.60
  -3 -10   0   81.26    2.87
   3  10   0   78.35    1.91
   3  10   0   79.62    2.52
   3  10   0   80.27    3.32
   3  10   0   83.20    2.73
  -4 -10   0    1.73    0.61
  -4 -10   0    0.81    0.58
  -4 -10   0    0.60    0.43
   4  10   0    0.84    0.68
   4  10   0    0.23    0.47
   4  10   0    0.85    0.43
  -5 -10   0    6.57    0.97
  -5 -10   0    6.21    0.93
  -5 -10   0    9.09    1.24
  -5 -10   0    7.26    0.43
   5  10   0    7.03    0.91
   5  10   0    5.70    0.80
   5  10   0    7.00    1.18
  -6 -10   0    3.17    0.73
  -6 -10   0    2.47    0.39
  -6 -10   0    2.26    0.73
   6  10   0    1.63    0.81
   6  10   0    2.21    0.64
   6  10   0    1.54    0.53
  -7 -10   0    1.03    0.62
  -7 -10   0    1.33    0.58
  -7 -10   0    1.27    0.66
  -7 -10   0    0.63    0.36
   7  10   0    1.75    0.86
   7  10   0    1.33    0.62
   7  10   0    1.56    0.59
  -8 -10   0   14.95    0.97
  -8 -10   0   15.91    1.53
  -8 -10   0   14.41    1.59
  -8 -10   0   12.89    1.33
   8  10   0   13.44    1.60
   8  10   0   12.81    1.23
   8  10   0   13.44    1.42
  -9 -10   0    0.92    0.63
  -9 -10   0    2.40    0.81
  -9 -10   0    1.52    0.53
  -9 -10   0    1.53    0.80
   9  10   0    0.76    0.80
   9  10   0    1.22    0.69
   9  10   0    1.07    0.59
   9  10   0    0.82    0.49
 -10 -10   0    7.77    1.01
 -10 -10   0    7.79    1.26
 -10 -10   0    6.63    1.22
 -10 -10   0   10.23    1.34
  10  10   0    8.80    0.95
  10  10   0    8.04    1.31
  10  10   0    8.59    1.28
  10  10   0    6.41    0.99
 -11 -10   0    0.35    0.51
 -11 -10   0   -0.43    0.66
 -11 -10   0   -0.56    0.59
 -11 -10   0    1.15    0.77
  11  10   0   -0.72    0.36
  11  10   0   -0.43    0.55
  11  10   0   -0.29    0.71
  11  10   0    0.02    0.54
 -12 -10   0    3.19    0.83
 -12 -10   0    2.88    0.93
 -12 -10   0    3.16    1.01
 -12 -10   0    4.49    1.16
  12  10   0    5.25    1.03
  12  10   0    2.75    0.96
  12  10   0    2.17    0.93
 -13 -10   0    1.44    0.85
 -13 -10   0    2.16    0.82
 -13 -10   0    2.04    1.08
 -13 -10   0    1.91    0.89
  13  10   0    2.01    0.90
  13  10   0    2.81    0.89
 -14 -10   0    1.48    0.98
 -14 -10   0    4.49    1.38
 -14 -10   0    3.65    1.12
 -14 -10   0    2.50    0.96
  14  10   0    1.67    0.93
  14  10   0    1.96    0.87
 -15 -10   0    4.57    1.24
 -15 -10   0    1.62    0.95
 -15 -10   0    4.99    1.22
 -15 -10   0    3.58    1.30
  15  10   0    4.49    1.63
  15  10   0    1.72    0.99
   9 -11   0    0.07    0.55
   9 -11   0   -1.12    0.68
  -9  11   0    0.47    0.67
  -9  11   0    0.40    0.65
   8 -11   0    1.45    0.66
   8 -11   0    2.35    1.01
  -8  11   0   -0.18    0.59
  -8  11   0    1.38    0.72
   7 -11   0    1.04    0.52
   7 -11   0    0.69    0.78
   7 -11   0    1.15    0.57
  -7  11   0    0.52    0.59
   6 -11   0    4.73    0.81
   6 -11   0    4.43    0.81
   6 -11   0    3.59    1.01
  -6  11   0    4.36    0.85
  -6  11   0    4.53    0.89
   5 -11   0   12.54    1.23
   5 -11   0   12.87    1.50
   5 -11   0   14.01    1.11
  -5  11   0   12.36    1.27
  -5  11   0   13.43    1.33
  -5  11   0   13.26    0.89
   4 -11   0    1.69    0.55
   4 -11   0    1.85    0.76
   4 -11   0    1.07    0.57
  -4  11   0    1.77    0.49
  -4  11   0    1.11    0.59
  -4  11   0    1.37    0.57
   3 -11   0    1.92    0.63
   3 -11   0    0.98    0.62
   3 -11   0    1.03    0.46
  -3  11   0    1.75    0.59
  -3  11   0    0.72    0.50
  -3  11   0    0.87    0.46
  -3  11   0    0.89    0.95
   2 -11   0   24.12    1.44
   2 -11   0   24.75    1.26
   2 -11   0   22.82    1.53
   2 -11   0   22.52    0.87
  -2  11   0   22.92    1.22
  -2  11   0   20.46    2.13
  -2  11   0   26.33    1.38
   1 -11   0    1.56    0.59
   1 -11   0    2.70    0.70
   1 -11   0    2.70    0.56
   1 -11   0    3.03    0.44
  -1  11   0    1.08    0.50
  -1  11   0    1.58    0.84
  -1  11   0    2.19    0.50
  -1  11   0    2.72    0.63
   0 -11   0   13.54    0.86
   0 -11   0   14.84    1.14
   0 -11   0   14.74    1.11
   0 -11   0   12.69    0.95
   0 -11   0   15.46    1.20
   0  11   0   12.42    0.79
   0  11   0   11.53    1.61
   0  11   0   14.25    1.26
   0  11   0   12.69    1.18
  -1 -11   0   51.59    2.17
  -1 -11   0   53.87    1.92
  -1 -11   0   48.69    2.01
  -1 -11   0   50.94    2.16
   1  11   0   46.71    2.67
   1  11   0   54.71    2.13
   1  11   0   51.65    2.17
   1  11   0   53.20    1.68
   1  11   0   51.24    1.75
   1  11   0   53.88    1.82
  -2 -11   0    9.82    1.13
  -2 -11   0   11.58    1.07
  -2 -11   0   11.72    1.22
  -2 -11   0   12.30    0.99
   2  11   0   11.47    0.88
   2  11   0   12.50    1.65
   2  11   0   11.87    1.15
   2  11   0   11.74    0.59
  -3 -11   0    0.01    0.36
  -3 -11   0   -0.17    0.37
  -3 -11   0   -0.16    0.42
   3  11   0    0.58    0.50
   3  11   0   -0.49    0.65
   3  11   0    0.05    0.35
  -4 -11   0   11.77    0.94
  -4 -11   0   11.54    1.20
  -4 -11   0   12.89    1.32
   4  11   0   12.01    1.10
   4  11   0   13.39    1.22
   4  11   0   10.12    1.55
  -5 -11   0   14.31    1.48
  -5 -11   0   13.08    1.34
   5  11   0   14.14    1.30
   5  11   0   11.90    1.54
   5  11   0   13.62    1.07
  -6 -11   0    0.23    0.53
  -6 -11   0   -0.31    0.18
  -6 -11   0   -0.33    0.49
   6  11   0    0.34    0.46
   6  11   0    0.04    0.43
   6  11   0   -0.55    0.68
  -7 -11   0    2.21    0.71
  -7 -11   0    0.48    0.65
  -7 -11   0    0.49    0.33
   7  11   0    0.31    0.49
   7  11   0    1.29    0.83
   7  11   0    0.67    0.58
  -8 -11   0    0.96    0.60
  -8 -11   0    2.21    0.74
  -8 -11   0    3.54    0.92
  -8 -11   0    1.54    0.46
   8  11   0    2.03    1.02
   8  11   0    1.06    0.65
   8  11   0    1.88    0.65
  -9 -11   0    1.32    0.74
  -9 -11   0    0.54    0.43
  -9 -11   0    2.66    0.91
  -9 -11   0    0.06    0.62
   9  11   0    0.77    0.92
   9  11   0    1.58    0.68
   9  11   0    1.34    0.72
 -10 -11   0   17.07    1.85
 -10 -11   0   14.39    1.57
 -10 -11   0   10.65    1.46
 -10 -11   0   14.27    1.14
  10  11   0   11.41    1.45
  10  11   0   12.89    1.72
  10  11   0   13.25    1.06
  10  11   0   14.22    1.47
 -11 -11   0    6.36    1.14
 -11 -11   0   10.06    1.15
 -11 -11   0    7.28    1.36
 -11 -11   0    7.66    1.32
  11  11   0    9.26    1.27
  11  11   0    7.75    1.27
  11  11   0    8.55    1.48
 -12 -11   0    3.77    0.83
 -12 -11   0    4.55    1.17
 -12 -11   0    2.32    1.11
 -12 -11   0    3.07    1.10
  12  11   0    4.16    1.16
  12  11   0    1.68    0.85
  12  11   0    2.52    0.83
 -13 -11   0    1.36    0.94
 -13 -11   0    2.57    1.00
 -13 -11   0    0.49    0.70
 -13 -11   0    0.26    0.88
  13  11   0    1.58    0.85
  13  11   0    1.58    0.79
 -14 -11   0    5.36    1.43
 -14 -11   0    8.37    1.54
 -14 -11   0    6.04    1.33
  14  11   0    3.60    1.12
  14  11   0    6.91    1.29
 -15 -11   0    0.07    0.84
 -15 -11   0   -0.43    0.91
 -15 -11   0    0.98    0.91
  15  11   0    0.11    0.79
  15  11   0    0.35    0.72
   8 -12   0   -0.38    0.87
   8 -12   0    0.07    0.59
  -8  12   0   -0.30    0.57
  -8  12   0    1.03    0.84
   7 -12   0    1.13    0.87
   7 -12   0   -0.02    0.55
   7 -12   0    0.03    0.49
  -7  12   0    0.36    0.61
   6 -12   0    2.86    0.76
   6 -12   0    2.54    0.69
   6 -12   0    3.42    1.05
  -6  12   0    2.43    0.77
   5 -12   0    0.52    0.68
   5 -12   0   -1.31    0.41
   5 -12   0    0.14    0.50
  -5  12   0    0.02    0.58
  -5  12   0    0.08    0.48
   4 -12   0    9.74    1.13
   4 -12   0   10.76    1.11
   4 -12   0    9.86    1.37
  -4  12   0   12.50    1.07
  -4  12   0    9.84    1.18
   3 -12   0   20.35    1.58
   3 -12   0   20.97    1.27
   3 -12   0   23.84    1.49
  -3  12   0   24.92    1.52
  -3  12   0   23.67    2.52
  -3  12   0   25.29    1.54
  -3  12   0   20.91    1.26
   2 -12   0   32.86    1.83
   2 -12   0   32.08    1.51
   2 -12   0   32.98    1.69
  -2  12   0   31.73    1.72
  -2  12   0   30.68    1.46
  -2  12   0   30.77    1.57
  -2  12   0   33.59    2.49
   1 -12   0    2.43    0.44
   1 -12   0    2.16    0.52
   1 -12   0    4.14    0.81
   1 -12   0    2.93    0.71
  -1  12   0    2.53    0.68
  -1  12   0    1.96    0.50
  -1  12   0    2.01    0.93
  -1  12   0    2.73    0.68
   0 -12   0    9.49    1.12
   0 -12   0    9.83    0.83
   0 -12   0    7.89    1.05
   0 -12   0    7.56    1.03
   0 -12   0    8.57    0.92
   0  12   0    8.85    0.70
   0  12   0    9.26    1.08
   0  12   0    7.84    1.46
   0  12   0    7.30    0.93
  -1 -12   0    6.26    0.94
  -1 -12   0    6.16    0.78
  -1 -12   0    5.76    1.00
  -1 -12   0    7.43    0.96
   1  12   0    5.56    0.85
   1  12   0    5.12    1.31
   1  12   0    6.22    0.64
   1  12   0    7.93    0.80
   1  12   0    6.38    0.98
  -2 -12   0    6.55    0.88
  -2 -12   0    6.11    0.94
  -2 -12   0    7.61    1.06
  -2 -12   0    6.51    0.89
   2  12   0    7.07    1.04
   2  12   0    5.24    1.27
   2  12   0    5.90    0.73
   2  12   0    6.17    0.87
  -3 -12   0   10.29    1.23
  -3 -12   0    9.00    1.00
  -3 -12   0   10.25    1.20
   3  12   0    7.96    0.98
   3  12   0    8.65    0.94
   3  12   0    9.20    1.56
  -4 -12   0    5.71    0.99
  -4 -12   0    5.90    0.99
  -4 -12   0    7.62    0.92
   4  12   0    8.71    0.97
   4  12   0    7.42    1.42
   4  12   0    7.47    0.99
  -5 -12   0    0.83    0.68
  -5 -12   0    0.54    0.59
   5  12   0    0.13    0.84
   5  12   0    1.08    0.53
   5  12   0    1.33    0.57
  -6 -12   0   21.09    1.53
  -6 -12   0   22.99    1.68
   6  12   0   18.07    1.99
   6  12   0   19.36    1.43
   6  12   0   23.20    1.49
  -7 -12   0   -0.08    0.60
  -7 -12   0    0.33    0.63
   7  12   0   -0.46    0.48
   7  12   0   -0.29    0.75
   7  12   0    0.13    0.46
  -8 -12   0   13.47    1.67
  -8 -12   0   13.53    1.45
   8  12   0   12.20    1.36
   8  12   0   10.17    1.60
   8  12   0   12.56    1.41
  -9 -12   0   11.58    1.56
  -9 -12   0   10.93    1.40
   9  12   0    8.72    1.14
   9  12   0    7.41    1.16
   9  12   0   11.98    1.69
 -10 -12   0   20.76    1.95
 -10 -12   0   20.20    2.06
 -10 -12   0   21.87    1.82
  10  12   0   25.40    1.73
  10  12   0   24.18    1.80
  10  12   0   22.35    2.22
 -11 -12   0    0.64    0.77
 -11 -12   0    0.28    0.87
 -11 -12   0    0.60    0.76
  11  12   0    1.92    1.00
  11  12   0   -0.11    0.66
  11  12   0    3.02    0.92
 -12 -12   0   12.46    1.78
 -12 -12   0    7.13    1.41
 -12 -12   0    8.95    1.45
  12  12   0    7.09    1.21
  12  12   0    6.71    1.40
  12  12   0    8.58    1.42
 -13 -12   0   -0.56    0.72
 -13 -12   0    0.45    0.84
 -13 -12   0    1.82    0.94
  13  12   0    0.58    0.72
  13  12   0    0.15    0.66
 -14 -12   0    1.79    0.99
 -14 -12   0   -1.02    0.78
 -14 -12   0    1.09    0.94
  14  12   0    0.56    0.74
  14  12   0    1.11    0.79
   7 -13   0    5.89    0.98
   7 -13   0    4.15    1.21
   7 -13   0    5.90    1.01
  -7  13   0    5.16    1.01
   6 -13   0    2.30    1.00
   6 -13   0    2.19    0.75
   6 -13   0    3.64    0.82
  -6  13   0    3.61    0.88
   5 -13   0    1.84    0.93
   5 -13   0    1.25    0.63
   5 -13   0    0.84    0.63
  -5  13   0    0.75    0.63
   4 -13   0    3.08    0.92
   4 -13   0    2.46    0.73
  -4  13   0    3.24    0.87
  -4  13   0    2.45    0.59
   3 -13   0    0.57    0.56
   3 -13   0    1.34    0.75
   3 -13   0    0.41    0.44
  -3  13   0    1.26    0.55
  -3  13   0    0.73    0.59
   2 -13   0    4.99    0.78
   2 -13   0    4.06    0.83
   2 -13   0    4.80    0.95
  -2  13   0    5.29    0.91
  -2  13   0    4.97    1.32
  -2  13   0    4.63    0.80
   1 -13   0    6.36    1.01
   1 -13   0    7.55    1.11
   1 -13   0    5.46    0.78
  -1  13   0    7.25    1.49
  -1  13   0    6.15    0.92
  -1  13   0    6.52    0.96
   0 -13   0    4.19    0.88
   0 -13   0    5.82    0.82
   0 -13   0    6.24    0.71
   0 -13   0    6.47    0.99
   0  13   0    5.38    0.87
   0  13   0    5.69    0.92
   0  13   0    4.16    1.24
  -1 -13   0    2.03    0.67
  -1 -13   0    0.96    0.63
  -1 -13   0    0.83    0.65
  -1 -13   0    0.23    0.45
   1  13   0    1.49    0.64
   1  13   0    1.25    0.92
   1  13   0    0.81    0.33
   1  13   0    1.77    0.65
  -2 -13   0    5.14    0.83
  -2 -13   0    5.22    0.98
  -2 -13   0    4.86    0.84
  -2 -13   0    5.51    0.97
   2  13   0    3.82    1.18
   2  13   0    4.77    0.86
   2  13   0    4.88    0.94
   2  13   0    5.18    0.73
   2  13   0    6.30    0.65
  -3 -13   0    0.91    0.58
  -3 -13   0    0.88    0.51
  -3 -13   0    0.95    0.67
  -3 -13   0   -0.18    0.57
   3  13   0    1.24    0.52
   3  13   0   -0.08    0.46
   3  13   0   -0.32    0.75
  -4 -13   0   18.09    1.71
  -4 -13   0   20.35    1.55
  -4 -13   0   20.65    1.34
   4  13   0   18.64    2.22
   4  13   0   18.09    1.24
   4  13   0   17.20    1.36
  -5 -13   0    2.20    0.59
  -5 -13   0   -0.47    0.64
  -5 -13   0    0.65    0.68
   5  13   0    1.59    1.07
   5  13   0    0.68    0.54
   5  13   0    1.06    0.61
  -6 -13   0    2.91    0.90
  -6 -13   0    2.37    0.79
   6  13   0    4.02    1.28
   6  13   0    2.44    0.72
   6  13   0    3.33    0.77
  -7 -13   0    6.91    1.10
  -7 -13   0   10.18    1.47
   7  13   0    8.81    1.20
   7  13   0   12.31    1.36
   7  13   0    7.73    1.56
  -8 -13   0   26.40    2.08
  -8 -13   0   24.72    1.84
   8  13   0   27.40    1.80
   8  13   0   27.03    1.75
   8  13   0   30.31    2.38
  -9 -13   0    3.10    0.96
  -9 -13   0    2.73    0.90
   9  13   0    3.31    0.87
   9  13   0    1.99    0.80
   9  13   0    2.15    1.16
 -10 -13   0    0.30    0.69
 -10 -13   0    2.33    0.98
  10  13   0    0.58    0.63
  10  13   0    1.31    1.04
  10  13   0    0.47    0.67
 -11 -13   0   11.89    1.59
 -11 -13   0    9.13    1.58
 -11 -13   0   10.17    1.59
  11  13   0    8.73    1.41
  11  13   0   10.08    1.37
  11  13   0   10.95    1.75
 -12 -13   0    1.70    0.96
 -12 -13   0    2.07    0.97
 -12 -13   0    3.89    1.19
  12  13   0    4.08    1.25
  12  13   0    1.28    0.77
  12  13   0    2.04    0.88
 -13 -13   0    4.12    1.18
 -13 -13   0    4.42    1.34
 -13 -13   0    6.10    1.47
  13  13   0    5.09    1.31
  13  13   0    4.36    1.06
 -14 -13   0    0.66    1.06
 -14 -13   0    0.75    0.97
 -14 -13   0    0.20    0.80
  14  13   0   -0.33    0.75
  14  13   0    1.09    0.79
   6 -14   0    0.47    0.61
   6 -14   0    2.13    0.71
   6 -14   0    0.91    0.86
  -6  14   0    2.30    0.82
   5 -14   0    2.47    0.81
   5 -14   0    1.64    0.91
   5 -14   0    1.58    0.77
  -5  14   0    1.74    0.72
   4 -14   0    0.02    0.53
   4 -14   0    1.42    0.78
  -4  14   0    0.28    0.58
   3 -14   0    2.37    0.88
   3 -14   0    4.05    0.89
  -3  14   0    3.14    0.73
  -3  14   0    3.96    0.88
   2 -14   0    7.35    1.18
   2 -14   0    6.79    1.01
  -2  14   0    5.91    1.51
  -2  14   0    8.76    1.15
  -2  14   0    8.24    1.05
   1 -14   0    0.55    0.45
   1 -14   0    1.09    0.66
   1 -14   0    1.21    0.69
  -1  14   0    0.34    0.86
  -1  14   0    0.69    0.57
  -1  14   0    1.26    0.61
   0 -14   0    0.85    0.44
   0 -14   0    0.21    0.58
   0 -14   0    0.47    0.58
   0  14   0    0.19    0.58
   0  14   0   -0.15    0.46
   0  14   0    0.52    0.78
  -1 -14   0   13.14    1.21
  -1 -14   0   12.30    1.09
  -1 -14   0   12.37    1.37
  -1 -14   0   13.78    1.47
  -1 -14   0   12.53    1.31
   1  14   0   11.33    1.86
   1  14   0   12.42    1.36
   1  14   0   12.15    1.27
  -2 -14   0    0.12    0.48
  -2 -14   0    1.57    0.71
  -2 -14   0   -0.83    0.49
  -2 -14   0    0.26    0.54
   2  14   0    0.81    0.67
   2  14   0   -0.40    0.46
   2  14   0    0.06    0.35
   2  14   0   -0.26    0.88
  -3 -14   0    2.42    0.70
  -3 -14   0    2.92    0.70
  -3 -14   0    0.86    0.71
  -3 -14   0    1.83    0.77
   3  14   0    0.88    0.55
   3  14   0    1.21    0.52
   3  14   0    2.06    1.07
   3  14   0    2.50    0.82
  -4 -14   0    5.57    0.98
  -4 -14   0    5.35    0.88
  -4 -14   0    7.18    1.17
  -4 -14   0    6.65    1.23
   4  14   0    5.91    0.97
   4  14   0    5.53    0.83
   4  14   0    4.64    1.26
  -5 -14   0    0.63    0.63
  -5 -14   0    2.64    0.85
  -5 -14   0    1.07    0.56
   5  14   0    1.73    0.68
   5  14   0    0.92    0.55
   5  14   0    2.62    1.14
  -6 -14   0    1.82    0.93
  -6 -14   0    2.66    0.72
  -6 -14   0    1.92    0.84
   6  14   0    3.75    0.91
   6  14   0    3.99    0.84
   6  14   0    3.44    1.24
  -7 -14   0   27.58    1.94
  -7 -14   0   31.07    2.18
   7  14   0   25.94    2.61
   7  14   0   24.36    1.65
   7  14   0   29.35    1.83
  -8 -14   0    1.87    0.84
  -8 -14   0    0.40    0.78
   8  14   0    2.55    1.14
   8  14   0    1.04    0.68
   8  14   0    0.50    0.63
  -9 -14   0   13.25    1.81
  -9 -14   0   13.63    1.69
   9  14   0   12.04    1.50
   9  14   0   14.01    1.56
   9  14   0   11.89    1.87
 -10 -14   0    9.86    1.62
 -10 -14   0    3.07    1.06
  10  14   0    3.27    0.97
  10  14   0    7.05    1.16
  10  14   0    7.54    1.52
 -11 -14   0    1.15    0.82
 -11 -14   0    2.48    1.11
  11  14   0    1.15    0.96
  11  14   0    1.99    0.82
  11  14   0    1.79    0.85
 -12 -14   0    1.85    0.97
 -12 -14   0    3.71    1.24
  12  14   0    2.38    1.05
  12  14   0    2.71    0.99
 -13 -14   0    4.43    1.34
 -13 -14   0    4.79    1.27
 -13 -14   0    3.39    1.28
  13  14   0    2.56    1.00
  13  14   0    5.06    1.10
 -14 -14   0    0.11    0.95
 -14 -14   0    0.65    0.91
 -14 -14   0    0.76    1.05
  14  14   0    0.57    0.81
  14  14   0    1.93    0.91
   5 -15   0    0.66    0.64
   5 -15   0   -0.73    0.58
   5 -15   0    0.16    0.85
  -5  15   0   -0.23    0.60
   4 -15   0    0.29    0.74
   4 -15   0   -0.34    0.57
  -4  15   0   -0.08    0.60
   3 -15   0    1.92    0.76
   3 -15   0    1.91    0.89
  -3  15   0    4.32    0.95
  -3  15   0    2.39    0.69
   2 -15   0    1.13    0.75
   2 -15   0    1.24    0.76
  -2  15   0    1.83    0.74
  -2  15   0    1.80    1.10
  -2  15   0    1.17    0.60
   1 -15   0    9.06    1.25
   1 -15   0    9.35    1.27
  -1  15   0   10.73    1.95
  -1  15   0    9.89    1.23
   0 -15   0    7.35    1.12
   0 -15   0    8.74    1.21
   0 -15   0    8.11    0.97
   0  15   0    7.75    1.61
   0  15   0    7.13    1.04
   0  15   0    9.97    1.25
  -1 -15   0    2.01    0.70
  -1 -15   0    3.01    0.87
  -1 -15   0    3.27    0.85
  -1 -15   0    2.95    0.68
   1  15   0    1.87    0.68
   1  15   0    4.93    0.99
   1  15   0    5.55    1.39
  -2 -15   0    4.56    1.02
  -2 -15   0    6.16    0.97
  -2 -15   0    5.70    1.13
  -2 -15   0    4.44    1.03
   2  15   0    7.19    1.15
   2  15   0    5.24    0.96
   2  15   0    6.39    1.61
  -3 -15   0    4.23    1.01
  -3 -15   0    5.57    0.94
  -3 -15   0    5.45    1.07
  -3 -15   0    5.10    0.93
   3  15   0    5.72    1.04
   3  15   0    7.48    1.60
   3  15   0    4.65    0.92
  -4 -15   0   -0.19    0.55
  -4 -15   0   -1.30    0.57
  -4 -15   0    0.81    0.62
  -4 -15   0    0.75    0.54
   4  15   0   -0.18    0.50
   4  15   0    0.76    1.09
   4  15   0    0.07    0.66
   4  15   0   -0.84    0.41
  -5 -15   0   12.68    1.66
  -5 -15   0    9.70    1.17
  -5 -15   0    9.49    1.35
   5  15   0   12.42    1.44
   5  15   0    8.99    1.68
   5  15   0   12.56    1.24
  -6 -15   0    5.19    1.14
  -6 -15   0    6.24    1.25
  -6 -15   0    4.84    0.88
   6  15   0    6.48    1.47
   6  15   0    3.93    0.85
   6  15   0    4.44    0.92
  -7 -15   0    0.04    0.65
  -7 -15   0   -0.59    0.64
   7  15   0    0.86    0.59
   7  15   0   -0.40    0.52
   7  15   0   -0.74    0.79
  -8 -15   0    4.98    1.27
  -8 -15   0    4.55    1.18
   8  15   0    3.27    0.89
   8  15   0    4.28    0.96
   8  15   0    6.42    1.47
  -9 -15   0    2.96    1.04
  -9 -15   0    4.03    1.16
   9  15   0    3.89    1.01
   9  15   0    4.70    1.05
   9  15   0    3.01    1.16
 -10 -15   0    1.78    0.93
 -10 -15   0    3.68    1.05
  10  15   0    3.10    0.91
  10  15   0    3.67    1.33
  10  15   0    2.06    0.86
 -11 -15   0    2.37    1.06
 -11 -15   0    2.92    1.17
  11  15   0    2.02    0.93
  11  15   0    4.29    1.35
  11  15   0    2.25    0.90
 -12 -15   0    3.69    1.14
 -12 -15   0    1.98    1.02
  12  15   0    2.00    0.88
  12  15   0    1.23    1.07
  12  15   0    2.94    1.03
 -13 -15   0   -0.29    0.80
 -13 -15   0    1.19    1.03
  13  15   0    0.36    0.75
  13  15   0    1.06    0.77
   4 -16   0    6.14    1.14
   3 -16   0   -0.19    0.72
   3 -16   0    0.14    0.65
  -3  16   0    0.24    0.63
   2 -16   0    1.81    0.91
   2 -16   0    1.55    0.71
  -2  16   0    3.52    0.80
  -2  16   0    0.17    0.58
   1 -16   0    1.62    0.79
   1 -16   0    0.35    0.68
  -1  16   0    1.52    0.70
  -1  16   0    0.23    0.62
  -1  16   0    0.54    1.09
   0 -16   0    0.27    0.62
   0 -16   0   -0.36    0.62
   0  16   0    0.81    1.11
   0  16   0    0.91    0.67
   0  16   0    1.19    0.62
  -1 -16   0    3.27    0.94
  -1 -16   0    3.15    0.81
   1  16   0    4.70    1.00
   1  16   0    2.73    1.26
   1  16   0    3.90    0.86
  -2 -16   0    3.80    0.81
  -2 -16   0    3.93    0.91
  -2 -16   0    3.08    0.92
  -2 -16   0    1.48    0.79
   2  16   0    2.58    1.20
   2  16   0    2.36    0.84
   2  16   0    2.68    0.79
  -3 -16   0   -0.17    0.71
  -3 -16   0    0.07    0.64
  -3 -16   0   -0.20    0.55
   3  16   0    0.38    0.99
   3  16   0    0.12    0.52
   3  16   0    0.09    0.66
  -4 -16   0    6.53    1.28
  -4 -16   0    7.15    1.11
  -4 -16   0    7.37    1.36
  -4 -16   0    6.13    1.00
   4  16   0    6.83    1.21
   4  16   0    9.01    1.77
   4  16   0    6.76    1.10
  -5 -16   0    2.90    0.97
  -5 -16   0    2.87    0.95
  -5 -16   0    2.88    0.78
  -5 -16   0    5.13    1.17
   5  16   0    4.62    1.52
   5  16   0    4.59    0.92
   5  16   0    3.81    0.99
  -6 -16   0    0.69    0.77
  -6 -16   0    0.50    0.76
  -6 -16   0    0.34    0.53
   6  16   0    1.26    1.02
   6  16   0    0.01    0.57
   6  16   0    0.11    0.54
  -7 -16   0    2.75    0.76
  -7 -16   0    2.62    1.05
  -7 -16   0    2.39    1.01
   7  16   0    2.64    0.80
   7  16   0    4.27    1.38
   7  16   0    2.62    0.83
  -8 -16   0   -0.69    0.67
  -8 -16   0    0.89    0.83
   8  16   0   -0.06    0.64
   8  16   0    0.85    0.66
   8  16   0    0.31    0.85
  -9 -16   0    0.12    0.75
  -9 -16   0    0.39    0.82
   9  16   0    0.51    0.65
   9  16   0    0.00    0.63
   9  16   0   -0.66    0.79
 -10 -16   0    1.99    0.99
 -10 -16   0    1.52    0.95
  10  16   0    2.59    0.91
  10  16   0    4.48    1.46
  10  16   0    0.57    0.73
 -11 -16   0    0.15    0.81
 -11 -16   0    1.39    1.11
  11  16   0    0.03    0.71
  11  16   0    0.95    0.82
  11  16   0    1.61    1.08
 -12 -16   0    1.23    1.05
 -12 -16   0    1.95    1.10
  12  16   0    2.50    0.92
  12  16   0    2.84    1.21
  12  16   0    2.42    1.00
   2 -17   0   -0.62    0.64
  -2  17   0   -0.54    0.82
  -2  17   0    0.30    0.69
   1 -17   0    4.02    1.04
  -1  17   0    4.43    1.23
  -1  17   0    4.59    0.96
  -1  17   0    4.35    1.62
   0 -17   0    8.35    1.31
   0  17   0    8.22    1.86
   0  17   0    5.98    1.10
  -1 -17   0    3.78    1.01
  -1 -17   0    3.46    1.39
   1  17   0    3.46    1.31
   1  17   0    2.91    0.94
   1  17   0    3.40    0.88
  -2 -17   0    1.65    0.85
  -2 -17   0    2.56    0.91
   2  17   0    3.11    0.97
   2  17   0    2.07    0.82
   2  17   0    3.90    1.29
  -3 -17   0   10.11    1.54
  -3 -17   0    9.38    1.38
   3  17   0    6.13    1.62
   3  17   0    8.46    1.32
   3  17   0    7.68    1.18
  -4 -17   0    4.51    1.18
  -4 -17   0    5.99    1.24
   4  17   0    4.29    1.01
   4  17   0    5.69    1.22
   4  17   0    5.48    1.58
  -5 -17   0    1.63    0.99
  -5 -17   0    1.24    0.76
  -5 -17   0    1.32    0.97
   5  17   0    1.66    0.75
   5  17   0    0.90    1.04
   5  17   0    3.24    1.07
  -6 -17   0    5.24    1.17
  -6 -17   0    3.27    1.01
  -6 -17   0    6.50    1.41
   6  17   0    4.60    1.21
   6  17   0    4.19    0.99
   6  17   0    6.00    1.73
  -7 -17   0    0.61    0.87
  -7 -17   0   -0.34    0.67
   7  17   0    2.44    1.22
   7  17   0   -0.42    0.55
  -8 -17   0    1.77    1.07
  -8 -17   0    2.18    1.02
   8  17   0    3.52    1.38
   8  17   0    0.40    0.66
  -9 -17   0    0.80    1.03
  -9 -17   0    1.69    0.92
   9  17   0    1.33    0.78
   9  17   0    2.79    1.25
   9  17   0   -0.33    0.65
 -10 -17   0   -0.03    0.85
 -10 -17   0   -0.40    0.88
  10  17   0    1.01    0.76
  10  17   0    1.10    1.04
  10  17   0    0.58    0.71
 -11 -17   0    2.10    1.11
 -11 -17   0    1.85    1.21
  11  17   0    0.56    0.80
  11  17   0    3.41    1.33
  11  17   0    2.26    0.91
   0 -18   0    2.58    0.91
   0  18   0    0.59    0.74
   0  18   0    0.97    1.16
   0  18   0   -0.80    0.57
  -1 -18   0    7.75    1.31
   1  18   0    7.79    1.82
   1  18   0    6.45    1.21
   1  18   0    5.73    1.09
  -2 -18   0    5.12    1.16
   2  18   0    7.96    1.88
   2  18   0    9.01    1.41
   2  18   0    7.05    1.18
  -3 -18   0    0.92    0.81
  -3 -18   0    0.10    0.68
   3  18   0    1.26    1.18
   3  18   0   -0.15    0.54
   3  18   0    0.39    0.81
  -4 -18   0    1.03    0.85
  -4 -18   0    0.50    0.81
   4  18   0    1.86    0.75
   4  18   0    1.48    0.86
   4  18   0    2.51    1.21
  -5 -18   0    4.60    1.13
  -5 -18   0    1.56    0.93
   5  18   0    1.23    0.76
   5  18   0    5.01    1.56
   5  18   0    3.92    1.05
  -6 -18   0    0.09    0.72
  -6 -18   0    0.17    0.87
  -6 -18   0    0.63    0.78
   6  18   0    0.36    0.78
   6  18   0    0.46    0.66
   6  18   0    2.08    1.19
  -7 -18   0   -0.80    0.71
  -7 -18   0    1.54    0.90
  -7 -18   0    0.74    0.91
   7  18   0    2.87    1.16
   7  18   0    2.02    1.00
   7  18   0    1.61    0.74
  -8 -18   0    3.09    1.10
  -8 -18   0    3.01    1.23
   8  18   0    6.59    1.73
   8  18   0    2.55    0.89
  -9 -18   0   -0.52    0.90
  -9 -18   0    0.41    0.95
   9  18   0    0.69    0.96
   9  18   0    0.34    0.65
  -4 -19   0    1.53    0.94
  -4 -19   0    0.91    0.85
   4  19   0    0.31    0.87
   4  19   0    4.12    1.36
   4  19   0    0.51    0.65
  -5 -19   0    0.39    0.85
  -5 -19   0   -0.31    0.75
   5  19   0    0.23    0.61
   5  19   0    1.54    0.93
   5  19   0    0.74    1.16
  -6 -19   0    1.35    0.96
  -6 -19   0    3.18    1.13
   6  19   0    3.64    1.01
   6  19   0    3.55    1.40
   6  19   0    1.01    1.01
   6  19  -1    1.70    0.83
   6  19  -1    1.25    1.06
   6  19  -1    1.50    0.90
  -6 -19   1    1.55    0.93
  -6 -19   1    0.99    0.94
   5  19  -1    5.09    1.58
   5  19  -1    3.69    0.99
   5  19  -1    4.37    1.21
  -5 -19   1    3.58    1.18
  -5 -19   1    4.46    1.29
   4  19  -1    1.85    0.81
   4  19  -1    2.30    1.07
  -4 -19   1    1.18    0.98
  -4 -19   1    3.91    1.16
   9  18  -1    2.55    0.96
   9  18  -1    1.25    0.84
   9  18  -1    3.32    1.29
  -9 -18   1    1.78    1.15
  -9 -18   1    0.58    0.86
   8  18  -1   -0.87    0.54
   8  18  -1    0.14    0.92
   8  18  -1   -0.57    0.76
  -8 -18   1   -0.23    0.88
  -8 -18   1    0.28    0.80
   7  18  -1    4.45    1.57
   7  18  -1    4.95    1.23
   7  18  -1    3.55    0.93
  -7 -18   1    2.90    1.08
  -7 -18   1    4.30    1.06
  -7 -18   1    5.15    1.21
   6  18  -1    4.62    1.22
   6  18  -1    3.93    0.96
   6  18  -1    3.58    1.42
  -6 -18   1    5.69    1.40
  -6 -18   1    6.04    1.29
   5  18  -1   -1.28    0.53
   5  18  -1    0.49    1.10
   5  18  -1    0.36    0.64
  -5 -18   1    0.12    0.83
  -5 -18   1   -0.69    0.70
   4  18  -1    0.07    0.85
   4  18  -1    0.17    0.62
   4  18  -1   -0.12    0.73
  -4 -18   1    0.94    0.81
  -4 -18   1    1.15    0.87
   3  18  -1    1.93    0.82
   3  18  -1    3.07    1.27
   3  18  -1   -0.89    0.63
  -3 -18   1    0.07    0.75
  -3 -18   1   -0.99    0.64
   2  18  -1    0.34    0.70
   2  18  -1    1.70    1.18
   2  18  -1    0.18    0.58
  -2 -18   1    0.87    0.80
  -2 -18   1    0.41    0.77
   1  18  -1    4.15    1.57
   1  18  -1    1.81    0.77
   1  18  -1    2.13    0.91
  -1 -18   1    2.82    0.99
   0  18  -1   13.52    2.39
   0  18  -1    9.15    1.32
   0  18  -1   11.13    1.44
   0 -18   1   11.79    1.60
  11  17  -1    4.14    1.07
  11  17  -1    6.52    1.33
  11  17  -1    7.44    1.68
 -11 -17   1    5.77    1.56
 -11 -17   1    3.73    1.19
  10  17  -1    1.58    0.89
  10  17  -1    2.63    1.20
  10  17  -1    3.33    0.95
 -10 -17   1    2.81    1.15
 -10 -17   1    1.50    0.97
   9  17  -1    3.75    1.29
   9  17  -1    3.03    0.99
   9  17  -1    2.12    0.89
  -9 -17   1    3.59    1.17
  -9 -17   1    1.27    0.93
   8  17  -1    0.77    0.65
   8  17  -1    0.32    0.70
   8  17  -1   -0.57    0.89
  -8 -17   1   -0.51    0.69
  -8 -17   1    0.02    0.78
   7  17  -1    4.10    0.97
   7  17  -1    3.41    1.03
   7  17  -1    5.05    1.49
  -7 -17   1    4.23    1.22
  -7 -17   1    4.57    0.95
  -7 -17   1    6.48    1.43
   6  17  -1    1.88    0.94
   6  17  -1    0.84    1.03
   6  17  -1    2.22    0.75
  -6 -17   1    2.93    1.05
  -6 -17   1    0.66    0.77
  -6 -17   1    0.08    0.84
  -6 -17   1    0.97    0.65
   5  17  -1    4.33    1.45
   5  17  -1    2.28    0.77
   5  17  -1    0.66    0.79
  -5 -17   1   -0.14    0.56
  -5 -17   1    0.64    0.79
  -5 -17   1    0.03    0.62
  -5 -17   1    2.06    0.94
   4  17  -1    3.65    1.10
   4  17  -1    3.29    1.38
   4  17  -1    3.74    0.92
  -4 -17   1    4.84    1.14
  -4 -17   1    1.95    0.96
  -4 -17   1    2.06    0.75
   3  17  -1    1.32    0.65
   3  17  -1    2.78    1.24
   3  17  -1    1.43    0.79
  -3 -17   1   -0.04    0.67
  -3 -17   1    0.69    0.77
  -3 -17   1   -0.26    0.58
   2  17  -1    2.49    0.94
   2  17  -1    1.72    1.16
   2  17  -1    2.49    0.78
  -2 -17   1    2.07    0.78
  -2 -17   1    2.14    0.79
  -2 -17   1    2.55    0.90
   1  17  -1    1.77    0.83
   1  17  -1    3.87    1.38
   1  17  -1    0.89    0.66
  -1 -17   1    0.84    0.76
  -1 -17   1    2.16    0.84
   0  17  -1    1.21    1.18
   0  17  -1    1.24    0.73
   0 -17   1   -0.62    0.62
   0 -17   1    0.13    0.67
  -1  17  -1    4.60    0.96
  -1  17  -1    2.12    0.78
   1 -17   1    4.12    0.98
   1 -17   1    1.30    0.87
  -2  17  -1    0.18    0.56
  -2  17  -1    1.14    0.77
   2 -17   1    0.22    0.83
   2 -17   1    2.31    0.93
  12  16  -1    7.31    1.33
  12  16  -1    9.39    1.62
  12  16  -1    7.09    1.39
 -12 -16   1    5.97    1.55
 -12 -16   1    6.63    1.42
  11  16  -1    4.89    1.08
  11  16  -1    8.28    1.61
  11  16  -1    6.95    1.38
 -11 -16   1    5.87    1.44
 -11 -16   1    7.70    1.49
  10  16  -1    0.24    0.71
  10  16  -1    0.30    0.89
  10  16  -1   -0.62    0.56
 -10 -16   1   -0.72    0.84
 -10 -16   1    0.26    0.77
   9  16  -1    1.12    1.07
   9  16  -1    2.16    0.83
   9  16  -1    2.30    0.80
  -9 -16   1    3.43    1.03
  -9 -16   1    1.48    1.03
   8  16  -1    2.19    1.20
   8  16  -1    3.34    0.95
   8  16  -1    2.08    0.80
  -8 -16   1    3.88    1.11
  -8 -16   1    3.26    1.19
   7  16  -1    0.34    0.85
   7  16  -1    0.26    0.62
   7  16  -1   -0.37    0.51
  -7 -16   1    0.34    0.51
  -7 -16   1   -0.32    0.76
  -7 -16   1    1.43    0.86
   6  16  -1   11.10    1.93
   6  16  -1    9.34    1.39
   6  16  -1    9.92    1.24
   6  16  -1    7.44    1.16
  -6 -16   1    8.53    1.43
  -6 -16   1   10.99    1.48
  -6 -16   1    8.86    1.15
   5  16  -1    2.03    0.72
   5  16  -1    2.22    0.91
   5  16  -1    4.06    1.46
   5  16  -1    3.35    0.83
  -5 -16   1    0.52    0.80
  -5 -16   1    1.78    0.76
  -5 -16   1    0.85    0.85
  -5 -16   1    2.71    0.79
   4  16  -1    0.61    0.98
   4  16  -1    0.83    0.61
   4  16  -1    0.71    0.76
  -4 -16   1    2.47    0.87
  -4 -16   1    1.38    0.66
  -4 -16   1   -0.13    0.70
  -4 -16   1   -0.01    0.54
   3  16  -1    6.80    1.56
   3  16  -1    4.85    0.96
   3  16  -1    5.78    1.13
  -3 -16   1    6.22    1.18
  -3 -16   1   10.34    1.46
  -3 -16   1    4.14    0.87
   2  16  -1    2.14    0.76
   2  16  -1    1.25    0.80
   2  16  -1    2.76    1.25
  -2 -16   1    3.00    0.75
  -2 -16   1    0.33    0.69
  -2 -16   1    0.98    0.68
  -2 -16   1    1.70    0.79
   1  16  -1    2.62    0.87
   1  16  -1    1.20    0.68
   1  16  -1    3.06    1.24
  -1 -16   1    1.94    0.70
  -1 -16   1    1.07    0.70
  -1 -16   1    2.61    0.86
  -1 -16   1    3.91    1.03
   0  16  -1    8.88    1.24
   0  16  -1    8.36    1.82
   0  16  -1    8.41    1.20
   0 -16   1   10.07    1.37
   0 -16   1    9.90    1.34
  -1  16  -1    2.41    1.25
  -1  16  -1    2.56    0.82
  -1  16  -1    3.71    0.94
   1 -16   1    4.07    0.96
   1 -16   1    3.54    0.94
  -2  16  -1    0.12    0.54
  -2  16  -1    0.20    0.62
   2 -16   1   -0.82    0.62
   2 -16   1    0.25    0.72
  -3  16  -1    0.75    0.68
   3 -16   1    0.71    0.84
   3 -16   1    1.45    0.72
  13  15  -1   -0.34    0.71
  13  15  -1    0.19    0.71
 -13 -15   1    1.71    1.18
 -13 -15   1    0.53    0.92
  12  15  -1    1.02    0.99
  12  15  -1   -0.08    0.66
  12  15  -1    0.54    0.77
 -12 -15   1    0.57    0.97
 -12 -15   1    0.10    0.77
  11  15  -1    1.84    1.15
  11  15  -1    3.33    0.96
  11  15  -1    2.15    0.94
 -11 -15   1    2.10    0.93
 -11 -15   1    3.54    1.14
  10  15  -1   12.68    1.60
  10  15  -1   13.76    2.00
  10  15  -1    9.48    1.33
 -10 -15   1   13.45    1.78
 -10 -15   1   13.92    1.86
   9  15  -1    1.18    0.74
   9  15  -1    2.20    1.17
   9  15  -1    2.95    0.90
  -9 -15   1   -0.69    0.71
  -9 -15   1    1.82    0.95
   8  15  -1    2.48    1.15
   8  15  -1    0.81    0.63
   8  15  -1    2.50    0.81
  -8 -15   1    0.68    0.77
  -8 -15   1   -0.63    0.76
   7  15  -1    1.24    1.01
   7  15  -1    0.81    0.65
   7  15  -1    1.15    0.70
  -7 -15   1   -0.54    0.61
  -7 -15   1    1.79    0.90
   6  15  -1    6.81    1.57
   6  15  -1    3.15    0.85
   6  15  -1    4.40    0.91
  -6 -15   1    3.17    0.91
  -6 -15   1    5.08    1.20
  -6 -15   1    1.84    0.69
   5  15  -1    4.34    1.01
   5  15  -1    6.28    1.53
   5  15  -1    6.42    0.98
   5  15  -1    7.23    1.09
  -5 -15   1    5.08    1.08
  -5 -15   1    7.60    1.39
  -5 -15   1    4.46    0.92
   4  15  -1   12.17    1.34
   4  15  -1   14.43    1.34
   4  15  -1   14.89    2.19
   4  15  -1   10.50    1.36
  -4 -15   1   12.94    1.40
  -4 -15   1   11.64    1.45
  -4 -15   1   12.14    1.36
  -4 -15   1   11.43    1.50
   3  15  -1    1.07    0.75
   3  15  -1    1.34    0.65
   3  15  -1    0.96    0.54
   3  15  -1    2.89    1.17
  -3 -15   1    1.64    0.81
  -3 -15   1    2.21    0.70
  -3 -15   1    1.14    0.62
  -3 -15   1    1.26    0.75
   2  15  -1    0.57    0.64
   2  15  -1   -0.25    0.47
   2  15  -1    0.86    0.89
  -2 -15   1    1.11    0.67
  -2 -15   1    0.20    0.66
  -2 -15   1    0.49    0.65
   1  15  -1    3.45    0.88
   1  15  -1    1.79    1.12
   1  15  -1    2.14    0.70
  -1 -15   1    1.82    0.76
  -1 -15   1    1.81    0.65
  -1 -15   1    1.99    0.73
  -1 -15   1    1.03    0.67
   0  15  -1    0.74    0.58
   0  15  -1    0.28    0.48
   0  15  -1    0.94    0.97
   0 -15   1    0.82    0.51
   0 -15   1   -0.18    0.59
   0 -15   1   -0.12    0.56
  -1  15  -1    7.15    1.13
  -1  15  -1    1.91    1.12
  -1  15  -1    6.32    0.99
   1 -15   1    6.42    1.08
   1 -15   1    5.43    1.04
  -2  15  -1    2.89    0.78
  -2  15  -1    2.33    0.77
   2 -15   1    3.85    0.84
   2 -15   1    2.29    0.86
  -3  15  -1    0.75    0.57
  -3  15  -1    1.62    0.74
   3 -15   1    1.81    0.71
   3 -15   1    2.26    0.90
  -4  15  -1    3.02    0.85
   4 -15   1    1.78    0.80
   4 -15   1    1.53    0.88
  -5  15  -1    0.25    0.59
   5 -15   1    0.86    0.92
   5 -15   1    0.69    0.66
   5 -15   1    1.83    0.84
  13  14  -1    0.09    0.80
  13  14  -1   -0.93    0.62
 -13 -14   1   -0.56    0.85
 -13 -14   1    0.01    0.86
 -13 -14   1    0.92    0.98
  12  14  -1    0.23    0.67
  12  14  -1    1.57    0.80
  12  14  -1    1.84    0.97
 -12 -14   1    2.48    1.03
 -12 -14   1   -0.27    0.86
 -12 -14   1    1.20    0.94
  11  14  -1    4.58    1.26
  11  14  -1    3.39    0.93
  11  14  -1    1.97    0.89
 -11 -14   1    5.53    1.27
 -11 -14   1    4.83    1.30
  10  14  -1    0.90    0.72
  10  14  -1    1.80    0.73
  10  14  -1    2.88    1.05
 -10 -14   1    0.81    0.90
 -10 -14   1    1.01    0.83
   9  14  -1    6.53    1.15
   9  14  -1    6.28    1.14
   9  14  -1    8.11    1.59
  -9 -14   1    6.70    1.44
  -9 -14   1    6.43    1.26
   8  14  -1    5.73    1.03
   8  14  -1    4.84    1.31
   8  14  -1    4.51    0.98
  -8 -14   1    5.59    1.13
  -8 -14   1    6.21    1.28
   7  14  -1    1.34    0.68
   7  14  -1    0.25    0.57
   7  14  -1   -0.33    0.88
  -7 -14   1    1.60    0.78
  -7 -14   1   -0.03    0.68
   6  14  -1    1.77    0.96
   6  14  -1    3.13    0.82
   6  14  -1    2.32    0.76
  -6 -14   1    2.20    0.82
  -6 -14   1    4.07    1.10
   5  14  -1    3.10    0.77
   5  14  -1    3.66    0.80
   5  14  -1    2.30    1.09
  -5 -14   1    5.25    0.88
  -5 -14   1    4.35    1.08
  -5 -14   1    4.74    1.04
   4  14  -1    0.02    0.47
   4  14  -1    0.62    0.70
   4  14  -1    1.39    0.62
   4  14  -1    1.99    1.11
  -4 -14   1    1.30    0.68
  -4 -14   1    0.99    0.67
  -4 -14   1    1.43    0.57
   3  14  -1    1.94    0.67
   3  14  -1    1.90    0.58
   3  14  -1    2.19    0.80
   3  14  -1    1.49    0.93
  -3 -14   1    1.28    0.55
  -3 -14   1    1.28    0.75
  -3 -14   1    1.41    0.75
  -3 -14   1    0.93    0.59
   2  14  -1    7.19    0.89
   2  14  -1    7.24    1.15
   2  14  -1    6.77    1.00
   2  14  -1    5.82    1.49
  -2 -14   1    6.55    1.08
  -2 -14   1    8.06    0.98
  -2 -14   1    4.13    0.93
  -2 -14   1    7.12    1.01
   1  14  -1    8.66    1.60
   1  14  -1    5.09    0.90
   1  14  -1    5.74    0.99
  -1 -14   1    7.20    0.98
  -1 -14   1    5.88    1.03
  -1 -14   1    5.77    1.04
  -1 -14   1    5.92    1.03
   0  14  -1    4.05    0.91
   0  14  -1    4.79    0.87
   0  14  -1    6.58    1.46
   0 -14   1    4.69    0.92
   0 -14   1    2.98    0.71
   0 -14   1    4.65    0.88
  -1  14  -1    5.06    1.36
  -1  14  -1    7.92    1.06
   1 -14   1    6.33    0.90
   1 -14   1    6.55    1.06
   1 -14   1    4.66    0.97
  -2  14  -1    5.27    0.87
  -2  14  -1    4.54    0.93
   2 -14   1    5.29    1.06
   2 -14   1    5.34    1.02
   2 -14   1    4.74    0.80
  -3  14  -1    0.73    0.60
  -3  14  -1   -0.70    0.39
   3 -14   1   -0.07    0.64
   3 -14   1    0.15    0.55
  -4  14  -1    4.78    0.96
  -4  14  -1    4.95    0.77
   4 -14   1    3.95    1.07
   4 -14   1    3.40    0.88
  -5  14  -1    0.26    0.62
   5 -14   1    1.73    0.73
   5 -14   1    0.69    0.79
  -6  14  -1    0.16    0.63
   6 -14   1   -0.31    0.57
   6 -14   1   -0.05    0.54
   6 -14   1   -0.26    0.74
  14  13  -1    2.31    1.12
  14  13  -1   -0.20    0.72
 -14 -13   1    0.24    0.91
 -14 -13   1    1.41    0.97
 -14 -13   1    2.07    1.09
  13  13  -1    6.45    1.22
  13  13  -1    5.97    1.28
 -13 -13   1    4.83    1.39
 -13 -13   1    5.38    1.30
 -13 -13   1   11.18    1.71
  12  13  -1    3.08    0.90
  12  13  -1    3.50    1.02
  12  13  -1    3.40    1.06
 -12 -13   1    1.62    0.92
 -12 -13   1    2.09    1.10
 -12 -13   1    3.11    1.02
  11  13  -1    2.68    1.13
  11  13  -1    1.82    0.82
  11  13  -1    0.72    0.66
 -11 -13   1   -0.37    0.68
 -11 -13   1    3.24    1.13
 -11 -13   1    3.07    1.02
  10  13  -1    9.64    1.61
  10  13  -1    6.48    1.11
  10  13  -1    8.91    1.32
 -10 -13   1    6.85    1.34
 -10 -13   1    7.92    1.33
 -10 -13   1    8.38    1.35
   9  13  -1   10.54    1.70
   9  13  -1   10.12    1.36
   9  13  -1    9.29    1.21
  -9 -13   1   11.46    1.51
  -9 -13   1    8.79    1.46
   8  13  -1   -0.32    0.54
   8  13  -1    0.27    0.80
   8  13  -1    0.18    0.56
  -8 -13   1   -0.40    0.66
  -8 -13   1    0.43    0.63
   7  13  -1   19.08    1.48
   7  13  -1   21.38    2.25
   7  13  -1   18.46    1.45
  -7 -13   1   23.18    1.72
  -7 -13   1   19.22    1.90
   6  13  -1    0.58    0.97
   6  13  -1    1.66    0.64
   6  13  -1    0.38    0.53
  -6 -13   1    1.67    0.87
  -6 -13   1    1.86    0.73
   5  13  -1   16.59    2.04
   5  13  -1   11.21    1.22
   5  13  -1   11.63    1.22
  -5 -13   1   10.99    1.47
  -5 -13   1   11.73    1.40
  -5 -13   1    9.35    1.11
   4  13  -1    0.33    0.79
   4  13  -1    0.59    0.49
   4  13  -1   -0.03    0.46
  -4 -13   1   -0.11    0.44
  -4 -13   1    0.32    0.58
  -4 -13   1    1.21    0.68
   3  13  -1   26.72    1.58
   3  13  -1   24.84    1.44
   3  13  -1   24.98    1.72
   3  13  -1   28.57    2.31
  -3 -13   1   28.54    1.77
  -3 -13   1   26.95    1.79
  -3 -13   1   27.87    1.59
   2  13  -1    1.82    0.40
   2  13  -1    1.19    0.57
   2  13  -1    2.09    0.97
   2  13  -1    0.54    0.63
   2  13  -1    1.49    0.53
  -2 -13   1    2.12    0.59
  -2 -13   1    2.90    0.79
  -2 -13   1    2.00    0.68
  -2 -13   1    1.97    0.77
   1  13  -1    4.14    0.68
   1  13  -1    4.71    0.90
   1  13  -1    3.35    1.08
   1  13  -1    4.57    0.80
  -1 -13   1    4.84    0.88
  -1 -13   1    4.50    0.91
  -1 -13   1    3.84    0.91
  -1 -13   1    5.36    0.72
   0  13  -1    9.69    1.12
   0  13  -1   11.52    1.81
   0  13  -1    7.88    0.98
   0 -13   1    9.23    0.99
   0 -13   1   12.25    1.32
   0 -13   1   10.85    1.24
   0 -13   1   10.47    1.21
  -1  13  -1    0.46    0.81
  -1  13  -1    0.96    0.58
  -1  13  -1    1.18    0.56
   1 -13   1    0.66    0.54
   1 -13   1    1.50    0.54
   1 -13   1    0.86    0.64
  -2  13  -1    4.01    0.79
  -2  13  -1    2.33    1.04
  -2  13  -1    2.71    0.72
   2 -13   1    3.44    0.87
   2 -13   1    3.92    0.87
   2 -13   1    4.75    0.77
  -3  13  -1   15.62    1.16
  -3  13  -1   14.64    1.39
   3 -13   1   15.55    1.18
   3 -13   1   15.61    1.43
   3 -13   1   13.91    1.57
  -4  13  -1   -0.01    0.40
  -4  13  -1   -0.06    0.51
   4 -13   1    0.32    0.56
   4 -13   1    0.23    0.65
  -5  13  -1    0.80    0.64
   5 -13   1    0.04    0.68
   5 -13   1    0.80    0.62
  -6  13  -1    4.45    0.93
   6 -13   1    4.17    1.14
   6 -13   1    4.08    0.87
   6 -13   1    5.78    1.00
  -7  13  -1    1.09    0.80
  -7  13  -1    0.73    0.64
   7 -13   1    0.27    0.62
   7 -13   1    1.18    0.93
   7 -13   1   -0.49    0.54
  14  12  -1    3.93    0.99
  14  12  -1    4.17    1.29
 -14 -12   1    5.21    1.50
 -14 -12   1   10.03    1.71
 -14 -12   1    4.48    1.30
  13  12  -1    6.63    1.31
  13  12  -1    8.75    1.36
 -13 -12   1    7.68    1.59
 -13 -12   1    6.32    1.39
 -13 -12   1    6.60    1.29
  12  12  -1    0.16    0.68
  12  12  -1    0.33    0.83
  12  12  -1    0.51    0.67
 -12 -12   1    1.03    0.88
 -12 -12   1   -0.26    0.79
 -12 -12   1    1.24    0.82
  11  12  -1    4.21    1.08
  11  12  -1    4.22    1.20
  11  12  -1    5.24    1.03
 -11 -12   1    4.17    1.14
 -11 -12   1    5.27    1.20
 -11 -12   1    4.99    1.16
  10  12  -1   -0.18    0.87
  10  12  -1    1.62    0.79
  10  12  -1    0.44    0.66
 -10 -12   1   -0.09    0.78
 -10 -12   1   -0.26    0.66
 -10 -12   1    0.55    0.69
   9  12  -1    0.81    0.58
   9  12  -1    1.34    0.76
   9  12  -1    1.70    0.98
  -9 -12   1    1.73    0.88
  -9 -12   1    0.95    0.73
  -9 -12   1    0.10    0.62
   8  12  -1   20.66    1.58
   8  12  -1   18.51    1.45
   8  12  -1   21.81    2.19
  -8 -12   1   19.03    1.74
  -8 -12   1   17.37    1.80
   7  12  -1   15.00    1.82
   7  12  -1   17.74    1.43
   7  12  -1   17.72    1.35
  -7 -12   1    9.89    1.29
  -7 -12   1   13.18    1.52
   6  12  -1    2.57    0.70
   6  12  -1    3.53    0.81
   6  12  -1    3.52    1.15
  -6 -12   1    3.64    0.84
  -6 -12   1    2.89    0.82
   5  12  -1   -0.40    0.40
   5  12  -1    1.02    0.58
   5  12  -1    0.02    0.73
  -5 -12   1   -0.23    0.53
  -5 -12   1    0.00    0.63
   4  12  -1    1.64    0.57
   4  12  -1    1.45    0.86
   4  12  -1    0.73    0.50
  -4 -12   1    1.65    0.62
  -4 -12   1    1.28    0.53
  -4 -12   1    1.85    0.68
   3  12  -1   -0.45    0.68
   3  12  -1   -0.06    0.39
   3  12  -1   -0.22    0.41
  -3 -12   1    1.06    0.56
  -3 -12   1   -0.07    0.56
  -3 -12   1   -0.13    0.42
   2  12  -1   57.26    2.29
   2  12  -1   59.64    2.48
   2  12  -1   57.33    2.09
   2  12  -1   57.17    3.11
  -2 -12   1   57.14    2.15
  -2 -12   1   54.89    2.25
  -2 -12   1   59.03    2.43
  -2 -12   1   57.44    2.43
   1  12  -1   31.85    1.64
   1  12  -1   31.80    1.48
   1  12  -1   34.99    1.83
   1  12  -1   34.61    1.21
   1  12  -1   33.92    2.36
  -1 -12   1   32.37    1.76
  -1 -12   1   32.59    1.46
  -1 -12   1   32.38    1.72
  -1 -12   1   33.18    1.71
   0  12  -1    1.80    0.89
   0  12  -1    2.47    0.43
   0  12  -1    1.25    0.54
   0  12  -1    2.14    0.68
   0 -12   1    1.91    0.69
   0 -12   1    2.34    0.47
   0 -12   1    2.29    0.66
   0 -12   1    1.83    0.68
   0 -12   1    3.26    0.67
  -1  12  -1    0.52    0.44
  -1  12  -1   -0.30    0.30
  -1  12  -1   -0.49    0.57
  -1  12  -1   -0.28    0.41
   1 -12   1    0.99    0.59
   1 -12   1   -0.15    0.50
   1 -12   1   -0.38    0.34
  -2  12  -1    2.49    0.65
  -2  12  -1    2.21    0.63
  -2  12  -1    1.47    0.93
   2 -12   1    3.36    0.67
   2 -12   1    2.09    0.73
   2 -12   1    1.52    0.64
  -3  12  -1    3.75    0.80
  -3  12  -1    4.10    0.74
   3 -12   1    3.49    0.93
   3 -12   1    3.49    0.69
   3 -12   1    1.71    0.64
  -4  12  -1   11.07    0.99
  -4  12  -1    9.64    1.18
   4 -12   1   10.21    1.41
   4 -12   1   11.59    1.27
   4 -12   1   10.01    1.05
  -5  12  -1    7.64    0.86
  -5  12  -1    7.85    1.10
   5 -12   1    7.32    1.07
   5 -12   1    9.51    1.41
   5 -12   1    6.06    0.93
  -6  12  -1    1.46    0.67
   6 -12   1    2.46    0.76
   6 -12   1    0.25    0.52
   6 -12   1    0.43    0.81
  -7  12  -1    0.18    0.58
  -7  12  -1    1.47    0.83
   7 -12   1    1.40    0.61
   7 -12   1    1.98    0.97
   7 -12   1    0.83    0.61
  -8  12  -1    0.13    0.59
  -8  12  -1    0.86    0.69
   8 -12   1    1.72    1.03
   8 -12   1   -0.13    0.53
  15  11  -1    0.61    0.77
  15  11  -1    2.41    1.05
 -15 -11   1    1.05    0.86
 -15 -11   1   -1.05    0.78
 -15 -11   1    1.84    1.19
  14  11  -1    0.73    0.76
  14  11  -1    0.69    0.87
 -14 -11   1    1.03    0.88
 -14 -11   1    1.11    0.94
 -14 -11   1    0.26    0.91
  13  11  -1    0.83    0.69
  13  11  -1    0.05    0.69
 -13 -11   1    1.32    0.94
 -13 -11   1    0.12    0.84
 -13 -11   1    0.10    0.73
  12  11  -1   14.98    1.79
  12  11  -1   16.07    1.79
  12  11  -1   15.80    1.66
 -12 -11   1   15.16    1.74
 -12 -11   1   14.60    1.50
 -12 -11   1   15.11    1.85
 -12 -11   1   17.82    2.12
  11  11  -1    5.91    1.23
  11  11  -1    3.74    0.77
  11  11  -1    5.04    1.03
  11  11  -1    5.40    1.14
 -11 -11   1    6.04    0.94
 -11 -11   1    5.27    1.04
 -11 -11   1    6.38    1.30
 -11 -11   1    5.05    1.25
  10  11  -1    7.03    1.12
  10  11  -1    5.86    1.11
  10  11  -1    9.95    1.49
  10  11  -1    8.06    0.98
 -10 -11   1    7.20    1.28
 -10 -11   1    6.69    1.32
 -10 -11   1    7.13    0.90
 -10 -11   1    8.54    1.27
   9  11  -1    0.81    0.84
   9  11  -1   -0.10    0.52
   9  11  -1    0.99    0.70
  -9 -11   1    0.51    0.70
  -9 -11   1    0.32    0.39
  -9 -11   1   -0.58    0.57
  -9 -11   1    0.89    0.71
   8  11  -1   35.86    1.90
   8  11  -1   37.72    2.06
   8  11  -1   38.42    2.38
  -8 -11   1   39.30    1.45
  -8 -11   1   37.52    2.00
  -8 -11   1   40.40    2.11
  -8 -11   1   38.87    2.27
   7  11  -1    6.66    1.06
   7  11  -1    6.14    0.91
   7  11  -1   10.01    1.52
  -7 -11   1    5.44    1.06
  -7 -11   1    6.69    0.57
  -7 -11   1    5.38    0.94
   6  11  -1   11.50    1.19
   6  11  -1   16.52    1.27
   6  11  -1   16.78    1.88
  -6 -11   1   14.34    1.53
  -6 -11   1   12.23    1.29
   5  11  -1    5.13    1.10
   5  11  -1    4.42    0.77
   5  11  -1    4.76    0.82
  -5 -11   1    4.45    0.95
  -5 -11   1    4.74    0.83
   4  11  -1    1.48    0.53
   4  11  -1    0.48    0.83
   4  11  -1    1.57    0.59
  -4 -11   1    1.63    0.60
  -4 -11   1    1.41    0.65
   3  11  -1    5.41    0.83
   3  11  -1    4.60    1.16
   3  11  -1    6.14    0.82
  -3 -11   1    7.00    1.04
  -3 -11   1    5.31    0.89
  -3 -11   1    5.07    0.78
   2  11  -1   12.80    1.64
   2  11  -1   15.63    1.36
   2  11  -1   17.28    1.17
   2  11  -1   16.15    0.56
   2  11  -1   16.28    1.07
  -2 -11   1   17.08    1.24
  -2 -11   1   16.06    1.25
  -2 -11   1   16.04    1.13
   1  11  -1   15.87    0.78
   1  11  -1   16.23    1.14
   1  11  -1   17.36    1.29
   1  11  -1   18.51    1.08
   1  11  -1   16.17    0.75
   1  11  -1   14.51    1.75
   1  11  -1   15.74    0.84
  -1 -11   1   18.30    1.29
  -1 -11   1   19.06    1.32
  -1 -11   1   17.55    1.20
  -1 -11   1   17.34    1.05
   0  11  -1   23.97    1.36
   0  11  -1   25.70    1.98
   0  11  -1   22.37    1.39
   0  11  -1   22.22    0.96
   0 -11   1   22.05    1.03
   0 -11   1   20.87    1.24
   0 -11   1   21.75    1.42
   0 -11   1   19.05    1.30
   0 -11   1   24.64    1.45
  -1  11  -1    3.13    1.04
  -1  11  -1    1.07    0.51
  -1  11  -1    2.46    0.47
  -1  11  -1    1.55    0.55
   1 -11   1    1.99    0.64
   1 -11   1    2.26    0.68
   1 -11   1    1.66    0.35
   1 -11   1    1.67    0.50
  -2  11  -1    0.33    0.76
  -2  11  -1    0.79    0.44
  -2  11  -1   -0.41    0.39
  -2  11  -1    0.90    0.41
   2 -11   1    1.21    0.48
   2 -11   1    0.05    0.55
   2 -11   1    0.88    0.53
  -3  11  -1    9.72    1.10
  -3  11  -1    9.32    0.93
  -3  11  -1    9.31    0.97
   3 -11   1    9.99    1.10
   3 -11   1   10.39    0.99
   3 -11   1    8.51    1.19
  -4  11  -1   12.90    1.08
  -4  11  -1   12.72    1.25
  -4  11  -1   14.73    1.07
   4 -11   1   12.99    1.06
   4 -11   1   11.53    1.14
   4 -11   1   12.46    1.50
  -5  11  -1   -0.30    0.32
  -5  11  -1   -0.29    0.43
  -5  11  -1    0.77    0.50
   5 -11   1    0.12    0.65
   5 -11   1    0.55    0.53
   5 -11   1    1.08    0.51
  -6  11  -1   13.04    1.36
   6 -11   1    9.91    1.10
   6 -11   1   12.24    1.19
   6 -11   1   10.56    1.54
   6 -11   1   10.51    1.12
  -7  11  -1    5.56    0.96
   7 -11   1    5.75    0.83
   7 -11   1    6.14    0.98
   7 -11   1    6.18    1.24
  -8  11  -1   -0.26    0.68
  -8  11  -1    1.19    0.67
   8 -11   1   -0.59    0.51
   8 -11   1   -0.52    0.73
  -9  11  -1    0.04    0.57
  -9  11  -1    0.38    0.64
   9 -11   1   -1.70    0.72
   9 -11   1   -0.73    0.47
  15  10  -1   -0.37    0.63
  15  10  -1   -0.33    0.77
 -15 -10   1    0.35    0.83
 -15 -10   1   -0.35    0.73
 -15 -10   1   -1.13    0.91
 -15 -10   1   -0.35    0.77
  14  10  -1    4.89    1.19
  14  10  -1    4.19    1.09
 -14 -10   1    4.09    1.08
 -14 -10   1    8.93    1.75
 -14 -10   1    7.98    1.42
 -14 -10   1    6.75    1.45
  13  10  -1    7.87    1.41
  13  10  -1    9.15    1.34
 -13 -10   1    8.43    1.30
 -13 -10   1   10.51    1.47
 -13 -10   1   11.66    1.84
 -13 -10   1    8.27    1.51
  12  10  -1    6.03    1.01
  12  10  -1    5.79    1.16
  12  10  -1    4.77    1.10
  12  10  -1    3.50    0.94
 -12 -10   1    6.23    1.37
 -12 -10   1    5.36    1.04
 -12 -10   1    2.83    0.96
 -12 -10   1    3.90    1.10
  11  10  -1   -0.07    0.75
  11  10  -1    0.68    0.53
  11  10  -1    0.16    0.50
  11  10  -1    1.04    0.72
 -11 -10   1    0.65    0.58
 -11 -10   1    0.57    0.72
 -11 -10   1    0.89    0.72
 -11 -10   1    1.22    0.75
  10  10  -1    0.47    0.77
  10  10  -1    0.61    0.70
  10  10  -1   -0.43    0.45
  10  10  -1    0.59    0.49
 -10 -10   1    0.12    0.53
 -10 -10   1   -0.50    0.54
 -10 -10   1    0.16    0.47
 -10 -10   1    0.44    0.66
   9  10  -1   10.35    1.18
   9  10  -1   12.26    1.52
   9  10  -1   12.91    1.51
   9  10  -1   12.62    1.03
  -9 -10   1   12.04    1.10
  -9 -10   1   12.49    1.55
  -9 -10   1   12.61    1.53
  -9 -10   1   12.77    1.37
   8  10  -1    0.99    0.77
   8  10  -1   -0.26    0.37
   8  10  -1    0.24    0.55
   8  10  -1   -0.02    0.47
  -8 -10   1    0.22    0.55
  -8 -10   1    0.28    0.39
  -8 -10   1   -0.06    0.50
  -8 -10   1   -0.30    0.51
   7  10  -1    1.79    0.64
   7  10  -1    3.42    1.05
   7  10  -1    3.38    0.74
  -7 -10   1    3.93    0.90
  -7 -10   1    4.65    0.54
  -7 -10   1    3.28    0.74
  -7 -10   1    2.83    0.72
   6  10  -1    9.90    1.36
   6  10  -1   11.58    1.11
   6  10  -1   11.17    1.16
  -6 -10   1    9.59    1.10
  -6 -10   1    6.81    1.07
  -6 -10   1   10.41    0.56
   5  10  -1    3.43    0.92
   5  10  -1    5.27    0.79
   5  10  -1    4.19    0.78
  -5 -10   1    4.43    0.81
  -5 -10   1    4.42    0.87
   4  10  -1   16.10    1.69
   4  10  -1   17.83    1.16
   4  10  -1   16.73    1.14
  -4 -10   1   17.53    1.26
  -4 -10   1   17.41    1.24
  -4 -10   1   18.21    1.35
   3  10  -1   -0.44    0.32
   3  10  -1   -0.04    0.35
   3  10  -1   -0.39    0.57
  -3 -10   1    0.30    0.41
  -3 -10   1    0.18    0.35
  -3 -10   1   -0.01    0.47
   2  10  -1    0.12    0.61
   2  10  -1   -0.09    0.31
   2  10  -1    0.47    0.16
   2  10  -1    0.03    0.33
   2  10  -1    0.18    0.24
  -2 -10   1    0.44    0.38
  -2 -10   1    0.79    0.48
  -2 -10   1    0.41    0.43
   1  10  -1   16.07    1.16
   1  10  -1   15.67    0.77
   1  10  -1   16.63    0.71
   1  10  -1   15.22    1.74
   1  10  -1   15.33    0.73
   1  10  -1   17.10    1.10
   1  10  -1   15.88    0.95
  -1 -10   1   15.18    0.94
  -1 -10   1   17.28    1.20
  -1 -10   1   16.98    1.17
  -1 -10   1   17.26    1.12
   0  10  -1    6.72    0.52
   0  10  -1    6.43    0.80
   0  10  -1    9.33    1.41
   0  10  -1    8.17    0.94
   0 -10   1    7.31    0.89
   0 -10   1    6.52    0.88
   0 -10   1    7.30    0.80
   0 -10   1    7.65    0.92
   0 -10   1    7.31    0.66
  -1  10  -1   14.92    1.79
  -1  10  -1   14.51    1.04
  -1  10  -1   14.01    1.02
  -1  10  -1   12.79    0.77
   1 -10   1   14.27    1.09
   1 -10   1   12.26    0.92
   1 -10   1   13.49    1.02
   1 -10   1   13.04    0.66
   1 -10   1   12.85    1.25
  -2  10  -1    8.50    0.92
  -2  10  -1    9.21    1.40
  -2  10  -1    9.06    0.90
  -2  10  -1   10.15    0.79
   2 -10   1    8.97    1.08
   2 -10   1    9.85    0.91
   2 -10   1    9.57    0.99
   2 -10   1    9.45    0.46
  -3  10  -1   20.60    1.29
  -3  10  -1   19.01    1.14
  -3  10  -1   20.36    1.14
   3 -10   1   17.88    1.18
   3 -10   1   18.58    1.42
   3 -10   1   22.40    1.24
  -4  10  -1    3.85    0.62
  -4  10  -1    3.32    0.73
  -4  10  -1    4.57    0.79
   4 -10   1    3.12    0.87
   4 -10   1    4.21    0.68
   4 -10   1    3.08    0.64
  -5  10  -1   19.21    1.04
  -5  10  -1   20.53    1.34
  -5  10  -1   20.62    1.35
   5 -10   1   18.55    1.53
   5 -10   1   19.76    1.29
   5 -10   1   18.17    1.25
  -6  10  -1    2.63    0.72
  -6  10  -1    2.97    0.72
  -6  10  -1    3.04    0.49
   6 -10   1    4.07    0.80
   6 -10   1    2.89    0.68
   6 -10   1    2.20    0.60
   6 -10   1    3.08    1.00
  -7  10  -1    0.31    0.52
  -7  10  -1    0.87    0.57
   7 -10   1    1.28    0.89
   7 -10   1    1.83    0.66
   7 -10   1    1.31    0.60
   7 -10   1    2.13    0.58
  -8  10  -1    3.01    0.76
  -8  10  -1    3.13    1.21
  -8  10  -1    4.25    1.06
   8 -10   1    2.53    0.68
   8 -10   1    2.33    0.71
   8 -10   1    1.82    0.95
  -9  10  -1    3.28    1.01
  -9  10  -1    3.27    0.83
   9 -10   1    0.47    0.89
   9 -10   1    3.64    0.81
 -10  10  -1    0.60    0.67
 -10  10  -1   -0.06    0.75
  10 -10   1   -0.12    0.63
  10 -10   1   -0.84    0.63
  15   9  -1    1.97    0.86
  15   9  -1   -0.58    0.76
 -15  -9   1    1.25    0.97
 -15  -9   1    0.61    0.84
 -15  -9   1    1.58    0.87
 -15  -9   1    1.42    1.11
  14   9  -1    2.08    0.94
  14   9  -1    3.16    0.89
 -14  -9   1    3.47    1.07
 -14  -9   1    2.92    0.97
 -14  -9   1    2.53    1.17
 -14  -9   1    4.05    1.17
  13   9  -1    5.21    1.05
 -13  -9   1    4.40    1.06
 -13  -9   1    4.53    1.04
 -13  -9   1    5.34    1.24
 -13  -9   1    4.11    1.27
  12   9  -1    0.21    0.69
  12   9  -1    1.25    0.59
  12   9  -1    0.65    0.80
  12   9  -1    0.42    0.62
 -12  -9   1    0.78    0.80
 -12  -9   1    0.18    0.63
 -12  -9   1    0.31    0.88
 -12  -9   1    0.10    0.63
  11   9  -1   -0.12    0.50
  11   9  -1    0.07    0.44
  11   9  -1    0.75    0.70
  11   9  -1   -1.18    0.55
 -11  -9   1    0.86    0.72
 -11  -9   1    1.01    0.58
 -11  -9   1   -0.05    0.60
 -11  -9   1    0.68    0.78
  10   9  -1   -0.86    0.37
  10   9  -1   -0.13    0.65
  10   9  -1    0.55    0.69
  10   9  -1   -0.34    0.41
 -10  -9   1   -0.01    0.44
 -10  -9   1    0.57    0.62
 -10  -9   1    0.67    0.63
 -10  -9   1   -0.32    0.59
   9   9  -1    5.19    0.76
   9   9  -1    3.30    0.75
   9   9  -1    3.20    0.91
   9   9  -1    3.36    0.89
  -9  -9   1    5.00    0.78
  -9  -9   1    3.62    0.86
  -9  -9   1    3.13    0.82
  -9  -9   1    2.47    0.81
   8   9  -1    8.02    1.11
   8   9  -1    6.95    0.96
   8   9  -1    6.28    1.12
   8   9  -1    6.15    0.79
  -8  -9   1    6.27    0.94
  -8  -9   1    5.67    0.95
  -8  -9   1    6.99    1.09
  -8  -9   1    6.97    0.78
   7   9  -1    0.55    0.42
   7   9  -1    0.13    0.47
   7   9  -1   -0.09    0.57
   7   9  -1    0.24    0.43
  -7  -9   1    0.16    0.43
  -7  -9   1    0.26    0.34
  -7  -9   1    0.38    0.58
  -7  -9   1    0.49    0.51
   6   9  -1   10.73    1.05
   6   9  -1   12.83    1.46
   6   9  -1   11.38    1.14
  -6  -9   1    9.94    0.64
  -6  -9   1   10.55    1.08
  -6  -9   1   12.20    1.26
  -6  -9   1   11.41    1.15
   5   9  -1   44.05    1.78
   5   9  -1   38.04    1.73
   5   9  -1   38.45    2.12
  -5  -9   1   39.36    1.13
  -5  -9   1   40.35    1.88
  -5  -9   1   40.95    1.93
  -5  -9   1   43.47    1.86
   4   9  -1    3.37    0.92
   4   9  -1    4.35    0.67
   4   9  -1    3.86    0.65
  -4  -9   1    2.61    0.61
  -4  -9   1    4.65    0.74
  -4  -9   1    3.11    0.65
   3   9  -1    0.53    0.39
   3   9  -1    0.41    0.35
   3   9  -1    0.36    0.59
  -3  -9   1    0.47    0.41
  -3  -9   1    1.00    0.52
   2   9  -1    4.37    0.28
   2   9  -1    4.50    0.60
   2   9  -1    5.03    1.02
   2   9  -1    5.09    0.53
   2   9  -1    5.08    0.68
  -2  -9   1    6.42    0.82
  -2  -9   1    4.04    0.62
  -2  -9   1    4.99    0.73
   1   9  -1    1.38    0.77
   1   9  -1    2.40    0.47
   1   9  -1    2.33    0.61
   1   9  -1    2.28    0.51
   1   9  -1    2.06    0.37
   1   9  -1    2.26    0.31
  -1  -9   1    2.45    0.59
  -1  -9   1    3.47    0.62
  -1  -9   1    2.19    0.55
   0   9  -1   24.58    1.74
   0   9  -1   28.03    1.00
   0   9  -1   27.20    1.38
   0   9  -1   28.80    1.34
   0   9  -1   25.60    1.16
   0  -9   1   26.88    1.36
   0  -9   1   27.85    1.38
   0  -9   1   29.02    1.38
   0  -9   1   28.49    1.10
  -1   9  -1   56.90    2.04
  -1   9  -1   54.49    1.71
  -1   9  -1   57.38    2.69
  -1   9  -1   57.70    2.05
   1  -9   1   56.25    1.95
   1  -9   1   55.83    1.57
   1  -9   1   61.28    2.12
   1  -9   1   54.80    2.12
   1  -9   1   57.67    2.01
  -2   9  -1    2.72    0.88
  -2   9  -1    3.51    0.55
  -2   9  -1    3.06    0.59
  -2   9  -1    3.74    0.59
   2  -9   1    2.76    0.58
   2  -9   1    3.43    0.31
   2  -9   1    3.06    0.69
   2  -9   1    4.27    0.61
  -3   9  -1    0.98    0.43
  -3   9  -1    0.40    0.42
  -3   9  -1    1.60    0.46
   3  -9   1    1.64    0.65
   3  -9   1    1.22    0.44
   3  -9   1    0.57    0.41
  -4   9  -1   15.24    1.13
  -4   9  -1   16.24    1.13
  -4   9  -1   17.01    0.96
   4  -9   1   18.29    1.64
   4  -9   1   18.99    1.14
   4  -9   1   17.85    1.15
  -5   9  -1    2.36    0.69
  -5   9  -1    2.92    0.50
  -5   9  -1    2.34    0.63
   5  -9   1    1.56    0.55
   5  -9   1    2.55    0.61
   5  -9   1    3.25    0.88
  -6   9  -1   10.52    0.73
  -6   9  -1   11.54    1.16
  -6   9  -1   10.37    1.19
   6  -9   1   12.78    1.06
   6  -9   1   12.37    1.48
   6  -9   1   11.06    1.03
   6  -9   1    9.49    1.01
  -7   9  -1   12.38    1.37
  -7   9  -1   12.40    1.26
   7  -9   1    8.84    1.01
   7  -9   1   12.83    1.08
   7  -9   1   12.83    1.64
   7  -9   1   11.69    1.22
  -8   9  -1    1.14    0.66
  -8   9  -1    0.30    0.48
  -8   9  -1    1.05    0.70
   8  -9   1    0.47    0.73
   8  -9   1   -0.15    0.46
   8  -9   1    0.70    0.57
   8  -9   1    0.45    0.40
  -9   9  -1    3.67    1.01
  -9   9  -1    4.30    1.05
  -9   9  -1    3.20    0.79
   9  -9   1    5.49    0.89
   9  -9   1    1.39    0.88
 -10   9  -1    5.12    1.13
 -10   9  -1    3.50    1.11
 -10   9  -1    4.01    0.92
  10  -9   1    3.43    0.80
  10  -9   1    4.32    1.21
  15   8  -1    6.12    1.22
 -15  -8   1    7.11    1.68
 -15  -8   1    7.82    1.40
 -15  -8   1    6.44    1.42
  14   8  -1   -0.81    0.50
 -14  -8   1   -0.23    0.71
 -14  -8   1    0.48    0.72
 -14  -8   1   -0.32    0.80
  13   8  -1    1.38    0.78
  13   8  -1    1.71    0.63
 -13  -8   1   -0.28    0.61
 -13  -8   1    1.30    1.02
 -13  -8   1    0.38    0.72
  12   8  -1   -0.15    0.50
  12   8  -1   -0.36    0.41
 -12  -8   1   -1.03    0.50
 -12  -8   1    0.08    0.66
 -12  -8   1    0.63    0.83
  11   8  -1    5.79    0.96
  11   8  -1    5.99    1.01
  11   8  -1    7.14    0.90
 -11  -8   1    7.07    1.08
 -11  -8   1    6.29    1.21
 -11  -8   1    5.64    1.24
  10   8  -1   10.15    1.17
  10   8  -1   12.82    1.15
  10   8  -1   12.38    1.33
 -10  -8   1   13.63    1.56
 -10  -8   1   11.48    1.40
 -10  -8   1   10.11    1.19
   9   8  -1   17.00    1.25
   9   8  -1   14.45    1.40
   9   8  -1   15.21    1.05
  -9  -8   1   18.76    1.78
  -9  -8   1   14.69    1.39
  -9  -8   1   15.86    1.61
   8   8  -1    0.45    0.39
   8   8  -1   -0.62    0.36
   8   8  -1    0.25    0.51
   8   8  -1   -0.14    0.12
   8   8  -1    0.70    0.61
  -8  -8   1    0.20    0.54
  -8  -8   1   -0.26    0.41
  -8  -8   1    0.00    0.55
   7   8  -1   21.99    1.41
   7   8  -1   21.53    1.47
   7   8  -1   18.19    0.72
   7   8  -1   16.81    1.15
   7   8  -1   19.00    1.08
  -7  -8   1   19.89    1.06
  -7  -8   1   21.82    1.38
  -7  -8   1   18.90    1.27
  -7  -8   1   18.68    1.35
   6   8  -1   11.67    1.14
   6   8  -1   11.00    0.83
   6   8  -1   10.63    1.03
   6   8  -1    8.80    1.14
  -6  -8   1   10.86    1.10
  -6  -8   1    9.11    1.05
  -6  -8   1   10.84    1.07
  -6  -8   1    9.54    1.15
  -6  -8   1    9.78    0.66
   5   8  -1    1.46    0.64
   5   8  -1    3.03    0.62
   5   8  -1    2.31    0.55
  -5  -8   1    2.66    0.63
  -5  -8   1    2.28    0.34
  -5  -8   1    1.24    0.51
  -5  -8   1    1.82    0.49
  -5  -8   1    1.78    0.59
   4   8  -1   84.31    3.06
   4   8  -1   87.84    2.66
   4   8  -1   86.73    2.64
  -4  -8   1   84.66    1.94
  -4  -8   1   84.84    2.71
  -4  -8   1   81.65    2.80
  -4  -8   1   77.62    2.72
   3   8  -1  100.86    2.95
   3   8  -1  103.78    3.54
   3   8  -1  103.19    2.98
  -3  -8   1  100.33    3.06
  -3  -8   1  104.15    3.19
   2   8  -1   13.62    0.90
   2   8  -1   12.38    0.69
   2   8  -1   12.82    0.86
   2   8  -1   13.63    1.45
  -2  -8   1   13.71    1.01
  -2  -8   1   12.78    0.87
  -2  -8   1   12.05    0.95
   1   8  -1    1.66    0.47
   1   8  -1    1.17    0.72
   1   8  -1    1.72    0.45
   1   8  -1    2.56    0.47
   1   8  -1    2.63    0.31
   1   8  -1    2.64    0.37
  -1  -8   1    2.45    0.51
  -1  -8   1    3.42    0.63
  -1  -8   1    3.17    0.62
   0   8  -1    0.56    0.33
   0   8  -1    0.00    0.50
   0   8  -1    0.66    0.23
   0   8  -1    0.65    0.36
   0   8  -1    0.37    0.37
   0  -8   1    0.22    0.36
   0  -8   1    0.41    0.37
   0  -8   1    0.54    0.29
   0  -8   1    1.11    0.43
  -1   8  -1    7.68    0.77
  -1   8  -1    8.71    0.58
  -1   8  -1    6.92    0.75
  -1   8  -1    7.18    1.09
   1  -8   1    7.43    0.79
   1  -8   1    6.87    0.83
   1  -8   1    7.41    0.70
   1  -8   1    7.28    0.75
   1  -8   1    7.42    0.47
  -2   8  -1   38.37    1.41
  -2   8  -1   39.22    2.12
  -2   8  -1   40.86    1.53
  -2   8  -1   39.48    1.57
   2  -8   1   39.07    1.06
   2  -8   1   42.74    1.63
   2  -8   1   40.07    1.53
   2  -8   1   40.33    1.75
  -3   8  -1   38.24    1.52
  -3   8  -1   38.08    1.59
  -3   8  -1   37.60    1.45
   3  -8   1   40.71    1.61
   3  -8   1   39.58    1.56
   3  -8   1   37.12    1.79
  -4   8  -1    0.41    0.30
  -4   8  -1    0.31    0.47
  -4   8  -1   -0.25    0.28
   4  -8   1    0.67    0.39
   4  -8   1    1.24    0.43
   4  -8   1    0.27    0.55
  -5   8  -1    4.75    0.81
  -5   8  -1    4.11    0.52
  -5   8  -1    3.82    0.68
   5  -8   1    3.93    0.68
   5  -8   1    3.35    0.62
   5  -8   1    5.30    1.01
  -6   8  -1   23.86    1.49
  -6   8  -1   22.22    0.97
  -6   8  -1   22.41    1.34
   6  -8   1   21.01    1.34
   6  -8   1   21.65    1.25
   6  -8   1   21.79    1.16
   6  -8   1   20.05    1.64
  -7   8  -1    4.66    0.92
  -7   8  -1    4.86    0.84
  -7   8  -1    5.28    0.53
   7  -8   1    2.94    0.64
   7  -8   1    3.85    0.95
   7  -8   1    3.60    0.60
   7  -8   1    4.80    0.84
  -8   8  -1   15.08    1.66
  -8   8  -1   18.12    1.33
  -8   8  -1   18.76    1.77
   8  -8   1   18.00    1.97
   8  -8   1   20.39    1.30
   8  -8   1   16.39    1.01
   8  -8   1   19.61    1.44
  -9   8  -1    3.39    0.93
  -9   8  -1    3.28    0.82
  -9   8  -1    4.49    0.98
   9  -8   1    2.55    1.05
   9  -8   1    4.13    0.75
   9  -8   1    3.43    0.92
 -10   8  -1    0.14    0.56
 -10   8  -1    0.57    0.67
 -10   8  -1    0.43    0.65
  10  -8   1   -0.47    0.76
  10  -8   1    0.16    0.46
 -11   8  -1    4.20    0.93
 -11   8  -1    2.34    0.94
 -11   8  -1    3.22    1.07
  11  -8   1    2.22    0.69
  11  -8   1    4.40    1.33
  15   7  -1   -0.58    0.59
 -15  -7   1    0.41    1.05
 -15  -7   1   -0.23    0.71
 -15  -7   1    1.02    0.81
  14   7  -1    1.63    0.79
  14   7  -1    2.14    0.72
 -14  -7   1    1.94    0.87
 -14  -7   1    1.92    1.15
 -14  -7   1    2.98    1.02
  13   7  -1    0.42    0.53
  13   7  -1   -0.18    0.51
  13   7  -1    1.49    0.90
 -13  -7   1    0.13    0.59
 -13  -7   1   -0.53    0.74
 -13  -7   1    0.23    0.67
  12   7  -1    5.20    0.85
  12   7  -1    5.43    0.96
  12   7  -1    5.80    1.24
 -12  -7   1    5.74    1.07
 -12  -7   1    6.18    1.15
 -12  -7   1    4.58    1.16
  11   7  -1   21.87    1.36
  11   7  -1   25.06    1.57
  11   7  -1   28.72    2.06
  11   7  -1   24.68    1.52
 -11  -7   1   24.49    1.99
 -11  -7   1   25.85    1.65
 -11  -7   1   22.78    1.67
  10   7  -1   10.77    1.16
  10   7  -1   10.33    1.05
  10   7  -1   11.03    1.49
  10   7  -1   10.12    1.14
 -10  -7   1   10.49    1.16
 -10  -7   1    9.15    1.32
 -10  -7   1   12.82    1.45
   9   7  -1   17.25    1.70
   9   7  -1   15.70    1.16
   9   7  -1   14.11    1.21
   9   7  -1   14.39    1.02
  -9  -7   1   15.59    1.61
  -9  -7   1   13.46    1.42
  -9  -7   1   16.03    1.22
   8   7  -1   48.33    1.18
   8   7  -1   52.84    1.85
   8   7  -1   46.90    2.05
   8   7  -1   49.08    1.97
  -8  -7   1   49.05    2.29
  -8  -7   1   48.45    2.17
  -8  -7   1   51.08    2.07
   7   7  -1   16.91    1.24
   7   7  -1   12.78    0.97
   7   7  -1   13.76    0.52
   7   7  -1   13.73    0.89
  -7  -7   1   13.92    1.05
  -7  -7   1   14.74    1.34
  -7  -7   1   13.05    1.26
   6   7  -1    7.45    0.74
   6   7  -1    8.39    1.02
   6   7  -1    7.14    0.90
   6   7  -1    7.52    0.84
  -6  -7   1    8.11    0.97
  -6  -7   1    7.21    0.87
  -6  -7   1    6.92    0.69
  -6  -7   1    7.17    0.91
  -6  -7   1    7.04    0.89
   5   7  -1   38.29    1.86
   5   7  -1   39.27    1.59
   5   7  -1   38.86    1.51
   5   7  -1   40.67    1.71
  -5  -7   1   38.68    1.64
  -5  -7   1   39.18    1.77
  -5  -7   1   41.10    1.81
  -5  -7   1   39.98    1.30
  -5  -7   1   40.13    1.66
   4   7  -1   25.46    1.55
   4   7  -1   25.57    1.27
   4   7  -1   23.11    1.17
  -4  -7   1   23.61    1.23
  -4  -7   1   24.69    0.80
  -4  -7   1   22.26    1.28
  -4  -7   1   23.44    1.33
  -4  -7   1   25.38    1.16
   3   7  -1   32.89    1.78
   3   7  -1   34.12    1.38
   3   7  -1   32.40    1.22
   3   7  -1   32.02    1.37
  -3  -7   1   28.58    1.33
  -3  -7   1   31.88    1.48
   2   7  -1   13.34    0.69
   2   7  -1   13.15    0.82
   2   7  -1   12.84    0.87
   2   7  -1   13.63    1.35
  -2  -7   1   12.92    0.92
  -2  -7   1   14.25    0.99
   1   7  -1    7.74    1.11
   1   7  -1    6.69    0.66
   1   7  -1    6.69    0.40
   1   7  -1    6.53    0.48
   1   7  -1    4.64    0.58
  -1  -7   1    7.13    0.78
  -1  -7   1    6.20    0.70
  -1  -7   1    5.47    0.68
   0   7  -1   26.75    1.61
   0   7  -1   27.89    0.92
   0   7  -1   26.01    1.09
   0   7  -1   27.76    1.26
   0   7  -1   26.90    1.19
   0  -7   1   28.34    1.24
   0  -7   1   26.95    1.25
   0  -7   1   26.83    1.24
   0  -7   1   27.35    1.02
  -1   7  -1   16.28    1.53
  -1   7  -1   17.26    0.93
  -1   7  -1   15.88    0.74
  -1   7  -1   16.65    0.93
   1  -7   1   15.58    0.86
   1  -7   1   14.19    0.87
   1  -7   1   17.08    1.00
   1  -7   1   15.63    0.64
   1  -7   1   16.07    0.95
  -2   7  -1   27.77    1.13
  -2   7  -1   31.29    1.29
  -2   7  -1   28.97    1.18
  -2   7  -1   29.43    1.71
   2  -7   1   29.05    1.26
   2  -7   1   28.06    0.80
   2  -7   1   29.62    1.21
   2  -7   1   26.73    1.37
  -3   7  -1    1.72    0.44
  -3   7  -1    0.93    0.39
  -3   7  -1    1.85    0.40
   3  -7   1    1.60    0.41
   3  -7   1    2.08    0.45
   3  -7   1    1.24    0.53
  -4   7  -1   52.38    1.87
  -4   7  -1   54.35    1.67
  -4   7  -1   52.80    1.98
   4  -7   1   53.24    2.20
   4  -7   1   53.82    1.89
   4  -7   1   49.87    1.80
  -5   7  -1    4.75    0.66
  -5   7  -1    5.07    0.37
  -5   7  -1    5.30    0.68
  -5   7  -1    6.17    0.57
  -5   7  -1    6.31    0.86
   5  -7   1    4.25    0.82
   5  -7   1    6.48    0.77
   5  -7   1    6.42    0.78
  -6   7  -1   -0.38    0.31
  -6   7  -1    0.36    0.49
  -6   7  -1    0.16    0.25
  -6   7  -1    0.68    0.42
   6  -7   1    0.49    0.41
   6  -7   1    0.22    0.32
   6  -7   1   -0.36    0.37
   6  -7   1   -0.45    0.55
  -7   7  -1   19.39    0.84
  -7   7  -1   18.69    1.23
  -7   7  -1   17.98    1.67
   7  -7   1   18.37    1.31
   7  -7   1   17.37    1.13
   7  -7   1   18.74    1.77
   7  -7   1   18.34    1.00
  -8   7  -1   14.30    1.58
  -8   7  -1   12.18    1.34
  -8   7  -1   12.25    1.18
   8  -7   1   12.84    1.27
   8  -7   1    9.85    1.49
   8  -7   1   13.16    0.83
   8  -7   1   12.22    1.10
  -9   7  -1    0.74    0.55
  -9   7  -1    0.16    0.57
  -9   7  -1    1.15    0.70
   9  -7   1    0.89    0.64
   9  -7   1    1.86    0.91
   9  -7   1    1.09    0.51
 -10   7  -1   13.52    1.50
 -10   7  -1   12.94    1.74
 -10   7  -1   13.73    1.40
  10  -7   1   10.24    1.36
  10  -7   1   12.45    1.68
  10  -7   1    9.91    1.09
 -11   7  -1    9.41    1.22
 -11   7  -1    7.23    1.21
 -11   7  -1    7.13    1.38
  11  -7   1    7.28    1.55
  11  -7   1    7.83    1.06
 -12   7  -1    0.94    0.66
 -12   7  -1   -0.26    0.69
 -12   7  -1    0.18    0.53
  12  -7   1    0.28    0.98
  12  -7   1    0.38    0.53
  15   6  -1    1.84    0.81
  15   6  -1    2.28    0.76
 -15  -6   1    1.93    1.12
 -15  -6   1    1.13    0.83
 -15  -6   1    1.82    0.97
  14   6  -1    5.77    1.06
  14   6  -1    6.70    1.05
 -14  -6   1    8.43    1.40
 -14  -6   1    7.19    1.60
 -14  -6   1    8.17    1.36
  13   6  -1    0.58    0.53
  13   6  -1   -0.11    0.77
  13   6  -1   -0.29    0.51
 -13  -6   1    0.81    0.69
 -13  -6   1    0.23    0.66
 -13  -6   1    0.29    0.66
  12   6  -1    1.40    0.67
  12   6  -1    2.45    0.67
  12   6  -1    2.98    0.97
 -12  -6   1    2.70    0.97
 -12  -6   1    2.34    0.77
 -12  -6   1    1.82    0.73
  11   6  -1    1.53    0.62
  11   6  -1    3.00    0.66
  11   6  -1    1.30    0.87
  11   6  -1    1.97    0.68
 -11  -6   1    2.33    0.73
 -11  -6   1    2.67    0.83
 -11  -6   1    2.60    0.98
  10   6  -1    2.03    0.59
  10   6  -1    2.42    0.65
  10   6  -1    2.78    0.63
  10   6  -1    3.66    0.91
 -10  -6   1    1.91    0.67
 -10  -6   1    2.14    0.64
 -10  -6   1    1.92    0.83
   9   6  -1   26.68    1.43
   9   6  -1   24.93    1.67
   9   6  -1   24.93    1.38
   9   6  -1   24.22    1.25
  -9  -6   1   24.06    1.56
  -9  -6   1   24.42    1.45
  -9  -6   1   26.79    1.79
   8   6  -1    9.69    0.78
   8   6  -1    9.48    1.17
   8   6  -1    8.52    0.91
   8   6  -1    9.04    0.96
  -8  -6   1    9.54    1.00
  -8  -6   1    8.42    1.08
  -8  -6   1   10.29    1.15
   7   6  -1    1.98    0.51
   7   6  -1    3.01    0.50
   7   6  -1    1.88    0.64
   7   6  -1    4.46    0.72
   7   6  -1    2.96    0.21
  -7  -6   1    2.69    0.61
  -7  -6   1    3.42    0.62
  -7  -6   1    2.96    0.68
  -7  -6   1    2.63    0.66
   6   6  -1   68.59    2.04
   6   6  -1   63.44    1.58
   6   6  -1   65.54    2.15
   6   6  -1   61.94    2.29
  -6  -6   1   63.90    2.33
  -6  -6   1   68.23    2.43
  -6  -6   1   63.38    2.36
  -6  -6   1   64.28    2.19
   5   6  -1    4.63    0.56
   5   6  -1    6.20    0.85
   5   6  -1    4.07    0.59
   5   6  -1    4.44    0.70
  -5  -6   1    4.25    0.68
  -5  -6   1    3.67    0.60
  -5  -6   1    4.47    0.70
  -5  -6   1    5.62    0.75
   4   6  -1   14.29    0.89
   4   6  -1   15.33    0.89
   4   6  -1   14.54    1.11
   4   6  -1   13.41    0.95
  -4  -6   1   14.91    0.94
  -4  -6   1   15.96    1.04
  -4  -6   1   15.67    0.67
  -4  -6   1   17.00    0.96
  -4  -6   1   15.21    1.06
   3   6  -1   25.83    1.19
   3   6  -1   25.43    1.13
   3   6  -1   26.55    1.06
   3   6  -1   25.22    1.45
  -3  -6   1   26.51    1.08
  -3  -6   1   26.12    1.19
  -3  -6   1   24.13    0.71
  -3  -6   1   25.18    1.23
   2   6  -1   98.70    2.71
   2   6  -1  101.30    2.53
   2   6  -1   95.94    3.12
   2   6  -1   99.99    2.71
  -2  -6   1  101.10    2.79
  -2  -6   1  101.72    2.87
   1   6  -1   20.39    0.75
   1   6  -1   19.87    0.91
   1   6  -1   19.35    0.62
   1   6  -1   18.28    0.92
   1   6  -1   19.47    1.33
  -1  -6   1   19.68    1.00
  -1  -6   1   18.95    0.89
  -1  -6   1   20.04    0.96
  -1  -6   1   19.76    1.03
   0   6  -1   36.96    1.78
   0   6  -1   39.83    1.45
   0   6  -1   38.52    1.10
   0   6  -1   39.66    1.32
   0   6  -1   35.88    1.35
   0  -6   1   39.68    1.45
   0  -6   1   38.77    1.22
   0  -6   1   38.04    1.42
   0  -6   1   39.38    1.34
   0  -6   1   37.82    1.43
  -1   6  -1    0.27    0.31
  -1   6  -1    0.23    0.24
  -1   6  -1   -0.26    0.44
  -1   6  -1    0.73    0.34
   1  -6   1    0.34    0.34
   1  -6   1   -0.08    0.28
   1  -6   1    0.00    0.26
   1  -6   1    0.25    0.18
   1  -6   1   -0.13    0.32
  -2   6  -1    8.13    0.68
  -2   6  -1    6.50    0.64
  -2   6  -1    7.73    0.65
  -2   6  -1    5.92    0.90
   2  -6   1    6.45    0.63
   2  -6   1    5.53    0.61
   2  -6   1    8.12    0.80
   2  -6   1    7.59    0.34
  -3   6  -1   31.78    1.30
  -3   6  -1   33.20    1.31
  -3   6  -1   32.07    1.17
   3  -6   1   31.99    1.28
   3  -6   1   33.48    1.30
   3  -6   1   32.88    1.52
  -4   6  -1    6.23    0.78
  -4   6  -1    7.42    0.53
  -4   6  -1    6.29    0.66
  -4   6  -1    7.07    0.72
  -4   6  -1    6.60    0.39
   4  -6   1    7.66    0.72
   4  -6   1    5.98    0.82
   4  -6   1    8.30    0.77
  -5   6  -1   17.01    0.98
  -5   6  -1   16.33    0.73
  -5   6  -1   15.40    0.97
  -5   6  -1   15.82    0.63
  -5   6  -1   14.25    1.07
   5  -6   1   16.37    0.87
   5  -6   1   17.28    0.95
   5  -6   1   15.42    1.01
   5  -6   1   15.82    1.27
  -6   6  -1    5.54    0.86
  -6   6  -1    3.93    0.62
  -6   6  -1    3.15    0.59
  -6   6  -1    4.44    0.44
  -6   6  -1    3.96    0.41
   6  -6   1    3.77    0.52
   6  -6   1    3.70    0.68
   6  -6   1    2.58    0.72
   6  -6   1    4.62    0.64
  -7   6  -1    2.38    0.35
  -7   6  -1    2.14    0.76
  -7   6  -1    2.47    0.57
   7  -6   1    2.06    0.53
   7  -6   1    2.39    0.43
   7  -6   1    2.56    0.85
   7  -6   1    2.16    0.62
  -8   6  -1    6.90    0.62
  -8   6  -1    6.93    1.18
  -8   6  -1    6.60    0.99
  -8   6  -1    6.57    0.87
   8  -6   1    5.74    0.74
   8  -6   1    7.60    1.02
   8  -6   1    6.61    1.16
   8  -6   1    5.77    0.61
  -9   6  -1   27.73    1.58
  -9   6  -1   26.99    1.92
  -9   6  -1   25.74    1.66
   9  -6   1   27.20    1.45
   9  -6   1   29.50    2.09
   9  -6   1   24.98    1.66
   9  -6   1   25.69    1.08
 -10   6  -1    6.78    1.00
 -10   6  -1    6.50    1.25
 -10   6  -1    7.40    1.16
  10  -6   1    6.90    0.90
  10  -6   1    5.44    1.18
  10  -6   1    4.99    1.04
 -11   6  -1    2.06    0.74
 -11   6  -1    1.09    0.73
 -11   6  -1    2.13    0.96
  11  -6   1    1.28    0.58
  11  -6   1    1.61    1.01
  11  -6   1    2.64    0.90
 -12   6  -1    1.51    0.72
 -12   6  -1    1.45    0.69
 -12   6  -1    1.77    0.98
  12  -6   1    5.70    1.41
  12  -6   1    2.16    0.67
  15   5  -1    0.33    0.60
  15   5  -1   -0.31    0.58
 -15  -5   1   -0.07    0.96
 -15  -5   1   -0.44    0.70
 -15  -5   1    0.44    0.75
  14   5  -1    0.08    0.56
  14   5  -1   -0.07    0.52
 -14  -5   1   -1.33    0.75
 -14  -5   1   -0.22    0.63
 -14  -5   1    0.13    0.63
  13   5  -1    0.87    0.60
  13   5  -1    0.48    0.80
  13   5  -1    0.87    0.58
 -13  -5   1    1.51    0.93
 -13  -5   1    0.27    0.60
 -13  -5   1    0.34    0.59
  12   5  -1    7.26    0.99
  12   5  -1    8.19    1.09
  12   5  -1    9.64    1.51
 -12  -5   1    6.63    1.43
 -12  -5   1    7.70    1.18
 -12  -5   1    7.33    1.08
  11   5  -1   14.80    1.06
  11   5  -1   13.44    1.27
  11   5  -1   12.08    1.17
  11   5  -1   13.77    1.63
 -11  -5   1   17.50    1.34
 -11  -5   1   16.81    1.95
 -11  -5   1   15.05    1.53
  10   5  -1    4.98    1.00
  10   5  -1    2.92    0.64
  10   5  -1    4.22    0.72
  10   5  -1    3.93    0.70
 -10  -5   1    3.55    0.74
 -10  -5   1    5.56    0.93
 -10  -5   1    3.76    0.97
   9   5  -1    0.61    0.45
   9   5  -1    0.98    0.59
   9   5  -1    0.61    0.43
   9   5  -1    0.67    0.41
  -9  -5   1    0.46    0.62
  -9  -5   1    0.05    0.40
  -9  -5   1    0.58    0.53
   8   5  -1   -0.23    0.35
   8   5  -1    0.45    0.34
   8   5  -1   -0.27    0.48
   8   5  -1   -0.13    0.33
  -8  -5   1   -0.42    0.39
  -8  -5   1   -0.05    0.30
  -8  -5   1    0.17    0.50
   7   5  -1   48.52    1.77
   7   5  -1   47.13    1.73
   7   5  -1   49.56    2.12
   7   5  -1   43.68    1.59
  -7  -5   1   43.88    1.85
  -7  -5   1   46.91    2.04
  -7  -5   1   48.22    1.79
  -7  -5   1   45.52    1.95
   6   5  -1   16.96    0.97
   6   5  -1   17.08    0.50
   6   5  -1   19.39    1.09
   6   5  -1   17.34    0.90
   6   5  -1   16.48    1.21
  -6  -5   1   15.93    1.10
  -6  -5   1   17.86    1.01
  -6  -5   1   13.51    1.05
  -6  -5   1   16.38    1.11
   5   5  -1   63.41    1.98
   5   5  -1   63.21    1.51
   5   5  -1   62.61    2.10
   5   5  -1   63.64    1.87
  -5  -5   1   56.82    2.11
  -5  -5   1   61.34    2.20
  -5  -5   1   62.67    2.01
  -5  -5   1   63.89    2.18
   4   5  -1   46.13    1.56
   4   5  -1   48.30    1.78
   4   5  -1   43.45    1.66
   4   5  -1   48.27    1.52
  -4  -5   1   48.16    1.44
  -4  -5   1   46.38    1.74
  -4  -5   1   44.24    1.68
  -4  -5   1   44.89    1.57
  -4  -5   1   46.75    1.67
   3   5  -1    0.91    0.33
   3   5  -1    0.40    0.27
   3   5  -1    0.87    0.32
   3   5  -1    0.73    0.44
   3   5  -1    0.86    0.34
  -3  -5   1    1.09    0.41
  -3  -5   1    0.76    0.31
  -3  -5   1    0.31    0.27
  -3  -5   1    0.50    0.25
  -3  -5   1    0.77    0.19
  -3  -5   1    0.58    0.38
   2   5  -1   26.36    1.02
   2   5  -1   25.66    0.91
   2   5  -1   24.85    1.02
   2   5  -1   24.29    1.28
  -2  -5   1   25.46    1.11
  -2  -5   1   24.93    1.05
  -2  -5   1   23.06    0.99
  -2  -5   1   25.87    1.02
   1   5  -1  105.69    2.52
   1   5  -1  108.59    2.76
   1   5  -1  103.57    2.36
   1   5  -1  113.82    3.23
   1   5  -1  109.04    2.73
  -1  -5   1  111.70    2.83
  -1  -5   1  108.13    2.84
  -1  -5   1  102.79    2.69
  -1  -5   1  107.58    2.78
   0   5  -1    1.01    0.29
   0   5  -1    1.15    0.31
   0   5  -1    0.78    0.18
   0   5  -1    0.99    0.27
   0   5  -1    1.01    0.34
   0   5  -1    0.46    0.44
   0  -5   1    0.23    0.28
   0  -5   1    1.07    0.30
   0  -5   1    0.95    0.30
   0  -5   1    0.86    0.32
  -1   5  -1    0.44    0.28
  -1   5  -1    0.61    0.29
  -1   5  -1   -0.28    0.38
  -1   5  -1    0.61    0.23
  -1   5  -1    0.81    0.29
   1  -5   1    0.80    0.29
   1  -5   1    0.90    0.29
   1  -5   1    0.37    0.27
   1  -5   1    0.54    0.31
   1  -5   1    0.54    0.35
   1  -5   1    0.85    0.18
  -2   5  -1   -0.58    0.35
  -2   5  -1    0.04    0.27
  -2   5  -1   -0.55    0.27
  -2   5  -1   -0.15    0.23
  -2   5  -1   -0.49    0.22
   2  -5   1   -0.20    0.24
   2  -5   1    0.10    0.12
   2  -5   1    0.31    0.41
   2  -5   1   -0.07    0.29
   2  -5   1    0.01    0.20
  -3   5  -1   10.10    0.44
  -3   5  -1   10.25    0.72
  -3   5  -1   12.17    0.67
  -3   5  -1   11.33    0.61
  -3   5  -1   11.61    0.73
  -3   5  -1   12.07    0.82
   3  -5   1   11.39    0.72
   3  -5   1   10.80    0.86
   3  -5   1   11.06    0.74
  -4   5  -1   46.03    1.25
  -4   5  -1   50.64    1.42
  -4   5  -1   49.72    1.66
  -4   5  -1   49.36    1.66
  -4   5  -1   46.11    1.77
   4  -5   1   44.62    1.54
   4  -5   1   46.81    1.89
   4  -5   1   47.38    1.66
  -5   5  -1   40.39    1.75
  -5   5  -1   40.04    1.17
  -5   5  -1   40.02    1.53
  -5   5  -1   41.78    1.55
  -5   5  -1   40.41    1.22
   5  -5   1   41.17    1.37
   5  -5   1   39.45    1.81
   5  -5   1   38.53    1.44
   5  -5   1   41.14    1.59
  -6   5  -1    0.05    0.31
  -6   5  -1    0.15    0.44
  -6   5  -1    0.37    0.32
  -6   5  -1    0.30    0.22
  -6   5  -1   -0.11    0.17
   6  -5   1    0.08    0.24
   6  -5   1    0.06    0.35
   6  -5   1    0.20    0.30
   6  -5   1    0.58    0.57
  -7   5  -1    7.71    0.55
  -7   5  -1    6.18    0.77
  -7   5  -1    7.40    0.48
  -7   5  -1    9.05    1.16
  -7   5  -1    6.87    0.91
   7  -5   1    7.18    0.90
   7  -5   1    7.78    1.14
   7  -5   1    7.83    0.81
   7  -5   1    6.84    0.59
  -8   5  -1    3.21    0.90
  -8   5  -1    4.16    0.79
  -8   5  -1    4.40    0.51
  -8   5  -1    4.38    0.72
   8  -5   1    5.92    0.91
   8  -5   1    4.71    0.51
   8  -5   1    3.16    0.89
   8  -5   1    6.75    0.80
  -9   5  -1    6.99    1.28
  -9   5  -1    7.62    0.97
  -9   5  -1    4.70    0.86
  -9   5  -1    6.14    0.64
   9  -5   1    6.65    1.21
   9  -5   1    6.83    0.85
   9  -5   1    4.67    0.93
   9  -5   1    6.70    0.59
 -10   5  -1    6.39    1.27
 -10   5  -1    7.16    0.98
 -10   5  -1    6.52    1.02
  10  -5   1    8.07    1.33
  10  -5   1    6.06    0.84
  10  -5   1    5.52    1.04
 -11   5  -1   18.14    2.08
 -11   5  -1   12.50    1.37
 -11   5  -1   13.94    1.45
  11  -5   1   12.81    1.54
  11  -5   1   15.96    1.22
  11  -5   1   11.92    1.66
 -12   5  -1    0.19    0.55
 -12   5  -1    0.42    0.56
 -12   5  -1    0.82    0.85
  12  -5   1   -0.18    0.84
  12  -5   1    0.61    0.80
  12  -5   1   -0.89    0.42
 -13   5  -1    2.84    1.12
 -13   5  -1   -1.05    0.45
  13  -5   1    0.35    0.96
  13  -5   1    0.40    0.57
  15   4  -1    1.04    0.89
  15   4  -1    1.03    0.72
  15   4  -1    0.25    0.60
 -15  -4   1    0.50    0.76
 -15  -4   1    1.42    1.08
 -15  -4   1    1.27    0.80
  14   4  -1   -0.34    0.52
  14   4  -1   -0.11    0.58
  14   4  -1    0.30    0.74
 -14  -4   1    0.43    0.68
 -14  -4   1   -0.55    0.56
 -14  -4   1   -1.09    0.78
  13   4  -1    0.63    0.59
  13   4  -1    0.02    0.67
  13   4  -1    1.14    0.77
  13   4  -1    0.19    0.50
 -13  -4   1    0.79    0.63
 -13  -4   1    0.32    0.85
 -13  -4   1    0.62    0.64
  12   4  -1    0.94    0.55
  12   4  -1    1.36    0.59
  12   4  -1    1.48    0.80
  12   4  -1    0.28    0.75
 -12  -4   1    0.75    0.53
 -12  -4   1    0.04    0.51
 -12  -4   1    1.73    0.91
  11   4  -1   12.79    1.20
  11   4  -1   13.13    0.93
  11   4  -1   10.21    1.10
  11   4  -1   13.60    1.60
  11   4  -1   14.64    1.67
 -11  -4   1   10.55    1.17
 -11  -4   1   11.55    1.30
 -11  -4   1    9.83    1.44
  10   4  -1    1.12    0.42
  10   4  -1    1.35    0.51
  10   4  -1    0.93    0.66
  10   4  -1    1.01    0.46
  10   4  -1    0.89    0.63
 -10  -4   1    0.60    0.71
 -10  -4   1    1.66    0.54
 -10  -4   1    0.34    0.46
   9   4  -1    7.00    0.79
   9   4  -1    7.83    1.13
   9   4  -1    8.48    0.82
   9   4  -1    5.91    0.95
   9   4  -1    8.60    0.90
  -9  -4   1    7.66    1.20
  -9  -4   1    8.68    0.95
  -9  -4   1    7.98    0.95
   8   4  -1   31.07    1.34
   8   4  -1   30.72    1.64
   8   4  -1   32.50    1.77
   8   4  -1   32.23    1.41
   8   4  -1   29.72    1.28
  -8  -4   1   32.68    1.79
  -8  -4   1   29.26    1.52
  -8  -4   1   31.23    1.43
   7   4  -1   -0.16    0.36
   7   4  -1   -0.27    0.44
   7   4  -1   -0.51    0.24
   7   4  -1    0.23    0.31
   7   4  -1   -0.22    0.28
  -7  -4   1   -0.41    0.28
  -7  -4   1   -0.27    0.38
  -7  -4   1    0.08    0.49
  -7  -4   1    0.03    0.40
   6   4  -1   60.43    1.89
   6   4  -1   58.26    1.87
   6   4  -1   56.31    1.79
   6   4  -1   58.94    2.20
  -6  -4   1   58.58    2.04
  -6  -4   1   58.34    1.91
  -6  -4   1   60.30    1.67
  -6  -4   1   57.67    2.19
  -6  -4   1   55.41    2.09
   5   4  -1   43.68    1.02
   5   4  -1   44.66    1.80
   5   4  -1   43.64    1.42
   5   4  -1   45.32    1.57
   5   4  -1   43.95    1.49
  -5  -4   1   42.55    1.70
  -5  -4   1   48.44    1.79
  -5  -4   1   44.77    1.52
  -5  -4   1   37.78    1.56
  -5  -4   1   44.86    1.40
   4   4  -1   27.82    1.05
   4   4  -1   26.93    1.15
   4   4  -1   26.17    0.97
  -4  -4   1   26.94    1.04
  -4  -4   1   25.50    1.13
  -4  -4   1   24.52    1.17
  -4  -4   1   25.35    0.91
  -4  -4   1   26.01    1.05
  -4  -4   1   24.01    1.11
   3   4  -1   86.62    2.35
   3   4  -1   83.58    2.32
   3   4  -1   83.50    2.23
   3   4  -1   81.56    2.40
   3   4  -1   83.66    2.19
   3   4  -1   82.79    2.27
  -3  -4   1   82.17    2.40
  -3  -4   1   84.59    2.37
  -3  -4   1   83.72    2.13
  -3  -4   1   87.33    2.38
  -3  -4   1   82.33    2.30
  -3  -4   1   86.46    2.27
   2   4  -1  180.08    4.29
   2   4  -1  172.19    4.01
   2   4  -1  168.58    4.29
   2   4  -1  173.56    4.03
   2   4  -1  173.41    3.95
   2   4  -1  172.52    4.07
  -2  -4   1  173.13    4.01
  -2  -4   1  174.64    4.06
  -2  -4   1  168.25    3.67
  -2  -4   1  171.73    4.06
  -2  -4   1  168.71    4.25
  -2  -4   1  174.29    3.97
  -2  -4   1  170.78    4.14
   1   4  -1  217.95    4.84
   1   4  -1  215.75    4.85
   1   4  -1  202.34    4.46
   1   4  -1  213.78    4.64
   1   4  -1  212.91    4.83
   1   4  -1  218.10    4.90
   1   4  -1  216.88    5.21
  -1  -4   1  211.06    5.16
  -1  -4   1  209.62    4.84
  -1  -4   1  210.63    4.91
  -1  -4   1  214.78    4.82
  -1  -4   1  213.62    4.88
   0   4  -1    2.53    0.53
   0   4  -1    2.09    0.33
   0   4  -1    2.30    0.31
   0   4  -1    2.33    0.35
   0   4  -1    2.02    0.33
   0   4  -1    2.34    0.21
   0   4  -1    2.61    0.35
   0   4  -1    2.18    0.35
   0  -4   1    2.10    0.32
   0  -4   1    1.65    0.31
   0  -4   1    1.60    0.33
   0  -4   1    2.38    0.34
  -1   4  -1  128.81    3.09
  -1   4  -1  136.40    3.69
  -1   4  -1  138.61    3.24
  -1   4  -1  135.49    3.21
  -1   4  -1  134.45    3.24
   1  -4   1  135.30    2.93
   1  -4   1  138.69    3.39
   1  -4   1  136.29    3.24
   1  -4   1  131.59    3.17
   1  -4   1  137.85    3.23
   1  -4   1  136.07    3.26
  -2   4  -1    8.62    0.87
  -2   4  -1    8.87    0.60
  -2   4  -1    9.92    0.54
  -2   4  -1   10.23    0.60
  -2   4  -1    9.98    0.59
  -2   4  -1    8.74    0.36
  -2   4  -1    8.68    0.51
   2  -4   1   10.08    0.70
   2  -4   1    9.61    0.58
   2  -4   1    9.24    0.55
   2  -4   1    8.83    0.52
   2  -4   1   10.38    0.60
   2  -4   1   10.54    0.62
  -3   4  -1    6.07    0.58
  -3   4  -1    6.83    0.60
  -3   4  -1    5.62    0.45
  -3   4  -1    5.77    0.44
  -3   4  -1    5.88    0.67
  -3   4  -1    5.76    0.33
   3  -4   1    5.38    0.56
   3  -4   1    6.18    0.57
   3  -4   1    6.50    0.50
   3  -4   1    4.82    0.66
  -4   4  -1   77.91    1.96
  -4   4  -1   78.45    2.44
  -4   4  -1   75.52    1.88
  -4   4  -1   79.66    2.24
  -4   4  -1   77.87    2.26
   4  -4   1   77.64    2.16
   4  -4   1   78.00    2.29
   4  -4   1   81.24    2.58
  -5   4  -1    2.71    0.62
  -5   4  -1    3.15    0.34
  -5   4  -1    2.77    0.32
  -5   4  -1    3.12    0.48
  -5   4  -1    2.86    0.48
   5  -4   1    3.36    0.40
   5  -4   1    2.97    0.44
   5  -4   1    3.89    0.58
   5  -4   1    4.06    0.73
  -6   4  -1   65.48    2.45
  -6   4  -1   65.74    1.79
  -6   4  -1   65.97    2.17
  -6   4  -1   64.04    1.72
  -6   4  -1   68.33    2.16
   6  -4   1   66.91    1.82
   6  -4   1   67.97    2.56
   6  -4   1   65.95    2.26
   6  -4   1   67.28    2.04
  -7   4  -1    6.58    0.83
  -7   4  -1    6.92    0.53
  -7   4  -1    9.24    1.14
  -7   4  -1    7.91    0.86
  -7   4  -1    7.95    0.84
   7  -4   1    9.75    1.21
   7  -4   1    8.44    0.93
   7  -4   1    7.45    0.73
   7  -4   1    8.02    0.53
  -8   4  -1    5.34    1.01
  -8   4  -1    5.21    0.74
  -8   4  -1    5.47    0.80
  -8   4  -1    5.12    0.55
   8  -4   1    5.78    0.50
   8  -4   1    7.11    1.16
   8  -4   1    4.43    0.61
   8  -4   1    5.19    0.85
  -9   4  -1   11.25    1.46
  -9   4  -1   12.76    1.24
  -9   4  -1   11.14    0.76
  -9   4  -1    8.34    0.98
   9  -4   1   10.40    1.28
   9  -4   1    9.72    0.59
   9  -4   1   10.15    1.35
   9  -4   1   10.64    0.98
 -10   4  -1   17.71    1.31
 -10   4  -1   17.75    1.88
 -10   4  -1   20.90    1.35
  10  -4   1   17.59    1.64
  10  -4   1   18.18    1.92
  10  -4   1   17.21    1.14
 -11   4  -1    0.27    0.50
 -11   4  -1   -0.42    0.43
 -11   4  -1    0.94    0.89
  11  -4   1   -0.14    0.43
  11  -4   1   -0.21    0.66
  11  -4   1    0.98    0.77
 -12   4  -1    4.00    1.14
 -12   4  -1    4.75    0.96
 -12   4  -1    2.49    0.71
  12  -4   1    2.48    1.12
  12  -4   1    2.03    0.92
  12  -4   1    4.08    0.82
 -13   4  -1    1.12    0.72
 -13   4  -1    2.85    1.06
  13  -4   1    0.98    0.90
  13  -4   1    0.62    0.63
  15   3  -1    1.29    0.99
  15   3  -1    1.45    0.70
  15   3  -1    0.82    0.64
 -15  -3   1    0.26    0.66
 -15  -3   1   -0.11    0.89
 -15  -3   1    1.23    0.87
  14   3  -1    1.83    0.77
  14   3  -1    2.92    1.05
  14   3  -1    1.34    0.69
 -14  -3   1    3.86    0.99
 -14  -3   1    1.41    0.75
 -14  -3   1    0.77    0.97
  13   3  -1    7.58    1.06
  13   3  -1    8.21    1.36
  13   3  -1    6.23    0.97
  13   3  -1   10.60    1.59
 -13  -3   1    7.27    1.10
 -13  -3   1    9.48    1.27
 -13  -3   1    6.37    1.38
  12   3  -1    0.87    0.79
  12   3  -1    1.65    0.63
  12   3  -1    1.77    0.90
  12   3  -1    2.01    0.61
 -12  -3   1    2.63    0.78
 -12  -3   1    1.84    0.69
 -12  -3   1    1.65    0.90
  11   3  -1   -0.19    0.60
  11   3  -1    1.39    0.54
  11   3  -1    0.86    0.76
  11   3  -1    1.57    0.43
  11   3  -1    0.29    0.46
 -11  -3   1    0.47    0.68
 -11  -3   1    0.19    0.50
 -11  -3   1    0.41    0.54
  10   3  -1   11.60    1.07
  10   3  -1   11.38    1.10
  10   3  -1   11.20    0.80
  10   3  -1   10.34    1.36
  10   3  -1   11.59    1.42
 -10  -3   1   11.02    1.47
 -10  -3   1   10.09    1.12
 -10  -3   1   11.99    1.16
 -10  -3   1   10.81    0.53
   9   3  -1    0.91    0.44
   9   3  -1    0.54    0.54
   9   3  -1    0.94    0.32
   9   3  -1    0.72    0.62
   9   3  -1    0.78    0.41
  -9  -3   1    0.60    0.42
  -9  -3   1    0.90    0.20
  -9  -3   1    1.39    0.52
  -9  -3   1    0.68    0.59
   8   3  -1   34.95    1.44
   8   3  -1   33.46    1.40
   8   3  -1   33.62    1.70
   8   3  -1   38.52    1.86
   8   3  -1   31.74    1.25
  -8  -3   1   37.02    1.52
  -8  -3   1   33.28    1.53
  -8  -3   1   34.52    1.88
  -8  -3   1   34.36    0.95
  -8  -3   1   32.04    1.81
   7   3  -1   21.98    1.04
   7   3  -1   18.82    1.24
   7   3  -1   19.21    0.90
   7   3  -1   20.78    1.02
   7   3  -1   18.55    1.19
  -7  -3   1   18.87    1.31
  -7  -3   1   20.92    0.62
  -7  -3   1   21.08    1.21
  -7  -3   1   21.25    1.06
  -7  -3   1   21.24    1.16
   6   3  -1   31.50    1.22
   6   3  -1   32.28    1.56
   6   3  -1   30.79    1.20
   6   3  -1   31.62    1.45
   6   3  -1   30.85    1.14
  -6  -3   1   31.94    1.28
  -6  -3   1   30.71    1.36
  -6  -3   1   30.70    0.80
  -6  -3   1   29.99    1.53
  -6  -3   1   32.41    1.44
   5   3  -1    8.20    0.59
   5   3  -1    8.65    0.60
   5   3  -1    9.06    0.75
   5   3  -1    8.69    0.86
   5   3  -1    8.18    0.62
  -5  -3   1    8.50    0.75
  -5  -3   1    8.61    0.47
  -5  -3   1   11.29    0.97
  -5  -3   1    9.22    0.95
   4   3  -1   92.12    2.32
   4   3  -1   92.76    2.63
   4   3  -1   92.91    1.96
   4   3  -1   91.48    2.38
   4   3  -1   92.28    2.36
  -4  -3   1   88.27    2.27
  -4  -3   1   91.81    2.59
  -4  -3   1   86.67    2.35
  -4  -3   1   91.74    2.51
  -4  -3   1   90.68    2.27
  -4  -3   1   93.50    2.64
   3   3  -1    0.02    0.18
   3   3  -1    0.18    0.28
   3   3  -1    0.09    0.25
   3   3  -1    0.25    0.26
   3   3  -1    0.23    0.27
   3   3  -1    0.08    0.17
   3   3  -1    0.33    0.21
  -3  -3   1    0.50    0.23
  -3  -3   1   -0.16    0.18
  -3  -3   1    0.10    0.26
  -3  -3   1    0.35    0.28
  -3  -3   1    0.17    0.24
  -3  -3   1    0.22    0.18
  -3  -3   1   -0.02    0.25
  -3  -3   1    0.31    0.27
   2   3  -1   58.16    1.56
   2   3  -1   57.27    1.60
   2   3  -1   57.42    1.52
   2   3  -1   55.00    1.54
   2   3  -1   54.98    1.70
   2   3  -1   59.87    1.56
   2   3  -1   55.71    1.60
  -2  -3   1   58.36    1.56
  -2  -3   1   57.07    1.63
  -2  -3   1   54.80    1.52
  -2  -3   1   59.00    1.69
  -2  -3   1   56.30    1.51
  -2  -3   1   59.67    1.57
   1   3  -1   58.19    1.78
   1   3  -1   57.84    1.40
   1   3  -1   58.27    1.55
   1   3  -1   55.78    1.55
   1   3  -1   60.57    1.53
   1   3  -1   56.00    1.52
  -1  -3   1   55.39    1.39
  -1  -3   1   59.10    1.60
  -1  -3   1   56.57    1.52
  -1  -3   1   57.14    1.54
  -1  -3   1   56.37    1.56
  -1  -3   1   59.87    1.78
  -1  -3   1   58.37    1.54
   0   3  -1  152.88    3.48
   0   3  -1  155.59    3.49
   0   3  -1  153.88    3.55
   0   3  -1  147.00    3.79
   0   3  -1  152.58    3.52
   0   3  -1  153.00    3.50
   0   3  -1  153.43    3.53
   0  -3   1  156.17    3.52
   0  -3   1  152.78    3.49
   0  -3   1  152.56    3.50
   0  -3   1  154.69    3.56
   0  -3   1  158.47    3.51
   0  -3   1  150.71    3.80
  -1   3  -1    3.18    0.36
  -1   3  -1    4.13    0.44
  -1   3  -1    3.07    0.32
  -1   3  -1    3.02    0.30
  -1   3  -1    3.31    0.32
  -1   3  -1    3.77    0.52
  -1   3  -1    3.46    0.32
   1  -3   1    2.26    0.29
   1  -3   1    3.12    0.30
   1  -3   1    2.96    0.33
   1  -3   1    3.13    0.34
   1  -3   1    2.69    0.41
   1  -3   1    2.96    0.16
   1  -3   1    3.45    0.29
   1  -3   1    3.10    0.33
   1  -3   1    3.64    0.52
   1  -3   1    2.58    0.30
  -2   3  -1   64.39    1.63
  -2   3  -1   65.42    1.46
  -2   3  -1   63.87    1.76
  -2   3  -1   65.91    1.75
  -2   3  -1   63.06    1.61
  -2   3  -1   63.70    1.72
   2  -3   1   66.02    1.69
   2  -3   1   65.04    1.74
   2  -3   1   63.62    1.75
   2  -3   1   67.67    1.72
   2  -3   1   62.92    1.89
  -3   3  -1    8.67    0.67
  -3   3  -1    9.01    0.38
  -3   3  -1    9.09    0.45
  -3   3  -1    9.17    0.58
  -3   3  -1   10.15    0.58
   3  -3   1    9.48    0.54
   3  -3   1    7.94    0.57
   3  -3   1    9.14    0.64
   3  -3   1    9.87    0.73
   3  -3   1    8.02    0.47
  -4   3  -1   31.99    1.43
  -4   3  -1   33.96    0.99
  -4   3  -1   33.75    1.25
  -4   3  -1   35.33    1.23
  -4   3  -1   33.28    0.98
   4  -3   1   32.13    1.05
   4  -3   1   34.68    1.30
   4  -3   1   33.28    1.07
   4  -3   1   38.09    1.56
   4  -3   1   35.10    1.17
  -5   3  -1   21.37    0.72
  -5   3  -1   21.39    0.97
  -5   3  -1   20.21    1.19
  -5   3  -1   20.85    1.01
   5  -3   1   19.95    0.75
   5  -3   1   19.66    1.05
   5  -3   1   19.15    0.77
   5  -3   1   20.19    0.90
   5  -3   1   20.70    1.21
  -6   3  -1    2.57    0.68
  -6   3  -1    2.22    0.46
  -6   3  -1    2.61    0.45
  -6   3  -1    2.24    0.49
  -6   3  -1    3.13    0.36
   6  -3   1    2.12    0.50
   6  -3   1    2.87    0.32
   6  -3   1    3.36    0.45
   6  -3   1    2.17    0.60
  -7   3  -1    3.33    0.79
  -7   3  -1    4.40    0.65
  -7   3  -1    4.91    0.49
  -7   3  -1    4.92    0.71
  -7   3  -1    4.10    0.59
   7  -3   1    4.67    0.40
   7  -3   1    5.94    0.97
   7  -3   1    5.79    0.80
   7  -3   1    4.96    0.59
  -8   3  -1    5.97    1.03
  -8   3  -1    4.17    0.67
  -8   3  -1    4.43    0.53
  -8   3  -1    6.40    0.79
   8  -3   1    4.34    0.42
   8  -3   1    4.77    0.92
   8  -3   1    3.16    0.72
   8  -3   1    5.18    0.67
  -9   3  -1    0.66    0.42
  -9   3  -1   -0.02    0.30
  -9   3  -1   -0.03    0.39
  -9   3  -1    1.45    0.71
   9  -3   1    0.08    0.21
   9  -3   1    0.17    0.38
   9  -3   1    0.28    0.56
   9  -3   1   -0.66    0.63
 -10   3  -1   -0.25    0.31
 -10   3  -1   -0.28    0.39
 -10   3  -1   -0.60    0.35
 -10   3  -1    1.26    0.77
  10  -3   1    0.53    0.71
  10  -3   1   -1.18    0.46
  10  -3   1    0.40    0.45
 -11   3  -1    4.06    0.78
 -11   3  -1    4.53    1.14
 -11   3  -1    4.29    0.84
  11  -3   1    3.58    0.69
  11  -3   1    4.66    1.04
  11  -3   1    2.90    0.99
 -12   3  -1    0.93    0.53
 -12   3  -1    1.29    0.85
 -12   3  -1    0.40    0.59
  12  -3   1    0.96    0.54
  12  -3   1    1.04    0.80
  12  -3   1    0.59    0.81
 -13   3  -1    4.16    1.28
 -13   3  -1    3.00    0.90
  13  -3   1    1.96    0.69
  13  -3   1    2.10    1.03
  13  -3   1    4.97    1.29
 -14   3  -1    2.50    0.84
 -14   3  -1    2.10    1.14
  14  -3   1    2.93    1.02
  14  -3   1    4.24    1.28
  14  -3   1    4.15    0.87
  15   2  -1    1.26    0.74
  15   2  -1    1.51    0.92
  15   2  -1    1.39    0.71
 -15  -2   1    0.97    0.83
 -15  -2   1    0.71    1.00
  14   2  -1    5.12    0.99
  14   2  -1    6.08    1.33
  14   2  -1    4.08    0.91
 -14  -2   1    5.61    1.42
 -14  -2   1    5.16    1.06
 -14  -2   1    4.40    0.93
  13   2  -1   -0.84    0.61
  13   2  -1   -0.18    0.47
  13   2  -1   -0.32    0.53
  13   2  -1    1.48    0.82
 -13  -2   1   -0.22    0.54
 -13  -2   1   -0.35    0.74
 -13  -2   1    0.32    0.54
  12   2  -1    0.82    0.84
  12   2  -1    0.31    0.53
  12   2  -1   -0.16    0.68
  12   2  -1    0.38    0.52
 -12  -2   1    0.07    0.54
 -12  -2   1   -0.57    0.43
 -12  -2   1    0.13    0.75
  11   2  -1    5.28    1.06
  11   2  -1    3.89    0.77
  11   2  -1    5.84    1.06
  11   2  -1    5.16    0.64
  11   2  -1    5.54    0.80
 -11  -2   1    6.14    0.54
 -11  -2   1    5.84    1.18
 -11  -2   1    3.73    0.77
 -11  -2   1    7.56    1.01
  10   2  -1   14.96    1.15
  10   2  -1   15.15    1.59
  10   2  -1   15.59    1.09
  10   2  -1   15.27    0.86
  10   2  -1   15.38    1.52
 -10  -2   1   15.28    1.15
 -10  -2   1   15.77    1.17
 -10  -2   1   15.44    0.73
 -10  -2   1   15.00    1.73
   9   2  -1    2.06    0.54
   9   2  -1    3.40    0.45
   9   2  -1    3.48    0.84
   9   2  -1    2.35    0.76
   9   2  -1    3.32    0.60
  -9  -2   1    2.37    0.82
  -9  -2   1    3.09    0.62
  -9  -2   1    3.72    0.38
  -9  -2   1    2.64    0.60
   8   2  -1   40.67    1.37
   8   2  -1   41.45    1.95
   8   2  -1   42.93    1.96
   8   2  -1   41.23    1.62
   8   2  -1   41.65    1.58
  -8  -2   1   42.74    1.65
  -8  -2   1   42.15    1.20
  -8  -2   1   39.45    1.65
  -8  -2   1   43.39    1.82
  -8  -2   1   41.49    2.07
   7   2  -1    1.16    0.55
   7   2  -1    0.65    0.34
   7   2  -1    0.13    0.41
   7   2  -1    1.00    0.27
   7   2  -1    0.29    0.31
  -7  -2   1    0.08    0.45
  -7  -2   1    0.73    0.34
  -7  -2   1   -0.01    0.29
  -7  -2   1    0.60    0.43
  -7  -2   1    0.53    0.17
   6   2  -1  171.93    4.20
   6   2  -1  166.91    4.48
   6   2  -1  175.22    4.57
   6   2  -1  170.02    3.97
   6   2  -1  167.36    4.13
  -6  -2   1  177.97    4.75
  -6  -2   1  174.79    4.21
  -6  -2   1  171.11    4.28
  -6  -2   1  171.72    3.75
  -6  -2   1  166.28    4.42
   5   2  -1   24.29    1.17
   5   2  -1   23.84    1.23
   5   2  -1   23.43    0.97
   5   2  -1   24.15    0.94
   5   2  -1   24.84    0.85
  -5  -2   1   23.46    0.66
  -5  -2   1   22.71    0.95
  -5  -2   1   26.13    1.08
  -5  -2   1   23.22    1.27
  -5  -2   1   23.89    1.12
  -5  -2   1   25.84    0.80
   4   2  -1    5.63    0.43
   4   2  -1    5.66    0.60
   4   2  -1    6.30    0.63
   4   2  -1    4.67    0.42
   4   2  -1    5.51    0.39
  -4  -2   1    5.84    0.34
  -4  -2   1    5.70    0.31
  -4  -2   1    4.70    0.59
  -4  -2   1    5.80    0.53
  -4  -2   1    5.67    0.21
  -4  -2   1    5.68    0.58
  -4  -2   1    5.81    0.44
   3   2  -1   45.60    1.46
   3   2  -1   45.66    1.24
   3   2  -1   47.30    1.28
   3   2  -1   47.10    1.34
   3   2  -1   44.00    1.25
   3   2  -1   47.73    1.49
   3   2  -1   45.86    1.27
   3   2  -1   46.12    1.43
  -3  -2   1   46.63    1.21
  -3  -2   1   46.60    1.26
  -3  -2   1   45.90    1.40
  -3  -2   1   46.54    1.29
  -3  -2   1   47.23    1.21
  -3  -2   1   42.56    1.43
  -3  -2   1   43.90    1.23
  -3  -2   1   44.14    1.45
  -3  -2   1   44.94    1.36
   2   2  -1   48.80    1.36
   2   2  -1   51.43    1.38
   2   2  -1   51.11    1.30
   2   2  -1   51.61    1.33
   2   2  -1   50.45    1.41
   2   2  -1   50.25    1.32
  -2  -2   1   51.88    1.48
  -2  -2   1   48.64    1.29
  -2  -2   1   52.70    1.37
  -2  -2   1   50.54    1.32
  -2  -2   1   49.41    1.30
  -2  -2   1   50.82    1.42
  -2  -2   1   50.88    1.41
   1   2  -1    1.83    0.33
   1   2  -1    1.65    0.20
   1   2  -1    1.16    0.19
   1   2  -1    1.67    0.24
   1   2  -1    1.52    0.20
  -1  -2   1    1.82    0.24
  -1  -2   1    1.73    0.33
  -1  -2   1    1.79    0.26
  -1  -2   1    1.59    0.22
   0   2  -1    6.76    0.32
   0   2  -1    6.37    0.46
   0   2  -1    5.59    0.34
   0   2  -1    6.61    0.34
   0   2  -1    6.22    0.35
   0  -2   1    5.83    0.35
   0  -2   1    5.41    0.46
   0  -2   1    5.79    0.36
   0  -2   1    5.56    0.34
   0  -2   1    5.70    0.32
  -1   2  -1  212.63    4.74
  -1   2  -1  218.36    4.66
  -1   2  -1  212.54    4.91
  -1   2  -1  209.21    4.59
  -1   2  -1  210.10    4.63
  -1   2  -1  212.25    4.55
  -1   2  -1  206.57    4.61
  -1   2  -1  214.48    4.60
   1  -2   1  214.26    4.66
   1  -2   1  213.38    4.63
   1  -2   1  215.08    4.64
   1  -2   1  208.72    4.90
   1  -2   1  213.29    4.53
   1  -2   1  211.91    4.75
   1  -2   1  215.08    4.58
   1  -2   1  206.98    4.61
  -2   2  -1    5.53    0.46
  -2   2  -1    5.56    0.31
  -2   2  -1    5.51    0.40
  -2   2  -1    5.66    0.38
  -2   2  -1    5.40    0.37
  -2   2  -1    5.08    0.48
   2  -2   1    5.83    0.35
   2  -2   1    5.59    0.33
   2  -2   1    5.76    0.54
   2  -2   1    5.31    0.58
   2  -2   1    5.62    0.41
   2  -2   1    5.85    0.39
   2  -2   1    6.15    0.44
  -3   2  -1   11.79    0.73
  -3   2  -1   12.51    0.58
  -3   2  -1   12.32    0.46
  -3   2  -1   13.29    0.65
   3  -2   1   12.20    0.55
   3  -2   1   13.23    0.72
   3  -2   1   11.59    0.74
   3  -2   1   12.40    0.65
   3  -2   1   11.86    0.73
   3  -2   1   11.98    0.48
  -4   2  -1    8.98    0.41
  -4   2  -1    8.80    0.55
  -4   2  -1    7.92    0.75
  -4   2  -1    9.57    0.43
  -4   2  -1   10.41    0.65
   4  -2   1    9.02    0.68
   4  -2   1    9.31    0.85
   4  -2   1    9.41    0.53
   4  -2   1    9.11    0.45
   4  -2   1   10.22    0.45
  -5   2  -1    1.43    0.56
  -5   2  -1    3.21    0.45
  -5   2  -1    2.25    0.45
  -5   2  -1    3.22    0.34
  -5   2  -1    3.85    0.52
   5  -2   1    4.33    0.72
   5  -2   1    3.22    0.33
   5  -2   1    2.90    0.28
   5  -2   1    2.58    0.50
   5  -2   1    2.30    0.37
  -6   2  -1    0.38    0.31
  -6   2  -1    0.31    0.26
  -6   2  -1    0.31    0.21
  -6   2  -1    0.40    0.31
  -6   2  -1   -0.31    0.42
   6  -2   1    0.14    0.15
   6  -2   1    0.09    0.50
   6  -2   1    0.27    0.41
   6  -2   1    0.60    0.30
   6  -2   1    0.66    0.26
  -7   2  -1   49.01    1.76
  -7   2  -1   47.83    1.54
  -7   2  -1   49.09    2.19
  -7   2  -1   49.89    1.80
  -7   2  -1   50.87    1.86
   7  -2   1   51.50    1.69
   7  -2   1   50.83    2.16
   7  -2   1   49.82    1.34
   7  -2   1   49.87    1.98
  -8   2  -1    0.02    0.32
  -8   2  -1   -0.03    0.49
  -8   2  -1    0.23    0.33
  -8   2  -1   -0.33    0.22
   8  -2   1   -0.29    0.51
   8  -2   1   -0.19    0.28
   8  -2   1   -0.01    0.16
   8  -2   1    0.13    0.49
  -9   2  -1    0.70    0.35
  -9   2  -1    1.38    0.68
  -9   2  -1    1.42    0.47
  -9   2  -1    0.71    0.42
   9  -2   1    0.68    0.59
   9  -2   1    0.57    0.68
   9  -2   1    0.85    0.24
   9  -2   1    1.22    0.45
 -10   2  -1    5.91    1.19
 -10   2  -1    9.79    1.06
 -10   2  -1    8.69    0.92
 -10   2  -1    8.43    0.85
  10  -2   1    9.81    0.91
  10  -2   1    7.25    1.15
  10  -2   1    6.97    0.84
  10  -2   1    6.65    1.12
 -11   2  -1    3.06    1.01
 -11   2  -1    1.00    0.49
 -11   2  -1    1.84    0.53
 -11   2  -1    2.29    0.67
  11  -2   1    0.59    0.73
  11  -2   1    2.01    0.59
  11  -2   1    2.13    0.84
 -12   2  -1    5.55    0.95
 -12   2  -1    7.38    1.45
 -12   2  -1    8.82    0.99
  12  -2   1    4.39    1.05
  12  -2   1    6.53    0.94
  12  -2   1    6.84    1.31
 -13   2  -1    5.42    1.37
 -13   2  -1    7.42    1.15
  13  -2   1    8.31    1.41
  13  -2   1    7.97    1.11
  13  -2   1    5.27    1.24
 -14   2  -1   -0.29    0.77
 -14   2  -1    0.25    0.66
  14  -2   1   -0.80    0.67
  14  -2   1   -0.11    0.50
  14  -2   1   -1.20    0.58
  15   1  -1    0.97    0.67
  15   1  -1    0.19    0.66
  15   1  -1    2.00    1.15
 -15  -1   1    0.37    0.73
 -15  -1   1    4.17    1.43
  14   1  -1   -0.39    0.54
  14   1  -1    0.35    0.57
  14   1  -1   -0.04    0.86
 -14  -1   1   -0.60    0.51
 -14  -1   1    2.04    1.05
  13   1  -1    5.09    0.99
  13   1  -1    6.60    1.26
  13   1  -1    5.93    0.98
  13   1  -1    3.32    1.09
 -13  -1   1    6.14    1.00
 -13  -1   1    5.02    1.27
 -13  -1   1    8.69    1.20
  12   1  -1   18.39    1.89
  12   1  -1   17.87    1.92
  12   1  -1   17.22    1.30
  12   1  -1   15.09    1.49
 -12  -1   1   17.65    2.01
 -12  -1   1   14.73    1.38
 -12  -1   1   16.91    1.57
  11   1  -1    2.10    0.81
  11   1  -1    3.02    0.73
  11   1  -1    2.81    0.47
  11   1  -1    2.70    0.64
  11   1  -1    4.67    1.08
 -11  -1   1    2.44    0.66
 -11  -1   1    1.99    0.85
 -11  -1   1    2.44    0.66
 -11  -1   1    2.71    0.44
  10   1  -1    8.11    1.21
  10   1  -1    8.34    0.99
  10   1  -1    8.66    1.17
  10   1  -1    7.85    0.61
  10   1  -1    9.08    0.96
 -10  -1   1    9.07    0.98
 -10  -1   1    8.10    0.61
 -10  -1   1    7.04    1.20
 -10  -1   1    7.49    0.93
   9   1  -1   11.87    0.68
   9   1  -1    9.76    1.19
   9   1  -1   13.65    1.35
   9   1  -1   12.98    1.00
   9   1  -1   11.91    0.89
  -9  -1   1    9.24    1.27
  -9  -1   1   11.44    0.67
  -9  -1   1   11.89    0.93
  -9  -1   1    9.56    0.93
   8   1  -1    6.81    0.71
   8   1  -1    6.96    0.93
   8   1  -1    5.98    0.53
   8   1  -1    5.15    0.45
   8   1  -1    5.65    0.73
   8   1  -1    6.22    0.90
  -8  -1   1    5.63    0.95
  -8  -1   1    5.24    0.71
  -8  -1   1    6.79    0.50
  -8  -1   1    7.02    0.77
  -8  -1   1    6.52    0.74
   7   1  -1   32.08    1.24
   7   1  -1   30.92    1.03
   7   1  -1   29.26    1.49
   7   1  -1   31.82    1.60
   7   1  -1   31.24    1.04
   7   1  -1   31.30    1.32
  -7  -1   1   34.14    1.48
  -7  -1   1   29.54    1.02
  -7  -1   1   35.02    1.77
  -7  -1   1   29.86    1.26
  -7  -1   1   31.80    1.32
   6   1  -1   23.17    0.82
   6   1  -1   22.22    0.96
   6   1  -1   21.28    1.20
   6   1  -1   23.89    1.27
   6   1  -1   21.13    0.77
   6   1  -1   21.55    1.02
  -6  -1   1   22.29    1.14
  -6  -1   1   23.48    0.83
  -6  -1   1   22.99    1.01
  -6  -1   1   22.11    0.79
  -6  -1   1   22.33    1.38
  -6  -1   1   22.36    1.04
   5   1  -1   47.06    1.28
   5   1  -1   48.03    1.32
   5   1  -1   50.07    1.46
   5   1  -1   52.06    1.58
   5   1  -1   48.80    1.75
   5   1  -1   50.91    1.78
  -5  -1   1   47.96    1.29
  -5  -1   1   48.84    1.87
  -5  -1   1   47.70    1.26
  -5  -1   1   46.92    1.64
  -5  -1   1   45.60    1.51
  -5  -1   1   49.37    1.50
   4   1  -1   11.17    0.45
   4   1  -1   13.09    0.65
   4   1  -1   12.58    0.64
   4   1  -1   14.05    0.81
   4   1  -1   11.90    0.56
   4   1  -1   13.90    0.80
   4   1  -1   13.22    0.51
  -4  -1   1   12.54    0.81
  -4  -1   1   11.71    0.72
  -4  -1   1   12.48    0.46
  -4  -1   1   12.05    0.45
  -4  -1   1   12.20    0.59
  -4  -1   1   12.02    0.62
   3   1  -1   55.85    1.64
   3   1  -1   57.57    1.46
   3   1  -1   57.58    1.67
   3   1  -1   57.02    1.51
   3   1  -1   58.33    1.46
   3   1  -1   56.52    1.49
   3   1  -1   57.18    1.70
   3   1  -1   56.62    1.40
   3   1  -1   57.46    1.35
  -3  -1   1   56.04    1.72
  -3  -1   1   56.61    1.63
  -3  -1   1   57.53    1.65
  -3  -1   1   56.17    1.47
  -3  -1   1   58.52    1.44
  -3  -1   1   55.44    1.30
  -3  -1   1   57.61    1.53
  -3  -1   1   55.42    1.36
   2   1  -1   28.87    0.95
   2   1  -1   28.19    0.83
   2   1  -1   27.14    0.76
   2   1  -1   29.57    0.95
   2   1  -1   28.26    0.91
   2   1  -1   28.52    0.83
   2   1  -1   28.53    0.78
   2   1  -1   29.53    0.80
  -2  -1   1   29.27    0.80
  -2  -1   1   29.70    0.83
  -2  -1   1   28.68    0.85
  -2  -1   1   29.14    0.71
  -2  -1   1   28.23    0.95
  -2  -1   1   28.42    0.76
  -2  -1   1   28.67    0.93
  -2  -1   1   29.19    0.78
  -2  -1   1   29.05    0.93
  -1   1  -1   68.22    1.73
  -1   1  -1   76.64    1.85
  -1   1  -1   76.50    1.80
  -1   1  -1   79.31    1.75
  -1   1  -1   76.35    1.79
   1  -1   1   77.99    1.79
   1  -1   1   79.53    1.74
   1  -1   1   82.12    1.82
   1  -1   1   78.71    1.75
  -2   1  -1  347.19    7.54
  -2   1  -1  358.91    7.58
  -2   1  -1  356.22    7.47
  -2   1  -1  365.01    7.75
  -2   1  -1  356.93    7.73
  -2   1  -1  352.19    7.65
   2  -1   1  355.03    7.72
   2  -1   1  359.22    7.75
   2  -1   1  349.21    7.66
   2  -1   1  356.90    7.54
   2  -1   1  359.42    7.49
  -3   1  -1   87.14    2.14
  -3   1  -1   88.17    2.03
  -3   1  -1   86.51    2.40
  -3   1  -1   90.57    2.29
  -3   1  -1   88.99    2.04
  -3   1  -1   90.89    2.19
  -3   1  -1   85.61    2.24
   3  -1   1   91.28    2.41
   3  -1   1   90.67    2.32
   3  -1   1   90.60    2.40
   3  -1   1   92.45    2.15
   3  -1   1   90.28    1.99
   3  -1   1   89.32    2.05
  -4   1  -1   13.28    0.67
  -4   1  -1   13.09    0.63
  -4   1  -1   12.66    0.53
  -4   1  -1   13.83    0.89
  -4   1  -1   13.99    0.74
   4  -1   1   13.41    0.83
   4  -1   1   12.10    0.57
   4  -1   1   13.03    0.49
   4  -1   1   13.18    0.77
   4  -1   1   13.58    0.44
  -5   1  -1    0.63    0.28
  -5   1  -1    0.12    0.21
  -5   1  -1    0.79    0.50
  -5   1  -1    0.06    0.22
  -5   1  -1    0.44    0.30
   5  -1   1    0.25    0.25
   5  -1   1    0.48    0.18
   5  -1   1    0.45    0.38
   5  -1   1    1.39    0.53
   5  -1   1    0.39    0.15
  -6   1  -1   -0.01    0.20
  -6   1  -1    0.34    0.27
  -6   1  -1    0.06    0.28
  -6   1  -1    0.11    0.44
  -6   1  -1    0.16    0.27
   6  -1   1    0.14    0.18
   6  -1   1    0.23    0.14
   6  -1   1   -0.04    0.35
   6  -1   1    0.38    0.25
   6  -1   1    0.35    0.48
  -7   1  -1    1.39    0.43
  -7   1  -1    1.79    0.36
  -7   1  -1    1.55    0.57
  -7   1  -1    1.83    0.43
  -7   1  -1    1.74    0.42
   7  -1   1    1.80    0.53
   7  -1   1    2.22    0.65
   7  -1   1    1.81    0.24
   7  -1   1    1.70    0.40
  -8   1  -1   21.83    1.08
  -8   1  -1   21.72    1.14
  -8   1  -1   20.63    1.51
  -8   1  -1   22.35    1.04
   8  -1   1   21.95    1.45
   8  -1   1   20.01    1.36
   8  -1   1   21.01    0.74
   8  -1   1   20.93    1.06
  -9   1  -1   29.80    1.42
  -9   1  -1   29.02    1.32
  -9   1  -1   28.69    1.30
  -9   1  -1   30.50    1.95
   9  -1   1   29.59    1.69
   9  -1   1   28.53    0.96
   9  -1   1   29.41    1.35
   9  -1   1   31.24    1.82
 -10   1  -1    1.04    0.43
 -10   1  -1    0.73    0.42
 -10   1  -1    1.10    0.71
 -10   1  -1    1.19    0.55
  10  -1   1    1.03    0.44
  10  -1   1    1.46    0.30
  10  -1   1    1.66    0.76
  10  -1   1    2.36    0.81
 -11   1  -1    5.59    0.89
 -11   1  -1    4.26    1.06
 -11   1  -1    5.30    0.77
 -11   1  -1    5.24    0.73
  11  -1   1    4.81    0.76
  11  -1   1    5.14    1.08
  11  -1   1    5.62    1.06
 -12   1  -1    6.42    0.80
 -12   1  -1    4.80    0.90
 -12   1  -1    5.22    1.32
  12  -1   1    8.13    1.42
  12  -1   1    5.55    0.84
  12  -1   1    4.73    1.15
 -13   1  -1    1.43    0.71
 -13   1  -1    2.04    1.01
  13  -1   1    1.51    0.62
  13  -1   1    1.37    0.89
  13  -1   1    0.07    0.74
  13  -1   1   -0.13    0.63
 -14   1  -1    7.01    1.16
 -14   1  -1    5.99    1.58
  14  -1   1    6.92    1.07
  14  -1   1    5.58    1.44
  14  -1   1    6.02    1.14
  15   0  -1    0.02    0.64
  15   0  -1   -0.04    0.87
  15   0  -1    0.37    0.63
 -15   0   1   -0.28    0.62
 -15   0   1    0.58    0.88
  14   0  -1    2.36    0.88
  14   0  -1    1.66    0.69
  14   0  -1    2.03    0.96
 -14   0   1    3.92    1.28
 -14   0   1    2.27    0.77
  13   0  -1    6.46    1.11
  13   0  -1    6.69    1.32
  13   0  -1    4.17    0.85
  13   0  -1    6.89    1.39
 -13   0   1    6.00    0.98
 -13   0   1    5.46    1.00
 -13   0   1    6.63    1.44
  12   0  -1    0.38    0.67
  12   0  -1    1.32    0.56
  12   0  -1   -0.87    0.66
  12   0  -1    0.86    0.59
 -12   0   1    0.16    0.50
 -12   0   1    0.37    0.55
 -12   0   1    1.33    0.85
  11   0  -1    4.05    0.71
  11   0  -1    4.05    1.02
  11   0  -1    3.49    0.96
  11   0  -1    4.44    0.63
  11   0  -1    4.57    0.87
 -11   0   1    5.36    0.84
 -11   0   1    4.80    1.20
 -11   0   1    3.64    0.75
 -11   0   1    4.26    0.60
  10   0  -1   18.09    1.65
  10   0  -1   15.78    0.83
  10   0  -1   18.34    0.86
  10   0  -1   18.26    1.31
  10   0  -1   16.23    1.09
  10   0  -1   16.64    1.66
 -10   0   1   15.67    1.72
 -10   0   1   17.78    1.21
 -10   0   1   17.24    1.13
 -10   0   1   18.05    0.95
   9   0  -1    0.12    0.48
   9   0  -1    0.17    0.25
   9   0  -1    0.50    0.38
   9   0  -1    1.23    0.69
   9   0  -1    0.43    0.42
  -9   0   1    0.09    0.33
  -9   0   1   -0.03    0.34
  -9   0   1    0.64    0.68
  -9   0   1    0.09    0.27
   8   0  -1   -0.20    0.26
   8   0  -1    0.49    0.23
   8   0  -1    0.15    0.45
   8   0  -1   -0.02    0.50
  -8   0   1    0.54    0.26
  -8   0   1    0.98    0.36
  -8   0   1   -0.06    0.48
  -8   0   1   -0.16    0.29
  -8   0   1    0.62    0.34
   7   0  -1    7.05    0.64
   7   0  -1    9.34    0.99
   7   0  -1    6.37    0.44
   7   0  -1    7.00    0.38
   7   0  -1    7.48    0.93
  -7   0   1    7.71    0.56
  -7   0   1    8.36    0.75
  -7   0   1    8.33    0.83
  -7   0   1    7.11    0.98
  -7   0   1    7.72    0.70
   6   0  -1    2.67    0.31
   6   0  -1    2.69    0.61
   6   0  -1    2.79    0.25
   6   0  -1    1.70    0.37
   6   0  -1    3.24    0.62
  -6   0   1    3.28    0.47
  -6   0   1    2.60    0.38
  -6   0   1    2.02    0.42
  -6   0   1    3.52    0.46
  -6   0   1    3.40    0.69
   5   0  -1   64.49    2.04
   5   0  -1   60.75    2.06
   5   0  -1   62.96    1.74
   5   0  -1   62.06    1.57
  -5   0   1   62.86    1.81
  -5   0   1   63.16    1.57
  -5   0   1   58.92    1.90
  -5   0   1   61.49    1.76
  -5   0   1   61.76    2.22
   4   0  -1   34.15    1.25
   4   0  -1   35.20    1.30
   4   0  -1   34.78    1.04
   4   0  -1   34.31    0.93
  -4   0   1   31.91    1.17
  -4   0   1   33.12    1.06
  -4   0   1   34.69    1.41
  -4   0   1   34.45    1.09
  -4   0   1   32.65    0.92
   3   0  -1   46.96    1.46
   3   0  -1   46.54    1.51
   3   0  -1   49.41    1.18
   3   0  -1   50.48    1.45
   3   0  -1   48.56    1.29
   3   0  -1   47.02    1.25
  -3   0   1   47.56    1.28
  -3   0   1   48.22    1.24
  -3   0   1   45.91    1.16
  -3   0   1   51.97    1.42
  -3   0   1   46.40    1.28
  -3   0   1   47.19    1.56
  -3   0   1   47.29    1.45
   2   0  -1    6.94    0.33
   2   0  -1    7.21    0.47
   2   0  -1    6.95    0.28
   2   0  -1    7.15    0.44
   2   0  -1    7.04    0.47
  -2   0   1    6.90    0.33
  -2   0   1    6.99    0.33
  -2   0   1    6.65    0.42
  -2   0   1    7.33    0.28
  -2   0   1    7.58    0.32
  -2   0   1    6.66    0.43
  -2   0   1    7.45    0.52
   0   0  -1    0.00    0.01
   0   0  -1    0.00    0.00
   0   0  -1   -0.01    0.00
   0   0  -1    0.00    0.01
   0   0  -1    0.00    0.01
   0   0  -1    0.00    0.00
   0   0  -1    0.00    0.01
   0   0   1   -0.01    0.01
   0   0   1    0.01    0.01
   0   0   1    0.02    0.01
   0   0   1   -0.01    0.01
   0   0   1    0.01    0.02
   0   0   1    0.00    0.01
   0   0   1    0.00    0.01
   0   0   1    0.00    0.01
  -2   0  -1   86.23    1.97
  -2   0  -1   84.74    2.09
  -2   0  -1   86.77    1.92
  -2   0  -1   86.95    1.81
  -2   0  -1   86.68    2.17
  -2   0  -1   84.73    2.07
  -2   0  -1   82.08    1.96
  -2   0  -1   82.73    1.93
   2   0   1   87.76    1.90
   2   0   1   86.66    1.97
   2   0   1   85.81    1.94
   2   0   1   84.65    2.14
   2   0   1   83.75    1.98
   2   0   1   86.41    2.10
   2   0   1   83.05    1.80
   2   0   1   86.24    2.08
   2   0   1   87.45    1.90
  -3   0  -1    5.04    0.31
  -3   0  -1    5.87    0.59
  -3   0  -1    4.94    0.35
  -3   0  -1    5.03    0.20
  -3   0  -1    4.52    0.45
  -3   0  -1    5.38    0.37
  -3   0  -1    5.13    0.45
  -3   0  -1    4.72    0.32
   3   0   1    4.97    0.20
   3   0   1    4.98    0.28
   3   0   1    5.07    0.31
   3   0   1    5.63    0.58
   3   0   1    5.30    0.35
   3   0   1    5.51    0.28
   3   0   1    5.66    0.45
   3   0   1    4.62    0.48
  -4   0  -1  156.81    3.60
  -4   0  -1  164.54    3.70
  -4   0  -1  156.79    3.64
  -4   0  -1  159.18    3.84
  -4   0  -1  154.41    3.39
  -4   0  -1  162.44    4.07
   4   0   1  152.23    3.87
   4   0   1  161.28    3.93
   4   0   1  158.81    3.62
   4   0   1  156.84    3.53
   4   0   1  157.94    3.49
   4   0   1  155.51    3.39
  -5   0  -1   31.01    1.06
  -5   0  -1   29.60    0.83
  -5   0  -1   29.80    1.45
  -5   0  -1   29.76    1.09
  -5   0  -1   32.38    1.07
  -5   0  -1   29.75    1.21
   5   0   1   31.70    1.32
   5   0   1   29.60    1.05
   5   0   1   31.23    0.82
   5   0   1   31.34    0.91
   5   0   1   31.27    1.34
  -6   0  -1    0.17    0.15
  -6   0  -1    0.46    0.37
  -6   0  -1    0.33    0.27
  -6   0  -1   -0.35    0.41
  -6   0  -1    0.04    0.23
  -6   0  -1    0.65    0.30
   6   0   1    0.34    0.28
   6   0   1    0.11    0.14
   6   0   1    0.08    0.42
   6   0   1    1.23    0.50
  -7   0  -1   -0.14    0.46
  -7   0  -1    1.10    0.21
  -7   0  -1    0.26    0.33
  -7   0  -1    1.16    0.30
  -7   0  -1    0.78    0.32
  -7   0  -1    1.02    0.34
   7   0   1    1.42    0.22
   7   0   1    0.79    0.29
   7   0   1    1.46    0.50
   7   0   1    0.63    0.46
  -8   0  -1   16.10    1.34
  -8   0  -1   18.15    0.89
  -8   0  -1   20.65    2.09
  -8   0  -1   16.42    0.99
  -8   0  -1   16.77    0.94
   8   0   1   16.69    0.65
   8   0   1   15.27    0.92
   8   0   1   15.49    1.17
   8   0   1   15.67    1.29
  -9   0  -1    0.13    0.60
  -9   0  -1    0.17    0.35
  -9   0  -1    0.21    0.29
  -9   0  -1    0.34    0.34
   9   0   1    0.26    0.58
   9   0   1    0.15    0.57
   9   0   1   -0.02    0.33
 -10   0  -1   10.12    1.48
 -10   0  -1   10.28    1.06
 -10   0  -1   11.80    1.05
 -10   0  -1    9.61    0.78
  10   0   1    8.95    0.91
  10   0   1   12.59    1.42
  10   0   1   10.24    1.29
 -11   0  -1   -0.47    0.52
 -11   0  -1    0.74    0.49
 -11   0  -1    0.63    0.39
 -11   0  -1    1.85    0.63
  11   0   1   -0.19    0.60
  11   0   1    0.86    0.49
  11   0   1    0.42    0.31
  11   0   1   -0.36    0.66
 -12   0  -1    0.57    0.46
 -12   0  -1    0.50    0.75
 -12   0  -1    0.38    0.52
 -12   0  -1    0.40    0.37
  12   0   1    0.69    0.68
  12   0   1   -0.18    0.72
  12   0   1    0.92    0.57
  12   0   1    1.21    0.61
 -13   0  -1    2.20    1.05
 -13   0  -1    0.73    0.62
  13   0   1    1.15    0.81
  13   0   1    1.01    0.57
  13   0   1    1.62    0.87
  13   0   1   -0.42    0.48
 -14   0  -1    0.22    0.85
 -14   0  -1    0.65    0.71
  14   0   1    1.12    0.68
  14   0   1    0.19    0.60
  14   0   1    0.11    0.76
 -15   0  -1    0.25    0.69
 -15   0  -1   -0.30    0.91
  15   0   1    0.43    0.71
  15   0   1   -0.56    0.56
  15   0   1    0.49    0.97
  14  -1  -1    2.49    0.78
  14  -1  -1    1.50    0.78
  14  -1  -1    1.72    1.07
 -14   1   1    2.38    1.15
 -14   1   1    2.40    0.86
  13  -1  -1    0.13    0.52
  13  -1  -1    0.93    0.68
  13  -1  -1    1.88    0.90
  13  -1  -1    0.16    0.80
 -13   1   1    1.40    0.95
 -13   1   1    0.22    0.57
  12  -1  -1    5.98    1.14
  12  -1  -1    5.47    0.84
  12  -1  -1    5.32    1.01
  12  -1  -1    5.44    1.33
 -12   1   1    5.60    1.26
 -12   1   1    7.16    0.98
 -12   1   1    6.37    1.01
  11  -1  -1    9.17    0.99
  11  -1  -1    8.71    1.46
  11  -1  -1    6.81    1.05
  11  -1  -1    7.59    1.24
 -11   1   1    8.39    0.97
 -11   1   1    9.96    0.90
 -11   1   1    8.45    1.05
 -11   1   1    8.62    1.44
  10  -1  -1    0.08    0.70
  10  -1  -1    0.71    0.31
  10  -1  -1    1.22    0.71
  10  -1  -1    0.24    0.40
 -10   1   1    0.14    0.42
 -10   1   1    0.47    0.41
 -10   1   1    0.86    0.77
 -10   1   1    0.22    0.35
   9  -1  -1    2.02    0.53
   9  -1  -1    3.04    0.78
   9  -1  -1    2.80    0.38
   9  -1  -1    1.55    0.69
  -9   1   1    2.29    0.59
  -9   1   1    1.95    0.50
  -9   1   1    1.75    0.79
  -9   1   1    1.66    0.44
   8  -1  -1   27.31    1.20
   8  -1  -1   25.63    0.82
   8  -1  -1   27.80    1.54
   8  -1  -1   24.91    0.93
   8  -1  -1   26.13    1.59
  -8   1   1   25.77    1.72
  -8   1   1   26.75    1.18
  -8   1   1   30.23    1.41
  -8   1   1   25.28    1.17
  -8   1   1   26.49    1.25
   7  -1  -1    4.10    0.51
   7  -1  -1    4.78    0.79
   7  -1  -1    4.74    0.31
   7  -1  -1    5.47    0.40
   7  -1  -1    4.54    0.75
  -7   1   1    5.34    0.59
  -7   1   1    5.06    0.65
  -7   1   1    5.06    0.84
  -7   1   1    4.39    0.56
  -7   1   1    5.15    0.57
   6  -1  -1    9.88    0.50
   6  -1  -1   10.31    0.42
   6  -1  -1   10.60    0.85
   6  -1  -1   11.05    0.89
   6  -1  -1   10.78    0.66
   6  -1  -1    9.91    0.99
  -6   1   1   11.43    0.72
  -6   1   1   11.69    0.78
  -6   1   1   10.26    0.63
  -6   1   1    9.43    1.03
   5  -1  -1    2.50    0.56
   5  -1  -1    4.00    0.53
   5  -1  -1    3.04    0.53
   5  -1  -1    3.33    0.32
   5  -1  -1    3.80    0.27
   5  -1  -1    4.40    0.47
  -5   1   1    2.95    0.38
  -5   1   1    3.47    0.47
  -5   1   1    3.92    0.53
  -5   1   1    3.40    0.35
  -5   1   1    3.95    0.74
   4  -1  -1   20.72    0.67
   4  -1  -1   21.07    0.77
   4  -1  -1   21.24    0.57
   4  -1  -1   21.88    1.03
   4  -1  -1   21.02    0.90
   4  -1  -1   21.72    0.95
  -4   1   1   19.65    0.75
  -4   1   1   19.15    1.05
  -4   1   1   20.86    0.88
  -4   1   1   21.24    0.84
  -4   1   1   21.51    0.71
   3  -1  -1  115.78    2.98
   3  -1  -1  115.67    2.75
   3  -1  -1  113.89    2.81
   3  -1  -1  115.11    2.48
   3  -1  -1  115.14    2.60
   3  -1  -1  119.57    2.95
   3  -1  -1  115.44    2.82
   3  -1  -1  117.44    2.68
  -3   1   1  116.48    2.63
  -3   1   1  113.10    2.74
  -3   1   1  116.33    3.03
  -3   1   1  114.85    2.78
   2  -1  -1  181.25    4.05
   2  -1  -1  175.15    3.92
   2  -1  -1  173.05    3.91
   2  -1  -1  179.49    4.00
   2  -1  -1  168.93    4.05
   2  -1  -1  175.11    3.70
   2  -1  -1  177.04    3.85
   2  -1  -1  178.10    3.83
  -2   1   1  180.38    3.86
  -2   1   1  179.89    3.91
  -2   1   1  178.11    3.91
  -2   1   1  178.38    3.85
  -2   1   1  178.94    4.03
  -2   1   1  172.13    4.08
  -2   1   1  178.26    3.69
   1  -1  -1   34.53    0.98
   1  -1  -1   39.25    1.03
   1  -1  -1   39.42    0.96
   1  -1  -1   37.22    1.03
  -1   1   1   37.82    0.93
  -1   1   1   37.75    0.89
  -1   1   1   37.89    0.99
  -1   1   1   36.82    1.02
  -1   1   1   37.38    0.93
  -1   1   1   37.94    0.92
  -2  -1  -1   22.18    0.76
  -2  -1  -1   20.57    0.69
  -2  -1  -1   21.70    0.58
  -2  -1  -1   21.36    0.70
  -2  -1  -1   21.81    0.62
   2   1   1   22.59    0.69
   2   1   1   20.66    0.65
   2   1   1   21.34    0.66
   2   1   1   22.39    0.76
   2   1   1   21.39    0.58
   2   1   1   21.85    0.72
   2   1   1   20.92    0.63
   2   1   1   21.28    0.80
  -3  -1  -1  118.55    2.78
  -3  -1  -1  121.08    2.69
  -3  -1  -1  119.12    3.02
  -3  -1  -1  115.25    2.54
  -3  -1  -1  118.42    2.63
  -3  -1  -1  119.33    2.77
  -3  -1  -1  116.26    2.86
   3   1   1  125.23    3.03
   3   1   1  117.41    2.91
   3   1   1  116.59    2.65
   3   1   1  119.34    2.71
   3   1   1  112.83    2.72
   3   1   1  118.22    2.71
   3   1   1  116.46    2.73
   3   1   1  116.89    2.88
  -4  -1  -1  158.92    3.61
  -4  -1  -1  158.23    3.92
  -4  -1  -1  165.09    3.47
  -4  -1  -1  158.26    4.10
  -4  -1  -1  168.13    3.80
  -4  -1  -1  162.12    3.78
   4   1   1  165.00    3.99
   4   1   1  160.14    3.65
   4   1   1  165.95    3.71
   4   1   1  157.44    3.94
   4   1   1  164.18    3.72
  -5  -1  -1    3.47    0.43
  -5  -1  -1    3.14    0.48
  -5  -1  -1    3.76    0.24
  -5  -1  -1    4.49    0.38
  -5  -1  -1    3.71    0.45
  -5  -1  -1    4.87    0.72
   5   1   1    3.98    0.59
   5   1   1    3.72    0.40
   5   1   1    4.15    0.62
  -6  -1  -1   39.46    1.40
  -6  -1  -1   43.92    1.87
  -6  -1  -1   39.27    1.22
  -6  -1  -1   38.34    1.55
  -6  -1  -1   38.89    1.03
  -6  -1  -1   39.50    1.41
   6   1   1   41.39    1.37
   6   1   1   39.96    1.64
   6   1   1   41.25    1.70
  -7  -1  -1   28.17    1.36
  -7  -1  -1   27.67    0.82
  -7  -1  -1   30.62    1.66
  -7  -1  -1   28.94    1.02
  -7  -1  -1   26.29    1.17
  -7  -1  -1   29.30    1.24
   7   1   1   28.90    1.50
   7   1   1   28.98    1.52
   7   1   1   26.17    1.03
   7   1   1   28.93    1.17
  -8  -1  -1    0.15    0.54
  -8  -1  -1   -0.10    0.30
  -8  -1  -1    0.30    0.44
  -8  -1  -1    0.13    0.31
  -8  -1  -1   -0.19    0.18
  -8  -1  -1   -0.09    0.13
   8   1   1    0.22    0.45
   8   1   1    0.18    0.23
   8   1   1   -0.16    0.24
   8   1   1   -0.65    0.40
  -9  -1  -1   -0.14    0.32
  -9  -1  -1    0.12    0.17
  -9  -1  -1    0.22    0.25
  -9  -1  -1   -0.68    0.43
  -9  -1  -1    0.33    0.35
   9   1   1    0.77    0.61
   9   1   1   -0.11    0.24
   9   1   1    0.03    0.35
   9   1   1    0.22    0.51
 -10  -1  -1   19.69    1.93
 -10  -1  -1   19.25    1.22
 -10  -1  -1   20.49    1.28
 -10  -1  -1   20.79    0.96
  10   1   1   19.51    1.25
  10   1   1   18.91    1.50
  10   1   1   17.63    0.98
  10   1   1   19.10    1.50
  10   1   1   20.05    1.20
 -11  -1  -1    6.13    0.92
 -11  -1  -1    6.72    0.70
 -11  -1  -1    8.42    1.47
 -11  -1  -1    6.87    0.91
  11   1   1    6.98    0.96
  11   1   1    5.16    1.04
  11   1   1    6.27    0.85
  11   1   1    6.99    1.24
  11   1   1    6.93    0.75
 -12  -1  -1   13.50    1.30
 -12  -1  -1   15.72    1.98
 -12  -1  -1   19.41    1.43
  12   1   1   19.23    1.39
  12   1   1   13.66    1.65
  12   1   1   16.53    1.69
  12   1   1   16.99    1.28
 -13  -1  -1   -0.16    0.49
 -13  -1  -1    0.64    0.73
 -13  -1  -1    0.13    0.49
  13   1   1    1.54    0.91
  13   1   1    0.54    0.62
  13   1   1    0.03    0.66
  13   1   1   -0.51    0.50
 -14  -1  -1    0.00    0.91
 -14  -1  -1    0.83    0.67
  14   1   1    0.26    0.58
  14   1   1   -0.16    0.55
  14   1   1    0.77    0.78
 -15  -1  -1    1.17    0.78
 -15  -1  -1    1.89    1.12
  15   1   1    0.98    1.04
  15   1   1   -0.14    0.59
  15   1   1    2.06    0.85
  14  -2  -1    0.23    0.57
  14  -2  -1    0.13    0.62
  14  -2  -1    1.11    0.92
 -14   2   1    2.12    1.13
 -14   2   1    1.80    0.85
  13  -2  -1    3.05    0.95
  13  -2  -1    2.39    1.17
  13  -2  -1    3.07    0.78
  13  -2  -1    1.35    0.92
 -13   2   1    3.01    1.21
 -13   2   1    3.22    0.85
  12  -2  -1    1.69    0.89
  12  -2  -1    1.83    0.76
  12  -2  -1    2.26    0.63
  12  -2  -1    1.14    0.79
 -12   2   1    1.95    0.64
 -12   2   1    2.39    0.72
 -12   2   1    1.32    0.52
 -12   2   1    3.12    1.08
  11  -2  -1   20.59    2.05
  11  -2  -1   17.32    1.23
  11  -2  -1   19.39    1.82
 -11   2   1   19.36    1.23
 -11   2   1   14.87    1.89
 -11   2   1   17.56    1.31
 -11   2   1   17.17    1.15
  10  -2  -1   36.87    1.27
  10  -2  -1   34.72    2.00
  10  -2  -1   34.37    1.60
  10  -2  -1   37.67    2.18
 -10   2   1   34.98    1.60
 -10   2   1   37.12    2.33
 -10   2   1   37.30    1.77
 -10   2   1   36.39    1.62
   9  -2  -1    2.88    0.81
   9  -2  -1    3.59    0.43
   9  -2  -1    3.46    0.58
   9  -2  -1    3.48    0.82
  -9   2   1    4.01    0.69
  -9   2   1    3.13    0.56
  -9   2   1    4.11    0.64
  -9   2   1    3.41    0.97
   8  -2  -1    5.47    0.93
   8  -2  -1    6.08    0.48
   8  -2  -1    5.79    0.38
   8  -2  -1    7.08    0.71
   8  -2  -1    4.66    0.83
  -8   2   1    6.69    1.10
  -8   2   1    6.27    0.68
  -8   2   1    6.34    0.75
  -8   2   1    7.16    0.78
  -8   2   1    5.38    0.72
   7  -2  -1   10.52    0.55
   7  -2  -1    9.46    1.10
   7  -2  -1   10.28    0.46
   7  -2  -1   11.02    0.73
   7  -2  -1    9.87    0.97
  -7   2   1   11.52    0.70
  -7   2   1    8.66    0.83
  -7   2   1   10.06    0.77
  -7   2   1   12.58    1.33
   6  -2  -1    0.67    0.29
   6  -2  -1    0.84    0.42
   6  -2  -1    0.43    0.21
   6  -2  -1    0.33    0.15
   6  -2  -1    0.30    0.48
  -6   2   1    0.80    0.32
  -6   2   1    0.76    0.50
  -6   2   1    0.50    0.26
  -6   2   1    0.65    0.33
   5  -2  -1   37.44    1.21
   5  -2  -1   33.27    1.49
   5  -2  -1   33.92    1.03
   5  -2  -1   34.77    1.37
   5  -2  -1   34.07    0.93
  -5   2   1   35.97    1.31
  -5   2   1   33.90    1.59
  -5   2   1   32.30    1.11
  -5   2   1   35.31    1.27
   4  -2  -1   87.21    2.11
   4  -2  -1   86.40    2.49
   4  -2  -1   85.66    2.35
   4  -2  -1   90.99    2.59
   4  -2  -1   85.88    1.98
   4  -2  -1   85.27    2.20
  -4   2   1   86.64    2.29
  -4   2   1   85.14    2.29
  -4   2   1   87.25    2.20
  -4   2   1   89.81    2.63
   3  -2  -1    2.56    0.28
   3  -2  -1    3.21    0.33
   3  -2  -1    2.46    0.41
   3  -2  -1    2.52    0.34
   3  -2  -1    2.02    0.40
   3  -2  -1    2.44    0.21
  -3   2   1    2.42    0.17
  -3   2   1    2.98    0.34
  -3   2   1    2.36    0.45
  -3   2   1    3.23    0.31
  -3   2   1    2.18    0.30
   2  -2  -1   17.45    0.83
   2  -2  -1   19.09    0.66
   2  -2  -1   18.55    0.79
   2  -2  -1   18.09    0.64
   2  -2  -1   18.50    0.69
   2  -2  -1   18.62    0.78
   2  -2  -1   18.82    0.64
  -2   2   1   19.53    0.83
  -2   2   1   17.96    0.82
  -2   2   1   19.13    0.52
  -2   2   1   19.20    0.77
  -2   2   1   18.62    0.63
  -2   2   1   19.17    0.62
  -2   2   1   19.61    0.67
  -2   2   1   18.70    0.70
   1  -2  -1    2.82    0.29
   1  -2  -1    3.72    0.33
   1  -2  -1    4.34    0.49
   1  -2  -1    3.27    0.29
   1  -2  -1    3.67    0.24
   1  -2  -1    3.09    0.31
   1  -2  -1    3.18    0.23
  -1   2   1    3.38    0.23
  -1   2   1    3.08    0.29
  -1   2   1    3.34    0.44
  -1   2   1    3.39    0.33
  -1   2   1    2.74    0.29
  -1   2   1    3.62    0.26
   0  -2  -1  257.59    5.43
   0  -2  -1  247.19    5.33
   0  -2  -1  256.13    5.24
   0  -2  -1  244.85    5.57
   0  -2  -1  250.22    5.40
   0   2   1  250.07    5.39
   0   2   1  253.00    5.33
   0   2   1  252.36    5.42
   0   2   1  250.45    5.44
  -1  -2  -1   14.62    0.59
  -1  -2  -1   18.01    0.69
  -1  -2  -1   17.17    0.59
  -1  -2  -1   16.78    0.57
  -1  -2  -1   15.06    0.57
   1   2   1   16.80    0.58
   1   2   1   17.69    0.68
   1   2   1   16.54    0.61
   1   2   1   17.22    0.54
  -2  -2  -1   56.13    1.49
  -2  -2  -1   58.09    1.52
  -2  -2  -1   56.92    1.56
  -2  -2  -1   58.38    1.57
  -2  -2  -1   56.81    1.45
  -2  -2  -1   59.56    1.53
  -2  -2  -1   58.36    1.44
  -2  -2  -1   56.87    1.61
  -2  -2  -1   59.45    1.31
   2   2   1   59.02    1.37
   2   2   1   54.55    1.59
   2   2   1   57.30    1.47
   2   2   1   55.32    1.47
   2   2   1   60.42    1.47
   2   2   1   59.42    1.32
   2   2   1   55.84    1.54
   2   2   1   59.35    1.59
   2   2   1   59.12    1.56
  -3  -2  -1   24.16    0.80
  -3  -2  -1   22.76    0.89
  -3  -2  -1   24.64    0.87
  -3  -2  -1   23.53    0.84
  -3  -2  -1   21.15    0.97
  -3  -2  -1   24.04    0.68
  -3  -2  -1   24.85    0.78
  -3  -2  -1   24.56    0.94
   3   2   1   24.75    0.68
   3   2   1   23.66    0.85
   3   2   1   23.80    0.82
   3   2   1   24.16    0.97
   3   2   1   24.58    0.81
   3   2   1   23.78    0.85
   3   2   1   24.70    1.02
   3   2   1   24.14    0.71
   3   2   1   23.48    0.88
  -4  -2  -1    0.03    0.12
  -4  -2  -1    0.16    0.18
  -4  -2  -1    0.52    0.35
  -4  -2  -1   -0.01    0.27
  -4  -2  -1   -0.01    0.23
  -4  -2  -1    0.22    0.12
   4   2   1   -0.05    0.27
   4   2   1   -0.01    0.17
   4   2   1    0.06    0.27
   4   2   1    0.31    0.21
   4   2   1    0.33    0.22
   4   2   1    0.26    0.13
   4   2   1    0.36    0.21
  -5  -2  -1  114.86    3.09
  -5  -2  -1  107.31    3.22
  -5  -2  -1  110.66    2.55
  -5  -2  -1  112.58    2.95
  -5  -2  -1  113.68    2.60
  -5  -2  -1  113.42    2.90
   5   2   1  117.92    3.19
   5   2   1  111.86    3.06
   5   2   1  114.15    2.84
   5   2   1  114.57    2.66
   5   2   1  114.60    2.79
   5   2   1  112.30    2.81
  -6  -2  -1   39.72    1.45
  -6  -2  -1   38.20    1.03
  -6  -2  -1   38.20    1.54
  -6  -2  -1   36.94    1.11
  -6  -2  -1   37.10    1.38
  -6  -2  -1   39.21    1.79
   6   2   1   40.44    1.31
   6   2   1   40.25    1.34
   6   2   1   37.11    1.63
   6   2   1   39.45    1.63
   6   2   1   40.04    1.35
  -7  -2  -1   27.89    0.94
  -7  -2  -1   30.01    1.64
  -7  -2  -1   28.64    1.25
  -7  -2  -1   26.16    1.32
  -7  -2  -1   27.34    1.24
  -7  -2  -1   26.44    0.82
   7   2   1   30.51    1.55
   7   2   1   30.43    1.50
   7   2   1   29.60    1.21
   7   2   1   29.66    1.12
   7   2   1   28.05    1.17
  -8  -2  -1    0.17    0.35
  -8  -2  -1    0.17    0.40
  -8  -2  -1    0.11    0.13
  -8  -2  -1    0.25    0.33
  -8  -2  -1   -0.37    0.49
  -8  -2  -1    0.57    0.22
   8   2   1    0.04    0.24
   8   2   1    0.27    0.44
   8   2   1    0.22    0.33
   8   2   1   -0.06    0.47
   8   2   1    0.20    0.35
  -9  -2  -1   -0.57    0.28
  -9  -2  -1   -0.03    0.36
  -9  -2  -1   -0.04    0.20
  -9  -2  -1    0.31    0.52
   9   2   1   -0.49    0.30
   9   2   1   -0.07    0.33
   9   2   1   -0.02    0.48
   9   2   1   -0.25    0.55
   9   2   1   -0.18    0.23
 -10  -2  -1   25.54    1.45
 -10  -2  -1   28.09    1.07
 -10  -2  -1   26.61    1.87
 -10  -2  -1   26.80    1.47
  10   2   1   29.10    1.87
  10   2   1   24.82    1.75
  10   2   1   26.24    1.24
  10   2   1   28.80    1.43
  10   2   1   24.84    1.38
 -11  -2  -1   20.78    0.96
 -11  -2  -1   20.75    1.34
 -11  -2  -1   23.17    2.25
 -11  -2  -1   21.39    1.40
  11   2   1   19.67    1.31
  11   2   1   19.55    1.29
  11   2   1   23.18    1.18
  11   2   1   23.01    1.72
  11   2   1   17.92    1.80
 -12  -2  -1    1.14    0.63
 -12  -2  -1    0.61    0.56
 -12  -2  -1    1.70    0.94
  12   2   1    0.42    0.79
  12   2   1    1.26    0.59
  12   2   1    1.94    0.88
  12   2   1    1.17    0.50
  12   2   1    0.10    0.49
 -13  -2  -1    1.52    0.63
 -13  -2  -1    0.14    0.55
 -13  -2  -1    0.38    0.90
  13   2   1   -0.01    0.76
  13   2   1    2.22    0.72
  13   2   1    0.90    0.59
  13   2   1    0.66    0.80
 -14  -2  -1    2.18    0.83
 -14  -2  -1    2.34    1.25
  14   2   1    1.75    0.69
  14   2   1    1.24    0.69
  14   2   1   -0.14    0.75
 -15  -2  -1    0.95    0.78
 -15  -2  -1    0.67    0.97
  15   2   1    0.96    0.67
  15   2   1    1.78    1.09
  15   2   1    3.30    0.89
  14  -3  -1    2.31    1.16
  14  -3  -1    1.85    0.93
  14  -3  -1    1.54    0.72
 -14   3   1    2.22    1.11
 -14   3   1    3.28    0.93
  13  -3  -1    0.55    0.57
  13  -3  -1    1.04    0.79
  13  -3  -1    0.75    0.78
  13  -3  -1    0.98    1.02
 -13   3   1   -0.42    0.74
 -13   3   1    0.66    0.63
  12  -3  -1    3.67    0.77
  12  -3  -1    4.57    1.13
  12  -3  -1    2.95    0.96
 -12   3   1    5.20    0.82
 -12   3   1    4.42    0.93
 -12   3   1    2.81    0.99
  11  -3  -1   10.03    1.51
  11  -3  -1   12.05    1.17
  11  -3  -1    9.88    1.31
 -11   3   1   13.33    1.32
 -11   3   1   11.01    1.05
 -11   3   1   12.14    1.18
 -11   3   1   13.25    1.83
  10  -3  -1    0.16    0.41
  10  -3  -1   -0.57    0.66
  10  -3  -1   -0.95    0.54
  10  -3  -1   -0.18    0.24
 -10   3   1    0.51    0.48
 -10   3   1   -0.51    0.37
 -10   3   1   -0.16    0.36
 -10   3   1    0.28    0.68
   9  -3  -1    8.39    1.11
   9  -3  -1    9.24    1.35
   9  -3  -1    7.72    0.81
   9  -3  -1    8.14    0.60
  -9   3   1    9.08    0.96
  -9   3   1    7.99    0.81
  -9   3   1    8.67    0.96
  -9   3   1    8.10    1.32
   8  -3  -1    0.72    0.57
   8  -3  -1    2.56    0.37
   8  -3  -1    1.32    0.40
   8  -3  -1    3.80    0.88
  -8   3   1    2.55    0.46
  -8   3   1    2.03    0.54
  -8   3   1    2.09    0.54
  -8   3   1    2.54    0.83
  -8   3   1    2.30    0.56
   7  -3  -1    3.81    0.68
   7  -3  -1    3.77    0.40
   7  -3  -1    2.67    0.70
   7  -3  -1    3.92    0.35
   7  -3  -1    3.62    0.53
  -7   3   1    2.85    0.73
  -7   3   1    2.84    0.50
  -7   3   1    3.04    0.44
  -7   3   1    2.55    0.51
   6  -3  -1   -0.56    0.34
   6  -3  -1   -0.12    0.14
   6  -3  -1    0.24    0.26
   6  -3  -1   -0.03    0.18
   6  -3  -1    0.19    0.36
  -6   3   1    0.12    0.30
  -6   3   1    0.64    0.54
  -6   3   1   -0.26    0.18
  -6   3   1   -0.12    0.24
   5  -3  -1   21.46    1.08
   5  -3  -1   22.77    0.86
   5  -3  -1   23.91    0.97
   5  -3  -1   22.35    0.75
   5  -3  -1   23.67    1.32
  -5   3   1   24.92    1.38
  -5   3   1   23.65    1.05
  -5   3   1   24.60    1.03
   4  -3  -1    4.33    0.52
   4  -3  -1    4.14    0.64
   4  -3  -1    4.70    0.43
   4  -3  -1    5.02    0.36
   4  -3  -1    4.23    0.44
  -4   3   1    4.46    0.51
  -4   3   1    4.21    0.67
  -4   3   1    4.72    0.28
  -4   3   1    5.68    0.47
  -4   3   1    4.65    0.50
   3  -3  -1   53.55    1.50
   3  -3  -1   53.20    1.74
   3  -3  -1   53.35    1.54
   3  -3  -1   54.70    1.49
  -3   3   1   52.47    1.50
  -3   3   1   52.91    1.82
  -3   3   1   52.73    1.76
  -3   3   1   56.24    1.61
  -3   3   1   52.92    1.42
  -3   3   1   53.54    1.31
   2  -3  -1    3.57    0.44
   2  -3  -1    4.44    0.46
   2  -3  -1    3.70    0.34
   2  -3  -1    4.00    0.33
   2  -3  -1    3.70    0.29
   2  -3  -1    4.20    0.59
  -2   3   1    4.78    0.51
  -2   3   1    3.96    0.54
  -2   3   1    3.96    0.44
  -2   3   1    3.71    0.28
  -2   3   1    3.83    0.32
  -2   3   1    3.82    0.39
  -2   3   1    4.09    0.31
   1  -3  -1    5.90    0.43
   1  -3  -1    7.10    0.70
   1  -3  -1    6.13    0.34
   1  -3  -1    5.40    0.42
   1  -3  -1    5.80    0.34
   1  -3  -1    6.51    0.42
  -1   3   1    5.84    0.42
  -1   3   1    4.97    0.58
  -1   3   1    6.00    0.42
  -1   3   1    5.80    0.36
  -1   3   1    5.94    0.42
  -1   3   1    5.76    0.42
  -1   3   1    5.73    0.41
   0  -3  -1  167.91    3.70
   0  -3  -1  163.35    3.67
   0  -3  -1  166.54    3.75
   0  -3  -1  159.79    3.99
   0  -3  -1  155.27    3.74
   0  -3  -1  165.98    3.55
   0  -3  -1  167.10    3.78
   0   3   1  161.55    3.78
   0   3   1  163.56    4.03
   0   3   1  165.71    3.67
   0   3   1  169.75    3.78
   0   3   1  166.76    3.54
   0   3   1  169.61    3.77
  -1  -3  -1    0.52    0.24
  -1  -3  -1    0.51    0.23
  -1  -3  -1    0.45    0.24
  -1  -3  -1    0.51    0.17
  -1  -3  -1    1.14    0.35
  -1  -3  -1    0.33    0.21
   1   3   1    0.93    0.19
   1   3   1    0.48    0.22
   1   3   1    0.75    0.19
   1   3   1    0.45    0.24
   1   3   1    0.83    0.36
   1   3   1    0.63    0.24
  -2  -3  -1  214.97    4.98
  -2  -3  -1  224.98    4.97
  -2  -3  -1  228.52    5.05
  -2  -3  -1  226.09    4.73
  -2  -3  -1  222.42    4.90
  -2  -3  -1  222.89    5.02
  -2  -3  -1  212.28    4.82
  -2  -3  -1  221.56    5.07
   2   3   1  224.60    5.02
   2   3   1  214.86    4.99
   2   3   1  223.43    4.85
   2   3   1  212.28    4.91
   2   3   1  219.89    5.10
   2   3   1  222.21    4.93
   2   3   1  214.58    5.00
  -3  -3  -1    0.00    0.21
  -3  -3  -1    0.14    0.17
  -3  -3  -1   -0.02    0.12
  -3  -3  -1    0.01    0.21
  -3  -3  -1    0.10    0.21
  -3  -3  -1    0.01    0.24
  -3  -3  -1    0.09    0.21
  -3  -3  -1   -0.14    0.25
  -3  -3  -1   -0.06    0.26
   3   3   1    0.37    0.30
   3   3   1    0.20    0.29
   3   3   1    0.29    0.14
   3   3   1    0.10    0.22
   3   3   1    0.29    0.15
   3   3   1    0.02    0.20
   3   3   1    0.39    0.21
   3   3   1    0.21    0.27
  -4  -3  -1    4.56    0.50
  -4  -3  -1    4.67    0.44
  -4  -3  -1    5.10    0.59
  -4  -3  -1    4.22    0.60
  -4  -3  -1    4.33    0.50
   4   3   1    4.23    0.34
   4   3   1    5.03    0.62
   4   3   1    5.53    0.56
   4   3   1    4.84    0.49
   4   3   1    4.74    0.51
   4   3   1    4.48    0.27
  -5  -3  -1   -0.12    0.32
  -5  -3  -1    0.08    0.38
  -5  -3  -1   -0.03    0.18
  -5  -3  -1    0.45    0.30
  -5  -3  -1    0.06    0.15
  -5  -3  -1   -0.63    0.31
   5   3   1   -0.35    0.19
   5   3   1   -0.17    0.24
   5   3   1    0.20    0.33
   5   3   1   -0.16    0.12
   5   3   1    0.17    0.25
   5   3   1    0.07    0.36
  -6  -3  -1    6.86    0.69
  -6  -3  -1    4.97    0.65
  -6  -3  -1    7.08    0.95
  -6  -3  -1    6.57    0.39
  -6  -3  -1    5.84    0.38
  -6  -3  -1    5.52    0.72
   6   3   1    7.01    0.61
   6   3   1    6.36    0.86
   6   3   1    4.71    0.56
   6   3   1    7.64    0.83
   6   3   1    6.81    0.65
   6   3   1    6.31    0.41
  -7  -3  -1   90.63    2.72
  -7  -3  -1   87.32    2.81
  -7  -3  -1   90.55    2.19
  -7  -3  -1   86.47    3.04
  -7  -3  -1   87.16    2.16
   7   3   1   90.08    2.85
   7   3   1   88.34    2.96
   7   3   1   91.57    2.57
   7   3   1   92.48    2.50
   7   3   1   91.37    2.55
  -8  -3  -1   -0.05    0.17
  -8  -3  -1    0.10    0.29
  -8  -3  -1   -0.58    0.28
  -8  -3  -1   -0.11    0.47
   8   3   1    0.15    0.27
   8   3   1    0.34    0.33
   8   3   1    0.36    0.32
   8   3   1    0.09    0.43
   8   3   1    0.46    0.45
  -9  -3  -1   33.58    1.95
  -9  -3  -1   31.01    1.54
  -9  -3  -1   31.20    1.07
  -9  -3  -1   32.69    1.54
   9   3   1   32.15    1.41
   9   3   1   35.40    1.79
   9   3   1   32.19    1.36
   9   3   1   33.53    1.88
   9   3   1   34.44    1.50
 -10  -3  -1    1.74    0.57
 -10  -3  -1    0.97    0.30
 -10  -3  -1    0.91    0.70
 -10  -3  -1    1.07    0.54
  10   3   1    0.78    0.65
  10   3   1    1.25    0.49
  10   3   1    1.68    0.48
  10   3   1    1.54    0.65
  10   3   1    2.07    0.56
 -11  -3  -1    1.71    0.35
 -11  -3  -1    2.57    0.66
 -11  -3  -1    1.48    0.60
 -11  -3  -1    1.05    0.77
  11   3   1    1.93    0.84
  11   3   1    0.83    0.50
  11   3   1    1.04    0.55
  11   3   1    0.92    0.45
  11   3   1    2.22    0.77
 -12  -3  -1    5.05    0.91
 -12  -3  -1    6.85    1.07
 -12  -3  -1    5.52    1.33
  12   3   1    6.71    0.98
  12   3   1    4.35    1.08
  12   3   1    7.62    1.30
  12   3   1    5.64    0.78
  12   3   1    4.18    0.80
 -13  -3  -1    8.27    1.17
 -13  -3  -1    9.02    1.59
 -13  -3  -1   10.78    1.34
  13   3   1   10.77    1.61
  13   3   1    7.97    1.41
  13   3   1    8.70    1.12
  13   3   1    9.26    1.21
 -14  -3  -1   -1.03    0.51
 -14  -3  -1   -0.06    0.56
 -14  -3  -1   -0.10    0.75
  14   3   1    0.17    0.56
  14   3   1    0.10    0.52
  14   3   1   -0.46    0.67
 -15  -3  -1    0.11    0.80
 -15  -3  -1    0.46    0.73
  15   3   1    0.96    0.65
  15   3   1    0.62    0.65
  15   3   1    0.92    0.87
  13  -4  -1    3.19    0.80
  13  -4  -1    4.82    1.36
  13  -4  -1    3.10    0.99
 -13   4   1    5.19    1.05
 -13   4   1    5.21    1.39
  12  -4  -1    1.14    0.98
  12  -4  -1    2.74    0.70
  12  -4  -1    3.15    0.97
 -12   4   1    2.53    0.72
 -12   4   1    2.32    0.79
 -12   4   1    2.96    1.09
  11  -4  -1    2.83    1.10
  11  -4  -1    1.82    0.60
  11  -4  -1    1.19    0.76
 -11   4   1    0.83    0.55
 -11   4   1    1.83    0.86
 -11   4   1    2.03    0.68
  10  -4  -1   10.09    1.01
  10  -4  -1   11.75    1.57
  10  -4  -1   11.04    1.33
  10  -4  -1   10.14    0.70
 -10   4   1   11.96    1.61
 -10   4   1   11.27    0.87
 -10   4   1   11.33    1.16
 -10   4   1   12.58    1.26
   9  -4  -1    4.05    0.49
   9  -4  -1    3.39    0.62
   9  -4  -1    4.56    0.88
   9  -4  -1    2.48    0.80
  -9   4   1    3.62    0.57
  -9   4   1    2.61    0.63
  -9   4   1    2.83    0.94
  -9   4   1    2.59    0.65
   8  -4  -1    0.38    0.53
   8  -4  -1   -0.19    0.22
   8  -4  -1    0.56    0.36
   8  -4  -1    0.46    0.64
  -8   4   1    0.50    0.58
  -8   4   1   -0.03    0.25
  -8   4   1   -0.07    0.37
   7  -4  -1   31.76    1.55
   7  -4  -1   32.21    1.13
   7  -4  -1   29.22    1.28
   7  -4  -1   29.79    1.00
   7  -4  -1   31.36    1.77
  -7   4   1   29.04    1.77
  -7   4   1   31.69    1.41
  -7   4   1   30.06    1.37
  -7   4   1   31.83    1.21
   6  -4  -1   44.15    1.93
   6  -4  -1   42.71    1.36
   6  -4  -1   38.38    1.62
   6  -4  -1   42.40    1.48
  -6   4   1   42.88    1.61
  -6   4   1   44.43    2.02
  -6   4   1   41.55    1.55
   5  -4  -1   16.12    1.15
   5  -4  -1   16.37    0.93
   5  -4  -1   15.51    0.81
   5  -4  -1   16.00    0.76
  -5   4   1   16.43    0.86
  -5   4   1   15.62    0.55
  -5   4   1   17.21    0.92
  -5   4   1   14.90    1.11
   4  -4  -1    1.39    0.37
   4  -4  -1    1.70    0.51
   4  -4  -1    1.43    0.34
   4  -4  -1    0.48    0.27
  -4   4   1    1.36    0.33
  -4   4   1    1.42    0.21
  -4   4   1    1.40    0.28
  -4   4   1    0.84    0.49
  -4   4   1    1.43    0.37
   3  -4  -1   10.87    0.84
   3  -4  -1    8.99    0.59
   3  -4  -1    9.10    0.60
  -3   4   1   10.21    0.67
  -3   4   1   10.03    0.58
  -3   4   1    9.46    0.52
  -3   4   1    9.54    0.47
  -3   4   1    7.97    0.79
  -3   4   1    8.20    0.87
   2  -4  -1   10.54    0.72
   2  -4  -1   10.79    0.60
   2  -4  -1   10.97    0.49
   2  -4  -1   11.31    0.64
   2  -4  -1   10.98    0.54
  -2   4   1   11.51    0.55
  -2   4   1   10.99    0.55
  -2   4   1   12.38    0.71
  -2   4   1   11.45    0.62
  -2   4   1   10.75    0.51
  -2   4   1   10.81    0.89
   1  -4  -1   93.79    2.47
   1  -4  -1   95.02    2.29
   1  -4  -1   98.00    2.32
   1  -4  -1   96.43    2.45
   1  -4  -1   96.14    2.30
  -1   4   1  101.86    2.52
  -1   4   1   99.92    2.48
  -1   4   1   96.08    2.48
  -1   4   1   96.50    2.34
  -1   4   1  100.84    2.45
  -1   4   1   99.96    2.88
   0  -4  -1    4.07    0.38
   0  -4  -1    3.49    0.38
   0  -4  -1    3.92    0.30
   0  -4  -1    4.24    0.43
   0  -4  -1    4.49    0.51
   0  -4  -1    4.14    0.40
   0  -4  -1    4.36    0.69
   0   4   1    4.28    0.45
   0   4   1    3.21    0.39
   0   4   1    3.84    0.37
   0   4   1    3.60    0.28
   0   4   1    2.98    0.56
  -1  -4  -1   48.12    1.48
  -1  -4  -1   51.01    1.31
  -1  -4  -1   49.48    1.47
  -1  -4  -1   50.59    1.54
  -1  -4  -1   48.22    1.68
  -1  -4  -1   49.19    1.34
   1   4   1   49.88    1.30
   1   4   1   50.34    1.75
   1   4   1   50.89    1.50
   1   4   1   50.01    1.31
   1   4   1   50.61    1.54
   1   4   1   48.58    1.46
  -2  -4  -1  186.53    4.36
  -2  -4  -1  176.80    4.42
  -2  -4  -1  179.59    4.27
  -2  -4  -1  178.53    4.26
  -2  -4  -1  182.10    4.06
  -2  -4  -1  189.19    4.34
  -2  -4  -1  176.42    4.03
   2   4   1  179.69    4.04
   2   4   1  182.72    4.15
   2   4   1  186.80    4.53
   2   4   1  183.73    4.50
   2   4   1  181.86    4.26
   2   4   1  177.25    4.22
   2   4   1  182.75    4.41
  -3  -4  -1   77.17    2.21
  -3  -4  -1   77.70    2.12
  -3  -4  -1   75.26    1.81
  -3  -4  -1   75.60    2.16
  -3  -4  -1   74.23    1.97
  -3  -4  -1   75.34    1.97
  -3  -4  -1   72.06    2.17
  -3  -4  -1   77.37    2.19
   3   4   1   76.84    2.20
   3   4   1   76.38    1.86
   3   4   1   74.77    2.17
   3   4   1   72.33    2.04
   3   4   1   74.75    2.25
  -4  -4  -1   47.27    1.50
  -4  -4  -1   44.27    1.19
  -4  -4  -1   43.46    1.57
  -4  -4  -1   44.24    1.64
  -4  -4  -1   44.62    1.49
  -4  -4  -1   42.85    1.56
   4   4   1   45.29    1.62
   4   4   1   44.61    1.24
   4   4   1   41.84    1.41
   4   4   1   44.42    1.19
   4   4   1   45.33    1.58
  -5  -4  -1   72.64    2.28
  -5  -4  -1   74.80    2.34
  -5  -4  -1   69.05    2.37
   5   4   1   70.45    2.18
   5   4   1   69.68    2.09
   5   4   1   72.54    1.89
   5   4   1   74.93    1.75
   5   4   1   73.92    2.36
   5   4   1   71.46    2.20
  -6  -4  -1   36.78    1.46
  -6  -4  -1   35.65    1.74
  -6  -4  -1   39.06    1.65
  -6  -4  -1   36.47    1.57
   6   4   1   42.40    1.75
   6   4   1   36.53    1.44
   6   4   1   37.59    1.06
   6   4   1   40.77    1.28
   6   4   1   38.28    1.56
   6   4   1   38.40    1.43
  -7  -4  -1    6.03    0.82
  -7  -4  -1    6.99    0.76
  -7  -4  -1    5.98    0.41
  -7  -4  -1    7.45    1.05
  -7  -4  -1    7.81    0.86
   7   4   1    6.23    0.70
   7   4   1    5.83    0.86
   7   4   1    6.24    0.40
   7   4   1    6.85    0.62
   7   4   1    6.46    0.82
   7   4   1    5.71    0.67
  -8  -4  -1   52.93    2.07
  -8  -4  -1   58.18    2.49
  -8  -4  -1   56.97    1.50
  -8  -4  -1   51.16    1.95
   8   4   1   56.20    1.79
   8   4   1   52.82    1.90
   8   4   1   54.05    2.31
   8   4   1   54.03    2.16
   8   4   1   54.88    1.93
  -9  -4  -1    1.04    0.49
  -9  -4  -1    0.91    0.63
  -9  -4  -1    1.90    0.30
  -9  -4  -1    2.31    0.60
   9   4   1    2.02    0.47
   9   4   1    2.04    0.68
   9   4   1    1.25    0.45
   9   4   1    2.06    0.70
   9   4   1    1.97    0.52
 -10  -4  -1   -0.21    0.52
 -10  -4  -1   -0.11    0.20
 -10  -4  -1   -0.51    0.36
 -10  -4  -1   -0.61    0.40
  10   4   1    0.07    0.55
  10   4   1   -0.23    0.36
  10   4   1    0.93    0.42
  10   4   1    0.20    0.37
  10   4   1    0.22    0.65
 -11  -4  -1    3.62    0.77
 -11  -4  -1    3.40    0.99
 -11  -4  -1    3.53    0.45
 -11  -4  -1    3.60    0.83
  11   4   1    2.68    0.84
  11   4   1    3.62    0.69
  11   4   1    4.18    0.96
  11   4   1    3.72    0.66
  11   4   1    2.02    0.60
 -12  -4  -1   12.71    1.35
 -12  -4  -1   13.95    1.80
 -12  -4  -1   15.54    1.49
  12   4   1   13.24    1.24
  12   4   1   12.58    1.24
  12   4   1   13.66    1.07
  12   4   1   16.57    1.82
  12   4   1   15.82    1.75
 -13  -4  -1   -0.66    0.59
 -13  -4  -1    1.13    0.66
 -13  -4  -1   -0.80    0.49
  13   4   1   -0.13    0.53
  13   4   1   -0.24    0.40
  13   4   1    1.32    0.80
  13   4   1    0.12    0.78
 -14  -4  -1    2.37    0.88
 -14  -4  -1    2.63    1.21
 -14  -4  -1    4.00    0.98
  14   4   1    2.71    0.82
  14   4   1    2.54    0.72
  14   4   1    3.09    1.10
 -15  -4  -1    0.22    0.88
 -15  -4  -1   -0.94    0.64
  15   4   1    0.70    0.61
  15   4   1    0.14    0.62
  15   4   1    0.69    0.79
  13  -5  -1    6.46    1.47
  13  -5  -1    5.41    0.94
 -13   5   1    3.77    0.96
 -13   5   1    3.67    1.22
  12  -5  -1   -0.08    0.87
  12  -5  -1   -0.53    0.46
 -12   5   1   -0.53    0.49
 -12   5   1   -0.51    0.54
 -12   5   1    0.93    0.91
  11  -5  -1    0.93    0.86
  11  -5  -1    1.57    0.57
  11  -5  -1    0.51    0.68
 -11   5   1    1.96    0.95
 -11   5   1    1.28    0.69
 -11   5   1    0.45    0.53
  10  -5  -1    1.96    0.95
  10  -5  -1    2.10    0.82
  10  -5  -1    1.17    0.51
 -10   5   1    2.88    0.56
 -10   5   1    1.24    0.61
 -10   5   1    2.27    0.73
 -10   5   1    1.06    0.78
   9  -5  -1    2.42    0.59
   9  -5  -1    3.08    0.82
   9  -5  -1    1.58    0.81
   9  -5  -1    1.65    0.40
  -9   5   1    3.95    1.00
  -9   5   1    3.18    0.76
  -9   5   1    2.06    0.47
  -9   5   1    2.18    0.67
   8  -5  -1   26.90    1.11
   8  -5  -1   28.62    1.63
   8  -5  -1   30.69    1.39
   8  -5  -1   27.28    1.86
  -8   5   1   26.00    1.81
  -8   5   1   29.37    1.49
  -8   5   1   29.45    1.24
   7  -5  -1    3.17    0.46
   7  -5  -1    2.54    0.75
   7  -5  -1    2.49    0.61
   7  -5  -1    2.65    0.49
  -7   5   1    3.75    0.61
  -7   5   1    3.13    0.85
  -7   5   1    2.57    0.55
   6  -5  -1    2.99    0.43
   6  -5  -1    2.89    0.72
   6  -5  -1    2.98    0.57
   6  -5  -1    3.30    0.51
  -6   5   1    3.05    0.55
  -6   5   1    2.34    0.27
  -6   5   1    3.47    0.54
  -6   5   1    1.81    0.68
   5  -5  -1   14.84    1.15
   5  -5  -1   14.94    0.91
   5  -5  -1   14.46    0.78
   5  -5  -1   17.11    0.88
  -5   5   1   15.94    0.60
  -5   5   1   16.29    0.95
  -5   5   1   14.32    1.11
  -5   5   1   16.70    0.88
   4  -5  -1   11.00    0.69
   4  -5  -1   10.87    0.68
   4  -5  -1   10.83    0.70
   4  -5  -1   10.37    0.98
  -4   5   1   10.13    0.57
  -4   5   1   10.84    0.52
  -4   5   1   10.89    0.73
  -4   5   1   11.05    1.05
  -4   5   1   10.16    0.65
   3  -5  -1   70.10    1.98
   3  -5  -1   68.56    2.23
   3  -5  -1   66.91    1.92
  -3   5   1   67.40    1.91
  -3   5   1   70.41    2.18
  -3   5   1   67.37    2.05
  -3   5   1   68.42    1.80
  -3   5   1   65.34    1.78
  -3   5   1   66.48    2.44
   2  -5  -1   34.82    1.14
   2  -5  -1   35.63    1.38
   2  -5  -1   35.86    1.05
   2  -5  -1   35.74    1.15
   2  -5  -1   34.35    1.25
  -2   5   1   34.05    1.63
  -2   5   1   37.17    1.13
  -2   5   1   36.06    1.18
  -2   5   1   36.31    1.32
   1  -5  -1    1.36    0.26
   1  -5  -1    1.13    0.36
   1  -5  -1    0.63    0.31
   1  -5  -1    1.41    0.27
   1  -5  -1    0.85    0.24
  -1   5   1    1.35    0.32
  -1   5   1    0.94    0.49
  -1   5   1    0.79    0.30
  -1   5   1    1.38    0.29
   0  -5  -1   17.74    0.76
   0  -5  -1   16.65    0.84
   0  -5  -1   18.63    0.79
   0  -5  -1   15.56    0.79
   0  -5  -1   17.44    0.65
   0   5   1   18.25    0.85
   0   5   1   16.50    1.10
   0   5   1   16.69    0.74
   0   5   1   17.25    0.64
  -1  -5  -1   86.28    2.12
  -1  -5  -1   84.09    2.34
  -1  -5  -1   86.75    2.41
  -1  -5  -1   86.56    2.19
   1   5   1   88.39    2.73
   1   5   1   88.52    2.36
   1   5   1   82.29    2.09
   1   5   1   87.18    2.13
  -2  -5  -1    9.45    0.64
  -2  -5  -1    9.50    0.65
  -2  -5  -1    9.68    0.73
  -2  -5  -1    9.66    0.46
   2   5   1    9.26    0.47
   2   5   1    9.40    0.92
   2   5   1    9.99    0.66
   2   5   1    9.72    0.56
   2   5   1    9.15    0.60
  -3  -5  -1    9.60    0.51
  -3  -5  -1   10.30    0.71
  -3  -5  -1    9.23    0.71
  -3  -5  -1    9.41    0.73
  -3  -5  -1   10.62    0.71
  -3  -5  -1   11.51    0.57
   3   5   1   10.17    0.84
   3   5   1    9.92    0.68
  -4  -5  -1    4.54    0.65
  -4  -5  -1    3.59    0.56
  -4  -5  -1    4.52    0.39
  -4  -5  -1    3.11    0.55
  -4  -5  -1    3.30    0.44
  -4  -5  -1    4.03    0.54
   4   5   1    5.43    0.71
   4   5   1    3.99    0.54
   4   5   1    5.28    0.75
   4   5   1    4.23    0.43
  -5  -5  -1   30.25    0.99
  -5  -5  -1   33.12    1.47
  -5  -5  -1   32.65    1.29
  -5  -5  -1   32.82    1.47
  -5  -5  -1   31.21    1.34
  -5  -5  -1   31.70    1.50
   5   5   1   30.36    0.95
   5   5   1   32.78    1.30
   5   5   1   30.96    1.42
   5   5   1   29.66    1.44
   5   5   1   30.45    1.05
  -6  -5  -1   35.58    1.47
  -6  -5  -1   34.78    1.56
  -6  -5  -1   34.44    1.64
  -6  -5  -1   34.39    1.57
   6   5   1   36.94    1.43
   6   5   1   35.73    1.69
   6   5   1   34.77    1.19
   6   5   1   35.21    1.53
   6   5   1   33.53    0.99
  -7  -5  -1   10.71    1.03
  -7  -5  -1   11.43    1.09
  -7  -5  -1   12.14    1.28
  -7  -5  -1   11.56    0.89
   7   5   1   11.56    0.89
   7   5   1    9.20    1.02
   7   5   1   12.67    1.00
   7   5   1   10.95    0.93
   7   5   1   10.88    0.49
   7   5   1   12.10    0.71
  -8  -5  -1   48.55    1.92
  -8  -5  -1   48.10    2.04
  -8  -5  -1   49.51    2.28
   8   5   1   47.91    1.36
   8   5   1   50.23    1.92
   8   5   1   48.81    1.66
   8   5   1   52.37    2.08
   8   5   1   52.97    2.27
   8   5   1   51.57    1.90
  -9  -5  -1    0.62    0.55
  -9  -5  -1    0.38    0.41
  -9  -5  -1    0.81    0.55
   9   5   1    0.59    0.43
   9   5   1   -0.28    0.53
   9   5   1    0.86    0.43
   9   5   1   -0.20    0.30
   9   5   1    0.24    0.49
 -10  -5  -1   18.00    1.33
 -10  -5  -1   14.32    1.64
 -10  -5  -1   15.74    1.23
  10   5   1   14.05    1.44
  10   5   1   15.85    1.16
  10   5   1   16.79    1.05
  10   5   1   16.19    1.17
  10   5   1   14.40    1.52
 -11  -5  -1    0.21    0.54
 -11  -5  -1   -0.07    0.49
 -11  -5  -1   -0.63    0.59
  11   5   1    0.44    0.52
  11   5   1   -0.29    0.56
  11   5   1   -0.07    0.44
  11   5   1    0.09    0.57
  11   5   1    0.44    0.47
 -12  -5  -1    0.35    0.67
 -12  -5  -1    0.05    0.55
 -12  -5  -1    0.86    0.63
  12   5   1   -0.57    0.43
  12   5   1    0.85    0.72
  12   5   1    0.34    0.51
  12   5   1    0.32    0.71
  12   5   1    0.25    0.45
 -13  -5  -1    0.67    0.68
 -13  -5  -1    0.97    0.68
 -13  -5  -1    2.79    1.11
  13   5   1    0.73    0.60
  13   5   1    0.22    0.48
  13   5   1    0.34    0.80
  13   5   1    0.29    0.63
 -14  -5  -1    4.47    1.33
 -14  -5  -1    4.57    1.04
 -14  -5  -1    7.03    1.16
  14   5   1    5.99    0.95
  14   5   1    4.91    1.18
  14   5   1    3.87    0.89
 -15  -5  -1    2.11    0.98
 -15  -5  -1    0.88    0.95
 -15  -5  -1    3.42    0.97
  15   5   1    3.83    1.23
  15   5   1    1.41    0.82
  12  -6  -1    0.86    0.56
  12  -6  -1    1.53    1.07
 -12   6   1    0.50    0.63
 -12   6   1    2.19    0.94
 -12   6   1    0.74    0.70
  11  -6  -1   -0.19    0.41
  11  -6  -1   -1.01    0.69
 -11   6   1   -0.56    0.49
 -11   6   1    1.62    0.86
 -11   6   1    0.12    0.53
  10  -6  -1    2.85    0.85
  10  -6  -1    3.70    1.15
  10  -6  -1    2.65    0.67
 -10   6   1    4.45    1.17
 -10   6   1    3.68    0.83
 -10   6   1    4.14    0.87
   9  -6  -1   17.87    1.18
   9  -6  -1   20.11    1.50
   9  -6  -1   14.71    1.66
   9  -6  -1   20.02    0.99
  -9   6   1   17.95    1.02
  -9   6   1   15.90    1.80
  -9   6   1   17.40    1.41
  -9   6   1   18.36    1.28
   8  -6  -1    3.13    0.53
   8  -6  -1    1.41    0.64
   8  -6  -1    3.51    0.97
   8  -6  -1    2.98    0.61
  -8   6   1    1.67    0.43
  -8   6   1    1.97    0.59
  -8   6   1    1.08    0.71
   7  -6  -1    5.16    0.97
   7  -6  -1    5.98    0.84
   7  -6  -1    4.84    0.66
   7  -6  -1    6.58    0.66
  -7   6   1    7.78    0.93
  -7   6   1    6.22    1.05
  -7   6   1    6.42    0.78
   6  -6  -1   15.10    0.93
   6  -6  -1   17.89    1.35
   6  -6  -1   17.51    0.94
   6  -6  -1   16.78    1.09
  -6   6   1   16.75    0.65
  -6   6   1   16.67    0.98
  -6   6   1   16.77    1.08
  -6   6   1   17.00    1.35
   5  -6  -1    3.06    0.69
   5  -6  -1    4.55    0.62
   5  -6  -1    4.51    0.56
   5  -6  -1    4.62    0.56
  -5   6   1    4.96    0.79
  -5   6   1    5.29    0.43
  -5   6   1    4.45    0.64
  -5   6   1    5.94    0.65
   4  -6  -1   10.51    0.74
   4  -6  -1    9.13    0.69
   4  -6  -1    9.47    0.99
   4  -6  -1   10.10    0.72
  -4   6   1    9.78    0.77
  -4   6   1    9.07    0.56
  -4   6   1    9.93    0.68
  -4   6   1    9.45    0.55
  -4   6   1    9.23    0.98
   3  -6  -1   28.36    0.94
   3  -6  -1   29.55    1.12
   3  -6  -1   29.08    1.20
   3  -6  -1   29.73    1.40
  -3   6   1   30.26    1.34
  -3   6   1   28.60    1.02
  -3   6   1   29.80    1.06
  -3   6   1   28.30    1.58
  -3   6   1   32.72    1.31
   2  -6  -1   22.07    0.78
   2  -6  -1   20.70    0.89
   2  -6  -1   21.46    0.88
   2  -6  -1   22.39    1.11
   2  -6  -1   21.14    1.01
  -2   6   1   19.98    1.39
  -2   6   1   21.21    0.93
  -2   6   1   20.52    1.02
  -2   6   1   19.74    0.83
  -2   6   1   21.15    1.03
   1  -6  -1    5.65    0.63
   1  -6  -1    5.20    0.48
   1  -6  -1    4.91    0.48
   1  -6  -1    5.73    0.45
   1  -6  -1    4.42    0.56
  -1   6   1    6.26    0.57
  -1   6   1    5.81    0.91
  -1   6   1    6.31    0.60
  -1   6   1    3.56    0.50
   0  -6  -1   50.65    1.66
   0  -6  -1   47.18    1.38
   0  -6  -1   49.10    1.57
   0  -6  -1   49.10    1.66
   0  -6  -1   47.46    1.49
   0   6   1   48.29    1.63
   0   6   1   44.29    2.01
   0   6   1   49.69    1.37
  -1  -6  -1    0.66    0.28
  -1  -6  -1    0.63    0.26
  -1  -6  -1    0.03    0.30
  -1  -6  -1    0.43    0.33
   1   6   1    0.58    0.25
   1   6   1    0.15    0.22
   1   6   1    0.17    0.54
   1   6   1    0.30    0.33
  -2  -6  -1   51.73    1.38
  -2  -6  -1   49.82    1.72
  -2  -6  -1   50.61    1.81
   2   6   1   51.78    1.39
   2   6   1   50.53    2.06
   2   6   1   49.69    1.68
   2   6   1   51.86    1.62
   2   6   1   49.64    1.53
  -3  -6  -1    8.14    0.52
  -3  -6  -1    9.43    0.59
  -3  -6  -1   10.30    0.82
  -3  -6  -1    9.43    0.83
  -3  -6  -1   10.43    0.81
   3   6   1    9.02    0.69
   3   6   1    9.26    0.53
   3   6   1   10.89    0.78
   3   6   1    9.41    1.03
  -4  -6  -1   16.71    1.00
  -4  -6  -1   16.09    1.06
  -4  -6  -1   17.04    0.81
  -4  -6  -1   18.15    1.05
  -4  -6  -1   16.43    1.05
  -4  -6  -1   16.88    0.72
   4   6   1   17.57    1.25
   4   6   1   17.79    0.99
  -5  -6  -1   42.72    1.52
  -5  -6  -1   42.29    1.78
  -5  -6  -1   42.18    1.76
  -5  -6  -1   44.33    1.70
  -5  -6  -1   42.79    1.27
  -5  -6  -1   41.59    1.73
   5   6   1   41.62    1.78
   5   6   1   45.50    1.88
   5   6   1   46.58    1.65
   5   6   1   44.33    1.39
  -6  -6  -1   42.22    1.69
  -6  -6  -1   41.22    1.75
  -6  -6  -1   39.77    1.79
  -6  -6  -1   39.94    1.23
  -6  -6  -1   39.00    1.55
  -6  -6  -1   36.01    1.69
   6   6   1   42.52    1.36
   6   6   1   38.04    1.55
   6   6   1   39.97    1.17
   6   6   1   40.61    1.84
   6   6   1   43.69    1.81
  -7  -6  -1    4.43    0.79
  -7  -6  -1    5.69    0.85
  -7  -6  -1    5.73    0.84
  -7  -6  -1    5.62    0.76
   7   6   1    5.00    0.79
   7   6   1    5.24    0.78
   7   6   1    4.82    0.68
   7   6   1    5.82    0.37
   7   6   1    5.50    0.56
  -8  -6  -1    0.60    0.51
  -8  -6  -1    0.64    0.43
  -8  -6  -1    0.97    0.63
   8   6   1    0.83    0.50
   8   6   1    0.04    0.37
   8   6   1    0.42    0.48
   8   6   1    0.61    0.33
   8   6   1    0.57    0.19
  -9  -6  -1   29.44    1.63
  -9  -6  -1   28.69    1.53
  -9  -6  -1   26.20    1.78
   9   6   1   27.22    1.43
   9   6   1   26.60    1.23
   9   6   1   26.41    1.79
   9   6   1   26.05    0.88
   9   6   1   27.99    1.53
 -10  -6  -1   16.54    1.55
 -10  -6  -1   20.06    1.98
 -10  -6  -1   19.57    1.37
  10   6   1   13.79    1.51
  10   6   1   16.78    1.24
  10   6   1   16.38    1.02
  10   6   1   16.67    1.24
 -11  -6  -1    1.41    0.69
 -11  -6  -1    1.03    0.60
 -11  -6  -1    0.73    0.76
  11   6   1    0.29    0.52
  11   6   1    0.60    0.56
  11   6   1    0.48    0.75
  11   6   1    0.32    0.43
 -12  -6  -1    2.41    0.83
 -12  -6  -1    2.53    0.74
 -12  -6  -1    2.30    1.03
  12   6   1    1.93    0.63
  12   6   1    2.69    0.64
  12   6   1    3.01    0.78
  12   6   1    1.93    0.94
 -13  -6  -1    7.42    1.48
 -13  -6  -1    6.21    1.14
 -13  -6  -1    7.82    1.16
  13   6   1    8.25    1.03
  13   6   1    6.42    1.05
  13   6   1    6.62    1.35
 -14  -6  -1    0.33    0.95
 -14  -6  -1    0.21    0.68
 -14  -6  -1   -0.39    0.60
  14   6   1    0.57    0.62
  14   6   1    0.11    0.48
 -15  -6  -1    7.37    1.40
 -15  -6  -1    6.54    1.64
 -15  -6  -1    6.45    1.25
  15   6   1    4.89    1.11
  12  -7  -1    1.70    1.12
  12  -7  -1   -0.23    0.51
 -12   7   1    0.98    0.80
 -12   7   1    3.48    1.07
 -12   7   1    0.90    0.70
  11  -7  -1    2.96    0.77
  11  -7  -1    2.31    1.02
 -11   7   1    3.62    1.05
 -11   7   1    3.51    0.87
 -11   7   1    4.50    0.96
  10  -7  -1    8.27    1.46
  10  -7  -1    3.74    0.74
 -10   7   1    6.33    0.99
 -10   7   1    4.30    0.94
 -10   7   1    7.29    1.34
   9  -7  -1    0.39    0.35
   9  -7  -1   -0.45    0.53
   9  -7  -1    0.49    0.82
   9  -7  -1    0.94    0.51
  -9   7   1    0.68    0.63
  -9   7   1    0.71    0.55
  -9   7   1   -0.19    0.70
   8  -7  -1   -0.04    0.39
   8  -7  -1    0.26    0.63
   8  -7  -1    0.59    0.54
   8  -7  -1    0.07    0.34
  -8   7   1    0.41    0.63
  -8   7   1   -0.22    0.42
   7  -7  -1   25.72    1.81
   7  -7  -1   22.16    1.39
   7  -7  -1   24.38    1.18
  -7   7   1   27.03    1.80
  -7   7   1   24.09    1.42
  -7   7   1   22.77    0.85
  -7   7   1   24.19    1.47
   6  -7  -1   -0.14    0.32
   6  -7  -1   -0.29    0.39
   6  -7  -1   -0.06    0.31
   6  -7  -1    0.31    0.59
  -6   7   1    0.82    0.59
  -6   7   1    0.25    0.22
  -6   7   1    0.69    0.39
  -6   7   1   -0.11    0.28
   5  -7  -1   23.75    1.15
   5  -7  -1   24.81    1.17
   5  -7  -1   24.68    1.54
   5  -7  -1   25.87    1.25
  -5   7   1   25.33    1.50
  -5   7   1   24.53    1.29
  -5   7   1   22.53    1.13
  -5   7   1   23.12    0.90
   4  -7  -1   44.13    1.58
   4  -7  -1   44.14    1.93
   4  -7  -1   44.50    1.63
  -4   7   1   40.44    1.37
  -4   7   1   44.83    1.73
  -4   7   1   45.31    2.23
  -4   7   1   45.02    1.85
  -4   7   1   44.22    1.39
   3  -7  -1   17.72    0.97
   3  -7  -1   21.10    1.21
   3  -7  -1   16.82    0.88
   3  -7  -1   17.84    0.71
  -3   7   1   15.63    0.76
  -3   7   1   18.84    0.86
  -3   7   1   17.37    1.04
  -3   7   1   17.08    1.31
  -3   7   1   17.66    1.02
   2  -7  -1    6.95    0.71
   2  -7  -1    7.66    0.49
   2  -7  -1    7.97    0.58
   2  -7  -1    8.31    0.84
  -2   7   1    7.29    0.74
  -2   7   1    7.85    1.09
  -2   7   1    8.90    0.70
  -2   7   1    8.80    0.67
   1  -7  -1   41.49    1.39
   1  -7  -1   41.62    1.56
   1  -7  -1   43.31    1.35
   1  -7  -1   43.43    1.32
   1  -7  -1   42.82    1.58
  -1   7   1   42.10    1.44
  -1   7   1   42.22    1.59
  -1   7   1   40.34    2.01
  -1   7   1   43.28    1.54
   0  -7  -1    9.86    0.76
   0  -7  -1   11.37    0.84
   0  -7  -1    9.99    0.59
   0  -7  -1    9.10    0.83
   0  -7  -1    8.98    0.66
   0   7   1   10.11    0.58
   0   7   1    8.85    0.79
   0   7   1    9.55    1.20
  -1  -7  -1    7.87    0.84
  -1  -7  -1    7.62    0.56
  -1  -7  -1    7.43    0.74
  -1  -7  -1    9.45    0.81
  -1  -7  -1    7.35    0.68
   1   7   1    7.61    0.73
   1   7   1    8.00    0.53
   1   7   1    8.51    1.11
   1   7   1    7.75    0.56
  -2  -7  -1   16.84    1.10
  -2  -7  -1   17.79    1.05
  -2  -7  -1   17.01    0.86
   2   7   1   16.93    0.70
   2   7   1   18.00    1.02
   2   7   1   17.36    1.36
   2   7   1   17.62    0.86
  -3  -7  -1    0.49    0.40
  -3  -7  -1    0.63    0.24
  -3  -7  -1    0.60    0.44
  -3  -7  -1    0.56    0.48
  -3  -7  -1    0.94    0.38
   3   7   1    1.70    0.70
   3   7   1    0.79    0.38
   3   7   1    0.25    0.33
   3   7   1    0.79    0.24
  -4  -7  -1    4.97    0.76
  -4  -7  -1    4.19    0.65
  -4  -7  -1    3.65    0.65
  -4  -7  -1    5.25    0.52
  -4  -7  -1    4.58    0.48
   4   7   1    4.96    0.65
   4   7   1    5.18    0.67
   4   7   1    4.35    0.87
  -5  -7  -1   41.78    1.29
  -5  -7  -1   42.51    1.82
  -5  -7  -1   40.63    1.70
  -5  -7  -1   40.77    1.77
  -5  -7  -1   43.50    1.77
  -5  -7  -1   41.05    1.43
   5   7   1   40.80    1.63
   5   7   1   43.41    1.97
  -6  -7  -1    8.35    0.86
  -6  -7  -1    9.68    0.85
  -6  -7  -1    6.37    0.90
  -6  -7  -1    6.50    0.85
  -6  -7  -1    8.45    0.59
  -6  -7  -1    8.36    1.00
   6   7   1    9.32    0.91
   6   7   1    8.71    0.63
   6   7   1    7.93    1.01
  -7  -7  -1   27.22    1.58
  -7  -7  -1   27.66    1.36
  -7  -7  -1   27.16    1.45
  -7  -7  -1   28.51    1.63
  -7  -7  -1   27.55    1.73
   7   7   1   28.02    1.60
   7   7   1   28.62    1.38
   7   7   1   27.14    0.93
   7   7   1   29.42    1.17
   7   7   1   27.80    1.57
  -8  -7  -1   17.36    1.16
  -8  -7  -1   15.43    1.52
  -8  -7  -1   17.99    1.23
  -8  -7  -1   17.50    1.33
   8   7   1   16.02    1.31
   8   7   1   17.55    1.15
   8   7   1   15.04    1.22
   8   7   1   15.79    0.63
   8   7   1   15.64    0.89
  -9  -7  -1    4.43    1.02
  -9  -7  -1    1.81    0.63
  -9  -7  -1    1.44    0.68
   9   7   1    2.30    0.50
   9   7   1    2.10    0.70
   9   7   1    2.02    0.55
   9   7   1    2.70    0.86
   9   7   1    2.51    0.30
 -10  -7  -1    0.98    0.59
 -10  -7  -1    0.55    0.59
 -10  -7  -1   -0.12    0.64
  10   7   1   -0.13    0.56
  10   7   1   -0.05    0.45
  10   7   1    0.21    0.60
  10   7   1    0.48    0.38
 -11  -7  -1   24.75    1.91
 -11  -7  -1   26.55    1.80
 -11  -7  -1   27.60    1.71
  11   7   1   23.97    1.91
  11   7   1   22.11    1.27
  11   7   1   21.90    1.50
  11   7   1   22.54    1.58
 -12  -7  -1    0.09    0.61
 -12  -7  -1   -0.98    0.57
 -12  -7  -1    0.42    0.62
  12   7   1    0.07    0.45
  12   7   1    0.06    0.48
  12   7   1    0.29    0.61
  12   7   1   -0.49    0.58
 -13  -7  -1    0.91    0.80
 -13  -7  -1    0.45    0.71
 -13  -7  -1   -0.28    0.62
  13   7   1    1.85    0.72
  13   7   1    0.11    0.50
  13   7   1    0.13    0.73
 -14  -7  -1    0.29    0.71
 -14  -7  -1   -0.75    0.65
 -14  -7  -1   -1.35    0.59
  14   7   1   -0.56    0.55
 -15  -7  -1    2.61    1.00
 -15  -7  -1    2.67    1.24
 -15  -7  -1   -0.10    0.78
  15   7   1    0.14    0.65
  11  -8  -1    0.46    0.51
  11  -8  -1   -0.04    0.86
 -11   8   1    1.06    0.89
 -11   8   1    0.44    0.61
 -11   8   1    1.76    0.76
  10  -8  -1    0.81    0.94
  10  -8  -1    0.97    0.56
 -10   8   1    0.91    0.65
 -10   8   1    1.00    0.80
 -10   8   1    0.81    0.59
   9  -8  -1    4.23    1.12
   9  -8  -1    2.48    0.54
   9  -8  -1    2.31    0.66
  -9   8   1    3.67    0.85
  -9   8   1    2.28    0.85
  -9   8   1    2.63    0.92
   8  -8  -1    1.72    0.65
   8  -8  -1    2.84    0.99
   8  -8  -1    1.52    0.56
   8  -8  -1    1.94    0.52
  -8   8   1    3.02    0.89
  -8   8   1    1.76    0.59
   7  -8  -1    1.10    0.50
   7  -8  -1    0.06    0.62
   7  -8  -1    1.13    0.53
   7  -8  -1    1.06    0.47
  -7   8   1    0.75    0.54
  -7   8   1    1.47    0.74
   6  -8  -1   11.04    1.38
   6  -8  -1    9.54    0.90
   6  -8  -1   10.08    1.00
   6  -8  -1    9.84    0.96
  -6   8   1   10.91    1.10
  -6   8   1   10.65    0.62
  -6   8   1   11.43    1.31
   5  -8  -1   10.70    0.86
   5  -8  -1   10.58    0.94
   5  -8  -1   13.01    1.37
   5  -8  -1   12.06    0.91
  -5   8   1   11.66    1.22
  -5   8   1   11.28    1.07
  -5   8   1   10.94    0.67
   4  -8  -1    0.56    0.50
   4  -8  -1    0.30    0.33
   4  -8  -1    0.74    0.39
  -4   8   1    0.59    0.61
  -4   8   1    0.52    0.27
  -4   8   1    0.00    0.36
  -4   8   1    0.80    0.31
  -4   8   1   -0.16    0.43
   3  -8  -1   15.13    0.66
   3  -8  -1   13.76    0.85
   3  -8  -1   15.17    1.13
   3  -8  -1   15.94    0.99
  -3   8   1   15.48    1.61
  -3   8   1   14.43    0.83
  -3   8   1   14.55    0.97
  -3   8   1   14.56    1.00
   2  -8  -1   23.04    1.03
   2  -8  -1   22.05    1.24
   2  -8  -1   24.81    0.90
   2  -8  -1   24.57    1.21
  -2   8   1   25.37    1.72
  -2   8   1   25.55    1.13
  -2   8   1   25.84    1.25
  -2   8   1   24.43    1.17
   1  -8  -1    5.51    0.70
   1  -8  -1    6.45    0.62
   1  -8  -1    5.18    0.66
   1  -8  -1    7.30    0.66
   1  -8  -1    6.48    0.56
  -1   8   1    4.99    0.68
  -1   8   1    5.94    0.61
  -1   8   1    7.62    0.75
  -1   8   1    5.88    1.06
   0  -8  -1    0.10    0.30
   0  -8  -1    0.15    0.36
   0  -8  -1    0.11    0.28
   0  -8  -1   -0.24    0.31
   0  -8  -1   -0.10    0.23
   0   8   1    0.09    0.31
   0   8   1    0.11    0.23
   0   8   1   -0.26    0.51
  -1  -8  -1    1.47    0.33
  -1  -8  -1    1.17    0.40
  -1  -8  -1    1.43    0.48
  -1  -8  -1    1.64    0.53
  -1  -8  -1    0.62    0.33
   1   8   1    0.74    0.26
   1   8   1    1.19    0.69
   1   8   1    0.52    0.28
   1   8   1    0.89    0.40
  -2  -8  -1   18.93    1.17
  -2  -8  -1   16.78    0.91
  -2  -8  -1   18.49    1.11
   2   8   1   17.65    0.89
   2   8   1   16.64    1.03
   2   8   1   17.60    1.44
   2   8   1   18.02    0.74
  -3  -8  -1   11.97    0.90
  -3  -8  -1   10.98    1.00
  -3  -8  -1   10.59    1.02
   3   8   1   11.45    0.78
   3   8   1   11.54    0.58
   3   8   1   11.33    0.88
   3   8   1   10.84    1.29
  -4  -8  -1   43.80    1.76
  -4  -8  -1   39.90    1.25
  -4  -8  -1   40.74    1.72
  -4  -8  -1   42.36    1.86
   4   8   1   36.82    2.02
   4   8   1   40.39    1.59
   4   8   1   41.37    1.68
  -5  -8  -1   25.69    1.37
  -5  -8  -1   23.80    1.40
  -5  -8  -1   25.26    1.37
  -5  -8  -1   25.11    1.01
   5   8   1   24.85    1.30
   5   8   1   25.64    1.60
   5   8   1   24.45    1.29
  -6  -8  -1   20.54    1.00
  -6  -8  -1   19.76    1.24
  -6  -8  -1   17.27    1.30
  -6  -8  -1   17.82    1.22
  -6  -8  -1   19.99    1.29
   6   8   1   16.52    1.39
   6   8   1   18.28    1.14
   6   8   1   19.93    1.21
  -7  -8  -1    5.11    0.88
  -7  -8  -1    6.67    1.00
  -7  -8  -1    5.14    0.69
  -7  -8  -1    4.21    0.73
   7   8   1    6.24    0.83
   7   8   1    7.14    1.04
   7   8   1    5.54    0.63
  -8  -8  -1    1.92    0.59
  -8  -8  -1    0.92    0.56
  -8  -8  -1    1.61    0.68
  -8  -8  -1    1.82    0.56
   8   8   1    1.85    0.72
   8   8   1    1.65    0.72
   8   8   1    1.91    0.44
   8   8   1    1.37    0.54
  -9  -8  -1   -0.68    0.51
  -9  -8  -1   -0.25    0.44
  -9  -8  -1    0.27    0.52
  -9  -8  -1   -0.12    0.61
   9   8   1    0.18    0.63
   9   8   1   -0.18    0.32
   9   8   1   -0.36    0.54
   9   8   1    0.01    0.46
 -10  -8  -1    7.74    1.09
 -10  -8  -1    6.98    1.24
 -10  -8  -1    7.12    1.05
 -10  -8  -1    4.94    0.95
  10   8   1    7.76    1.29
  10   8   1    4.90    1.02
  10   8   1    6.19    0.92
  10   8   1    6.32    0.78
 -11  -8  -1    1.48    0.81
 -11  -8  -1    4.55    0.95
 -11  -8  -1    2.76    0.91
 -11  -8  -1    2.36    0.74
  11   8   1    3.45    0.83
  11   8   1    2.05    0.94
  11   8   1    3.45    0.65
  11   8   1    3.48    0.95
 -12  -8  -1   13.59    1.52
 -12  -8  -1   12.34    1.50
 -12  -8  -1   12.96    1.87
 -12  -8  -1   10.32    1.44
  12   8   1   10.60    1.36
  12   8   1   12.05    1.14
  12   8   1   10.86    1.29
  12   8   1   11.30    1.53
 -13  -8  -1    2.73    0.94
 -13  -8  -1    1.83    0.82
 -13  -8  -1    0.67    0.79
 -13  -8  -1    2.01    1.08
  13   8   1    2.96    1.14
  13   8   1    1.24    0.69
 -14  -8  -1   -0.25    0.73
 -14  -8  -1    0.17    0.70
 -14  -8  -1    0.42    0.83
 -14  -8  -1    0.52    0.75
  14   8   1    0.37    0.66
 -15  -8  -1    3.63    1.04
 -15  -8  -1    1.86    1.11
 -15  -8  -1    2.52    0.99
 -15  -8  -1    2.94    1.02
  15   8   1    1.02    0.79
  10  -9  -1    0.76    0.58
  10  -9  -1    1.20    0.99
 -10   9   1    1.37    0.76
 -10   9   1    1.10    0.84
 -10   9   1    0.59    0.65
   9  -9  -1    6.21    0.92
   9  -9  -1    4.87    1.21
  -9   9   1    7.08    1.27
  -9   9   1    6.92    1.09
  -9   9   1    6.11    1.16
   8  -9  -1   -1.21    0.54
   8  -9  -1    0.12    0.40
   8  -9  -1    0.54    0.53
  -8   9   1   -0.83    0.39
  -8   9   1   -0.10    0.58
   7  -9  -1   -0.06    0.67
   7  -9  -1   -0.25    0.39
   7  -9  -1    0.17    0.47
   7  -9  -1   -0.34    0.40
  -7   9   1   -0.42    0.44
  -7   9   1    1.43    0.73
   6  -9  -1    8.46    0.91
   6  -9  -1   11.07    1.02
   6  -9  -1    9.03    0.99
   6  -9  -1    7.72    1.22
  -6   9   1    8.21    1.05
  -6   9   1    9.78    1.29
  -6   9   1    7.88    0.59
   5  -9  -1    1.15    0.68
   5  -9  -1    0.33    0.42
   5  -9  -1   -0.17    0.34
   5  -9  -1   -0.35    0.40
  -5   9   1    0.10    0.27
  -5   9   1    0.01    0.44
  -5   9   1    0.41    0.58
   4  -9  -1   29.18    1.33
   4  -9  -1   30.71    1.73
   4  -9  -1   31.58    1.47
  -4   9   1   28.42    1.49
  -4   9   1   27.58    1.19
  -4   9   1   29.20    1.58
  -4   9   1   31.03    2.08
   3  -9  -1    4.96    0.44
   3  -9  -1    3.58    0.63
   3  -9  -1    5.55    0.86
   3  -9  -1    3.87    0.55
  -3   9   1    6.44    1.19
  -3   9   1    4.39    0.61
  -3   9   1    3.82    0.66
  -3   9   1    4.12    0.72
   2  -9  -1   -0.30    0.35
   2  -9  -1   -0.29    0.25
   2  -9  -1   -0.11    0.22
   2  -9  -1   -0.19    0.38
  -2   9   1   -0.43    0.52
  -2   9   1   -0.10    0.30
  -2   9   1    0.29    0.36
  -2   9   1    0.18    0.33
   1  -9  -1    8.46    0.60
   1  -9  -1    9.28    0.69
   1  -9  -1    9.96    0.96
   1  -9  -1    9.96    0.98
  -1   9   1   10.09    0.95
  -1   9   1    9.63    0.72
  -1   9   1    9.43    1.35
  -1   9   1   10.06    0.97
   0  -9  -1   43.28    1.75
   0  -9  -1   42.45    1.48
   0  -9  -1   40.30    1.71
   0  -9  -1   42.39    1.63
   0   9   1   41.70    1.44
   0   9   1   38.57    2.17
   0   9   1   38.79    1.66
  -1  -9  -1    5.39    0.66
  -1  -9  -1    4.26    0.68
  -1  -9  -1    4.45    0.60
  -1  -9  -1    3.51    0.63
   1   9   1    3.17    0.89
   1   9   1    4.65    0.51
   1   9   1    4.05    0.61
   1   9   1    5.31    0.52
  -2  -9  -1   62.67    2.28
  -2  -9  -1   65.90    2.10
  -2  -9  -1   71.38    2.47
   2   9   1   65.51    1.99
   2   9   1   62.52    2.78
   2   9   1   65.23    1.80
   2   9   1   65.66    2.26
  -3  -9  -1    9.05    0.92
  -3  -9  -1   10.00    1.02
  -3  -9  -1   11.43    0.90
  -3  -9  -1    9.98    0.75
   3   9   1    9.46    0.54
   3   9   1   11.34    1.02
   3   9   1   12.76    1.50
   3   9   1   11.09    0.80
  -4  -9  -1    5.65    0.80
  -4  -9  -1    5.05    0.82
  -4  -9  -1    6.50    0.86
  -4  -9  -1    5.68    0.44
   4   9   1    3.81    0.94
   4   9   1    5.80    0.71
   4   9   1    6.86    0.86
  -5  -9  -1   23.49    1.37
  -5  -9  -1   22.00    0.91
  -5  -9  -1   21.27    1.29
  -5  -9  -1   19.40    1.34
   5   9   1   21.55    1.22
   5   9   1   23.29    1.70
   5   9   1   22.64    1.28
  -6  -9  -1    3.86    0.53
  -6  -9  -1    3.09    0.71
  -6  -9  -1    3.52    0.84
  -6  -9  -1    3.15    0.71
   6   9   1    4.04    0.97
   6   9   1    2.22    0.60
   6   9   1    2.46    0.59
  -7  -9  -1    3.93    0.81
  -7  -9  -1    3.38    0.77
  -7  -9  -1    3.47    0.74
  -7  -9  -1    4.75    0.65
   7   9   1    6.48    0.90
   7   9   1    3.29    0.97
   7   9   1    4.53    0.81
  -8  -9  -1   22.85    1.51
  -8  -9  -1   21.26    1.57
  -8  -9  -1   21.21    1.54
  -8  -9  -1   22.38    1.26
   8   9   1   24.67    1.75
   8   9   1   25.11    1.47
   8   9   1   23.20    1.16
  -9  -9  -1    0.13    0.63
  -9  -9  -1    1.03    0.58
  -9  -9  -1    0.57    0.69
  -9  -9  -1   -0.30    0.44
   9   9   1    1.04    0.79
   9   9   1    0.24    0.49
   9   9   1   -0.07    0.35
 -10  -9  -1    4.45    1.11
 -10  -9  -1    4.28    1.02
 -10  -9  -1    3.59    0.91
 -10  -9  -1    4.77    0.87
  10   9   1    3.24    0.76
  10   9   1    4.61    0.70
  10   9   1    5.54    1.06
 -11  -9  -1    1.73    0.77
 -11  -9  -1    1.98    0.73
 -11  -9  -1    1.26    0.75
 -11  -9  -1    1.71    0.91
  11   9   1    2.61    0.61
  11   9   1    1.78    0.68
  11   9   1    2.19    0.88
  11   9   1    1.36    0.77
 -12  -9  -1   11.79    1.45
 -12  -9  -1   14.06    1.69
 -12  -9  -1   11.57    1.69
 -12  -9  -1   12.62    1.48
  12   9   1   11.08    1.43
  12   9   1   11.34    1.34
  12   9   1   12.71    1.65
 -13  -9  -1    0.01    0.89
 -13  -9  -1    0.54    0.73
 -13  -9  -1    0.03    0.68
 -13  -9  -1   -0.38    0.69
  13   9   1   -0.20    0.58
  13   9   1   -0.22    0.65
 -14  -9  -1    5.10    1.18
 -14  -9  -1   10.38    1.62
 -14  -9  -1    4.04    1.28
 -14  -9  -1    6.20    1.25
  14   9   1    6.70    1.18
 -15  -9  -1   -0.43    0.76
 -15  -9  -1    1.18    0.92
 -15  -9  -1   -1.07    0.79
 -15  -9  -1   -0.02    0.74
  15   9   1   -0.03    0.63
  10 -10  -1    1.36    1.03
  10 -10  -1    2.80    0.78
 -10  10   1    1.68    0.82
 -10  10   1    3.60    0.97
   9 -10  -1    4.87    1.30
   9 -10  -1    2.37    0.70
  -9  10   1    1.35    0.72
  -9  10   1    1.53    0.81
  -9  10   1    3.74    0.95
   8 -10  -1    5.89    0.93
   8 -10  -1    6.44    1.27
   8 -10  -1    7.15    0.86
  -8  10   1    9.46    1.33
  -8  10   1    7.30    1.13
   7 -10  -1    7.08    0.97
   7 -10  -1    6.04    0.86
   7 -10  -1    4.80    1.07
  -7  10   1    9.21    1.31
  -7  10   1    6.93    0.98
   6 -10  -1   -0.34    0.63
   6 -10  -1   -0.04    0.40
   6 -10  -1   -0.62    0.38
   6 -10  -1   -0.76    0.33
  -6  10   1    0.04    0.48
  -6  10   1    0.03    0.58
   5 -10  -1    1.13    0.54
   5 -10  -1    3.24    0.62
   5 -10  -1    2.35    0.62
   5 -10  -1    1.62    0.78
  -5  10   1    3.18    0.71
  -5  10   1    3.24    0.83
  -5  10   1    2.00    0.44
   4 -10  -1    2.56    0.54
   4 -10  -1    3.38    0.66
   4 -10  -1    2.98    0.86
  -4  10   1    2.91    0.74
  -4  10   1    2.97    0.67
  -4  10   1    2.86    0.54
   3 -10  -1   26.98    1.41
   3 -10  -1   24.97    0.92
   3 -10  -1   25.53    1.57
   3 -10  -1   25.75    1.22
  -3  10   1   22.71    1.87
  -3  10   1   26.53    1.27
  -3  10   1   23.49    1.41
  -3  10   1   24.85    1.38
   2 -10  -1   26.30    0.99
   2 -10  -1   24.50    1.37
   2 -10  -1   25.10    1.19
   2 -10  -1   25.00    1.46
  -2  10   1   24.59    1.26
  -2  10   1   24.89    1.37
  -2  10   1   23.56    1.87
  -2  10   1   26.10    1.32
   1 -10  -1   -0.05    0.25
   1 -10  -1    0.16    0.40
   1 -10  -1    0.35    0.32
   1 -10  -1    0.40    0.45
  -1  10   1    0.12    0.32
  -1  10   1   -0.31    0.28
  -1  10   1    0.06    0.39
  -1  10   1    0.15    0.68
   0 -10  -1   11.53    0.78
   0 -10  -1   12.52    1.14
   0 -10  -1   10.96    0.81
   0 -10  -1   10.72    0.89
   0 -10  -1   10.04    1.01
   0  10   1   10.65    0.74
   0  10   1   10.31    1.04
   0  10   1    8.79    1.34
   0  10   1   10.74    1.02
  -1 -10  -1   10.73    0.84
  -1 -10  -1   12.06    1.15
  -1 -10  -1   10.54    1.08
  -1 -10  -1   10.72    0.87
   1  10   1   12.01    1.53
   1  10   1   11.45    0.74
   1  10   1    7.91    0.91
  -2 -10  -1    1.13    0.54
  -2 -10  -1    1.55    0.60
  -2 -10  -1    0.67    0.38
  -2 -10  -1    1.13    0.48
   2  10   1    1.33    0.50
   2  10   1    1.62    0.81
   2  10   1    1.23    0.30
   2  10   1    1.25    0.37
  -3 -10  -1   37.80    1.71
  -3 -10  -1   40.79    1.58
  -3 -10  -1   39.70    1.89
  -3 -10  -1   39.14    1.80
   3  10   1   36.62    1.49
   3  10   1   38.77    1.74
   3  10   1   37.62    2.21
   3  10   1   36.00    1.17
  -4 -10  -1   39.08    1.78
  -4 -10  -1   34.06    1.68
  -4 -10  -1   31.52    1.72
   4  10   1   33.03    1.48
   4  10   1   35.28    1.67
   4  10   1   33.89    2.09
  -5 -10  -1   13.35    1.10
  -5 -10  -1   12.15    0.64
  -5 -10  -1   13.26    1.28
  -5 -10  -1   11.23    1.22
   5  10   1   13.53    1.58
   5  10   1   11.67    1.10
   5  10   1   12.24    0.96
  -6 -10  -1    2.69    0.44
  -6 -10  -1    2.53    0.79
  -6 -10  -1    0.98    0.62
   6  10   1    1.92    0.58
   6  10   1    0.79    0.87
   6  10   1    1.75    0.60
  -7 -10  -1   18.92    1.01
  -7 -10  -1   17.99    1.38
  -7 -10  -1   17.85    1.42
   7  10   1   18.99    1.36
   7  10   1   16.26    1.24
   7  10   1   17.43    1.81
  -8 -10  -1    4.66    0.96
  -8 -10  -1    4.40    0.88
  -8 -10  -1    4.94    0.72
  -8 -10  -1    4.55    0.94
   8  10   1    4.61    0.89
   8  10   1    3.75    1.09
   8  10   1    4.49    0.80
  -9 -10  -1    4.20    0.97
  -9 -10  -1    4.82    0.80
  -9 -10  -1    5.95    1.06
  -9 -10  -1    5.01    0.95
   9  10   1    4.31    0.91
   9  10   1    4.63    1.12
   9  10   1    3.47    0.78
   9  10   1    5.30    0.70
 -10 -10  -1    8.94    1.22
 -10 -10  -1   10.65    1.50
 -10 -10  -1   12.15    1.23
 -10 -10  -1    9.55    1.33
  10  10   1   11.64    1.59
  10  10   1    9.52    0.95
  10  10   1    9.15    1.19
  10  10   1    8.36    1.26
 -11 -10  -1    3.23    0.93
 -11 -10  -1    2.28    0.72
 -11 -10  -1    2.43    0.96
 -11 -10  -1    1.64    0.87
  11  10   1    1.22    0.88
  11  10   1    2.06    0.72
 -12 -10  -1    0.03    0.57
 -12 -10  -1    0.59    0.73
 -12 -10  -1    0.46    0.88
 -12 -10  -1   -0.75    0.64
  12  10   1    0.68    0.65
  12  10   1    0.04    0.76
 -13 -10  -1   13.09    1.74
 -13 -10  -1   12.83    2.00
 -13 -10  -1   14.14    1.63
 -13 -10  -1   16.08    1.76
  13  10   1   13.60    1.55
 -14 -10  -1    4.55    1.39
 -14 -10  -1    6.47    1.37
 -14 -10  -1    6.85    1.41
 -14 -10  -1    3.64    1.08
  14  10   1    6.10    1.16
 -15 -10  -1    0.19    0.90
 -15 -10  -1   -2.25    0.80
 -15 -10  -1    0.81    0.87
 -15 -10  -1    0.06    0.76
  15  10   1    0.43    0.75
   9 -11  -1    1.68    1.01
   9 -11  -1    1.44    0.62
  -9  11   1    2.14    0.80
  -9  11   1    1.97    0.89
   8 -11  -1    3.01    0.79
   8 -11  -1    2.13    1.04
   8 -11  -1    3.33    0.71
  -8  11   1    2.10    0.76
   7 -11  -1    0.59    0.51
   7 -11  -1    0.62    0.57
   7 -11  -1    0.77    0.83
  -7  11   1    3.14    0.85
  -7  11   1    0.51    0.60
   6 -11  -1    4.62    1.05
   6 -11  -1    3.79    0.75
   6 -11  -1    3.39    0.72
  -6  11   1    6.67    1.08
  -6  11   1    4.37    0.92
   5 -11  -1   -0.20    0.46
   5 -11  -1   -0.24    0.61
   5 -11  -1    0.34    0.54
   5 -11  -1    0.87    0.44
  -5  11   1    0.19    0.35
  -5  11   1    0.12    0.50
  -5  11   1   -0.94    0.47
   4 -11  -1    9.50    1.10
   4 -11  -1   10.48    1.35
   4 -11  -1    9.03    0.90
  -4  11   1    8.26    1.09
  -4  11   1    8.26    1.06
  -4  11   1    8.47    0.86
   3 -11  -1   15.94    1.22
   3 -11  -1   16.09    1.04
   3 -11  -1   19.29    1.48
  -3  11   1   16.22    1.92
  -3  11   1   14.57    1.05
  -3  11   1   18.72    1.25
  -3  11   1   18.52    1.31
   2 -11  -1    4.84    0.89
   2 -11  -1    7.29    0.96
   2 -11  -1    7.95    0.59
   2 -11  -1    7.29    0.78
  -2  11   1    7.75    0.97
  -2  11   1    6.73    1.34
  -2  11   1    7.86    0.92
  -2  11   1    8.68    0.92
   1 -11  -1    2.65    0.52
   1 -11  -1    1.99    0.61
   1 -11  -1    3.03    0.71
   1 -11  -1    2.90    0.47
  -1  11   1    2.92    0.64
  -1  11   1    3.10    1.02
  -1  11   1    3.39    0.70
  -1  11   1    2.98    0.56
   0 -11  -1   17.67    1.26
   0 -11  -1   17.58    1.20
   0 -11  -1   17.87    0.99
   0 -11  -1   15.83    1.21
   0 -11  -1   15.75    1.02
   0  11   1   17.76    1.24
   0  11   1   20.82    2.12
   0  11   1   18.68    0.99
  -1 -11  -1   12.14    1.15
  -1 -11  -1   14.34    1.33
  -1 -11  -1   13.05    0.97
  -1 -11  -1   13.51    1.01
   1  11   1   13.01    0.82
   1  11   1   13.72    0.83
   1  11   1   11.51    1.11
   1  11   1   13.69    1.73
  -2 -11  -1    9.56    1.00
  -2 -11  -1    8.74    0.90
  -2 -11  -1    7.14    0.96
  -2 -11  -1   11.26    1.22
   2  11   1    8.26    0.78
   2  11   1    9.02    0.59
   2  11   1    9.25    1.44
   2  11   1    7.92    0.92
  -3 -11  -1   28.80    1.65
  -3 -11  -1   28.52    1.60
  -3 -11  -1   30.05    1.54
  -3 -11  -1   27.89    1.34
   3  11   1   26.51    0.96
   3  11   1   28.86    1.51
   3  11   1   26.32    1.28
   3  11   1   25.04    2.06
  -4 -11  -1    0.26    0.44
  -4 -11  -1   -0.29    0.47
  -4 -11  -1    0.69    0.52
  -4 -11  -1    0.88    0.43
   4  11   1    1.12    0.52
   4  11   1    0.76    0.77
   4  11   1    0.57    0.40
  -5 -11  -1    7.05    0.97
  -5 -11  -1    6.52    1.00
   5  11   1    8.26    1.40
   5  11   1    7.91    1.01
   5  11   1    8.96    0.97
  -6 -11  -1   18.72    0.84
  -6 -11  -1   17.56    1.73
  -6 -11  -1   22.74    1.52
   6  11   1   17.23    1.93
   6  11   1   18.24    1.29
   6  11   1   18.92    1.35
  -7 -11  -1    8.37    0.75
  -7 -11  -1    5.43    1.02
  -7 -11  -1    4.96    0.91
   7  11   1    6.10    1.25
   7  11   1    6.57    0.98
   7  11   1    5.07    0.90
  -8 -11  -1   13.36    1.48
  -8 -11  -1   12.03    0.89
  -8 -11  -1    7.83    1.20
   8  11   1   12.39    1.36
   8  11   1    9.60    1.13
   8  11   1   14.72    1.80
  -9 -11  -1   15.65    1.74
  -9 -11  -1   14.04    1.06
  -9 -11  -1   15.68    1.72
  -9 -11  -1   12.58    1.43
   9  11   1   11.26    1.36
   9  11   1   14.23    1.71
   9  11   1   12.30    1.31
 -10 -11  -1    8.26    1.37
 -10 -11  -1    5.12    1.04
 -10 -11  -1    8.39    0.99
 -10 -11  -1   10.11    1.53
  10  11   1    5.92    0.98
  10  11   1    4.98    1.07
  10  11   1    4.54    1.21
 -11 -11  -1    3.03    0.82
 -11 -11  -1    4.42    1.12
 -11 -11  -1    3.03    1.00
 -11 -11  -1    2.55    0.92
  11  11   1    4.26    1.16
  11  11   1    3.09    0.92
  11  11   1    3.86    0.88
 -12 -11  -1    4.26    0.95
 -12 -11  -1    3.53    1.22
 -12 -11  -1    3.30    1.01
 -12 -11  -1    2.76    0.99
  12  11   1    3.03    0.87
  12  11   1    2.53    1.06
  12  11   1    2.07    0.85
 -13 -11  -1    2.92    0.91
 -13 -11  -1    2.58    1.01
 -13 -11  -1    2.54    1.00
 -13 -11  -1    3.10    1.17
  13  11   1    2.85    0.96
  13  11   1    2.26    0.97
 -14 -11  -1    2.83    1.31
 -14 -11  -1    1.47    0.92
 -14 -11  -1    3.44    1.14
 -14 -11  -1    3.09    1.17
  14  11   1    2.36    0.91
  14  11   1    0.74    0.92
 -15 -11  -1    4.73    1.52
 -15 -11  -1    8.58    1.62
 -15 -11  -1    7.67    1.55
  15  11   1    2.45    1.03
  15  11   1    5.85    1.27
   8 -12  -1    3.58    1.18
   8 -12  -1    3.55    0.81
  -8  12   1    4.46    1.00
   7 -12  -1    4.59    0.86
   7 -12  -1    7.27    1.01
   7 -12  -1    4.32    1.13
  -7  12   1    5.89    1.03
   6 -12  -1   -0.55    0.42
   6 -12  -1    0.59    0.52
   6 -12  -1    1.05    0.80
  -6  12   1   -0.49    0.48
   5 -12  -1    5.91    0.93
   5 -12  -1    5.27    0.89
   5 -12  -1    5.27    1.06
  -5  12   1    4.72    0.88
   4 -12  -1    1.13    0.67
   4 -12  -1    2.48    0.86
   4 -12  -1    2.27    0.65
  -4  12   1    2.21    0.71
  -4  12   1    1.85    0.54
  -4  12   1    1.26    0.64
   3 -12  -1   -0.87    0.41
   3 -12  -1    0.32    0.36
   3 -12  -1   -0.28    0.55
  -3  12   1    1.24    0.60
  -3  12   1    0.01    0.39
  -3  12   1    0.11    0.72
  -3  12   1   -0.18    0.47
   2 -12  -1    4.17    0.77
   2 -12  -1    4.07    0.65
   2 -12  -1    4.03    0.87
  -2  12   1    4.46    0.72
  -2  12   1    4.57    0.76
  -2  12   1    4.65    1.20
   1 -12  -1    8.58    0.75
   1 -12  -1    8.35    1.08
   1 -12  -1    8.38    0.86
   1 -12  -1    9.17    1.07
  -1  12   1   10.05    0.94
  -1  12   1    9.30    1.58
  -1  12   1    8.93    1.09
  -1  12   1    8.26    1.02
   0 -12  -1    1.09    0.63
   0 -12  -1    1.46    0.60
   0 -12  -1    1.47    0.51
   0 -12  -1    1.95    0.50
   0  12   1    1.42    0.56
   0  12   1    1.73    0.44
   0  12   1    1.62    0.63
   0  12   1    2.57    0.99
  -1 -12  -1   22.33    1.51
  -1 -12  -1   20.82    1.20
  -1 -12  -1   18.85    1.40
  -1 -12  -1   19.19    1.27
   1  12   1   22.56    1.47
   1  12   1   21.64    1.38
   1  12   1   21.61    1.07
   1  12   1   19.15    2.10
  -2 -12  -1   43.51    1.87
  -2 -12  -1   43.24    2.06
  -2 -12  -1   40.06    2.04
  -2 -12  -1   40.40    1.79
   2  12   1   43.55    1.62
   2  12   1   46.23    2.02
   2  12   1   39.36    2.54
  -3 -12  -1    6.05    0.94
  -3 -12  -1    6.95    1.02
  -3 -12  -1    6.45    0.84
  -3 -12  -1    6.13    0.89
  -3 -12  -1    6.41    1.02
   3  12   1    7.05    0.81
   3  12   1    5.51    1.38
   3  12   1    7.41    1.01
  -4 -12  -1    1.75    0.56
  -4 -12  -1    1.19    0.67
  -4 -12  -1    1.44    0.73
   4  12   1    1.03    0.53
   4  12   1    1.72    1.02
   4  12   1    0.97    0.49
  -5 -12  -1    2.73    0.77
  -5 -12  -1    2.59    0.82
   5  12   1    1.96    0.66
   5  12   1    2.28    0.62
   5  12   1    2.68    1.12
  -6 -12  -1    7.69    1.14
  -6 -12  -1    5.17    1.01
   6  12   1    6.38    1.01
   6  12   1    5.67    1.39
   6  12   1    5.57    0.90
  -7 -12  -1    9.76    0.68
  -7 -12  -1   11.92    1.37
  -7 -12  -1    9.76    1.36
   7  12   1    9.45    1.16
   7  12   1   10.92    1.20
   7  12   1   12.70    1.81
  -8 -12  -1   21.52    2.02
  -8 -12  -1   25.40    1.78
  -8 -12  -1   21.61    1.11
   8  12   1   21.17    1.55
   8  12   1   22.06    1.58
   8  12   1   21.26    2.27
  -9 -12  -1    0.35    0.62
  -9 -12  -1    0.23    0.42
  -9 -12  -1    0.06    0.60
   9  12   1    0.46    0.59
   9  12   1   -1.18    0.80
   9  12   1    0.05    0.56
 -10 -12  -1   16.38    1.92
 -10 -12  -1   15.04    1.65
 -10 -12  -1   12.71    1.64
  10  12   1   12.31    1.78
  10  12   1   11.64    1.39
  10  12   1   12.74    1.53
 -11 -12  -1    1.60    0.89
 -11 -12  -1    4.52    1.02
 -11 -12  -1    3.34    1.02
  11  12   1    0.47    0.96
  11  12   1    1.21    0.75
  11  12   1    1.79    0.79
 -12 -12  -1    0.78    0.83
 -12 -12  -1   -0.15    0.80
 -12 -12  -1    0.02    0.82
  12  12   1    0.12    0.66
  12  12   1    1.24    0.73
  12  12   1    0.44    0.98
 -13 -12  -1    4.82    1.32
 -13 -12  -1    2.84    1.24
 -13 -12  -1    3.88    1.11
  13  12   1    1.76    0.86
  13  12   1    4.70    1.13
 -14 -12  -1    8.78    1.50
 -14 -12  -1   10.38    1.82
 -14 -12  -1    4.93    1.40
  14  12   1    6.15    1.42
  14  12   1    6.16    1.26
 -15 -12  -1    1.55    1.03
 -15 -12  -1    1.47    1.21
 -15 -12  -1    3.33    1.22
  15  12   1    2.22    1.00
  15  12   1    1.61    0.97
   7 -13  -1    0.26    0.55
   7 -13  -1    0.08    0.80
   7 -13  -1   -0.56    0.54
  -7  13   1    1.88    0.80
   6 -13  -1    7.62    1.06
   6 -13  -1   10.43    1.51
   6 -13  -1    9.48    1.18
  -6  13   1   10.03    1.29
   5 -13  -1    4.17    0.85
   5 -13  -1    4.13    1.05
   5 -13  -1    6.01    1.01
  -5  13   1    4.47    0.89
   4 -13  -1    0.46    0.70
   4 -13  -1   -0.86    0.45
  -4  13   1    0.68    0.43
  -4  13   1    0.46    0.55
   3 -13  -1    6.53    1.11
   3 -13  -1    7.25    1.08
  -3  13   1    5.57    0.83
  -3  13   1    9.04    1.69
  -3  13   1    6.48    0.98
   2 -13  -1   15.16    1.48
   2 -13  -1   14.77    1.42
   2 -13  -1   17.20    1.11
  -2  13   1   17.29    1.25
  -2  13   1   22.14    2.51
   1 -13  -1    0.22    0.54
   1 -13  -1    0.32    0.40
   1 -13  -1    0.04    0.57
  -1  13   1    0.13    0.72
  -1  13   1    0.15    0.45
  -1  13   1    0.34    0.51
  -1  13   1    0.34    0.53
   0 -13  -1   20.53    1.38
   0 -13  -1   21.47    1.13
   0 -13  -1   19.19    1.44
   0 -13  -1   18.30    1.16
   0  13   1   20.30    1.09
   0  13   1   18.52    2.22
   0  13   1   20.16    1.42
   0  13   1   21.99    1.47
  -1 -13  -1    5.40    0.76
  -1 -13  -1    5.91    1.00
  -1 -13  -1    6.28    1.00
  -1 -13  -1    6.02    0.91
   1  13   1    6.27    0.72
   1  13   1    4.44    0.86
   1  13   1    4.87    0.93
   1  13   1    2.73    1.09
  -2 -13  -1    4.90    0.91
  -2 -13  -1    5.95    1.04
  -2 -13  -1    5.63    0.85
  -2 -13  -1    3.87    0.75
   2  13   1    4.95    1.37
   2  13   1    5.04    0.68
   2  13   1    4.95    0.86
  -3 -13  -1   14.06    1.10
  -3 -13  -1   14.69    1.35
  -3 -13  -1   12.84    1.48
  -3 -13  -1   13.20    1.38
   3  13   1   13.58    1.03
   3  13   1   14.52    2.02
   3  13   1   12.96    1.28
  -4 -13  -1    7.65    0.94
  -4 -13  -1    7.70    1.23
  -4 -13  -1    9.67    1.23
   4  13   1    6.55    0.82
   4  13   1    5.28    0.91
   4  13   1    6.31    1.39
  -5 -13  -1    2.39    0.82
  -5 -13  -1    1.83    0.83
  -5 -13  -1    2.37    0.59
   5  13   1    0.70    0.91
   5  13   1    2.71    0.64
   5  13   1    1.46    0.68
  -6 -13  -1   12.60    1.53
  -6 -13  -1   10.54    1.34
   6  13   1   11.57    1.20
   6  13   1   12.91    1.89
   6  13   1   11.10    1.28
  -7 -13  -1    2.58    0.91
  -7 -13  -1    0.09    0.61
   7  13   1   -0.25    0.92
   7  13   1    1.06    0.63
   7  13   1    1.47    0.66
  -8 -13  -1    7.07    1.25
  -8 -13  -1    7.75    1.31
   8  13   1    7.91    1.63
   8  13   1    9.91    1.31
   8  13   1    8.43    1.15
  -9 -13  -1   15.81    1.76
  -9 -13  -1   16.78    1.92
   9  13   1   14.66    1.56
   9  13   1   12.83    1.83
   9  13   1   12.96    1.48
 -10 -13  -1   10.55    1.47
 -10 -13  -1   10.60    1.64
  10  13   1   10.87    1.36
  10  13   1   12.22    1.89
  10  13   1    7.74    1.26
 -11 -13  -1   -0.63    0.76
 -11 -13  -1    0.41    0.72
  11  13   1    0.54    0.67
  11  13   1   -0.79    0.89
  11  13   1    1.25    0.74
 -12 -13  -1    4.73    1.33
 -12 -13  -1    5.61    1.26
 -12 -13  -1    5.24    1.30
  12  13   1    6.58    1.23
  12  13   1    5.35    1.41
  12  13   1    4.84    1.15
 -13 -13  -1    0.19    0.83
 -13 -13  -1    0.70    0.89
 -13 -13  -1   -0.09    0.78
  13  13   1    0.56    0.72
  13  13   1    1.32    0.77
 -14 -13  -1    0.95    0.99
 -14 -13  -1   -0.46    0.84
 -14 -13  -1    0.66    0.96
  14  13   1   -0.80    0.64
  14  13   1    1.46    0.77
   6 -14  -1    1.04    0.94
   6 -14  -1    0.61    0.62
   6 -14  -1    1.51    0.72
  -6  14   1    1.43    0.77
   5 -14  -1   -0.34    0.55
   5 -14  -1    0.11    0.75
   5 -14  -1   -0.19    0.60
  -5  14   1   -0.03    0.60
   4 -14  -1    6.95    1.20
   4 -14  -1    3.78    0.88
  -4  14   1    7.61    1.15
   3 -14  -1    3.33    0.95
   3 -14  -1    2.17    0.69
  -3  14   1    2.65    0.68
  -3  14   1    3.01    1.31
  -3  14   1    1.52    0.70
   2 -14  -1    1.97    0.77
   2 -14  -1    1.93    0.72
  -2  14   1    2.28    0.80
  -2  14   1    1.11    0.56
  -2  14   1    0.49    0.90
   1 -14  -1    2.78    0.79
   1 -14  -1    1.82    0.71
   1 -14  -1    1.52    0.52
  -1  14   1    1.76    0.65
  -1  14   1    2.86    0.75
  -1  14   1    2.42    1.07
   0 -14  -1   11.45    1.35
   0 -14  -1    8.82    1.14
   0 -14  -1    8.13    0.91
   0  14   1    8.80    1.15
   0  14   1    8.38    1.70
   0  14   1    9.06    1.14
  -1 -14  -1    6.12    0.95
  -1 -14  -1    7.64    1.16
  -1 -14  -1    6.14    0.82
  -1 -14  -1    5.42    0.83
  -1 -14  -1    3.44    0.84
   1  14   1    6.69    1.08
   1  14   1    7.73    1.57
   1  14   1    3.94    0.84
  -2 -14  -1    9.78    1.26
  -2 -14  -1   10.06    1.32
  -2 -14  -1   10.26    1.13
  -2 -14  -1    9.34    1.08
   2  14   1    8.87    1.16
   2  14   1    8.25    1.55
   2  14   1   10.02    1.36
   2  14   1    9.40    1.27
  -3 -14  -1    8.86    1.11
  -3 -14  -1    8.75    1.03
  -3 -14  -1   13.24    1.49
  -3 -14  -1   11.08    1.39
   3  14   1    7.03    1.47
   3  14   1    8.77    1.11
   3  14   1    9.81    0.95
  -4 -14  -1    0.55    0.49
  -4 -14  -1    0.28    0.65
  -4 -14  -1    0.28    0.61
  -4 -14  -1    0.68    0.58
   4  14   1   -0.09    0.41
   4  14   1    0.32    0.53
   4  14   1   -0.62    0.73
  -5 -14  -1    6.00    0.87
  -5 -14  -1    6.76    1.18
  -5 -14  -1    7.14    1.26
   5  14   1    5.45    0.95
   5  14   1    2.56    1.14
   5  14   1    6.02    0.91
  -6 -14  -1    0.55    0.76
  -6 -14  -1    1.05    0.50
  -6 -14  -1    0.18    0.70
   6  14   1    1.56    0.62
   6  14   1    2.35    1.12
   6  14   1    0.35    0.61
  -7 -14  -1   14.72    1.65
  -7 -14  -1   17.15    1.87
   7  14   1   14.28    1.50
   7  14   1   15.20    1.49
   7  14   1   19.94    2.34
  -8 -14  -1   18.81    2.06
  -8 -14  -1   14.79    1.69
   8  14   1   17.80    2.26
   8  14   1   16.55    1.61
   8  14   1   15.89    1.59
  -9 -14  -1    0.31    0.72
  -9 -14  -1    0.31    0.87
   9  14   1    0.61    0.66
   9  14   1    0.82    0.93
   9  14   1    0.89    0.67
 -10 -14  -1    0.78    0.94
 -10 -14  -1    1.21    0.84
  10  14   1    0.09    0.97
  10  14   1    0.48    0.65
  10  14   1    0.43    0.67
 -11 -14  -1    6.96    1.32
 -11 -14  -1   11.28    1.76
  11  14   1   10.48    1.48
  11  14   1   11.92    1.90
  11  14   1    7.25    1.20
 -12 -14  -1    2.13    1.02
 -12 -14  -1   -0.11    0.83
  12  14   1    0.71    0.68
  12  14   1    1.22    0.81
  12  14   1    2.37    1.21
 -13 -14  -1    0.92    1.01
 -13 -14  -1    1.18    1.05
  13  14   1    0.33    0.80
  13  14   1    1.95    0.86
 -14 -14  -1    1.49    1.09
 -14 -14  -1    3.94    1.27
  14  14   1    3.04    1.16
  14  14   1    1.30    0.85
   5 -15  -1    1.34    0.75
   5 -15  -1    2.05    0.93
   5 -15  -1    2.23    0.84
  -5  15   1    2.12    0.84
   4 -15  -1    1.36    0.68
   4 -15  -1    0.18    0.76
   4 -15  -1    2.13    0.84
  -4  15   1    0.96    0.75
   3 -15  -1    5.54    1.01
   3 -15  -1    2.08    0.88
  -3  15   1    5.50    1.25
  -3  15   1    5.10    1.05
   2 -15  -1    2.18    0.75
   2 -15  -1    1.91    0.87
  -2  15   1    3.34    1.28
  -2  15   1    1.93    0.68
  -2  15   1    3.38    0.85
   1 -15  -1    2.42    0.76
   1 -15  -1    1.86    0.75
  -1  15   1    1.44    0.67
  -1  15   1    1.22    1.14
  -1  15   1    2.24    0.75
   0 -15  -1    0.03    0.57
   0 -15  -1    0.53    0.58
   0  15   1   -0.52    0.50
   0  15   1   -0.48    0.63
   0  15   1   -0.02    0.46
  -1 -15  -1    4.09    0.93
  -1 -15  -1    3.25    0.69
  -1 -15  -1    3.88    0.82
   1  15   1    5.01    0.97
   1  15   1    3.83    1.19
   1  15   1    4.11    0.90
  -2 -15  -1   -0.04    0.62
  -2 -15  -1    0.26    0.46
  -2 -15  -1   -0.13    0.51
  -2 -15  -1   -0.27    0.48
   2  15   1   -0.74    0.41
   2  15   1   -0.27    0.57
   2  15   1   -0.58    0.65
  -3 -15  -1    8.06    1.11
  -3 -15  -1    7.08    1.21
  -3 -15  -1    6.42    0.97
  -3 -15  -1    8.70    1.27
   3  15   1    8.00    1.18
   3  15   1    7.90    1.24
   3  15   1    7.31    1.59
  -4 -15  -1   19.60    1.86
  -4 -15  -1   14.73    1.67
  -4 -15  -1   15.48    1.24
  -4 -15  -1   18.23    1.72
   4  15   1   18.86    2.39
   4  15   1   14.20    1.46
  -5 -15  -1    8.98    1.05
  -5 -15  -1    9.00    1.28
  -5 -15  -1    8.53    1.26
  -5 -15  -1    9.39    1.44
   5  15   1   10.12    1.31
   5  15   1    6.61    0.94
   5  15   1    6.70    1.52
  -6 -15  -1   -0.26    0.73
  -6 -15  -1    1.00    0.77
  -6 -15  -1    2.07    0.61
   6  15   1    1.72    0.63
   6  15   1   -0.24    0.55
   6  15   1    1.87    1.13
  -7 -15  -1    5.51    1.12
  -7 -15  -1    4.66    0.84
  -7 -15  -1    4.24    1.13
   7  15   1    5.47    1.05
   7  15   1    6.06    1.52
   7  15   1    5.23    0.94
  -8 -15  -1    0.89    0.90
  -8 -15  -1    0.94    0.79
   8  15   1   -0.11    0.91
   8  15   1   -0.02    0.60
   8  15   1    1.17    0.65
  -9 -15  -1    3.11    1.00
  -9 -15  -1    3.79    1.14
   9  15   1    2.29    0.80
   9  15   1    3.98    1.37
   9  15   1    2.34    0.84
 -10 -15  -1    0.87    0.80
 -10 -15  -1    3.28    1.22
  10  15   1    2.16    1.14
  10  15   1    1.48    0.75
  10  15   1    2.70    0.91
 -11 -15  -1    1.35    0.96
 -11 -15  -1    4.01    1.21
  11  15   1    2.92    0.94
  11  15   1   -0.35    0.99
  11  15   1    0.12    0.69
 -12 -15  -1   -0.65    0.84
 -12 -15  -1   -0.25    0.88
  12  15   1   -0.18    0.68
  12  15   1    0.15    0.66
  12  15   1    2.08    1.10
 -13 -15  -1    4.03    1.18
 -13 -15  -1    3.38    1.27
  13  15   1    2.09    1.00
  13  15   1    4.01    1.09
   4 -16  -1    1.23    0.72
   3 -16  -1    5.99    1.09
   3 -16  -1    4.83    1.13
  -3  16   1    3.99    0.97
   2 -16  -1    1.09    0.72
   2 -16  -1    0.07    0.70
  -2  16   1    0.37    0.66
  -2  16   1    0.26    0.57
  -2  16   1    0.75    1.18
   1 -16  -1    9.08    1.29
   1 -16  -1    8.92    1.26
  -1  16   1    6.96    1.10
  -1  16   1    9.68    1.94
   0 -16  -1    3.22    0.86
   0 -16  -1    5.32    1.04
   0  16   1    4.48    0.94
   0  16   1    6.46    1.73
   0  16   1    4.15    0.94
  -1 -16  -1    0.13    0.54
  -1 -16  -1    0.40    0.67
   1  16   1    0.01    0.55
   1  16   1    0.46    0.91
   1  16   1    1.17    0.73
  -2 -16  -1    4.07    0.97
  -2 -16  -1    5.46    1.14
  -2 -16  -1    3.34    0.82
   2  16   1    2.98    0.84
   2  16   1    4.87    1.04
   2  16   1    3.87    1.36
  -3 -16  -1    4.68    0.85
  -3 -16  -1    5.12    0.94
  -3 -16  -1    3.89    1.00
  -3 -16  -1    4.96    1.11
   3  16   1    8.26    1.72
   3  16   1    2.65    0.79
   3  16   1    6.47    1.22
  -4 -16  -1    1.27    0.82
  -4 -16  -1    0.66    0.65
  -4 -16  -1   -0.31    0.64
  -4 -16  -1    0.77    0.54
   4  16   1    1.44    0.76
   4  16   1    0.60    0.96
   4  16   1    0.41    0.55
  -5 -16  -1    2.19    0.85
  -5 -16  -1    2.65    0.93
  -5 -16  -1    3.54    1.04
  -5 -16  -1    2.01    0.67
   5  16   1    3.89    1.25
   5  16   1    1.44    0.68
  -6 -16  -1   10.49    1.49
  -6 -16  -1   13.56    1.83
  -6 -16  -1   11.60    1.52
  -6 -16  -1   10.34    1.19
   6  16   1   10.41    1.85
   6  16   1    8.49    1.30
  -7 -16  -1   -0.01    0.62
  -7 -16  -1   -0.10    0.86
  -7 -16  -1   -0.60    0.61
   7  16   1   -0.23    0.56
   7  16   1   -0.38    0.61
   7  16   1    0.14    0.94
  -8 -16  -1    3.94    1.26
  -8 -16  -1    3.97    1.16
   8  16   1    0.28    0.96
   8  16   1    4.74    0.99
   8  16   1    1.78    0.81
  -9 -16  -1    5.06    1.28
  -9 -16  -1    5.98    1.34
   9  16   1    7.73    1.30
   9  16   1    7.97    1.75
   9  16   1    5.35    1.09
 -10 -16  -1    1.00    1.00
 -10 -16  -1    0.36    0.82
  10  16   1    1.37    1.16
  10  16   1    0.26    0.69
  10  16   1    0.83    0.76
 -11 -16  -1    1.05    1.02
 -11 -16  -1    0.31    0.85
  11  16   1    0.98    1.16
  11  16   1   -0.09    0.63
  11  16   1    0.54    0.65
 -12 -16  -1    2.37    1.31
 -12 -16  -1    4.77    1.30
  12  16   1    4.18    1.14
  12  16   1    5.50    1.17
  12  16   1    5.15    1.47
   2 -17  -1    3.60    0.97
  -2  17   1    3.67    1.00
   1 -17  -1    2.36    0.82
  -1  17   1    1.40    1.07
  -1  17   1    1.64    0.86
  -1  17   1    1.70    0.74
   0 -17  -1    0.49    0.70
   0  17   1    0.80    0.63
   0  17   1   -0.02    0.64
   0  17   1    0.21    0.99
  -1 -17  -1    2.87    0.93
   1  17   1    0.95    0.69
   1  17   1    2.08    0.77
   1  17   1    3.02    1.29
  -2 -17  -1    0.78    0.74
   2  17   1    2.20    0.85
   2  17   1    1.12    0.66
   2  17   1    3.36    1.29
  -3 -17  -1    0.93    0.84
  -3 -17  -1    1.26    0.82
   3  17   1    4.67    1.46
   3  17   1    3.15    0.95
   3  17   1    2.74    0.88
  -4 -17  -1   16.88    1.87
  -4 -17  -1   19.50    1.98
   4  17   1   14.64    1.57
   4  17   1   17.43    2.41
   4  17   1   18.95    1.97
  -5 -17  -1    3.79    1.15
  -5 -17  -1    1.58    0.86
  -5 -17  -1    3.32    0.96
   5  17   1    2.18    0.98
   5  17   1    5.54    1.08
   5  17   1    3.18    1.40
  -6 -17  -1    0.91    0.78
  -6 -17  -1    1.39    0.90
  -6 -17  -1   -0.13    0.69
   6  17   1   -0.06    0.61
   6  17   1    2.11    1.15
  -7 -17  -1    2.33    0.92
  -7 -17  -1    3.38    1.27
  -7 -17  -1    2.89    1.02
   7  17   1    2.74    1.22
   7  17   1    1.71    0.88
  -8 -17  -1    0.38    0.84
  -8 -17  -1    1.14    0.90
   8  17   1    0.88    0.78
   8  17   1    2.82    1.27
  -9 -17  -1   -1.54    0.61
  -9 -17  -1    1.97    1.04
   9  17   1    1.68    1.15
   9  17   1    0.74    0.74
 -10 -17  -1    3.43    1.33
 -10 -17  -1    1.21    0.90
  10  17   1    2.65    1.33
  10  17   1    0.94    0.80
  10  17   1    0.39    0.75
 -11 -17  -1    4.51    1.27
 -11 -17  -1    2.58    1.25
  11  17   1    4.00    1.12
  11  17   1    6.00    1.65
  11  17   1    4.13    1.11
   0 -18  -1    9.15    1.38
   0  18   1   10.25    1.37
   0  18   1   11.95    2.18
  -1 -18  -1    2.07    0.92
   1  18   1    3.00    1.42
   1  18   1    2.78    0.85
   1  18   1    4.43    1.06
  -2 -18  -1    1.43    0.88
   2  18   1    1.95    1.09
   2  18   1    0.12    0.77
   2  18   1    0.73    0.70
  -3 -18  -1    0.67    0.82
  -3 -18  -1    3.99    1.13
   3  18   1    5.07    1.57
   3  18   1    2.28    0.84
   3  18   1    3.01    0.98
  -4 -18  -1    0.83    0.79
  -4 -18  -1    0.41    0.80
   4  18   1    0.63    1.05
   4  18   1   -0.23    0.55
   4  18   1    0.45    0.69
  -5 -18  -1    3.68    1.13
  -5 -18  -1    3.87    1.14
   5  18   1    5.20    1.09
   5  18   1    2.98    1.35
   5  18   1    0.94    0.79
  -6 -18  -1    8.54    1.39
  -6 -18  -1    8.62    1.49
  -6 -18  -1    4.68    1.26
   6  18   1    6.79    1.86
   6  18   1    4.81    1.18
   6  18   1    9.29    1.37
  -7 -18  -1    6.87    1.55
  -7 -18  -1    4.69    1.18
  -7 -18  -1    5.15    1.21
   7  18   1    5.19    1.16
   7  18   1    3.42    1.39
  -8 -18  -1   -0.17    0.75
  -8 -18  -1    1.32    0.85
  -8 -18  -1    0.31    0.79
   8  18   1   -0.05    0.86
   8  18   1    1.97    1.12
  -9 -18  -1    3.98    1.23
  -9 -18  -1    2.40    1.07
   9  18   1    6.19    1.59
   9  18   1    6.79    1.28
 -10 -18  -1    0.20    0.90
  10  18   1   -0.60    0.68
  -4 -19  -1    2.16    1.01
  -4 -19  -1    2.12    0.92
   4  19   1    4.99    1.61
   4  19   1    2.17    1.03
   4  19   1    1.07    0.76
  -5 -19  -1    8.53    1.57
  -5 -19  -1   11.36    1.64
   5  19   1    7.35    1.39
   5  19   1    5.66    1.20
   5  19   1    9.33    2.06
  -6 -19  -1   -0.08    0.78
  -6 -19  -1    0.56    0.89
   6  19   1    0.48    1.03
   6  19   1    0.35    0.87
   6  19   1   -0.50    0.62
  -7 -19  -1   -0.46    0.76
   7  19   1    2.00    0.95
  -5 -19   2    1.28    0.93
   9  18  -2    0.08    0.76
   9  18  -2    0.75    0.97
   9  18  -2   -0.31    0.63
  -9 -18   2   -0.74    0.89
  -9 -18   2   -0.03    0.88
   8  18  -2    5.67    1.07
   8  18  -2    3.71    1.47
   8  18  -2    6.11    1.43
  -8 -18   2    5.75    1.37
  -8 -18   2    5.26    1.41
   7  18  -2   -0.48    0.70
   7  18  -2    1.05    0.97
   7  18  -2    0.55    0.61
  -7 -18   2    0.15    0.88
  -7 -18   2    1.43    0.91
   6  18  -2    0.93    0.62
   6  18  -2    0.46    0.79
   6  18  -2    2.90    1.29
  -6 -18   2    1.91    1.02
  -6 -18   2    0.01    0.79
   5  18  -2    1.82    1.06
   5  18  -2    2.12    0.93
   5  18  -2    2.74    0.80
  -5 -18   2    2.22    1.01
  -5 -18   2   -0.13    0.88
   4  18  -2    2.01    0.70
   4  18  -2    2.80    1.40
   4  18  -2    3.59    1.09
  -4 -18   2    0.55    0.76
  -4 -18   2    2.28    0.96
   3  18  -2    0.87    0.79
   3  18  -2    0.86    1.12
   3  18  -2    0.11    0.53
  -3 -18   2    0.52    0.82
  -3 -18   2    0.18    0.80
   2  18  -2    1.90    1.17
   2  18  -2    2.38    0.93
   2  18  -2    1.54    0.76
  -2 -18   2    1.86    0.91
  -2 -18   2    0.28    0.79
   1  18  -2    2.75    0.91
   1  18  -2    1.90    1.30
  -1 -18   2    1.58    0.87
   0  18  -2    0.34    0.75
   0 -18   2    1.73    0.90
  11  17  -2   -0.18    0.61
  11  17  -2    1.96    1.09
  11  17  -2    1.43    0.93
 -11 -17   2   -0.68    0.78
 -11 -17   2    0.23    1.07
  10  17  -2   -0.03    0.73
  10  17  -2    3.45    1.25
  10  17  -2    0.95    0.76
 -10 -17   2   -0.81    0.90
 -10 -17   2    0.16    0.85
   9  17  -2   13.81    2.12
   9  17  -2   10.31    1.51
   9  17  -2    8.21    1.44
   9  17  -2   10.97    1.49
  -9 -17   2   12.89    1.94
  -9 -17   2   10.33    1.64
   8  17  -2    9.86    1.87
   8  17  -2    6.53    1.23
   8  17  -2    6.89    1.33
   8  17  -2    4.49    1.04
  -8 -17   2    5.96    1.45
  -8 -17   2    5.61    1.09
  -8 -17   2    6.23    1.36
   7  17  -2    2.04    0.81
   7  17  -2    6.47    1.49
   7  17  -2    2.54    1.05
   7  17  -2    2.04    0.83
  -7 -17   2    2.75    1.02
  -7 -17   2    3.56    0.92
  -7 -17   2    3.68    1.14
   6  17  -2    2.28    1.11
   6  17  -2    1.76    0.93
   6  17  -2    2.61    0.82
  -6 -17   2    2.18    1.04
  -6 -17   2    0.38    0.86
  -6 -17   2    3.15    0.90
   5  17  -2    1.81    0.86
   5  17  -2    0.08    0.58
   5  17  -2   -0.39    0.77
  -5 -17   2    0.58    0.70
  -5 -17   2   -0.47    0.77
  -5 -17   2    0.44    0.80
   4  17  -2    1.80    0.75
   4  17  -2    3.08    1.16
   4  17  -2    1.86    0.93
  -4 -17   2    0.94    0.79
  -4 -17   2    2.24    0.88
  -4 -17   2    3.17    1.06
   3  17  -2    8.89    1.87
   3  17  -2    9.57    1.31
   3  17  -2    8.49    1.35
  -3 -17   2    8.45    1.40
  -3 -17   2    7.27    1.30
  -3 -17   2    6.56    1.15
   2  17  -2    1.71    0.87
   2  17  -2    2.90    1.33
   2  17  -2    3.20    0.83
  -2 -17   2    1.05    0.80
  -2 -17   2    3.04    0.98
  -2 -17   2    2.35    0.84
  -2 -17   2    2.03    0.87
   1  17  -2    2.68    1.24
   1  17  -2    1.57    0.81
   1  17  -2    0.55    0.61
  -1 -17   2    2.67    0.95
  -1 -17   2    1.96    0.81
   0  17  -2    2.00    0.80
   0  17  -2    2.25    0.83
   0 -17   2    1.39    0.81
   0 -17   2    2.22    0.90
  -1  17  -2   -0.29    0.58
  -1  17  -2   -0.85    0.54
   1 -17   2    0.71    0.67
   1 -17   2   -0.15    0.71
  -2  17  -2    1.25    0.70
  -2  17  -2    2.26    0.84
   2 -17   2    1.46    0.87
   2 -17   2    2.45    0.93
  12  16  -2    0.92    0.91
  12  16  -2   -0.48    0.66
 -12 -16   2    2.16    1.10
 -12 -16   2    2.27    1.20
  11  16  -2    7.03    1.54
  11  16  -2    4.63    1.10
  11  16  -2    6.55    1.37
 -11 -16   2    7.40    1.60
 -11 -16   2    5.80    1.39
  10  16  -2    1.70    0.81
  10  16  -2    0.82    0.70
  10  16  -2    4.96    1.32
 -10 -16   2    2.05    1.01
 -10 -16   2    3.69    1.17
   9  16  -2    1.80    1.08
   9  16  -2    1.47    0.80
   9  16  -2    0.13    0.57
  -9 -16   2    0.45    0.85
  -9 -16   2   -0.31    0.72
   8  16  -2    5.06    1.04
   8  16  -2    4.10    1.04
   8  16  -2    5.76    1.54
  -8 -16   2    5.05    1.23
  -8 -16   2    4.05    1.24
   7  16  -2   17.64    2.25
   7  16  -2   17.20    1.74
   7  16  -2   16.76    1.83
   7  16  -2   15.23    1.62
  -7 -16   2   13.65    1.81
  -7 -16   2   15.50    1.58
  -7 -16   2   16.31    1.86
   6  16  -2    0.25    0.57
   6  16  -2   -1.11    0.64
   6  16  -2    0.35    0.59
   6  16  -2    0.41    0.76
  -6 -16   2   -0.49    0.48
  -6 -16   2    1.25    0.87
  -6 -16   2    1.81    0.87
   5  16  -2    3.53    0.95
   5  16  -2    3.45    0.86
   5  16  -2    3.78    0.90
   5  16  -2    7.68    1.68
  -5 -16   2    2.95    0.83
  -5 -16   2    2.72    0.97
  -5 -16   2    3.86    1.10
   4  16  -2    0.91    0.66
   4  16  -2    1.50    0.81
   4  16  -2    2.33    1.02
   4  16  -2    2.07    0.83
  -4 -16   2    1.73    0.90
  -4 -16   2    1.52    0.69
  -4 -16   2    0.79    0.66
  -4 -16   2    0.94    0.74
   3  16  -2    0.22    0.69
   3  16  -2    0.00    0.52
   3  16  -2    1.68    1.09
  -3 -16   2    1.10    0.82
  -3 -16   2   -0.22    0.57
  -3 -16   2   -0.95    0.60
   2  16  -2    0.32    0.57
   2  16  -2   -0.23    0.84
   2  16  -2    1.20    0.77
  -2 -16   2    0.54    0.71
  -2 -16   2    0.38    0.53
  -2 -16   2    0.18    0.63
  -2 -16   2    1.16    0.76
   1  16  -2    2.17    0.74
   1  16  -2    2.37    1.11
   1  16  -2    3.38    0.94
  -1 -16   2    2.06    0.82
  -1 -16   2    3.06    0.92
  -1 -16   2    2.59    0.71
  -1 -16   2    3.22    0.92
   0  16  -2    0.87    1.02
   0  16  -2   -1.85    0.44
   0 -16   2    1.83    0.77
   0 -16   2   -0.15    0.62
  -1  16  -2    1.44    0.69
  -1  16  -2    1.10    0.64
   1 -16   2    1.12    0.74
   1 -16   2    1.40    0.85
  -2  16  -2    1.64    0.74
  -2  16  -2    1.60    0.73
   2 -16   2    1.73    0.79
   2 -16   2    1.81    0.87
  -3  16  -2    0.33    0.69
  -3  16  -2   -0.09    0.52
   3 -16   2    0.43    0.63
   3 -16   2    1.82    0.93
  13  15  -2    1.74    0.87
  13  15  -2   -0.14    0.84
 -13 -15   2    0.89    1.03
 -13 -15   2    0.49    1.01
  12  15  -2    1.78    0.87
  12  15  -2    1.67    0.86
 -12 -15   2    1.54    1.08
 -12 -15   2    2.28    1.05
  11  15  -2    3.29    1.04
  11  15  -2    3.63    1.18
  11  15  -2    4.26    1.04
 -11 -15   2    1.23    1.00
 -11 -15   2    4.34    1.27
  10  15  -2    5.19    1.28
  10  15  -2    3.73    1.05
  10  15  -2    3.20    0.90
 -10 -15   2    2.26    1.15
 -10 -15   2    1.42    0.84
   9  15  -2    2.27    0.85
   9  15  -2    3.96    0.99
   9  15  -2    4.15    1.29
  -9 -15   2    3.28    1.06
  -9 -15   2    3.99    1.22
   8  15  -2    0.97    0.98
   8  15  -2   -0.04    0.53
   8  15  -2    1.26    0.74
  -8 -15   2    0.56    0.71
  -8 -15   2    1.11    0.84
   7  15  -2    0.86    0.63
   7  15  -2    0.77    0.67
   7  15  -2    1.47    1.00
  -7 -15   2    1.09    0.81
  -7 -15   2    0.49    0.69
   6  15  -2   11.08    1.31
   6  15  -2    8.23    1.63
   6  15  -2    7.62    1.12
   6  15  -2    7.64    1.26
  -6 -15   2    9.06    1.23
  -6 -15   2   12.80    1.72
  -6 -15   2    8.81    1.40
   5  15  -2    4.56    0.90
   5  15  -2    9.17    1.74
   5  15  -2    6.90    1.07
   5  15  -2    5.74    1.09
  -5 -15   2    5.93    1.22
  -5 -15   2    5.09    1.07
  -5 -15   2    7.90    1.13
   4  15  -2    0.00    0.60
   4  15  -2   -0.01    0.52
   4  15  -2    0.41    0.56
   4  15  -2    1.13    1.10
  -4 -15   2   -1.29    0.59
  -4 -15   2   -0.38    0.53
  -4 -15   2   -0.59    0.48
   3  15  -2    2.67    0.70
   3  15  -2    3.68    0.80
   3  15  -2    1.49    1.03
   3  15  -2    4.07    1.03
  -3 -15   2    2.39    0.77
  -3 -15   2    3.06    0.78
  -3 -15   2    2.99    0.92
  -3 -15   2    3.23    0.94
   2  15  -2   14.23    1.30
   2  15  -2   14.94    2.12
   2  15  -2   15.77    1.60
   2  15  -2   15.38    1.44
  -2 -15   2   17.11    1.66
  -2 -15   2   16.82    1.62
  -2 -15   2   12.47    1.48
   1  15  -2   -0.16    0.47
   1  15  -2    0.60    0.83
   1  15  -2   -0.67    0.50
  -1 -15   2    0.15    0.61
  -1 -15   2    0.02    0.59
  -1 -15   2    0.07    0.42
  -1 -15   2   -0.14    0.52
   0  15  -2    7.58    1.10
   0  15  -2   12.09    1.36
   0  15  -2    9.90    1.90
   0 -15   2    9.46    1.33
   0 -15   2   13.57    1.28
   0 -15   2    9.18    1.29
  -1  15  -2    2.96    0.83
  -1  15  -2    3.50    0.85
   1 -15   2    3.95    0.80
   1 -15   2    2.63    0.86
   1 -15   2    2.24    0.91
  -2  15  -2    0.93    0.62
  -2  15  -2    0.46    0.61
   2 -15   2    1.38    0.73
   2 -15   2    0.43    0.76
  -3  15  -2    0.91    0.60
  -3  15  -2    1.64    0.70
   3 -15   2    0.92    0.68
   3 -15   2    2.43    0.89
  -4  15  -2    3.15    0.85
   4 -15   2    2.37    0.83
   4 -15   2    2.34    0.98
  -5  15  -2   -0.42    0.59
  -5  15  -2   -0.98    0.51
   5 -15   2    0.32    0.65
   5 -15   2   -0.11    0.82
  13  14  -2   -0.02    0.84
  13  14  -2    1.91    0.91
 -13 -14   2    2.57    1.12
 -13 -14   2    3.11    1.10
 -13 -14   2    4.12    1.25
  12  14  -2    2.91    1.00
  12  14  -2    3.61    0.96
 -12 -14   2    2.59    1.12
 -12 -14   2    2.67    1.10
 -12 -14   2    1.12    0.86
  11  14  -2   -0.03    0.70
  11  14  -2    1.79    0.77
  11  14  -2    1.21    0.87
 -11 -14   2    0.02    0.72
 -11 -14   2    0.87    0.85
  10  14  -2    7.60    1.33
  10  14  -2    7.60    1.17
  10  14  -2    7.46    1.48
 -10 -14   2    9.04    1.42
 -10 -14   2    9.15    1.50
   9  14  -2   -0.17    0.53
   9  14  -2    0.05    0.77
   9  14  -2   -0.32    0.59
  -9 -14   2   -0.72    0.61
  -9 -14   2    0.18    0.78
   8  14  -2    5.29    1.36
   8  14  -2    5.67    1.01
   8  14  -2    7.29    1.23
  -8 -14   2    3.77    1.08
  -8 -14   2    4.79    1.07
   7  14  -2   13.10    1.91
   7  14  -2   11.75    1.34
   7  14  -2   12.24    1.39
  -7 -14   2   14.96    1.67
  -7 -14   2   12.48    1.65
   6  14  -2    7.77    1.11
   6  14  -2    9.08    1.56
   6  14  -2    7.97    1.15
  -6 -14   2    8.85    1.31
  -6 -14   2    6.97    1.27
   5  14  -2    0.99    0.60
   5  14  -2   -0.16    0.48
   5  14  -2    0.80    0.90
   5  14  -2    0.32    0.62
  -5 -14   2    0.04    0.50
  -5 -14   2    0.93    0.74
  -5 -14   2    1.59    0.73
   4  14  -2   14.72    1.41
   4  14  -2   15.87    1.60
   4  14  -2   13.81    1.95
   4  14  -2   16.51    1.51
  -4 -14   2   16.73    1.35
  -4 -14   2   15.36    1.65
  -4 -14   2   15.43    1.60
   3  14  -2    1.59    0.79
   3  14  -2    1.41    1.06
   3  14  -2    1.18    0.57
   3  14  -2    2.17    0.63
  -3 -14   2    1.94    0.73
  -3 -14   2    1.32    0.76
  -3 -14   2    1.16    0.60
  -3 -14   2    1.23    0.71
   2  14  -2    0.02    0.45
   2  14  -2    0.21    0.54
   2  14  -2    0.18    0.62
   2  14  -2    1.16    0.83
  -2 -14   2    0.34    0.48
  -2 -14   2    0.49    0.62
  -2 -14   2    0.65    0.66
  -2 -14   2    0.15    0.58
   1  14  -2    7.52    1.12
   1  14  -2    8.45    1.07
   1  14  -2   10.97    1.78
  -1 -14   2    7.89    1.17
  -1 -14   2   10.13    1.17
  -1 -14   2    7.40    1.10
  -1 -14   2    6.96    1.09
   0  14  -2    1.05    0.53
   0  14  -2    2.43    1.10
   0  14  -2    2.23    0.73
   0 -14   2    2.76    0.81
   0 -14   2    3.77    0.91
   0 -14   2    2.19    0.70
   0 -14   2    1.11    0.56
  -1  14  -2    3.04    1.15
  -1  14  -2    0.89    0.61
  -1  14  -2    1.66    0.64
   1 -14   2    0.23    0.63
   1 -14   2    1.06    0.53
   1 -14   2    1.24    0.72
  -2  14  -2   11.13    1.27
  -2  14  -2   11.04    1.23
   2 -14   2   10.19    1.30
   2 -14   2    9.79    1.36
   2 -14   2   11.50    1.23
  -3  14  -2    3.22    0.86
  -3  14  -2    3.06    0.75
   3 -14   2    4.89    1.11
   3 -14   2    3.15    0.83
  -4  14  -2    0.44    0.54
  -4  14  -2   -0.31    0.44
   4 -14   2   -1.15    0.63
   4 -14   2   -0.14    0.58
  -5  14  -2    6.28    1.08
   5 -14   2    4.91    1.20
   5 -14   2    5.13    0.97
  -6  14  -2    0.61    0.71
  -6  14  -2    0.30    0.81
   6 -14   2    1.65    0.80
   6 -14   2    0.97    0.75
   6 -14   2    0.51    0.81
  14  13  -2    5.99    1.19
  14  13  -2    3.16    1.10
 -14 -13   2    7.52    1.65
 -14 -13   2    4.87    1.42
 -14 -13   2    9.26    1.64
  13  13  -2   -0.22    0.59
  13  13  -2    1.33    0.84
 -13 -13   2    0.85    0.97
 -13 -13   2    0.65    1.00
 -13 -13   2    0.64    0.85
  12  13  -2    1.52    0.80
  12  13  -2    2.07    0.95
 -12 -13   2    4.49    1.19
 -12 -13   2    1.57    0.93
 -12 -13   2    2.38    1.01
  11  13  -2    0.64    0.73
  11  13  -2    2.55    1.00
  11  13  -2    3.63    0.90
 -11 -13   2    4.24    1.14
 -11 -13   2    2.30    0.94
 -11 -13   2    2.95    1.13
  10  13  -2    2.28    0.82
  10  13  -2    2.37    0.87
  10  13  -2    2.35    0.97
 -10 -13   2    0.93    0.76
 -10 -13   2    3.26    0.99
 -10 -13   2    1.88    0.90
   9  13  -2    2.05    1.03
   9  13  -2    3.68    0.89
   9  13  -2    0.72    0.68
  -9 -13   2    3.35    1.09
  -9 -13   2    2.33    0.87
   8  13  -2    2.35    0.82
   8  13  -2    3.24    0.84
   8  13  -2    5.17    1.31
  -8 -13   2    5.21    1.17
  -8 -13   2    4.18    0.98
   7  13  -2   -0.12    0.51
   7  13  -2    0.26    0.86
   7  13  -2    0.05    0.55
  -7 -13   2   -0.01    0.73
  -7 -13   2   -0.20    0.62
   6  13  -2    0.77    0.56
   6  13  -2    0.15    0.69
   6  13  -2   -0.64    0.46
  -6 -13   2    1.19    0.72
  -6 -13   2    0.99    0.69
   5  13  -2    0.65    0.58
   5  13  -2    1.19    0.58
   5  13  -2    3.27    1.11
  -5 -13   2    1.08    0.61
  -5 -13   2    2.76    0.82
  -5 -13   2    2.15    0.82
   4  13  -2    7.92    1.48
   4  13  -2    9.43    1.11
   4  13  -2   10.78    1.21
   4  13  -2    8.63    1.17
  -4 -13   2   10.56    1.40
  -4 -13   2   11.74    1.38
  -4 -13   2    8.61    1.11
   3  13  -2    7.15    1.10
   3  13  -2    7.60    1.02
   3  13  -2    7.16    0.96
   3  13  -2    7.99    1.48
  -3 -13   2    5.83    1.00
  -3 -13   2    4.30    0.86
  -3 -13   2    5.72    0.99
   2  13  -2    8.73    1.03
   2  13  -2   10.36    1.04
   2  13  -2   10.40    1.28
   2  13  -2    9.98    1.70
  -2 -13   2    8.99    1.19
  -2 -13   2    7.72    1.08
  -2 -13   2    8.76    1.16
  -2 -13   2    8.42    0.95
   1  13  -2    9.67    1.66
   1  13  -2    8.54    0.94
   1  13  -2    7.40    1.10
   1  13  -2    6.40    0.91
  -1 -13   2    7.40    0.81
  -1 -13   2    8.58    1.13
  -1 -13   2    9.25    1.15
  -1 -13   2    5.82    0.97
   0  13  -2    6.37    0.96
   0  13  -2    6.70    1.49
   0  13  -2    6.26    0.90
   0 -13   2    8.57    1.08
   0 -13   2    8.10    1.16
   0 -13   2    7.48    0.98
   0 -13   2    8.34    1.08
  -1  13  -2    9.40    1.63
  -1  13  -2    8.64    1.09
   1 -13   2   10.80    1.35
   1 -13   2   11.74    1.31
   1 -13   2    9.98    1.08
  -2  13  -2    7.76    0.98
  -2  13  -2    6.20    0.96
   2 -13   2    5.64    0.96
   2 -13   2    7.82    1.01
   2 -13   2    7.96    1.24
  -3  13  -2    1.01    0.53
  -3  13  -2    0.32    0.56
   3 -13   2    1.05    0.60
   3 -13   2    1.73    0.81
   3 -13   2    0.53    0.53
  -4  13  -2    4.06    0.72
  -4  13  -2    4.24    0.84
   4 -13   2    5.63    0.90
   4 -13   2    4.19    1.06
   4 -13   2    4.37    0.85
  -5  13  -2    3.85    0.87
   5 -13   2    4.24    1.13
   5 -13   2    4.19    0.88
  -6  13  -2    2.77    0.78
  -6  13  -2    3.76    1.09
   6 -13   2    2.70    0.79
   6 -13   2    2.86    1.03
   6 -13   2    2.74    0.81
  -7  13  -2    2.76    0.83
  -7  13  -2    4.22    1.15
   7 -13   2    3.12    1.11
   7 -13   2    2.51    0.77
  14  12  -2   -0.96    0.59
  14  12  -2   -0.55    0.72
 -14 -12   2   -0.95    0.66
 -14 -12   2    0.33    0.82
 -14 -12   2   -1.21    0.83
  13  12  -2    7.97    1.34
  13  12  -2    6.47    1.40
 -13 -12   2    9.15    1.50
 -13 -12   2    8.65    1.62
 -13 -12   2    8.68    1.62
  12  12  -2    3.28    1.03
  12  12  -2    3.46    0.93
 -12 -12   2    3.92    1.06
 -12 -12   2    4.38    1.25
 -12 -12   2    2.75    1.07
  11  12  -2    1.75    0.86
  11  12  -2   -0.11    0.59
  11  12  -2   -0.79    0.51
 -11 -12   2   -0.27    0.68
 -11 -12   2    0.22    0.72
 -11 -12   2   -1.49    0.47
  10  12  -2    3.31    0.99
  10  12  -2    3.77    0.85
  10  12  -2    3.97    1.09
 -10 -12   2    3.55    0.94
 -10 -12   2    4.67    1.06
 -10 -12   2    4.30    1.14
   9  12  -2    7.10    1.08
   9  12  -2    6.51    1.12
   9  12  -2    8.22    1.46
  -9 -12   2    7.83    1.21
  -9 -12   2    8.75    1.42
  -9 -12   2    4.80    1.01
   8  12  -2    7.02    1.03
   8  12  -2    5.12    1.03
   8  12  -2    5.38    1.25
  -8 -12   2    7.58    1.29
  -8 -12   2    7.13    1.11
  -8 -12   2    6.23    1.08
   7  12  -2    5.02    0.97
   7  12  -2    2.96    0.73
   7  12  -2    4.03    1.14
  -7 -12   2    5.23    1.05
  -7 -12   2    4.23    0.97
   6  12  -2   10.38    1.13
   6  12  -2   10.11    1.22
   6  12  -2   11.96    1.73
  -6 -12   2    9.50    1.19
  -6 -12   2   10.89    1.37
   5  12  -2   18.49    1.33
   5  12  -2   16.65    1.28
   5  12  -2   18.98    2.04
  -5 -12   2   17.22    1.58
  -5 -12   2   17.69    1.72
   4  12  -2    0.94    0.54
   4  12  -2    0.10    0.46
   4  12  -2    0.04    0.82
  -4 -12   2    1.20    0.58
  -4 -12   2    1.14    0.66
  -4 -12   2   -0.27    0.45
   3  12  -2    9.80    1.56
   3  12  -2    8.95    1.02
   3  12  -2    8.33    1.08
   3  12  -2    9.05    1.00
  -3 -12   2    7.82    1.14
  -3 -12   2   11.73    1.29
  -3 -12   2    9.05    1.08
   2  12  -2    1.65    0.30
   2  12  -2    0.54    0.48
   2  12  -2    0.95    0.57
   2  12  -2    1.33    0.96
   2  12  -2    0.34    0.46
  -2 -12   2    1.68    0.67
  -2 -12   2    0.24    0.51
  -2 -12   2    1.58    0.68
   1  12  -2   18.22    2.08
   1  12  -2   16.43    1.21
   1  12  -2   15.67    1.08
   1  12  -2   16.26    1.26
   1  12  -2   14.70    0.68
  -1 -12   2   15.07    1.42
  -1 -12   2   15.68    1.00
  -1 -12   2   16.57    1.28
  -1 -12   2   15.51    1.26
   0  12  -2   23.57    2.00
   0  12  -2   22.67    1.42
   0  12  -2   25.06    1.43
   0 -12   2   25.01    1.47
   0 -12   2   22.84    1.03
   0 -12   2   22.43    1.36
   0 -12   2   20.30    1.44
   0 -12   2   23.37    1.56
  -1  12  -2    8.32    1.00
  -1  12  -2    9.28    1.56
   1 -12   2    9.78    1.21
   1 -12   2   10.80    1.18
   1 -12   2    9.54    1.03
  -2  12  -2    3.46    0.72
  -2  12  -2    3.56    0.71
   2 -12   2    3.08    0.86
   2 -12   2    2.50    0.70
   2 -12   2    3.73    0.71
  -3  12  -2   13.91    1.28
  -3  12  -2   14.57    1.09
   3 -12   2   11.60    1.36
   3 -12   2   13.85    1.27
   3 -12   2   13.63    1.32
  -4  12  -2    0.45    0.51
  -4  12  -2    0.05    0.42
   4 -12   2    0.56    0.47
   4 -12   2    0.92    0.56
   4 -12   2    0.45    0.67
  -5  12  -2    3.59    0.80
  -5  12  -2    3.89    0.67
   5 -12   2    3.21    0.95
   5 -12   2    3.18    0.79
   5 -12   2    2.93    0.70
  -6  12  -2    4.10    1.09
  -6  12  -2    6.16    1.00
   6 -12   2    4.57    0.87
   6 -12   2    6.36    1.01
   6 -12   2    3.49    1.08
  -7  12  -2    2.13    0.92
  -7  12  -2    2.26    0.78
   7 -12   2    1.69    0.72
   7 -12   2   -0.48    0.80
   7 -12   2    2.34    0.68
  -8  12  -2    0.31    0.71
  -8  12  -2    1.20    0.69
   8 -12   2    0.88    0.98
   8 -12   2    0.44    0.62
  15  11  -2   -0.89    0.65
  15  11  -2   -0.33    0.67
 -15 -11   2   -0.05    0.80
 -15 -11   2   -0.46    0.75
 -15 -11   2   -0.55    0.94
  14  11  -2    2.38    0.98
  14  11  -2    3.96    1.04
 -14 -11   2    5.11    1.26
 -14 -11   2    4.23    1.33
 -14 -11   2    2.52    1.12
  13  11  -2    3.62    0.95
  13  11  -2    2.83    0.98
 -13 -11   2    4.97    1.20
 -13 -11   2    6.28    1.44
 -13 -11   2    4.32    1.27
  12  11  -2    0.65    0.84
  12  11  -2    0.98    0.68
 -12 -11   2    2.32    0.94
 -12 -11   2    3.05    0.95
 -12 -11   2    2.03    0.98
  11  11  -2    5.15    1.12
  11  11  -2    6.52    1.22
  11  11  -2    9.25    1.28
  11  11  -2    7.43    1.05
 -11 -11   2    8.01    1.43
 -11 -11   2    7.22    1.28
 -11 -11   2    7.43    1.18
 -11 -11   2    7.96    1.39
  10  11  -2    8.17    1.32
  10  11  -2    9.13    1.41
  10  11  -2    7.70    1.05
  10  11  -2    6.90    1.06
 -10 -11   2    7.23    1.35
 -10 -11   2    5.63    1.17
 -10 -11   2    8.76    1.25
 -10 -11   2    5.25    0.81
   9  11  -2    4.86    1.17
   9  11  -2    4.80    1.00
   9  11  -2    3.47    0.81
  -9 -11   2    4.55    1.02
  -9 -11   2    5.47    0.72
  -9 -11   2    5.04    1.00
  -9 -11   2    5.67    1.10
   8  11  -2    0.64    0.55
   8  11  -2    0.65    0.62
   8  11  -2   -0.10    0.80
  -8 -11   2    0.13    0.67
  -8 -11   2    1.08    0.64
  -8 -11   2    0.69    0.65
  -8 -11   2    0.64    0.35
   7  11  -2    9.66    1.47
   7  11  -2    5.23    0.84
   7  11  -2    8.31    1.15
  -7 -11   2    6.07    0.98
  -7 -11   2    8.12    1.05
  -7 -11   2    8.56    0.51
  -7 -11   2    9.16    1.32
   6  11  -2    7.72    0.99
   6  11  -2    7.33    1.27
   6  11  -2    6.86    1.02
  -6 -11   2    8.72    1.18
  -6 -11   2    7.52    1.10
   5  11  -2    2.12    0.62
   5  11  -2    1.30    0.87
   5  11  -2    2.63    0.71
  -5 -11   2    3.19    0.80
  -5 -11   2    1.75    0.66
   4  11  -2   15.13    1.17
   4  11  -2   16.66    1.82
   4  11  -2   14.31    1.14
  -4 -11   2   14.14    1.44
  -4 -11   2   17.26    1.30
   3  11  -2    5.99    0.95
   3  11  -2    3.95    1.04
   3  11  -2    7.18    0.89
   3  11  -2    5.80    0.79
  -3 -11   2    4.69    0.80
  -3 -11   2    6.73    1.02
  -3 -11   2    4.70    0.86
   2  11  -2   20.83    1.40
   2  11  -2   21.64    2.13
   2  11  -2   19.90    1.22
   2  11  -2   20.07    0.84
   2  11  -2   18.02    1.21
  -2 -11   2   19.16    1.36
  -2 -11   2   18.86    1.25
  -2 -11   2   19.57    1.37
   1  11  -2   28.24    0.96
   1  11  -2   28.42    1.56
   1  11  -2   28.51    2.07
   1  11  -2   30.93    1.44
   1  11  -2   27.61    1.05
   1  11  -2   30.42    1.49
   1  11  -2   27.64    0.97
  -1 -11   2   26.98    1.27
  -1 -11   2   29.70    1.58
  -1 -11   2   30.80    1.62
  -1 -11   2   31.69    1.66
   0  11  -2    1.27    0.49
   0  11  -2    1.15    0.29
   0  11  -2    1.21    0.57
   0  11  -2    0.30    0.71
   0 -11   2    0.67    0.55
   0 -11   2    1.34    0.53
   0 -11   2    1.12    0.36
   0 -11   2    1.72    0.55
   0 -11   2    1.24    0.59
  -1  11  -2    0.28    0.67
  -1  11  -2   -0.12    0.27
  -1  11  -2   -0.02    0.36
  -1  11  -2    0.29    0.44
   1 -11   2   -0.71    0.34
   1 -11   2    0.54    0.39
   1 -11   2    0.55    0.53
   1 -11   2    0.06    0.22
   1 -11   2    0.30    0.45
  -2  11  -2    2.85    0.49
  -2  11  -2    3.23    1.10
  -2  11  -2    3.27    0.69
  -2  11  -2    2.49    0.62
   2 -11   2    3.75    0.85
   2 -11   2    3.08    0.69
   2 -11   2    2.62    0.63
  -3  11  -2    6.22    0.87
  -3  11  -2    6.60    0.83
  -3  11  -2    7.47    0.76
   3 -11   2    4.29    0.78
[truncated: 2,872,087 more chars]
