# Supplementary material for: Dipolar Molecular Motor Candidates with Planar Chirality
Source: Chemistry. 2025 Sep 29;32(7):e02277. doi: 10.1002/chem.202502277 (PMC12910426; doi:10.1002/chem.202502277)
Supplement: Supplementary file 2 — Supporting Information [file CHEM-32-e02277-s001.zip › CCDC-2443082.cif]

data_the26_1bis_a_sq
_audit_creation_method
;FinalCif 2024.9-0 by Daniel Kratzert, Freiburg 2025, 
https://dkratzert.de/finalcif.html
;
_publ_section_references          ?
_shelx_SHELXL_version_number      '2019/3'
_chemical_name_systematic         ?
_chemical_name_common             ?
_chemical_formula_sum             'C68 H59 B F6 N6 O Ru S3'
_chemical_formula_moiety          'C68 H59 B F6 N6 O Ru S3'
_chemical_formula_weight          1298.27
_chemical_melting_point           ?
_space_group_crystal_system       triclinic
_space_group_IT_number            2
_space_group_name_H-M_alt         'P -1'
_space_group_name_Hall            '-P 1'
_shelx_space_group_comment
;
The symmetry employed for this shelxl refinement is uniquely defined
by the following loop, which should always be used as a source of
symmetry information in preference to the above space-group names.
They are only intended as comments.
;

loop_
_space_group_symop_operation_xyz
'x, y, z'
'-x, -y, -z'

_cell_length_a                    14.0201(11)
_cell_length_b                    16.0847(12)
_cell_length_c                    17.0326(14)
_cell_angle_alpha                 73.488(4)
_cell_angle_beta                  72.210(4)
_cell_angle_gamma                 84.302(4)
_cell_volume                      3506.2(5)
_cell_formula_units_Z             2
_cell_measurement_temperature     193(2)
_cell_measurement_reflns_used     9914
_cell_measurement_theta_min       2.8297
_cell_measurement_theta_max       70.1775
_cell_measurement_wavelength      1.54178
_exptl_crystal_description        plate
_exptl_crystal_colour             orange
_exptl_crystal_recrystallization_method ?
_exptl_crystal_density_meas       ?
_exptl_crystal_density_method     ?
_exptl_crystal_density_diffrn     1.23
_exptl_crystal_F_000              1336
_exptl_crystal_size_max           0.6
_exptl_crystal_size_mid           0.5
_exptl_crystal_size_min           0.1
_exptl_absorpt_coefficient_mu     3.134
_exptl_absorpt_correction_type    Multi-Scan
_exptl_absorpt_correction_T_min   0.3226
_exptl_absorpt_correction_T_max   0.7533
_exptl_absorpt_process_details
;Krause, L., Herbst-Irmer, R., Sheldrick, G. M., Stalke, D. (2015).
"Comparison of silver and molybdenum microfocus X-ray sources for single-crystal
 structure determination"
J. Appl. Cryst. 48, 3-10.
doi:10.1107/S1600576714022985
;
_exptl_absorpt_special_details    ?
_exptl_bruker_absorpt_correction_T_ratio 0.4282
_shelx_estimated_absorpt_T_min    0.255
_shelx_estimated_absorpt_T_max    0.745
_exptl_transmission_factor_min    ?
_exptl_transmission_factor_max    ?
_exptl_special_details            ?
_diffrn_ambient_temperature       193(2)
_diffrn_radiation_type            CuK\a
_diffrn_radiation_wavelength      1.54178
_diffrn_radiation_monochromator   'multilayer mirror'
_bruker_diffrn_measurement_temperature_device 'Oxford Cryostream 700'
_diffrn_radiation_probe           ?
_diffrn_source                    'microfocus sealed tube'
_diffrn_source_type               'INCOATEC I\mS 3.0'
_diffrn_source_target             Cu
_diffrn_source_voltage            50
_diffrn_source_current            1.0
_diffrn_detector                  CPAD
_diffrn_detector_type             'Bruker PHOTON III'
_diffrn_detector_area_resol_mean  7.391
_diffrn_measurement_device        'KAPPA diffractometer'
_diffrn_measurement_device_type   'Bruker D8 VENTURE'
_diffrn_measurement_method        '\w and \f scans'
_diffrn_measurement_specimen_support 'MiTeGen micromount'
_diffrn_measurement_details
;<Phi   scan: start=   0.0; len= 360.0; end= 360.0 at [Counterclockwise Eulerian 
angles: dx= 40.00 mm theta=  53.765 deg omega= 107.742 deg chi= -24.000 deg] 
measure for 10.0 seconds; frame angle 0.60 degrees, wavelength=1.54184>
<Omega scan: start=   0.8; len= 114.0; end= 114.8 at [Counterclockwise Eulerian 
angles: dx= 40.00 mm theta=  53.765 deg phi= 360.000 deg chi=  65.500 deg] 
measure for 10.0 seconds; frame angle 0.60 degrees, wavelength=1.54184>
<Omega scan: start= 236.0; len= 108.0; end= 344.0 at [Counterclockwise Eulerian 
angles: dx= 40.00 mm theta=  -9.070 deg phi=  90.000 deg chi=  44.500 deg] 
measure for 10.0 seconds; frame angle 0.60 degrees, wavelength=1.54184>
<Omega scan: start=   0.8; len= 114.0; end= 114.8 at [Counterclockwise Eulerian 
angles: dx= 40.00 mm theta=  53.765 deg phi= 160.000 deg chi=  65.500 deg] 
measure for 10.0 seconds; frame angle 0.60 degrees, wavelength=1.54184>
<Omega scan: start= 304.6; len=  95.4; end= 400.0 at [Counterclockwise Eulerian 
angles: dx= 40.00 mm theta= -24.070 deg phi= 255.000 deg chi= -65.500 deg] 
measure for 10.0 seconds; frame angle 0.60 degrees, wavelength=1.54184>
<Omega scan: start= 236.0; len= 108.0; end= 344.0 at [Counterclockwise Eulerian 
angles: dx= 40.00 mm theta=  -9.070 deg phi= 180.000 deg chi=  44.500 deg] 
measure for 10.0 seconds; frame angle 0.60 degrees, wavelength=1.54184>
<Omega scan: start=   0.8; len= 114.0; end= 114.8 at [Counterclockwise Eulerian 
angles: dx= 40.00 mm theta=  53.765 deg phi= 280.000 deg chi=  65.500 deg] 
measure for 10.0 seconds; frame angle 0.60 degrees, wavelength=1.54184>
<Phi   scan: start= 360.0; len=   0.6; end= 360.6 at [Counterclockwise Eulerian 
angles: dx= 40.00 mm theta=  53.765 deg omega=  11.443 deg chi=  24.000 deg] 
measure for 10.0 seconds; frame angle 0.60 degrees, wavelength=1.54184>
<Omega scan: start=   0.8; len= 114.0; end= 114.8 at [Counterclockwise Eulerian 
angles: dx= 40.00 mm theta=  53.765 deg phi=  80.000 deg chi=  65.500 deg] 
measure for 10.0 seconds; frame angle 0.60 degrees, wavelength=1.54184>
<Omega scan: start=  90.6; len=  84.0; end= 174.6 at [Counterclockwise Eulerian 
angles: dx= 40.00 mm theta=  46.265 deg phi= 270.000 deg chi= -44.500 deg] 
measure for 10.0 seconds; frame angle 0.60 degrees, wavelength=1.54184>
<Omega scan: start=   0.8; len= 114.0; end= 114.8 at [Counterclockwise Eulerian 
angles: dx= 40.00 mm theta=  53.765 deg phi= 320.000 deg chi=  65.500 deg] 
measure for 10.0 seconds; frame angle 0.60 degrees, wavelength=1.54184>
<Omega scan: start=   0.8; len= 114.0; end= 114.8 at [Counterclockwise Eulerian 
angles: dx= 40.00 mm theta=  53.765 deg phi= 120.000 deg chi=  65.500 deg] 
measure for 10.0 seconds; frame angle 0.60 degrees, wavelength=1.54184>
;
_diffrn_measurement_bruker_total_exposure_time 29990.0
_diffrn_reflns_number             50566
_diffrn_reflns_av_unetI/netI      0.0594
_diffrn_reflns_av_R_equivalents   0.0624
_diffrn_reflns_theta_min          2.828
_diffrn_reflns_theta_max          70.286
_diffrn_reflns_theta_full         67.679
_diffrn_reflns_limit_h_min        -17
_diffrn_reflns_limit_h_max        17
_diffrn_reflns_limit_k_min        -19
_diffrn_reflns_limit_k_max        19
_diffrn_reflns_limit_l_min        -20
_diffrn_reflns_limit_l_max        20
_diffrn_reflns_reduction_process  narrow-frame
_diffrn_measured_fraction_theta_max 0.990
_diffrn_measured_fraction_theta_full 0.994
_diffrn_reflns_Laue_measured_fraction_max 0.990
_diffrn_reflns_Laue_measured_fraction_full 0.994
_diffrn_reflns_point_group_measured_fraction_max 0.990
_diffrn_reflns_point_group_measured_fraction_full 0.994
_diffrn_reflns_bruker_av_norm_I   6905.953
_diffrn_reflns_bruker_number_gt   41849
_reflns_number_total              13257
_reflns_number_gt                 11756
_reflns_threshold_expression      'I > 2\s(I)'
_reflns_Friedel_coverage          0.000
_reflns_Friedel_fraction_max      .
_reflns_Friedel_fraction_full     .
_reflns_special_details
;
 Reflections were merged by SHELXL according to the crystal
 class for the calculation of statistics and refinement.
 
 Structure factors included contributions from the .fab file.
 
 _reflns_Friedel_fraction is defined as the number of unique
 Friedel pairs measured divided by the number that would be
 possible theoretically, ignoring centric projections and
 systematic absences.
;
_computing_data_collection        'APEX 3'
_computing_cell_refinement        'SAINT V8.41 (Bruker AXS LLC)'
_computing_data_reduction         'SAINT V8.41 (Bruker AXS LLC)'
_computing_structure_solution     SHELXT(2015)
_computing_structure_refinement   'SHELXL-2019/2 (Sheldrick, 2019)'
_computing_molecular_graphics     'shelXle (C.B. Huebschle, rev 1503)'
_computing_publication_material   ?
_computing_bruker_data_scaling    'SADABS-2016/2 - Bruker AXS area detector scaling and absorption correction'
_refine_special_details           ?
_refine_ls_structure_factor_coef  Fsqd
_refine_ls_matrix_type            full
_refine_ls_weighting_scheme       calc
_refine_ls_weighting_details      'w=1/[\s^2^(Fo^2^)+(0.1069P)^2^+1.9958P] where P=(Fo^2^+2Fc^2^)/3'
_atom_sites_solution_primary      dual
_atom_sites_solution_secondary    difmap
_atom_sites_solution_hydrogens    mixed
_refine_ls_hydrogen_treatment     mixed
_refine_ls_number_reflns          13257
_refine_ls_number_parameters      911
_refine_ls_number_restraints      581
_refine_ls_R_factor_all           0.0624
_refine_ls_R_factor_gt            0.0576
_refine_ls_wR_factor_ref          0.1651
_refine_ls_wR_factor_gt           0.1603
_refine_ls_goodness_of_fit_ref    1.036
_refine_ls_restrained_S_all       1.060
_refine_ls_shift/su_max           0.018
_refine_ls_shift/su_mean          0.000
_refine_diff_density_max          1.030
_refine_diff_density_min          -1.154
_refine_diff_density_rms          0.079
_refine_ls_extinction_method      'SHELXL-2019/2 (Sheldrick 2019)'
_refine_ls_extinction_coef        0.0015(2)
_refine_ls_extinction_expression  'Fc^*^=kFc[1+0.001xFc^2^\l^3^/sin(2\q)]^-1/4^'

loop_
_atom_type_symbol
_atom_type_description
_atom_type_scat_dispersion_real
_atom_type_scat_dispersion_imag
_atom_type_scat_source
'C'  'C'  0.0181 0.0091 'International Tables Vol C Tables 4.2.6.8 and 6.1.1.4'
'H'  'H'  0.0000 0.0000 'International Tables Vol C Tables 4.2.6.8 and 6.1.1.4'
'B'  'B'  0.0090 0.0039 'International Tables Vol C Tables 4.2.6.8 and 6.1.1.4'
'F'  'F'  0.0727 0.0534 'International Tables Vol C Tables 4.2.6.8 and 6.1.1.4'
'N'  'N'  0.0311 0.0180 'International Tables Vol C Tables 4.2.6.8 and 6.1.1.4'
'O'  'O'  0.0492 0.0322 'International Tables Vol C Tables 4.2.6.8 and 6.1.1.4'
'Ru' 'Ru' 0.0552 3.2960 'International Tables Vol C Tables 4.2.6.8 and 6.1.1.4'
'S'  'S'  0.3331 0.5567 'International Tables Vol C Tables 4.2.6.8 and 6.1.1.4'

_geom_details
; All esds (except the esd in the dihedral angle between two l.s. planes)
 are estimated using the full covariance matrix.  The cell esds are taken
 into account individually in the estimation of esds in distances, angles
 and torsion angles; correlations between esds in cell parameters are only
 used when they are defined by crystal symmetry.  An approximate (isotropic)
 treatment of cell esds is used for estimating esds involving l.s. planes.
;
_geom_special_details
;
 All esds (except the esd in the dihedral angle between two l.s. planes)
 are estimated using the full covariance matrix.  The cell esds are taken
 into account individually in the estimation of esds in distances, angles
 and torsion angles; correlations between esds in cell parameters are only
 used when they are defined by crystal symmetry.  An approximate (isotropic)
 treatment of cell esds is used for estimating esds involving l.s. planes.
;

loop_
_atom_site_label
_atom_site_type_symbol
_atom_site_fract_x
_atom_site_fract_y
_atom_site_fract_z
_atom_site_U_iso_or_equiv
_atom_site_adp_type
_atom_site_occupancy
_atom_site_site_symmetry_order
_atom_site_calc_flag
_atom_site_refinement_flags_posn
_atom_site_refinement_flags_adp
_atom_site_refinement_flags_occupancy
_atom_site_disorder_assembly
_atom_site_disorder_group
Ru1  Ru 0.67385(2)  0.23156(2)  0.75611(2)  0.03995(12) Uani 1         1 d    . . . . .
N1   N  0.8038(2)   0.31288(18) 0.70291(19) 0.0464(6)   Uani 1         1 d    . . . . .
N2   N  0.7940(2)   0.39940(17) 0.66633(19) 0.0448(6)   Uani 1         1 d    . . . . .
N3   N  0.6555(2)   0.29726(17) 0.63238(18) 0.0438(6)   Uani 1         1 d    . . . . .
N4   N  0.6600(2)   0.38625(17) 0.60330(17) 0.0431(6)   Uani 1         1 d    . . . . .
N5   N  0.5993(2)   0.34278(17) 0.79583(18) 0.0443(6)   Uani 1         1 d    . . . . .
N6   N  0.6163(2)   0.42471(17) 0.74184(18) 0.0446(6)   Uani 1         1 d    . . . . .
C1   C  0.7462(2)   0.1100(2)   0.8085(2)   0.0434(7)   Uani 1         1 d    . . . . .
C2   C  0.6697(2)   0.1360(2)   0.8767(2)   0.0429(7)   Uani 1         1 d    . . . . .
C3   C  0.5744(2)   0.13642(19) 0.8595(2)   0.0409(6)   Uani 1         1 d    . . . . .
C4   C  0.5916(2)   0.11451(19) 0.7803(2)   0.0426(7)   Uani 1         1 d    . . . . .
C5   C  0.6994(2)   0.0990(2)   0.7468(2)   0.0427(6)   Uani 1         1 d    . . . . .
C6   C  0.8507(2)   0.0839(2)   0.8104(2)   0.0459(7)   Uani 1         1 d    . . . . .
C7   C  0.9008(3)   0.1241(2)   0.8493(3)   0.0518(8)   Uani 1         1 d    . . . . .
H7   H  0.869611    0.171002    0.871765    0.062       Uiso 1         1 calc R U . . .
C8   C  0.9966(3)   0.0954(3)   0.8553(3)   0.0618(9)   Uani 1         1 d    . . . . .
C9   C  1.0433(3)   0.0280(3)   0.8227(4)   0.0772(13)  Uani 1         1 d    . . . . .
H9   H  1.108992    0.009680    0.825397    0.093       Uiso 1         1 calc R U . . .
C10  C  0.9928(4)   -0.0125(3)  0.7859(3)   0.0736(12)  Uani 1         1 d    D . . . .
C13  C  1.0507(7)   -0.0802(6)  0.7430(7)   0.102(2)    Uani 0.635(8)  1 d    D U P A 1
F4   F  1.1353(6)   -0.0506(6)  0.6800(7)   0.158(3)    Uani 0.635(8)  1 d    D U P A 1
F5   F  1.0796(7)   -0.1456(4)  0.8006(6)   0.117(3)    Uani 0.635(8)  1 d    D U P A 1
F6   F  0.9936(8)   -0.1186(7)  0.7148(7)   0.120(3)    Uani 0.635(8)  1 d    D U P A 1
C13' C  1.0279(11)  -0.0944(9)  0.7619(10)  0.101(3)    Uani 0.365(8)  1 d    D U P A 2
F4'  F  0.9803(12)  -0.1653(7)  0.8129(10)  0.159(4)    Uani 0.365(8)  1 d    D U P A 2
F5'  F  1.1237(9)   -0.1074(10) 0.7549(11)  0.119(4)    Uani 0.365(8)  1 d    D U P A 2
F6'  F  1.0208(13)  -0.0902(11) 0.6857(9)   0.107(4)    Uani 0.365(8)  1 d    D U P A 2
C11  C  0.8978(3)   0.0150(2)   0.7800(3)   0.0573(9)   Uani 1         1 d    . . . . .
H11  H  0.864532    -0.013982   0.754587    0.069       Uiso 1         1 calc R U . . .
C12  C  1.0483(4)   0.1391(3)   0.8961(4)   0.0840(12)  Uani 1         1 d    D U . . .
F1   F  1.0427(11)  0.0996(8)   0.9715(6)   0.138(3)    Uani 0.540(8)  1 d    D U P B 1
F2   F  1.1486(4)   0.1412(7)   0.8565(7)   0.113(2)    Uani 0.540(8)  1 d    D U P B 1
F3   F  1.0223(8)   0.2199(5)   0.8879(9)   0.121(3)    Uani 0.540(8)  1 d    D U P B 1
F1'  F  1.1159(9)   0.0922(7)   0.9279(10)  0.120(3)    Uani 0.460(8)  1 d    D U P B 2
F2'  F  1.0849(12)  0.2120(8)   0.8492(8)   0.137(4)    Uani 0.460(8)  1 d    D U P B 2
F3'  F  0.9859(6)   0.1579(9)   0.9681(7)   0.114(3)    Uani 0.460(8)  1 d    D U P B 2
C14  C  0.6890(2)   0.1447(2)   0.9548(2)   0.0477(7)   Uani 1         1 d    . . . . .
C15  C  0.7011(3)   0.0698(3)   1.0171(3)   0.0591(9)   Uani 1         1 d    . . . . .
H15  H  0.691012    0.014591    1.011214    0.071       Uiso 1         1 calc R U . . .
C16  C  0.7275(4)   0.0751(4)   1.0874(3)   0.0734(12)  Uani 1         1 d    . . . . .
H16  H  0.735754    0.023980    1.129562    0.088       Uiso 1         1 calc R U . . .
C17  C  0.7419(4)   0.1559(4)   1.0956(3)   0.0856(16)  Uani 1         1 d    . . . . .
H17  H  0.760907    0.159706    1.143404    0.103       Uiso 1         1 calc R U . . .
C18  C  0.7293(4)   0.2299(3)   1.0360(3)   0.0757(13)  Uani 1         1 d    . . . . .
H18  H  0.738591    0.284786    1.042945    0.091       Uiso 1         1 calc R U . . .
C19  C  0.7029(3)   0.2250(3)   0.9654(3)   0.0590(9)   Uani 1         1 d    . . . . .
H19  H  0.694191    0.276717    0.923976    0.071       Uiso 1         1 calc R U . . .
C20  C  0.4745(2)   0.1455(2)   0.9193(2)   0.0430(7)   Uani 1         1 d    . . . . .
C21  C  0.3965(3)   0.1948(2)   0.8927(2)   0.0518(8)   Uani 1         1 d    . . . . .
H21  H  0.408357    0.225767    0.834139    0.062       Uiso 1         1 calc R U . . .
C22  C  0.3028(3)   0.1996(3)   0.9492(3)   0.0599(9)   Uani 1         1 d    . . . . .
H22  H  0.251101    0.233450    0.929305    0.072       Uiso 1         1 calc R U . C 1
C23  C  0.2842(3)   0.1549(3)   1.0350(3)   0.0738(6)   Uani 0.605(6)  1 d    D U P D 1
O1   O  0.2011(4)   0.1665(4)   1.0996(3)   0.0755(7)   Uani 0.605(6)  1 d    D U P D 1
C26  C  0.1302(6)   0.2330(6)   1.0755(6)   0.0805(13)  Uani 0.605(6)  1 d    D U P D 1
H26A H  0.164439    0.288673    1.047839    0.121       Uiso 0.605(6)  1 calc R U P D 1
H26B H  0.076335    0.237763    1.126649    0.121       Uiso 0.605(6)  1 calc R U P D 1
H26C H  0.101840    0.217788    1.035534    0.121       Uiso 0.605(6)  1 calc R U P D 1
C30  C  0.3685(6)   0.0574(6)   0.6807(5)   0.1294(6)   Uani 0.605(6)  1 d    . U P D 1
H30  H  0.318213    0.043861    0.659767    0.155       Uiso 0.605(6)  1 calc R U P D 1
C23' C  0.2842(3)   0.1549(3)   1.0350(3)   0.0738(6)   Uani 0.395(6)  1 d    . U P D 2
H23' H  0.220049    0.158256    1.074291    0.089       Uiso 0.395(6)  1 calc R U P D 2
C30' C  0.3685(6)   0.0574(6)   0.6807(5)   0.1294(6)   Uani 0.395(6)  1 d    D U P D 2
O1'  O  0.3055(9)   0.0368(9)   0.6436(8)   0.1307(8)   Uani 0.395(6)  1 d    D U P D 2
C26' C  0.3060(16)  -0.0547(10) 0.6437(14)  0.1394(15)  Uani 0.395(6)  1 d    D U P D 2
H26D H  0.255394    -0.063176   0.617896    0.209       Uiso 0.395(6)  1 calc R U P D 2
H26E H  0.290775    -0.091396   0.702743    0.209       Uiso 0.395(6)  1 calc R U P D 2
H26F H  0.372286    -0.070590   0.610639    0.209       Uiso 0.395(6)  1 calc R U P D 2
C24  C  0.3600(3)   0.1057(2)   1.0625(2)   0.0547(8)   Uani 1         1 d    . . . . .
H24  H  0.347309    0.074532    1.121022    0.066       Uiso 1         1 calc R U . D 1
C25  C  0.4541(3)   0.1011(2)   1.0063(2)   0.0455(7)   Uani 1         1 d    . . . . .
H25  H  0.505471    0.067422    1.026804    0.055       Uiso 1         1 calc R U . . .
C27  C  0.5148(3)   0.0965(2)   0.7445(2)   0.0483(7)   Uani 1         1 d    . . . . .
C28  C  0.4962(3)   0.0105(3)   0.7511(3)   0.0626(10)  Uani 1         1 d    . . . . .
H28  H  0.532824    -0.035059   0.778977    0.075       Uiso 1         1 calc R U . . .
C29  C  0.4270(5)   -0.0093(4)  0.7184(4)   0.0900(16)  Uani 1         1 d    . . . . .
H29  H  0.417922    -0.067903   0.720915    0.108       Uiso 1         1 calc R U . D 1
C31  C  0.3846(4)   0.1413(4)   0.6746(4)   0.0878(16)  Uani 1         1 d    . . . . .
H31  H  0.346146    0.186449    0.648447    0.105       Uiso 1         1 calc R U . D 1
C32  C  0.4562(3)   0.1610(3)   0.7061(3)   0.0605(9)   Uani 1         1 d    . . . . .
H32  H  0.466112    0.219884    0.701668    0.073       Uiso 1         1 calc R U . . .
C33  C  0.7522(2)   0.0684(2)   0.6702(2)   0.0470(7)   Uani 1         1 d    . . . . .
C34  C  0.7386(3)   -0.0156(3)  0.6681(3)   0.0624(9)   Uani 1         1 d    . . . . .
H34  H  0.690998    -0.051902   0.714440    0.075       Uiso 1         1 calc R U . . .
C35  C  0.7931(4)   -0.0466(3)  0.5997(3)   0.0766(12)  Uani 1         1 d    . . . . .
H35  H  0.782975    -0.104064   0.599412    0.092       Uiso 1         1 calc R U . . .
C36  C  0.8619(4)   0.0049(3)   0.5322(3)   0.0803(13)  Uani 1         1 d    . . . . .
H36  H  0.899444    -0.016694   0.485186    0.096       Uiso 1         1 calc R U . . .
C37  C  0.8761(4)   0.0876(3)   0.5327(3)   0.0779(13)  Uani 1         1 d    . . . . .
H37  H  0.923757    0.123414    0.485969    0.093       Uiso 1         1 calc R U . . .
C38  C  0.8216(3)   0.1196(3)   0.6010(3)   0.0597(9)   Uani 1         1 d    . . . . .
H38  H  0.831982    0.177315    0.600412    0.072       Uiso 1         1 calc R U . . .
C39  C  0.8998(3)   0.2971(2)   0.6985(3)   0.0537(8)   Uani 1         1 d    . . . . .
H39  H  0.927235    0.241443    0.718107    0.064       Uiso 1         1 calc R U . . .
C40  C  0.9551(3)   0.3734(2)   0.6611(3)   0.0536(8)   Uani 1         1 d    . . . . .
C41  C  1.0561(3)   0.3958(3)   0.6428(3)   0.0659(10)  Uani 1         1 d    . . . . .
H41  H  1.104916    0.353051    0.655613    0.079       Uiso 1         1 calc R U . . .
C42  C  1.0812(3)   0.4816(3)   0.6057(3)   0.0678(11)  Uani 1         1 d    . . . . .
H42  H  1.148710    0.497944    0.592693    0.081       Uiso 1         1 calc R U . . .
C43  C  1.0100(3)   0.5456(3)   0.5867(2)   0.0582(9)   Uani 1         1 d    D . . . .
C46  C  1.0425(4)   0.6392(3)   0.5466(3)   0.0780(12)  Uani 0.847(4)  1 d    D U P E 1
H46A H  1.028087    0.659966    0.490788    0.094       Uiso 0.847(4)  1 calc R U P E 1
H46B H  1.115857    0.641598    0.535519    0.094       Uiso 0.847(4)  1 calc R U P E 1
S1   S  0.98123(14) 0.71228(11) 0.61240(14) 0.0986(7)   Uani 0.847(4)  1 d    D U P E 1
C47  C  1.0288(7)   0.6748(5)   0.6942(6)   0.110(2)    Uani 0.847(4)  1 d    D U P E 1
H47A H  0.988813    0.701468    0.739909    0.132       Uiso 0.847(4)  1 calc R U P E 1
H47B H  1.015098    0.611861    0.715870    0.132       Uiso 0.847(4)  1 calc R U P E 1
C48  C  1.1361(7)   0.6847(6)   0.6866(7)   0.125(3)    Uani 0.847(4)  1 d    D U P E 1
H48A H  1.178668    0.655625    0.644604    0.188       Uiso 0.847(4)  1 calc R U P E 1
H48B H  1.147928    0.658457    0.742363    0.188       Uiso 0.847(4)  1 calc R U P E 1
H48C H  1.152338    0.746415    0.667983    0.188       Uiso 0.847(4)  1 calc R U P E 1
C46' C  1.0425(4)   0.6392(3)   0.5466(3)   0.0780(12)  Uani 0.153(4)  1 d    D U P E 2
H46C H  0.984066    0.676841    0.538527    0.094       Uiso 0.153(4)  1 calc R U P E 2
H46D H  1.092422    0.644812    0.489939    0.094       Uiso 0.153(4)  1 calc R U P E 2
S1'  S  1.0965(10)  0.6718(7)   0.6163(7)   0.107(2)    Uani 0.153(4)  1 d    D U P E 2
C47' C  1.014(4)    0.646(3)    0.7133(16)  0.106(4)    Uani 0.153(4)  1 d    D U P E 2
H47C H  1.045938    0.657677    0.753476    0.128       Uiso 0.153(4)  1 calc R U P E 2
H47D H  0.956627    0.686796    0.711821    0.128       Uiso 0.153(4)  1 calc R U P E 2
C48' C  0.972(4)    0.556(3)    0.752(3)    0.139(11)   Uani 0.153(4)  1 d    D U P E 2
H48D H  0.958710    0.535121    0.707595    0.209       Uiso 0.153(4)  1 calc R U P E 2
H48E H  0.909710    0.557124    0.797540    0.209       Uiso 0.153(4)  1 calc R U P E 2
H48F H  1.020734    0.516992    0.775711    0.209       Uiso 0.153(4)  1 calc R U P E 2
C44  C  0.9115(3)   0.5257(2)   0.6027(2)   0.0533(8)   Uani 1         1 d    . . . . .
H44  H  0.863649    0.569070    0.588787    0.064       Uiso 1         1 calc R U . . .
C45  C  0.8850(2)   0.4386(2)   0.6407(2)   0.0466(7)   Uani 1         1 d    . . . . .
C49  C  0.6371(3)   0.2676(2)   0.5742(2)   0.0512(8)   Uani 1         1 d    . . . . .
H49  H  0.631734    0.207950    0.578535    0.061       Uiso 1         1 calc R U . . .
C50  C  0.6266(3)   0.3361(2)   0.5047(2)   0.0512(8)   Uani 1         1 d    . . . . .
C51  C  0.6035(3)   0.3445(3)   0.4276(3)   0.0636(10)  Uani 1         1 d    . . . . .
H51  H  0.592384    0.294684    0.412271    0.076       Uiso 1         1 calc R U . . .
C52  C  0.5976(3)   0.4254(3)   0.3759(3)   0.0670(11)  Uani 1         1 d    . . . . .
H52  H  0.582142    0.431296    0.323983    0.080       Uiso 1         1 calc R U . . .
C53  C  0.6135(3)   0.5007(3)   0.3961(2)   0.0567(9)   Uani 1         1 d    . . . . .
C54  C  0.6369(2)   0.4949(2)   0.4715(2)   0.0490(7)   Uani 1         1 d    . . . . .
H54  H  0.648274    0.545158    0.485888    0.059       Uiso 1         1 calc R U . . .
C55  C  0.6428(2)   0.4115(2)   0.5249(2)   0.0461(7)   Uani 1         1 d    . . . . .
C56  C  0.6025(3)   0.5886(3)   0.3371(3)   0.0658(11)  Uani 1         1 d    . . . . .
H56A H  0.559099    0.625699    0.371540    0.079       Uiso 1         1 calc R U . . .
H56B H  0.568061    0.581457    0.296597    0.079       Uiso 1         1 calc R U . . .
S2   S  0.71969(7)  0.64396(7)  0.27607(7)  0.0669(3)   Uani 1         1 d    . . . . .
C57  C  0.7896(4)   0.5693(4)   0.2212(4)   0.0913(16)  Uani 1         1 d    . . . . .
H57A H  0.858606    0.591077    0.192231    0.110       Uiso 1         1 calc R U . . .
H57B H  0.793813    0.513425    0.263645    0.110       Uiso 1         1 calc R U . . .
C58  C  0.7489(6)   0.5534(5)   0.1577(5)   0.115(2)    Uani 1         1 d    . . . . .
H58A H  0.682636    0.527231    0.186153    0.173       Uiso 1         1 calc R U . . .
H58B H  0.793748    0.513807    0.128271    0.173       Uiso 1         1 calc R U . . .
H58C H  0.742812    0.608351    0.115861    0.173       Uiso 1         1 calc R U . . .
C59  C  0.5367(3)   0.3496(2)   0.8702(2)   0.0493(7)   Uani 1         1 d    . . . . .
H59  H  0.512630    0.302221    0.918843    0.059       Uiso 1         1 calc R U . . .
C60  C  0.5112(3)   0.4377(2)   0.8664(2)   0.0512(8)   Uani 1         1 d    . . . . .
C61  C  0.4495(3)   0.4827(3)   0.9238(3)   0.0637(10)  Uani 1         1 d    . . . . .
H61  H  0.412397    0.452532    0.979868    0.076       Uiso 1         1 calc R U . . .
C62  C  0.4447(4)   0.5711(3)   0.8963(3)   0.0671(10)  Uani 1         1 d    . . . . .
H62  H  0.402805    0.602355    0.933832    0.081       Uiso 1         1 calc R U . . .
C63  C  0.5007(3)   0.6175(3)   0.8129(3)   0.0608(9)   Uani 1         1 d    . . . . .
C64  C  0.5603(3)   0.5746(2)   0.7558(2)   0.0526(8)   Uani 1         1 d    . . . . .
H64  H  0.597210    0.605174    0.699805    0.063       Uiso 1         1 calc R U . . .
C65  C  0.5645(3)   0.4833(2)   0.7839(2)   0.0457(7)   Uani 1         1 d    . . . . .
C66  C  0.4967(4)   0.7154(3)   0.7868(4)   0.0785(12)  Uani 1         1 d    . U . . .
H66A H  0.426346    0.735022    0.791921    0.094       Uiso 1         1 calc R U . . .
H66B H  0.536023    0.736712    0.726039    0.094       Uiso 1         1 calc R U . . .
S3   S  0.54531(13) 0.76218(9)  0.85168(12) 0.0959(4)   Uani 1         1 d    D U . . .
C67  C  0.6606(7)   0.7016(6)   0.8558(7)   0.095(2)    Uani 0.656(11) 1 d    D U P F 1
H67A H  0.684388    0.711434    0.901451    0.114       Uiso 0.656(11) 1 calc R U P F 1
H67B H  0.648929    0.638844    0.868669    0.114       Uiso 0.656(11) 1 calc R U P F 1
C68  C  0.7382(10)  0.7320(8)   0.7700(9)   0.131(4)    Uani 0.656(11) 1 d    D U P F 1
H68A H  0.707771    0.736794    0.724096    0.196       Uiso 0.656(11) 1 calc R U P F 1
H68B H  0.793958    0.690030    0.765471    0.196       Uiso 0.656(11) 1 calc R U P F 1
H68C H  0.763083    0.788688    0.764706    0.196       Uiso 0.656(11) 1 calc R U P F 1
C67' C  0.6803(12)  0.7392(11)  0.7997(14)  0.099(3)    Uani 0.344(11) 1 d    D U P F 2
H67C H  0.687543    0.732328    0.742205    0.118       Uiso 0.344(11) 1 calc R U P F 2
H67D H  0.721197    0.789117    0.792390    0.118       Uiso 0.344(11) 1 calc R U P F 2
C68' C  0.7193(15)  0.6573(11)  0.8527(15)  0.111(5)    Uani 0.344(11) 1 d    D U P F 2
H68D H  0.714529    0.664666    0.908898    0.167       Uiso 0.344(11) 1 calc R U P F 2
H68E H  0.789420    0.646857    0.823092    0.167       Uiso 0.344(11) 1 calc R U P F 2
H68F H  0.679042    0.607683    0.859950    0.167       Uiso 0.344(11) 1 calc R U P F 2
B1   B  0.6924(3)   0.4380(2)   0.6539(3)   0.0445(8)   Uani 1         1 d    . . . . .
H1   H  0.695(3)    0.503(3)    0.624(3)    0.053       Uiso 1         1 d    . U . . .

loop_
_atom_site_aniso_label
_atom_site_aniso_U_11
_atom_site_aniso_U_22
_atom_site_aniso_U_33
_atom_site_aniso_U_23
_atom_site_aniso_U_13
_atom_site_aniso_U_12
Ru1  0.03561(15) 0.03325(15) 0.04912(17) -0.00554(10) -0.01356(10) -0.00414(9)
N1   0.0366(13)  0.0420(14)  0.0594(16)  -0.0077(12)  -0.0169(12)  -0.0028(11)
N2   0.0395(13)  0.0333(12)  0.0599(16)  -0.0075(11)  -0.0147(12)  -0.0064(10)
N3   0.0425(14)  0.0355(13)  0.0492(14)  -0.0049(11)  -0.0115(11)  -0.0061(10)
N4   0.0401(13)  0.0368(13)  0.0467(14)  -0.0028(11)  -0.0112(11)  -0.0043(10)
N5   0.0427(14)  0.0347(13)  0.0501(14)  -0.0056(11)  -0.0099(11)  -0.0052(10)
N6   0.0451(14)  0.0345(13)  0.0513(15)  -0.0067(11)  -0.0145(12)  0.0000(10)
C1   0.0394(15)  0.0335(14)  0.0556(18)  -0.0017(13)  -0.0197(14)  -0.0035(12)
C2   0.0419(16)  0.0351(15)  0.0496(17)  -0.0048(12)  -0.0155(13)  -0.0025(12)
C3   0.0423(16)  0.0296(13)  0.0477(16)  -0.0001(12)  -0.0166(13)  -0.0046(11)
C4   0.0387(15)  0.0330(14)  0.0540(17)  -0.0028(12)  -0.0155(13)  -0.0099(12)
C5   0.0415(16)  0.0354(14)  0.0499(17)  -0.0054(12)  -0.0158(13)  -0.0051(12)
C6   0.0423(16)  0.0403(16)  0.0557(18)  -0.0104(14)  -0.0164(14)  -0.0033(13)
C7   0.0435(17)  0.0478(18)  0.068(2)    -0.0149(16)  -0.0231(16)  0.0006(14)
C8   0.051(2)    0.060(2)    0.082(3)    -0.019(2)    -0.0308(19)  0.0030(17)
C9   0.055(2)    0.089(3)    0.103(4)    -0.037(3)    -0.042(2)    0.021(2)
C10  0.070(3)    0.068(3)    0.100(3)    -0.036(2)    -0.045(3)    0.028(2)
C13  0.087(4)    0.103(5)    0.149(6)    -0.065(4)    -0.065(4)    0.043(4)
F4   0.125(5)    0.156(6)    0.179(7)    -0.086(5)    0.003(5)     0.039(4)
F5   0.128(6)    0.082(4)    0.169(6)    -0.052(4)    -0.085(5)    0.057(4)
F6   0.126(6)    0.118(6)    0.170(7)    -0.092(5)    -0.088(5)    0.054(4)
C13' 0.099(6)    0.094(6)    0.146(6)    -0.071(5)    -0.063(5)    0.042(5)
F4'  0.160(8)    0.095(6)    0.187(8)    -0.056(6)    0.004(8)     0.028(6)
F5'  0.095(6)    0.127(8)    0.168(9)    -0.082(6)    -0.066(6)    0.064(5)
F6'  0.113(7)    0.114(8)    0.121(6)    -0.077(6)    -0.048(6)    0.053(6)
C11  0.056(2)    0.0500(19)  0.072(2)    -0.0161(17)  -0.0306(18)  0.0059(16)
C12  0.067(2)    0.088(3)    0.121(3)    -0.040(3)    -0.053(3)    0.008(2)
F1   0.163(8)    0.169(7)    0.107(5)    -0.030(5)    -0.070(5)    -0.045(6)
F2   0.061(3)    0.146(6)    0.163(6)    -0.071(5)    -0.044(4)    -0.018(3)
F3   0.113(5)    0.099(4)    0.211(8)    -0.081(5)    -0.103(6)    0.022(4)
F1'  0.098(5)    0.136(6)    0.175(8)    -0.069(6)    -0.095(6)    0.033(5)
F2'  0.143(8)    0.123(6)    0.161(7)    -0.030(5)    -0.055(6)    -0.061(6)
F3'  0.086(4)    0.166(7)    0.139(5)    -0.096(5)    -0.050(4)    -0.003(5)
C14  0.0409(16)  0.0503(18)  0.0543(18)  -0.0112(15)  -0.0199(14)  -0.0004(13)
C15  0.052(2)    0.060(2)    0.064(2)    -0.0062(18)  -0.0253(17)  -0.0004(16)
C16  0.068(3)    0.092(3)    0.064(2)    -0.013(2)    -0.036(2)    0.010(2)
C17  0.074(3)    0.129(5)    0.077(3)    -0.048(3)    -0.045(3)    0.027(3)
C18  0.074(3)    0.084(3)    0.095(3)    -0.050(3)    -0.042(3)    0.016(2)
C19  0.055(2)    0.056(2)    0.075(2)    -0.0234(18)  -0.0295(19)  0.0055(16)
C20  0.0403(16)  0.0352(15)  0.0527(17)  -0.0064(13)  -0.0157(13)  -0.0061(12)
C21  0.0455(18)  0.0469(18)  0.0569(19)  -0.0014(15)  -0.0168(15)  -0.0031(14)
C22  0.0460(19)  0.056(2)    0.068(2)    -0.0019(17)  -0.0167(17)  0.0000(16)
C23  0.0554(9)   0.0808(9)   0.0729(9)   -0.0164(9)   -0.0051(8)   -0.0009(8)
O1   0.0568(11)  0.0825(11)  0.0742(11)  -0.0163(10)  -0.0049(10)  -0.0010(10)
C26  0.061(2)    0.088(2)    0.078(2)    -0.018(2)    -0.0051(19)  0.0010(19)
C30  0.1219(10)  0.1656(10)  0.1313(10)  -0.0211(10)  -0.0801(9)   -0.0587(10)
C23' 0.0554(9)   0.0808(9)   0.0729(9)   -0.0164(9)   -0.0051(8)   -0.0009(8)
C30' 0.1219(10)  0.1656(10)  0.1313(10)  -0.0211(10)  -0.0801(9)   -0.0587(10)
O1'  0.1230(12)  0.1663(12)  0.1322(12)  -0.0207(12)  -0.0795(11)  -0.0581(12)
C26' 0.129(2)    0.170(2)    0.138(2)    -0.017(2)    -0.072(2)    -0.054(2)
C24  0.056(2)    0.0473(18)  0.0526(19)  -0.0039(15)  -0.0108(16)  -0.0056(15)
C25  0.0484(17)  0.0363(15)  0.0506(17)  -0.0058(13)  -0.0162(14)  -0.0058(13)
C27  0.0445(17)  0.0488(18)  0.0489(17)  -0.0043(14)  -0.0149(14)  -0.0098(14)
C28  0.064(2)    0.055(2)    0.071(2)    -0.0079(18)  -0.0254(19)  -0.0221(18)
C29  0.100(4)    0.086(3)    0.096(4)    -0.016(3)    -0.040(3)    -0.043(3)
C31  0.064(3)    0.119(4)    0.085(3)    -0.006(3)    -0.045(3)    -0.009(3)
C32  0.0491(19)  0.064(2)    0.062(2)    0.0006(18)   -0.0215(17)  -0.0084(17)
C33  0.0412(16)  0.0448(17)  0.0573(19)  -0.0119(14)  -0.0193(14)  -0.0007(13)
C34  0.066(2)    0.051(2)    0.070(2)    -0.0192(18)  -0.0130(19)  -0.0111(17)
C35  0.083(3)    0.065(3)    0.085(3)    -0.036(2)    -0.012(2)    -0.009(2)
C36  0.076(3)    0.080(3)    0.081(3)    -0.038(3)    -0.003(2)    0.001(2)
C37  0.065(3)    0.075(3)    0.075(3)    -0.018(2)    0.005(2)     -0.005(2)
C38  0.053(2)    0.0487(19)  0.071(2)    -0.0124(17)  -0.0105(18)  -0.0034(16)
C39  0.0426(17)  0.0468(18)  0.069(2)    -0.0075(16)  -0.0190(16)  -0.0026(14)
C40  0.0402(17)  0.0530(19)  0.068(2)    -0.0144(17)  -0.0168(16)  -0.0066(14)
C41  0.0440(19)  0.072(3)    0.078(3)    -0.011(2)    -0.0177(18)  -0.0116(18)
C42  0.048(2)    0.081(3)    0.073(3)    -0.016(2)    -0.0113(18)  -0.026(2)
C43  0.058(2)    0.059(2)    0.0534(19)  -0.0120(16)  -0.0062(16)  -0.0262(18)
C46  0.080(3)    0.064(2)    0.084(3)    -0.010(2)    -0.013(2)    -0.035(2)
S1   0.0891(11)  0.0637(9)   0.1336(15)  -0.0318(9)   -0.0064(10)  -0.0245(7)
C47  0.106(4)    0.067(3)    0.153(5)    -0.044(3)    -0.014(4)    -0.022(3)
C48  0.104(5)    0.115(6)    0.155(7)    -0.039(5)    -0.029(5)    -0.008(5)
C46' 0.080(3)    0.064(2)    0.084(3)    -0.010(2)    -0.013(2)    -0.035(2)
S1'  0.124(4)    0.078(4)    0.120(4)    -0.026(3)    -0.025(4)    -0.039(3)
C47' 0.111(6)    0.076(6)    0.132(6)    -0.038(6)    -0.017(6)    -0.029(6)
C48' 0.129(18)   0.101(13)   0.16(2)     -0.012(17)   -0.017(18)   -0.039(14)
C44  0.0536(19)  0.0461(18)  0.0558(19)  -0.0094(15)  -0.0095(16)  -0.0140(15)
C45  0.0402(16)  0.0465(17)  0.0521(18)  -0.0124(14)  -0.0100(14)  -0.0095(13)
C49  0.0541(19)  0.0468(18)  0.0510(18)  -0.0068(14)  -0.0155(15)  -0.0112(15)
C50  0.0476(18)  0.055(2)    0.0494(18)  -0.0078(15)  -0.0149(14)  -0.0100(15)
C51  0.068(2)    0.070(2)    0.053(2)    -0.0058(18)  -0.0227(18)  -0.018(2)
C52  0.060(2)    0.085(3)    0.053(2)    0.0013(19)   -0.0245(18)  -0.016(2)
C53  0.0380(17)  0.064(2)    0.0534(19)  0.0065(17)   -0.0119(14)  -0.0063(15)
C54  0.0331(14)  0.0532(19)  0.0506(18)  -0.0003(14)  -0.0090(13)  -0.0049(13)
C55  0.0321(14)  0.0502(18)  0.0463(16)  -0.0002(14)  -0.0072(12)  -0.0071(13)
C56  0.0434(18)  0.072(3)    0.064(2)    0.0123(19)   -0.0173(17)  -0.0036(17)
S2   0.0496(5)   0.0659(6)   0.0678(6)   0.0108(5)    -0.0166(4)   -0.0071(4)
C57  0.072(3)    0.100(4)    0.075(3)    -0.001(3)    -0.004(2)    -0.004(3)
C58  0.121(5)    0.112(5)    0.097(4)    -0.009(4)    -0.027(4)    -0.004(4)
C59  0.0476(18)  0.0406(16)  0.0549(19)  -0.0087(14)  -0.0106(15)  -0.0049(13)
C60  0.0505(18)  0.0473(18)  0.0550(19)  -0.0139(15)  -0.0130(15)  -0.0035(14)
C61  0.066(2)    0.057(2)    0.064(2)    -0.0213(18)  -0.0104(19)  0.0010(18)
C62  0.075(3)    0.059(2)    0.067(2)    -0.0264(19)  -0.015(2)    0.011(2)
C63  0.069(2)    0.0461(19)  0.073(2)    -0.0193(18)  -0.028(2)    0.0070(17)
C64  0.059(2)    0.0416(17)  0.060(2)    -0.0127(15)  -0.0222(17)  0.0029(15)
C65  0.0444(16)  0.0420(16)  0.0522(17)  -0.0119(14)  -0.0169(14)  0.0006(13)
C66  0.093(3)    0.051(2)    0.096(3)    -0.026(2)    -0.033(3)    0.017(2)
S3   0.1145(11)  0.0628(7)   0.1273(12)  -0.0444(7)   -0.0445(9)   0.0079(7)
C67  0.105(5)    0.065(4)    0.120(5)    -0.027(4)    -0.037(4)    -0.005(4)
C68  0.110(7)    0.093(6)    0.156(8)    -0.025(6)    -0.002(6)    0.004(6)
C67' 0.109(6)    0.066(6)    0.128(7)    -0.032(5)    -0.038(6)    -0.004(5)
C68' 0.101(9)    0.070(8)    0.148(10)   -0.020(7)    -0.025(8)    0.007(7)
B1   0.0417(18)  0.0334(17)  0.053(2)    -0.0032(14)  -0.0127(15)  -0.0026(14)

loop_
_geom_bond_atom_site_label_1
_geom_bond_atom_site_label_2
_geom_bond_distance
_geom_bond_site_symmetry_2
_geom_bond_publ_flag
Ru1  N5   2.153(3)  . ?
Ru1  N3   2.153(3)  . ?
Ru1  N1   2.155(3)  . ?
Ru1  C5   2.169(3)  . ?
Ru1  C2   2.176(3)  . ?
Ru1  C4   2.178(3)  . ?
Ru1  C3   2.186(3)  . ?
Ru1  C1   2.194(3)  . ?
N1   C39  1.327(5)  . ?
N1   N2   1.366(4)  . ?
N2   C45  1.370(4)  . ?
N2   B1   1.547(5)  . ?
N3   C49  1.314(5)  . ?
N3   N4   1.376(4)  . ?
N4   C55  1.369(4)  . ?
N4   B1   1.537(5)  . ?
N5   C59  1.329(5)  . ?
N5   N6   1.371(4)  . ?
N6   C65  1.363(4)  . ?
N6   B1   1.522(5)  . ?
C1   C2   1.449(5)  . ?
C1   C5   1.455(5)  . ?
C1   C6   1.492(4)  . ?
C2   C3   1.452(4)  . ?
C2   C14  1.481(5)  . ?
C3   C4   1.435(5)  . ?
C3   C20  1.482(5)  . ?
C4   C5   1.466(5)  . ?
C4   C27  1.475(5)  . ?
C5   C33  1.482(5)  . ?
C6   C11  1.379(5)  . ?
C6   C7   1.404(5)  . ?
C7   C8   1.400(5)  . ?
C7   H7   0.9500    . ?
C8   C9   1.374(7)  . ?
C8   C12  1.479(6)  . ?
C9   C10  1.384(7)  . ?
C9   H9   0.9500    . ?
C10  C11  1.386(6)  . ?
C10  C13' 1.483(13) . ?
C10  C13  1.514(10) . ?
C13  F6   1.325(10) . ?
C13  F5   1.342(10) . ?
C13  F4   1.353(11) . ?
C13' F5'  1.313(13) . ?
C13' F6'  1.316(13) . ?
C13' F4'  1.316(13) . ?
C11  H11  0.9500    . ?
C12  F1   1.244(9)  . ?
C12  F2'  1.271(10) . ?
C12  F3   1.294(8)  . ?
C12  F1'  1.304(8)  . ?
C12  F2   1.361(8)  . ?
C12  F3'  1.366(9)  . ?
C14  C19  1.394(5)  . ?
C14  C15  1.396(5)  . ?
C15  C16  1.383(6)  . ?
C15  H15  0.9500    . ?
C16  C17  1.385(8)  . ?
C16  H16  0.9500    . ?
C17  C18  1.363(8)  . ?
C17  H17  0.9500    . ?
C18  C19  1.387(6)  . ?
C18  H18  0.9500    . ?
C19  H19  0.9500    . ?
C20  C21  1.398(5)  . ?
C20  C25  1.402(5)  . ?
C21  C22  1.381(6)  . ?
C21  H21  0.9500    . ?
C22  C23' 1.389(6)  . ?
C22  C23  1.389(6)  . ?
C22  H22  0.9500    . ?
C23  O1   1.376(6)  . ?
C23  C24  1.378(6)  . ?
O1   C26  1.446(9)  . ?
C26  H26A 0.9800    . ?
C26  H26B 0.9800    . ?
C26  H26C 0.9800    . ?
C30  C31  1.359(10) . ?
C30  C29  1.411(10) . ?
C30  H30  0.9500    . ?
C23' C24  1.378(6)  . ?
C23' H23' 0.9500    . ?
C30' O1'  1.346(9)  . ?
C30' C31  1.359(10) . ?
C30' C29  1.411(10) . ?
O1'  C26' 1.470(16) . ?
C26' H26D 0.9800    . ?
C26' H26E 0.9800    . ?
C26' H26F 0.9800    . ?
C24  C25  1.383(5)  . ?
C24  H24  0.9500    . ?
C25  H25  0.9500    . ?
C27  C32  1.398(5)  . ?
C27  C28  1.400(5)  . ?
C28  C29  1.358(6)  . ?
C28  H28  0.9500    . ?
C29  H29  0.9500    . ?
C31  C32  1.372(6)  . ?
C31  H31  0.9500    . ?
C32  H32  0.9500    . ?
C33  C38  1.386(5)  . ?
C33  C34  1.394(5)  . ?
C34  C35  1.379(6)  . ?
C34  H34  0.9500    . ?
C35  C36  1.371(7)  . ?
C35  H35  0.9500    . ?
C36  C37  1.368(7)  . ?
C36  H36  0.9500    . ?
C37  C38  1.386(6)  . ?
C37  H37  0.9500    . ?
C38  H38  0.9500    . ?
C39  C40  1.399(5)  . ?
C39  H39  0.9500    . ?
C40  C45  1.408(5)  . ?
C40  C41  1.413(5)  . ?
C41  C42  1.376(6)  . ?
C41  H41  0.9500    . ?
C42  C43  1.402(7)  . ?
C42  H42  0.9500    . ?
C43  C44  1.375(5)  . ?
C43  C46  1.516(6)  . ?
C43  C46' 1.516(6)  . ?
C46  S1   1.826(6)  . ?
C46  H46A 0.9900    . ?
C46  H46B 0.9900    . ?
S1   C47  1.662(11) . ?
C47  C48  1.491(13) . ?
C47  H47A 0.9900    . ?
C47  H47B 0.9900    . ?
C48  H48A 0.9800    . ?
C48  H48B 0.9800    . ?
C48  H48C 0.9800    . ?
C46' S1'  1.800(11) . ?
C46' H46C 0.9900    . ?
C46' H46D 0.9900    . ?
S1'  C47' 1.67(2)   . ?
C47' C48' 1.51(2)   . ?
C47' H47C 0.9900    . ?
C47' H47D 0.9900    . ?
C48' H48D 0.9800    . ?
C48' H48E 0.9800    . ?
C48' H48F 0.9800    . ?
C44  C45  1.401(5)  . ?
C44  H44  0.9500    . ?
C49  C50  1.403(5)  . ?
C49  H49  0.9500    . ?
C50  C55  1.408(5)  . ?
C50  C51  1.413(5)  . ?
C51  C52  1.360(6)  . ?
C51  H51  0.9500    . ?
C52  C53  1.405(7)  . ?
C52  H52  0.9500    . ?
C53  C54  1.394(5)  . ?
C53  C56  1.509(5)  . ?
C54  C55  1.402(5)  . ?
C54  H54  0.9500    . ?
C56  S2   1.815(4)  . ?
C56  H56A 0.9900    . ?
C56  H56B 0.9900    . ?
S2   C57  1.767(6)  . ?
C57  C58  1.458(10) . ?
C57  H57A 0.9900    . ?
C57  H57B 0.9900    . ?
C58  H58A 0.9800    . ?
C58  H58B 0.9800    . ?
C58  H58C 0.9800    . ?
C59  C60  1.414(5)  . ?
C59  H59  0.9500    . ?
C60  C65  1.398(5)  . ?
C60  C61  1.410(5)  . ?
C61  C62  1.366(6)  . ?
C61  H61  0.9500    . ?
C62  C63  1.422(6)  . ?
C62  H62  0.9500    . ?
C63  C64  1.375(6)  . ?
C63  C66  1.510(6)  . ?
C64  C65  1.411(5)  . ?
C64  H64  0.9500    . ?
C66  S3   1.813(5)  . ?
C66  H66A 0.9900    . ?
C66  H66B 0.9900    . ?
S3   C67  1.812(10) . ?
S3   C67' 1.877(16) . ?
C67  C68  1.512(14) . ?
C67  H67A 0.9900    . ?
C67  H67B 0.9900    . ?
C68  H68A 0.9800    . ?
C68  H68B 0.9800    . ?
C68  H68C 0.9800    . ?
C67' C68' 1.527(17) . ?
C67' H67C 0.9900    . ?
C67' H67D 0.9900    . ?
C68' H68D 0.9800    . ?
C68' H68E 0.9800    . ?
C68' H68F 0.9800    . ?
B1   H1   1.03(4)   . ?

loop_
_geom_angle_atom_site_label_1
_geom_angle_atom_site_label_2
_geom_angle_atom_site_label_3
_geom_angle
_geom_angle_site_symmetry_1
_geom_angle_site_symmetry_3
_geom_angle_publ_flag
N5   Ru1  N3   85.92(11)  . . ?
N5   Ru1  N1   84.24(10)  . . ?
N3   Ru1  N1   79.78(10)  . . ?
N5   Ru1  C5   159.58(12) . . ?
N3   Ru1  C5   101.19(11) . . ?
N1   Ru1  C5   115.73(11) . . ?
N5   Ru1  C2   103.19(11) . . ?
N3   Ru1  C2   163.48(12) . . ?
N1   Ru1  C2   114.48(11) . . ?
C5   Ru1  C2   65.75(12)  . . ?
N5   Ru1  C4   121.00(11) . . ?
N3   Ru1  C4   98.23(11)  . . ?
N1   Ru1  C4   154.64(12) . . ?
C5   Ru1  C4   39.43(12)  . . ?
C2   Ru1  C4   65.29(12)  . . ?
N5   Ru1  C3   95.21(11)  . . ?
N3   Ru1  C3   127.61(11) . . ?
N1   Ru1  C3   152.57(11) . . ?
C5   Ru1  C3   65.22(12)  . . ?
C2   Ru1  C3   38.89(12)  . . ?
C4   Ru1  C3   38.38(13)  . . ?
N5   Ru1  C1   139.08(12) . . ?
N3   Ru1  C1   134.89(12) . . ?
N1   Ru1  C1   98.38(11)  . . ?
C5   Ru1  C1   38.94(12)  . . ?
C2   Ru1  C1   38.73(13)  . . ?
C4   Ru1  C1   64.99(11)  . . ?
C3   Ru1  C1   64.49(12)  . . ?
C39  N1   N2   107.3(3)   . . ?
C39  N1   Ru1  132.7(2)   . . ?
N2   N1   Ru1  119.9(2)   . . ?
N1   N2   C45  109.7(3)   . . ?
N1   N2   B1   120.5(2)   . . ?
C45  N2   B1   129.6(3)   . . ?
C49  N3   N4   108.2(3)   . . ?
C49  N3   Ru1  131.3(2)   . . ?
N4   N3   Ru1  120.5(2)   . . ?
C55  N4   N3   108.7(3)   . . ?
C55  N4   B1   131.3(3)   . . ?
N3   N4   B1   119.6(3)   . . ?
C59  N5   N6   107.8(3)   . . ?
C59  N5   Ru1  131.1(2)   . . ?
N6   N5   Ru1  121.0(2)   . . ?
C65  N6   N5   109.2(3)   . . ?
C65  N6   B1   130.8(3)   . . ?
N5   N6   B1   119.7(3)   . . ?
C2   C1   C5   108.6(3)   . . ?
C2   C1   C6   124.6(3)   . . ?
C5   C1   C6   125.9(3)   . . ?
C2   C1   Ru1  69.95(17)  . . ?
C5   C1   Ru1  69.59(17)  . . ?
C6   C1   Ru1  134.5(2)   . . ?
C1   C2   C3   107.3(3)   . . ?
C1   C2   C14  123.2(3)   . . ?
C3   C2   C14  128.7(3)   . . ?
C1   C2   Ru1  71.32(18)  . . ?
C3   C2   Ru1  70.92(17)  . . ?
C14  C2   Ru1  130.8(2)   . . ?
C4   C3   C2   108.9(3)   . . ?
C4   C3   C20  124.9(3)   . . ?
C2   C3   C20  125.6(3)   . . ?
C4   C3   Ru1  70.54(17)  . . ?
C2   C3   Ru1  70.19(17)  . . ?
C20  C3   Ru1  131.8(2)   . . ?
C3   C4   C5   108.0(3)   . . ?
C3   C4   C27  126.8(3)   . . ?
C5   C4   C27  124.6(3)   . . ?
C3   C4   Ru1  71.08(17)  . . ?
C5   C4   Ru1  69.94(17)  . . ?
C27  C4   Ru1  131.8(2)   . . ?
C1   C5   C4   107.1(3)   . . ?
C1   C5   C33  124.7(3)   . . ?
C4   C5   C33  127.9(3)   . . ?
C1   C5   Ru1  71.46(18)  . . ?
C4   C5   Ru1  70.64(17)  . . ?
C33  C5   Ru1  128.1(2)   . . ?
C11  C6   C7   118.1(3)   . . ?
C11  C6   C1   120.8(3)   . . ?
C7   C6   C1   120.9(3)   . . ?
C8   C7   C6   120.2(4)   . . ?
C8   C7   H7   119.9      . . ?
C6   C7   H7   119.9      . . ?
C9   C8   C7   120.7(4)   . . ?
C9   C8   C12  119.9(4)   . . ?
C7   C8   C12  119.3(4)   . . ?
C8   C9   C10  118.8(4)   . . ?
C8   C9   H9   120.6      . . ?
C10  C9   H9   120.6      . . ?
C9   C10  C11  121.0(4)   . . ?
C9   C10  C13' 123.5(7)   . . ?
C11  C10  C13' 114.9(7)   . . ?
C9   C10  C13  117.0(5)   . . ?
C11  C10  C13  121.6(5)   . . ?
F6   C13  F5   103.6(9)   . . ?
F6   C13  F4   110.5(10)  . . ?
F5   C13  F4   106.0(9)   . . ?
F6   C13  C10  111.8(8)   . . ?
F5   C13  C10  110.1(8)   . . ?
F4   C13  C10  114.2(8)   . . ?
F5'  C13' F6'  104.6(14)  . . ?
F5'  C13' F4'  108.0(14)  . . ?
F6'  C13' F4'  105.3(14)  . . ?
F5'  C13' C10  110.5(11)  . . ?
F6'  C13' C10  111.1(12)  . . ?
F4'  C13' C10  116.5(11)  . . ?
C6   C11  C10  121.0(4)   . . ?
C6   C11  H11  119.5      . . ?
C10  C11  H11  119.5      . . ?
F1   C12  F3   112.0(8)   . . ?
F2'  C12  F1'  109.5(9)   . . ?
F1   C12  F2   103.1(7)   . . ?
F3   C12  F2   104.0(7)   . . ?
F2'  C12  F3'  103.8(9)   . . ?
F1'  C12  F3'  99.8(8)    . . ?
F1   C12  C8   113.7(6)   . . ?
F2'  C12  C8   114.1(7)   . . ?
F3   C12  C8   112.8(5)   . . ?
F1'  C12  C8   115.4(6)   . . ?
F2   C12  C8   110.3(5)   . . ?
F3'  C12  C8   112.8(5)   . . ?
C19  C14  C15  118.6(3)   . . ?
C19  C14  C2   122.2(3)   . . ?
C15  C14  C2   119.0(3)   . . ?
C16  C15  C14  120.7(4)   . . ?
C16  C15  H15  119.7      . . ?
C14  C15  H15  119.7      . . ?
C15  C16  C17  119.3(4)   . . ?
C15  C16  H16  120.3      . . ?
C17  C16  H16  120.3      . . ?
C18  C17  C16  121.0(4)   . . ?
C18  C17  H17  119.5      . . ?
C16  C17  H17  119.5      . . ?
C17  C18  C19  120.0(5)   . . ?
C17  C18  H18  120.0      . . ?
C19  C18  H18  120.0      . . ?
C18  C19  C14  120.4(4)   . . ?
C18  C19  H19  119.8      . . ?
C14  C19  H19  119.8      . . ?
C21  C20  C25  117.4(3)   . . ?
C21  C20  C3   122.8(3)   . . ?
C25  C20  C3   119.8(3)   . . ?
C22  C21  C20  121.7(3)   . . ?
C22  C21  H21  119.1      . . ?
C20  C21  H21  119.1      . . ?
C21  C22  C23' 119.9(4)   . . ?
C21  C22  C23  119.9(4)   . . ?
C21  C22  H22  120.0      . . ?
C23  C22  H22  120.0      . . ?
O1   C23  C24  114.6(5)   . . ?
O1   C23  C22  125.2(5)   . . ?
C24  C23  C22  119.2(4)   . . ?
C23  O1   C26  116.5(5)   . . ?
O1   C26  H26A 109.5      . . ?
O1   C26  H26B 109.5      . . ?
H26A C26  H26B 109.5      . . ?
O1   C26  H26C 109.5      . . ?
H26A C26  H26C 109.5      . . ?
H26B C26  H26C 109.5      . . ?
C31  C30  C29  119.7(5)   . . ?
C31  C30  H30  120.2      . . ?
C29  C30  H30  120.2      . . ?
C24  C23' C22  119.2(4)   . . ?
C24  C23' H23' 120.4      . . ?
C22  C23' H23' 120.4      . . ?
O1'  C30' C31  121.5(9)   . . ?
O1'  C30' C29  118.4(9)   . . ?
C31  C30' C29  119.7(5)   . . ?
C30' O1'  C26' 116.2(11)  . . ?
O1'  C26' H26D 109.5      . . ?
O1'  C26' H26E 109.5      . . ?
H26D C26' H26E 109.5      . . ?
O1'  C26' H26F 109.5      . . ?
H26D C26' H26F 109.5      . . ?
H26E C26' H26F 109.5      . . ?
C23' C24  C25  121.1(4)   . . ?
C23  C24  C25  121.1(4)   . . ?
C23  C24  H24  119.4      . . ?
C25  C24  H24  119.4      . . ?
C24  C25  C20  120.7(3)   . . ?
C24  C25  H25  119.7      . . ?
C20  C25  H25  119.7      . . ?
C32  C27  C28  117.1(3)   . . ?
C32  C27  C4   123.5(3)   . . ?
C28  C27  C4   119.3(3)   . . ?
C29  C28  C27  121.5(5)   . . ?
C29  C28  H28  119.3      . . ?
C27  C28  H28  119.3      . . ?
C28  C29  C30  119.7(5)   . . ?
C28  C29  C30' 119.7(5)   . . ?
C28  C29  H29  120.2      . . ?
C30  C29  H29  120.2      . . ?
C30' C31  C32  120.3(5)   . . ?
C30  C31  C32  120.3(5)   . . ?
C30  C31  H31  119.9      . . ?
C32  C31  H31  119.9      . . ?
C31  C32  C27  121.6(5)   . . ?
C31  C32  H32  119.2      . . ?
C27  C32  H32  119.2      . . ?
C38  C33  C34  117.8(4)   . . ?
C38  C33  C5   121.4(3)   . . ?
C34  C33  C5   120.7(3)   . . ?
C35  C34  C33  120.9(4)   . . ?
C35  C34  H34  119.5      . . ?
C33  C34  H34  119.5      . . ?
C36  C35  C34  120.4(4)   . . ?
C36  C35  H35  119.8      . . ?
C34  C35  H35  119.8      . . ?
C37  C36  C35  119.7(4)   . . ?
C37  C36  H36  120.2      . . ?
C35  C36  H36  120.2      . . ?
C36  C37  C38  120.5(4)   . . ?
C36  C37  H37  119.7      . . ?
C38  C37  H37  119.7      . . ?
C37  C38  C33  120.7(4)   . . ?
C37  C38  H38  119.6      . . ?
C33  C38  H38  119.6      . . ?
N1   C39  C40  111.0(3)   . . ?
N1   C39  H39  124.5      . . ?
C40  C39  H39  124.5      . . ?
C39  C40  C45  104.8(3)   . . ?
C39  C40  C41  135.7(4)   . . ?
C45  C40  C41  119.5(4)   . . ?
C42  C41  C40  117.8(4)   . . ?
C42  C41  H41  121.1      . . ?
C40  C41  H41  121.1      . . ?
C41  C42  C43  121.9(4)   . . ?
C41  C42  H42  119.1      . . ?
C43  C42  H42  119.1      . . ?
C44  C43  C42  121.7(4)   . . ?
C44  C43  C46  119.1(4)   . . ?
C42  C43  C46  119.2(4)   . . ?
C44  C43  C46' 119.1(4)   . . ?
C42  C43  C46' 119.2(4)   . . ?
C43  C46  S1   113.9(3)   . . ?
C43  C46  H46A 108.8      . . ?
S1   C46  H46A 108.8      . . ?
C43  C46  H46B 108.8      . . ?
S1   C46  H46B 108.8      . . ?
H46A C46  H46B 107.7      . . ?
C47  S1   C46  100.3(4)   . . ?
C48  C47  S1   123.0(7)   . . ?
C48  C47  H47A 106.6      . . ?
S1   C47  H47A 106.6      . . ?
C48  C47  H47B 106.6      . . ?
S1   C47  H47B 106.6      . . ?
H47A C47  H47B 106.6      . . ?
C47  C48  H48A 109.5      . . ?
C47  C48  H48B 109.5      . . ?
H48A C48  H48B 109.5      . . ?
C47  C48  H48C 109.5      . . ?
H48A C48  H48C 109.5      . . ?
H48B C48  H48C 109.5      . . ?
C43  C46' S1'  108.7(5)   . . ?
C43  C46' H46C 109.9      . . ?
S1'  C46' H46C 109.9      . . ?
C43  C46' H46D 109.9      . . ?
S1'  C46' H46D 109.9      . . ?
H46C C46' H46D 108.3      . . ?
C47' S1'  C46' 106.4(17)  . . ?
C48' C47' S1'  121(3)     . . ?
C48' C47' H47C 107.2      . . ?
S1'  C47' H47C 107.2      . . ?
C48' C47' H47D 107.2      . . ?
S1'  C47' H47D 107.2      . . ?
H47C C47' H47D 106.8      . . ?
C47' C48' H48D 109.5      . . ?
C47' C48' H48E 109.5      . . ?
H48D C48' H48E 109.5      . . ?
C47' C48' H48F 109.5      . . ?
H48D C48' H48F 109.5      . . ?
H48E C48' H48F 109.5      . . ?
C43  C44  C45  116.9(4)   . . ?
C43  C44  H44  121.6      . . ?
C45  C44  H44  121.6      . . ?
N2   C45  C44  130.6(3)   . . ?
N2   C45  C40  107.1(3)   . . ?
C44  C45  C40  122.3(3)   . . ?
N3   C49  C50  110.8(3)   . . ?
N3   C49  H49  124.6      . . ?
C50  C49  H49  124.6      . . ?
C49  C50  C55  104.7(3)   . . ?
C49  C50  C51  136.3(4)   . . ?
C55  C50  C51  118.9(3)   . . ?
C52  C51  C50  118.5(4)   . . ?
C52  C51  H51  120.7      . . ?
C50  C51  H51  120.7      . . ?
C51  C52  C53  122.6(4)   . . ?
C51  C52  H52  118.7      . . ?
C53  C52  H52  118.7      . . ?
C54  C53  C52  120.5(3)   . . ?
C54  C53  C56  119.8(4)   . . ?
C52  C53  C56  119.7(4)   . . ?
C53  C54  C55  117.0(4)   . . ?
C53  C54  H54  121.5      . . ?
C55  C54  H54  121.5      . . ?
N4   C55  C54  129.9(3)   . . ?
N4   C55  C50  107.6(3)   . . ?
C54  C55  C50  122.5(3)   . . ?
C53  C56  S2   114.6(3)   . . ?
C53  C56  H56A 108.6      . . ?
S2   C56  H56A 108.6      . . ?
C53  C56  H56B 108.6      . . ?
S2   C56  H56B 108.6      . . ?
H56A C56  H56B 107.6      . . ?
C57  S2   C56  103.3(3)   . . ?
C58  C57  S2   114.8(5)   . . ?
C58  C57  H57A 108.6      . . ?
S2   C57  H57A 108.6      . . ?
C58  C57  H57B 108.6      . . ?
S2   C57  H57B 108.6      . . ?
H57A C57  H57B 107.6      . . ?
C57  C58  H58A 109.5      . . ?
C57  C58  H58B 109.5      . . ?
H58A C58  H58B 109.5      . . ?
C57  C58  H58C 109.5      . . ?
H58A C58  H58C 109.5      . . ?
H58B C58  H58C 109.5      . . ?
N5   C59  C60  110.1(3)   . . ?
N5   C59  H59  124.9      . . ?
C60  C59  H59  124.9      . . ?
C65  C60  C61  120.1(3)   . . ?
C65  C60  C59  104.7(3)   . . ?
C61  C60  C59  135.2(4)   . . ?
C62  C61  C60  118.1(4)   . . ?
C62  C61  H61  121.0      . . ?
C60  C61  H61  121.0      . . ?
C61  C62  C63  121.8(4)   . . ?
C61  C62  H62  119.1      . . ?
C63  C62  H62  119.1      . . ?
C64  C63  C62  120.9(4)   . . ?
C64  C63  C66  119.2(4)   . . ?
C62  C63  C66  119.9(4)   . . ?
C63  C64  C65  117.3(4)   . . ?
C63  C64  H64  121.4      . . ?
C65  C64  H64  121.4      . . ?
N6   C65  C60  108.2(3)   . . ?
N6   C65  C64  130.0(3)   . . ?
C60  C65  C64  121.8(3)   . . ?
C63  C66  S3   112.4(3)   . . ?
C63  C66  H66A 109.1      . . ?
S3   C66  H66A 109.1      . . ?
C63  C66  H66B 109.1      . . ?
S3   C66  H66B 109.1      . . ?
H66A C66  H66B 107.8      . . ?
C67  S3   C66  103.6(4)   . . ?
C66  S3   C67' 95.1(7)    . . ?
C68  C67  S3   108.5(8)   . . ?
C68  C67  H67A 110.0      . . ?
S3   C67  H67A 110.0      . . ?
C68  C67  H67B 110.0      . . ?
S3   C67  H67B 110.0      . . ?
H67A C67  H67B 108.4      . . ?
C67  C68  H68A 109.5      . . ?
C67  C68  H68B 109.5      . . ?
H68A C68  H68B 109.5      . . ?
C67  C68  H68C 109.5      . . ?
H68A C68  H68C 109.5      . . ?
H68B C68  H68C 109.5      . . ?
C68' C67' S3   111.8(14)  . . ?
C68' C67' H67C 109.2      . . ?
S3   C67' H67C 109.2      . . ?
C68' C67' H67D 109.2      . . ?
S3   C67' H67D 109.2      . . ?
H67C C67' H67D 107.9      . . ?
C67' C68' H68D 109.5      . . ?
C67' C68' H68E 109.5      . . ?
H68D C68' H68E 109.5      . . ?
C67' C68' H68F 109.5      . . ?
H68D C68' H68F 109.5      . . ?
H68E C68' H68F 109.5      . . ?
N6   B1   N4   108.9(3)   . . ?
N6   B1   N2   108.0(3)   . . ?
N4   B1   N2   107.3(3)   . . ?
N6   B1   H1   108(2)     . . ?
N4   B1   H1   111(2)     . . ?
N2   B1   H1   113(2)     . . ?

loop_
_geom_torsion_atom_site_label_1
_geom_torsion_atom_site_label_2
_geom_torsion_atom_site_label_3
_geom_torsion_atom_site_label_4
_geom_torsion
_geom_torsion_site_symmetry_1
_geom_torsion_site_symmetry_2
_geom_torsion_site_symmetry_3
_geom_torsion_site_symmetry_4
_geom_torsion_publ_flag
C39  N1   N2   C45  -1.6(4)    . . . . ?
Ru1  N1   N2   C45  177.2(2)   . . . . ?
C39  N1   N2   B1   174.6(3)   . . . . ?
Ru1  N1   N2   B1   -6.6(4)    . . . . ?
C49  N3   N4   C55  0.6(4)     . . . . ?
Ru1  N3   N4   C55  -178.0(2)  . . . . ?
C49  N3   N4   B1   -173.1(3)  . . . . ?
Ru1  N3   N4   B1   8.3(4)     . . . . ?
C59  N5   N6   C65  0.8(4)     . . . . ?
Ru1  N5   N6   C65  -176.7(2)  . . . . ?
C59  N5   N6   B1   174.8(3)   . . . . ?
Ru1  N5   N6   B1   -2.7(4)    . . . . ?
C5   C1   C2   C3   3.1(3)     . . . . ?
C6   C1   C2   C3   -166.9(3)  . . . . ?
Ru1  C1   C2   C3   62.2(2)    . . . . ?
C5   C1   C2   C14  173.9(3)   . . . . ?
C6   C1   C2   C14  3.8(5)     . . . . ?
Ru1  C1   C2   C14  -127.1(3)  . . . . ?
C5   C1   C2   Ru1  -59.0(2)   . . . . ?
C6   C1   C2   Ru1  130.9(3)   . . . . ?
C1   C2   C3   C4   -2.3(3)    . . . . ?
C14  C2   C3   C4   -172.3(3)  . . . . ?
Ru1  C2   C3   C4   60.1(2)    . . . . ?
C1   C2   C3   C20  169.7(3)   . . . . ?
C14  C2   C3   C20  -0.3(5)    . . . . ?
Ru1  C2   C3   C20  -127.9(3)  . . . . ?
C1   C2   C3   Ru1  -62.4(2)   . . . . ?
C14  C2   C3   Ru1  127.5(3)   . . . . ?
C2   C3   C4   C5   0.6(3)     . . . . ?
C20  C3   C4   C5   -171.5(3)  . . . . ?
Ru1  C3   C4   C5   60.5(2)    . . . . ?
C2   C3   C4   C27  171.5(3)   . . . . ?
C20  C3   C4   C27  -0.6(5)    . . . . ?
Ru1  C3   C4   C27  -128.6(3)  . . . . ?
C2   C3   C4   Ru1  -59.9(2)   . . . . ?
C20  C3   C4   Ru1  128.0(3)   . . . . ?
C2   C1   C5   C4   -2.8(3)    . . . . ?
C6   C1   C5   C4   167.1(3)   . . . . ?
Ru1  C1   C5   C4   -62.0(2)   . . . . ?
C2   C1   C5   C33  -176.7(3)  . . . . ?
C6   C1   C5   C33  -6.8(5)    . . . . ?
Ru1  C1   C5   C33  124.0(3)   . . . . ?
C2   C1   C5   Ru1  59.2(2)    . . . . ?
C6   C1   C5   Ru1  -130.8(3)  . . . . ?
C3   C4   C5   C1   1.4(3)     . . . . ?
C27  C4   C5   C1   -169.8(3)  . . . . ?
Ru1  C4   C5   C1   62.6(2)    . . . . ?
C3   C4   C5   C33  175.1(3)   . . . . ?
C27  C4   C5   C33  3.9(5)     . . . . ?
Ru1  C4   C5   C33  -123.7(3)  . . . . ?
C3   C4   C5   Ru1  -61.2(2)   . . . . ?
C27  C4   C5   Ru1  127.6(3)   . . . . ?
C2   C1   C6   C11  139.2(4)   . . . . ?
C5   C1   C6   C11  -29.2(5)   . . . . ?
Ru1  C1   C6   C11  -125.4(4)  . . . . ?
C2   C1   C6   C7   -35.6(5)   . . . . ?
C5   C1   C6   C7   156.0(3)   . . . . ?
Ru1  C1   C6   C7   59.8(5)    . . . . ?
C11  C6   C7   C8   1.1(6)     . . . . ?
C1   C6   C7   C8   176.1(4)   . . . . ?
C6   C7   C8   C9   0.5(7)     . . . . ?
C6   C7   C8   C12  179.6(4)   . . . . ?
C7   C8   C9   C10  -1.7(8)    . . . . ?
C12  C8   C9   C10  179.2(5)   . . . . ?
C8   C9   C10  C11  1.4(8)     . . . . ?
C8   C9   C10  C13' -169.4(9)  . . . . ?
C8   C9   C10  C13  174.1(6)   . . . . ?
C9   C10  C13  F6   176.1(8)   . . . . ?
C11  C10  C13  F6   -11.3(12)  . . . . ?
C9   C10  C13  F5   61.5(10)   . . . . ?
C11  C10  C13  F5   -125.8(8)  . . . . ?
C9   C10  C13  F4   -57.5(10)  . . . . ?
C11  C10  C13  F4   115.1(9)   . . . . ?
C9   C10  C13' F5'  -19.8(17)  . . . . ?
C11  C10  C13' F5'  168.9(11)  . . . . ?
C9   C10  C13' F6'  -135.5(12) . . . . ?
C11  C10  C13' F6'  53.2(15)   . . . . ?
C9   C10  C13' F4'  103.9(14)  . . . . ?
C11  C10  C13' F4'  -67.3(15)  . . . . ?
C7   C6   C11  C10  -1.5(6)    . . . . ?
C1   C6   C11  C10  -176.4(4)  . . . . ?
C9   C10  C11  C6   0.2(8)     . . . . ?
C13' C10  C11  C6   171.7(8)   . . . . ?
C13  C10  C11  C6   -172.1(6)  . . . . ?
C9   C8   C12  F1   -81.2(10)  . . . . ?
C7   C8   C12  F1   99.6(9)    . . . . ?
C9   C8   C12  F2'  102.6(10)  . . . . ?
C7   C8   C12  F2'  -76.6(11)  . . . . ?
C9   C8   C12  F3   149.9(8)   . . . . ?
C7   C8   C12  F3   -29.3(10)  . . . . ?
C9   C8   C12  F1'  -25.4(11)  . . . . ?
C7   C8   C12  F1'  155.4(9)   . . . . ?
C9   C8   C12  F2   34.0(8)    . . . . ?
C7   C8   C12  F2   -145.1(6)  . . . . ?
C9   C8   C12  F3'  -139.3(8)  . . . . ?
C7   C8   C12  F3'  41.5(9)    . . . . ?
C1   C2   C14  C19  101.4(4)   . . . . ?
C3   C2   C14  C19  -90.0(5)   . . . . ?
Ru1  C2   C14  C19  8.0(5)     . . . . ?
C1   C2   C14  C15  -73.8(4)   . . . . ?
C3   C2   C14  C15  94.8(4)    . . . . ?
Ru1  C2   C14  C15  -167.2(3)  . . . . ?
C19  C14  C15  C16  -0.8(6)    . . . . ?
C2   C14  C15  C16  174.5(4)   . . . . ?
C14  C15  C16  C17  0.1(7)     . . . . ?
C15  C16  C17  C18  0.8(8)     . . . . ?
C16  C17  C18  C19  -0.8(8)    . . . . ?
C17  C18  C19  C14  0.1(7)     . . . . ?
C15  C14  C19  C18  0.8(6)     . . . . ?
C2   C14  C19  C18  -174.4(4)  . . . . ?
C4   C3   C20  C21  -48.9(5)   . . . . ?
C2   C3   C20  C21  140.4(3)   . . . . ?
Ru1  C3   C20  C21  45.7(5)    . . . . ?
C4   C3   C20  C25  128.9(3)   . . . . ?
C2   C3   C20  C25  -41.9(4)   . . . . ?
Ru1  C3   C20  C25  -136.6(3)  . . . . ?
C25  C20  C21  C22  -0.3(5)    . . . . ?
C3   C20  C21  C22  177.5(3)   . . . . ?
C20  C21  C22  C23' 0.2(6)     . . . . ?
C20  C21  C22  C23  0.2(6)     . . . . ?
C21  C22  C23  O1   167.8(5)   . . . . ?
C21  C22  C23  C24  -0.4(7)    . . . . ?
C24  C23  O1   C26  166.1(6)   . . . . ?
C22  C23  O1   C26  -2.5(9)    . . . . ?
C21  C22  C23' C24  -0.4(7)    . . . . ?
C31  C30' O1'  C26' 171.1(13)  . . . . ?
C29  C30' O1'  C26' -1.8(16)   . . . . ?
C22  C23' C24  C25  0.8(7)     . . . . ?
O1   C23  C24  C25  -168.6(4)  . . . . ?
C22  C23  C24  C25  0.8(7)     . . . . ?
C23' C24  C25  C20  -0.9(6)    . . . . ?
C23  C24  C25  C20  -0.9(6)    . . . . ?
C21  C20  C25  C24  0.6(5)     . . . . ?
C3   C20  C25  C24  -177.2(3)  . . . . ?
C3   C4   C27  C32  75.7(5)    . . . . ?
C5   C4   C27  C32  -114.8(4)  . . . . ?
Ru1  C4   C27  C32  -21.5(6)   . . . . ?
C3   C4   C27  C28  -102.2(4)  . . . . ?
C5   C4   C27  C28  67.2(5)    . . . . ?
Ru1  C4   C27  C28  160.6(3)   . . . . ?
C32  C27  C28  C29  2.6(7)     . . . . ?
C4   C27  C28  C29  -179.3(4)  . . . . ?
C27  C28  C29  C30  -3.2(9)    . . . . ?
C27  C28  C29  C30' -3.2(9)    . . . . ?
C31  C30  C29  C28  2.4(11)    . . . . ?
O1'  C30' C29  C28  175.5(8)   . . . . ?
C31  C30' C29  C28  2.4(11)    . . . . ?
O1'  C30' C31  C32  -173.9(9)  . . . . ?
C29  C30' C31  C32  -1.0(11)   . . . . ?
C29  C30  C31  C32  -1.0(11)   . . . . ?
C30' C31  C32  C27  0.4(9)     . . . . ?
C30  C31  C32  C27  0.4(9)     . . . . ?
C28  C27  C32  C31  -1.1(6)    . . . . ?
C4   C27  C32  C31  -179.2(4)  . . . . ?
C1   C5   C33  C38  -70.3(5)   . . . . ?
C4   C5   C33  C38  117.1(4)   . . . . ?
Ru1  C5   C33  C38  22.7(5)    . . . . ?
C1   C5   C33  C34  105.2(4)   . . . . ?
C4   C5   C33  C34  -67.4(5)   . . . . ?
Ru1  C5   C33  C34  -161.8(3)  . . . . ?
C38  C33  C34  C35  0.6(6)     . . . . ?
C5   C33  C34  C35  -175.1(4)  . . . . ?
C33  C34  C35  C36  -0.2(8)    . . . . ?
C34  C35  C36  C37  -0.1(9)    . . . . ?
C35  C36  C37  C38  0.0(9)     . . . . ?
C36  C37  C38  C33  0.4(8)     . . . . ?
C34  C33  C38  C37  -0.7(6)    . . . . ?
C5   C33  C38  C37  175.0(4)   . . . . ?
N2   N1   C39  C40  1.7(4)     . . . . ?
Ru1  N1   C39  C40  -176.8(3)  . . . . ?
N1   C39  C40  C45  -1.3(5)    . . . . ?
N1   C39  C40  C41  177.9(5)   . . . . ?
C39  C40  C41  C42  -178.7(5)  . . . . ?
C45  C40  C41  C42  0.4(6)     . . . . ?
C40  C41  C42  C43  0.3(7)     . . . . ?
C41  C42  C43  C44  -1.1(7)    . . . . ?
C41  C42  C43  C46  179.4(4)   . . . . ?
C41  C42  C43  C46' 179.4(4)   . . . . ?
C44  C43  C46  S1   62.6(5)    . . . . ?
C42  C43  C46  S1   -117.9(4)  . . . . ?
C43  C46  S1   C47  66.7(5)    . . . . ?
C46  S1   C47  C48  69.2(7)    . . . . ?
C44  C43  C46' S1'  122.6(6)   . . . . ?
C42  C43  C46' S1'  -57.9(7)   . . . . ?
C43  C46' S1'  C47' -51(2)     . . . . ?
C46' S1'  C47' C48' 51(5)      . . . . ?
C42  C43  C44  C45  1.2(6)     . . . . ?
C46  C43  C44  C45  -179.3(4)  . . . . ?
C46' C43  C44  C45  -179.3(4)  . . . . ?
N1   N2   C45  C44  -177.9(4)  . . . . ?
B1   N2   C45  C44  6.4(6)     . . . . ?
N1   N2   C45  C40  0.8(4)     . . . . ?
B1   N2   C45  C40  -174.9(3)  . . . . ?
C43  C44  C45  N2   177.9(4)   . . . . ?
C43  C44  C45  C40  -0.5(6)    . . . . ?
C39  C40  C45  N2   0.3(4)     . . . . ?
C41  C40  C45  N2   -179.1(4)  . . . . ?
C39  C40  C45  C44  179.1(4)   . . . . ?
C41  C40  C45  C44  -0.3(6)    . . . . ?
N4   N3   C49  C50  -1.2(4)    . . . . ?
Ru1  N3   C49  C50  177.2(2)   . . . . ?
N3   C49  C50  C55  1.3(4)     . . . . ?
N3   C49  C50  C51  -177.1(4)  . . . . ?
C49  C50  C51  C52  178.2(4)   . . . . ?
C55  C50  C51  C52  -0.1(6)    . . . . ?
C50  C51  C52  C53  0.0(7)     . . . . ?
C51  C52  C53  C54  0.3(6)     . . . . ?
C51  C52  C53  C56  -178.0(4)  . . . . ?
C52  C53  C54  C55  -0.4(5)    . . . . ?
C56  C53  C54  C55  177.9(3)   . . . . ?
N3   N4   C55  C54  177.9(3)   . . . . ?
B1   N4   C55  C54  -9.4(6)    . . . . ?
N3   N4   C55  C50  0.2(3)     . . . . ?
B1   N4   C55  C50  172.9(3)   . . . . ?
C53  C54  C55  N4   -177.1(3)  . . . . ?
C53  C54  C55  C50  0.3(5)     . . . . ?
C49  C50  C55  N4   -0.9(4)    . . . . ?
C51  C50  C55  N4   177.8(3)   . . . . ?
C49  C50  C55  C54  -178.8(3)  . . . . ?
C51  C50  C55  C54  -0.1(5)    . . . . ?
C54  C53  C56  S2   74.0(5)    . . . . ?
C52  C53  C56  S2   -107.6(4)  . . . . ?
C53  C56  S2   C57  56.6(4)    . . . . ?
C56  S2   C57  C58  66.0(5)    . . . . ?
N6   N5   C59  C60  -0.1(4)    . . . . ?
Ru1  N5   C59  C60  177.1(2)   . . . . ?
N5   C59  C60  C65  -0.6(4)    . . . . ?
N5   C59  C60  C61  179.6(4)   . . . . ?
C65  C60  C61  C62  -0.6(6)    . . . . ?
C59  C60  C61  C62  179.2(4)   . . . . ?
C60  C61  C62  C63  -0.8(7)    . . . . ?
C61  C62  C63  C64  1.6(7)     . . . . ?
C61  C62  C63  C66  -177.2(5)  . . . . ?
C62  C63  C64  C65  -0.8(6)    . . . . ?
C66  C63  C64  C65  177.9(4)   . . . . ?
N5   N6   C65  C60  -1.2(4)    . . . . ?
B1   N6   C65  C60  -174.4(3)  . . . . ?
N5   N6   C65  C64  178.4(3)   . . . . ?
B1   N6   C65  C64  5.2(6)     . . . . ?
C61  C60  C65  N6   -179.1(3)  . . . . ?
C59  C60  C65  N6   1.1(4)     . . . . ?
C61  C60  C65  C64  1.3(6)     . . . . ?
C59  C60  C65  C64  -178.5(3)  . . . . ?
C63  C64  C65  N6   179.9(4)   . . . . ?
C63  C64  C65  C60  -0.6(5)    . . . . ?
C64  C63  C66  S3   -116.2(4)  . . . . ?
C62  C63  C66  S3   62.6(6)    . . . . ?
C63  C66  S3   C67  45.9(5)    . . . . ?
C63  C66  S3   C67' 74.8(7)    . . . . ?
C66  S3   C67  C68  74.1(8)    . . . . ?
C66  S3   C67' C68' -98.8(15)  . . . . ?
C65  N6   B1   N4   -127.6(3)  . . . . ?
N5   N6   B1   N4   59.8(4)    . . . . ?
C65  N6   B1   N2   116.1(4)   . . . . ?
N5   N6   B1   N2   -56.4(4)   . . . . ?
C55  N4   B1   N6   124.7(3)   . . . . ?
N3   N4   B1   N6   -63.3(4)   . . . . ?
C55  N4   B1   N2   -118.6(3)  . . . . ?
N3   N4   B1   N2   53.4(4)    . . . . ?
N1   N2   B1   N6   62.6(4)    . . . . ?
C45  N2   B1   N6   -122.1(4)  . . . . ?
N1   N2   B1   N4   -54.7(4)   . . . . ?
C45  N2   B1   N4   120.6(4)   . . . . ?

_shelx_res_file
;
TITL THE26_1Bis_a.res in P-1
    the26_1bis_a_sq.res
    created by SHELXL-2019/3 at 10:16:35 on 28-Mar-2025
CELL 1.54178 14.02010 16.08470 17.03260 73.4877 72.2102 84.3016
ZERR 2.00 0.00110 0.00120 0.00140 0.0041 0.0040 0.0037
LATT 1
SFAC C  H  B  F  N  O  Ru S
UNIT 136 118 2 12 12 2 2 6
LIST 4
OMIT 4 0 2
OMIT -1 3 6
OMIT 4 0 0
OMIT 0 6 2
OMIT -1 -2 5
L.S. 10 0  125
ACTA
BOND $H
FMAP 2
PLAN 20
FLAT C29 C30' O1' C26'
DANG 2.4 0.01 C26' C30'
SIZE 0.10 0.50 0.60
CONF
RIGU C66 > C68'
SIMU 0.01 C66 > C68'
RIGU C23 > C26'
SIMU 0.001 C23 > C26'
SADI O1 C26 O1' C26'
EXYZ C23 C23'
EXYZ C30 C30'
EADP C23 C23'
EADP C30 C30'
RIGU C13 > F6'
SIMU 0.01 C13 > F6'
EXYZ C46 C46'
EADP C46 C46'
RIGU C46 > C48'
SIMU 0.01 C46 > C48'
RIGU C12 > F3'
SIMU 0.01 C12 > F3'
TEMP -80.150
ABIN
WGHT    0.106900    1.995800
EXTI    0.001483
FVAR       0.17248   0.53993   0.84706   0.63541   0.60503   0.65586
RU1   7    0.673849    0.231564    0.756111    11.00000    0.03561    0.03325 =
         0.04912   -0.00554   -0.01356   -0.00414
N1    5    0.803834    0.312880    0.702906    11.00000    0.03658    0.04200 =
         0.05945   -0.00771   -0.01685   -0.00276
N2    5    0.793984    0.399401    0.666330    11.00000    0.03949    0.03333 =
         0.05993   -0.00751   -0.01471   -0.00643
N3    5    0.655496    0.297263    0.632379    11.00000    0.04250    0.03552 =
         0.04915   -0.00488   -0.01153   -0.00614
N4    5    0.659988    0.386254    0.603301    11.00000    0.04015    0.03684 =
         0.04668   -0.00275   -0.01119   -0.00429
N5    5    0.599258    0.342778    0.795828    11.00000    0.04275    0.03471 =
         0.05008   -0.00555   -0.00991   -0.00519
N6    5    0.616303    0.424710    0.741838    11.00000    0.04512    0.03448 =
         0.05130   -0.00672   -0.01445   -0.00004
C1    1    0.746155    0.109993    0.808472    11.00000    0.03939    0.03348 =
         0.05561   -0.00168   -0.01967   -0.00353
C2    1    0.669743    0.136033    0.876699    11.00000    0.04193    0.03506 =
         0.04960   -0.00481   -0.01552   -0.00248
C3    1    0.574435    0.136420    0.859485    11.00000    0.04228    0.02956 =
         0.04770   -0.00007   -0.01663   -0.00462
C4    1    0.591570    0.114514    0.780267    11.00000    0.03868    0.03300 =
         0.05401   -0.00279   -0.01552   -0.00991
C5    1    0.699356    0.099029    0.746772    11.00000    0.04153    0.03540 =
         0.04990   -0.00537   -0.01580   -0.00512
C6    1    0.850741    0.083877    0.810352    11.00000    0.04226    0.04027 =
         0.05573   -0.01036   -0.01645   -0.00333
C7    1    0.900833    0.124109    0.849337    11.00000    0.04349    0.04778 =
         0.06825   -0.01492   -0.02314    0.00058
AFIX  43
H7    2    0.869611    0.171002    0.871765    11.00000   -1.20000
AFIX   0
C8    1    0.996588    0.095375    0.855271    11.00000    0.05108    0.05985 =
         0.08167   -0.01892   -0.03078    0.00301
C9    1    1.043274    0.028050    0.822690    11.00000    0.05504    0.08879 =
         0.10346   -0.03728   -0.04172    0.02117
AFIX  43
H9    2    1.108992    0.009680    0.825397    11.00000   -1.20000
AFIX   0
SAME C10 C13 F5 F6 F4
SAME C10 C13' > F6'
C10   1    0.992802   -0.012518    0.785853    11.00000    0.06999    0.06783 =
         0.09969   -0.03580   -0.04549    0.02828
PART 1 41
C13   1    1.050691   -0.080231    0.743024    41.00000    0.08715    0.10286 =
         0.14920   -0.06508   -0.06477    0.04281
F4    4    1.135297   -0.050553    0.680038    41.00000    0.12464    0.15601 =
         0.17905   -0.08612    0.00276    0.03894
F5    4    1.079629   -0.145553    0.800563    41.00000    0.12758    0.08225 =
         0.16918   -0.05218   -0.08517    0.05657
F6    4    0.993597   -0.118591    0.714762    41.00000    0.12578    0.11810 =
         0.17005   -0.09192   -0.08775    0.05354
PART 2 -41
C13'  1    1.027891   -0.094442    0.761946   -41.00000    0.09898    0.09368 =
         0.14610   -0.07141   -0.06332    0.04209
F4'   4    0.980314   -0.165258    0.812930   -41.00000    0.16039    0.09497 =
         0.18725   -0.05648    0.00445    0.02818
F5'   4    1.123734   -0.107425    0.754902   -41.00000    0.09482    0.12651 =
         0.16774   -0.08242   -0.06575    0.06415
F6'   4    1.020778   -0.090239    0.685656   -41.00000    0.11329    0.11406 =
         0.12086   -0.07668   -0.04836    0.05315
PART 0
C11   1    0.897781    0.015019    0.779957    11.00000    0.05627    0.05004 =
         0.07223   -0.01614   -0.03062    0.00588
AFIX  43
H11   2    0.864532   -0.013982    0.754587    11.00000   -1.20000
AFIX   0
SAME C12 F2' F3' F1'
C12   1    1.048261    0.139068    0.896063    11.00000    0.06667    0.08767 =
         0.12145   -0.04010   -0.05321    0.00818
PART 1 21
F1    4    1.042651    0.099611    0.971549    21.00000    0.16341    0.16895 =
         0.10681   -0.03009   -0.07020   -0.04457
F2    4    1.148609    0.141239    0.856503    21.00000    0.06116    0.14621 =
         0.16315   -0.07073   -0.04401   -0.01793
F3    4    1.022320    0.219881    0.887861    21.00000    0.11267    0.09863 =
         0.21077   -0.08105   -0.10276    0.02162
PART 2 -21
F1'   4    1.115890    0.092237    0.927900   -21.00000    0.09838    0.13559 =
         0.17512   -0.06893   -0.09549    0.03311
F2'   4    1.084901    0.212022    0.849168   -21.00000    0.14341    0.12328 =
         0.16052   -0.03001   -0.05450   -0.06128
F3'   4    0.985860    0.157945    0.968123   -21.00000    0.08579    0.16564 =
         0.13882   -0.09575   -0.04976   -0.00341
PART 0
C14   1    0.689008    0.144685    0.954774    11.00000    0.04090    0.05026 =
         0.05429   -0.01124   -0.01994   -0.00037
C15   1    0.701077    0.069789    1.017112    11.00000    0.05187    0.05997 =
         0.06447   -0.00621   -0.02531   -0.00040
AFIX  43
H15   2    0.691012    0.014591    1.011214    11.00000   -1.20000
AFIX   0
C16   1    0.727541    0.075142    1.087370    11.00000    0.06799    0.09203 =
         0.06436   -0.01338   -0.03565    0.00987
AFIX  43
H16   2    0.735754    0.023980    1.129562    11.00000   -1.20000
AFIX   0
C17   1    0.741940    0.155855    1.095576    11.00000    0.07358    0.12943 =
         0.07731   -0.04835   -0.04533    0.02723
AFIX  43
H17   2    0.760907    0.159706    1.143404    11.00000   -1.20000
AFIX   0
C18   1    0.729297    0.229869    1.036027    11.00000    0.07363    0.08420 =
         0.09500   -0.04998   -0.04240    0.01551
AFIX  43
H18   2    0.738591    0.284786    1.042945    11.00000   -1.20000
AFIX   0
C19   1    0.702882    0.225026    0.965377    11.00000    0.05523    0.05643 =
         0.07512   -0.02337   -0.02949    0.00546
AFIX  43
H19   2    0.694191    0.276717    0.923976    11.00000   -1.20000
AFIX   0
C20   1    0.474472    0.145496    0.919343    11.00000    0.04035    0.03525 =
         0.05267   -0.00636   -0.01566   -0.00605
C21   1    0.396530    0.194784    0.892662    11.00000    0.04548    0.04688 =
         0.05690   -0.00140   -0.01676   -0.00307
AFIX  43
H21   2    0.408357    0.225767    0.834139    11.00000   -1.20000
AFIX   0
C22   1    0.302792    0.199612    0.949154    11.00000    0.04596    0.05622 =
         0.06796   -0.00188   -0.01672    0.00003
AFIX  43
H22   2    0.251101    0.233450    0.929305    11.00000   -1.20000
AFIX   0
PART 1 51
SAME C30' O1' C26'
C23   1    0.284197    0.154943    1.035003    51.00000    0.05540    0.08085 =
         0.07286   -0.01642   -0.00506   -0.00090
O1    6    0.201082    0.166477    1.099599    51.00000    0.05676    0.08250 =
         0.07419   -0.01629   -0.00486   -0.00099
C26   1    0.130215    0.233037    1.075461    51.00000    0.06115    0.08836 =
         0.07819   -0.01813   -0.00508    0.00097
AFIX 133
H26A  2    0.164439    0.288673    1.047839    51.00000   -1.50000
H26B  2    0.076335    0.237763    1.126649    51.00000   -1.50000
H26C  2    0.101840    0.217788    1.035534    51.00000   -1.50000
AFIX   0
C30   1    0.368544    0.057447    0.680748    51.00000    0.12189    0.16557 =
         0.13131   -0.02111   -0.08008   -0.05870
AFIX  43
H30   2    0.318213    0.043861    0.659767    51.00000   -1.20000
AFIX   0
PART 2 -51
C23'  1    0.284197    0.154943    1.035003   -51.00000    0.05540    0.08085 =
         0.07286   -0.01642   -0.00506   -0.00090
AFIX  43
H23'  2    0.220049    0.158256    1.074291   -51.00000   -1.20000
AFIX   0
C30'  1    0.368544    0.057447    0.680748   -51.00000    0.12189    0.16557 =
         0.13131   -0.02111   -0.08008   -0.05870
O1'   6    0.305509    0.036759    0.643642   -51.00000    0.12298    0.16633 =
         0.13219   -0.02068   -0.07951   -0.05812
C26'  1    0.306035   -0.054728    0.643738   -51.00000    0.12938    0.16967 =
         0.13814   -0.01710   -0.07200   -0.05400
AFIX 133
H26D  2    0.255394   -0.063176    0.617896   -51.00000   -1.50000
H26E  2    0.290775   -0.091396    0.702743   -51.00000   -1.50000
H26F  2    0.372286   -0.070590    0.610639   -51.00000   -1.50000
AFIX   0
PART 0
C24   1    0.359963    0.105748    1.062492    11.00000    0.05577    0.04727 =
         0.05265   -0.00391   -0.01082   -0.00559
AFIX  43
H24   2    0.347309    0.074532    1.121022    11.00000   -1.20000
AFIX   0
C25   1    0.454105    0.101070    1.006290    11.00000    0.04840    0.03629 =
         0.05060   -0.00581   -0.01623   -0.00578
AFIX  43
H25   2    0.505471    0.067422    1.026804    11.00000   -1.20000
AFIX   0
C27   1    0.514781    0.096479    0.744547    11.00000    0.04453    0.04880 =
         0.04890   -0.00435   -0.01486   -0.00982
C28   1    0.496193    0.010467    0.751075    11.00000    0.06415    0.05510 =
         0.07128   -0.00788   -0.02539   -0.02210
AFIX  43
H28   2    0.532824   -0.035059    0.778977    11.00000   -1.20000
AFIX   0
C29   1    0.426964   -0.009349    0.718412    11.00000    0.09979    0.08599 =
         0.09613   -0.01610   -0.04035   -0.04296
AFIX  43
H29   2    0.417922   -0.067903    0.720915    11.00000   -1.20000
AFIX   0
C31   1    0.384610    0.141280    0.674628    11.00000    0.06373    0.11924 =
         0.08511   -0.00639   -0.04538   -0.00921
AFIX  43
H31   2    0.346146    0.186449    0.648447    11.00000   -1.20000
AFIX   0
C32   1    0.456163    0.160960    0.706108    11.00000    0.04907    0.06439 =
         0.06199    0.00062   -0.02154   -0.00837
AFIX  43
H32   2    0.466112    0.219884    0.701668    11.00000   -1.20000
AFIX   0
C33   1    0.752209    0.068369    0.670165    11.00000    0.04123    0.04482 =
         0.05728   -0.01186   -0.01929   -0.00071
C34   1    0.738551   -0.015585    0.668093    11.00000    0.06583    0.05087 =
         0.06994   -0.01922   -0.01298   -0.01106
AFIX  43
H34   2    0.690998   -0.051902    0.714440    11.00000   -1.20000
AFIX   0
C35   1    0.793102   -0.046640    0.599714    11.00000    0.08279    0.06503 =
         0.08503   -0.03563   -0.01179   -0.00945
AFIX  43
H35   2    0.782975   -0.104064    0.599412    11.00000   -1.20000
AFIX   0
C36   1    0.861877    0.004912    0.532159    11.00000    0.07627    0.08022 =
         0.08106   -0.03820   -0.00344    0.00118
AFIX  43
H36   2    0.899444   -0.016694    0.485186    11.00000   -1.20000
AFIX   0
C37   1    0.876127    0.087631    0.532742    11.00000    0.06525    0.07530 =
         0.07517   -0.01825    0.00458   -0.00465
AFIX  43
H37   2    0.923757    0.123414    0.485969    11.00000   -1.20000
AFIX   0
C38   1    0.821644    0.119629    0.601007    11.00000    0.05260    0.04866 =
         0.07089   -0.01237   -0.01053   -0.00340
AFIX  43
H38   2    0.831982    0.177315    0.600412    11.00000   -1.20000
AFIX   0
C39   1    0.899774    0.297143    0.698490    11.00000    0.04261    0.04681 =
         0.06897   -0.00755   -0.01898   -0.00263
AFIX  43
H39   2    0.927235    0.241443    0.718107    11.00000   -1.20000
AFIX   0
C40   1    0.955129    0.373440    0.661119    11.00000    0.04023    0.05304 =
         0.06833   -0.01437   -0.01678   -0.00655
C41   1    1.056060    0.395814    0.642786    11.00000    0.04400    0.07195 =
         0.07841   -0.01137   -0.01772   -0.01164
AFIX  43
H41   2    1.104916    0.353051    0.655613    11.00000   -1.20000
AFIX   0
C42   1    1.081181    0.481602    0.605740    11.00000    0.04766    0.08136 =
         0.07262   -0.01620   -0.01132   -0.02579
AFIX  43
H42   2    1.148710    0.497944    0.592693    11.00000   -1.20000
AFIX   0
SAME C43 C46' > C48'
C43   1    1.009970    0.545639    0.586676    11.00000    0.05843    0.05927 =
         0.05337   -0.01201   -0.00623   -0.02616
PART 1 31
C46   1    1.042496    0.639174    0.546618    31.00000    0.07987    0.06368 =
         0.08399   -0.00970   -0.01335   -0.03530
AFIX  23
H46A  2    1.028087    0.659966    0.490788    31.00000   -1.20000
H46B  2    1.115857    0.641598    0.535519    31.00000   -1.20000
AFIX   0
S1    8    0.981235    0.712280    0.612395    31.00000    0.08911    0.06365 =
         0.13356   -0.03183   -0.00637   -0.02454
C47   1    1.028823    0.674770    0.694218    31.00000    0.10635    0.06739 =
         0.15299   -0.04372   -0.01388   -0.02161
AFIX  23
H47A  2    0.988813    0.701468    0.739909    31.00000   -1.20000
H47B  2    1.015098    0.611861    0.715870    31.00000   -1.20000
AFIX   0
C48   1    1.136132    0.684664    0.686643    31.00000    0.10374    0.11532 =
         0.15505   -0.03937   -0.02940   -0.00790
AFIX 133
H48A  2    1.178668    0.655625    0.644604    31.00000   -1.50000
H48B  2    1.147928    0.658457    0.742363    31.00000   -1.50000
H48C  2    1.152338    0.746415    0.667983    31.00000   -1.50000
AFIX   0
PART 2 -31
C46'  1    1.042496    0.639174    0.546618   -31.00000    0.07987    0.06368 =
         0.08399   -0.00970   -0.01335   -0.03530
AFIX  23
H46C  2    0.984066    0.676841    0.538527   -31.00000   -1.20000
H46D  2    1.092422    0.644812    0.489939   -31.00000   -1.20000
AFIX   0
S1'   8    1.096508    0.671826    0.616323   -31.00000    0.12367    0.07848 =
         0.12034   -0.02606   -0.02529   -0.03873
C47'  1    1.014117    0.645931    0.713289   -31.00000    0.11083    0.07648 =
         0.13175   -0.03770   -0.01737   -0.02851
AFIX  23
H47C  2    1.045938    0.657677    0.753476   -31.00000   -1.20000
H47D  2    0.956627    0.686796    0.711821   -31.00000   -1.20000
AFIX   0
C48'  1    0.972158    0.555944    0.751901   -31.00000    0.12902    0.10142 =
         0.16243   -0.01235   -0.01740   -0.03850
AFIX 133
H48D  2    0.958710    0.535121    0.707595   -31.00000   -1.50000
H48E  2    0.909710    0.557124    0.797540   -31.00000   -1.50000
H48F  2    1.020734    0.516992    0.775711   -31.00000   -1.50000
AFIX   0
PART 0
C44   1    0.911487    0.525741    0.602747    11.00000    0.05359    0.04610 =
         0.05575   -0.00943   -0.00949   -0.01399
AFIX  43
H44   2    0.863649    0.569070    0.588787    11.00000   -1.20000
AFIX   0
C45   1    0.884987    0.438552    0.640684    11.00000    0.04021    0.04655 =
         0.05207   -0.01237   -0.01002   -0.00946
C49   1    0.637148    0.267607    0.574166    11.00000    0.05406    0.04680 =
         0.05101   -0.00679   -0.01547   -0.01115
AFIX  43
H49   2    0.631734    0.207950    0.578535    11.00000   -1.20000
AFIX   0
C50   1    0.626636    0.336059    0.504652    11.00000    0.04759    0.05534 =
         0.04938   -0.00781   -0.01491   -0.01005
C51   1    0.603538    0.344464    0.427606    11.00000    0.06802    0.06975 =
         0.05330   -0.00578   -0.02270   -0.01753
AFIX  43
H51   2    0.592384    0.294684    0.412271    11.00000   -1.20000
AFIX   0
C52   1    0.597623    0.425426    0.375861    11.00000    0.05953    0.08508 =
         0.05275    0.00133   -0.02446   -0.01625
AFIX  43
H52   2    0.582142    0.431296    0.323983    11.00000   -1.20000
AFIX   0
C53   1    0.613515    0.500685    0.396149    11.00000    0.03804    0.06442 =
         0.05345    0.00646   -0.01193   -0.00632
C54   1    0.636872    0.494882    0.471462    11.00000    0.03306    0.05317 =
         0.05065   -0.00029   -0.00903   -0.00488
AFIX  43
H54   2    0.648274    0.545158    0.485888    11.00000   -1.20000
AFIX   0
C55   1    0.642766    0.411479    0.524933    11.00000    0.03207    0.05020 =
         0.04628   -0.00016   -0.00715   -0.00708
C56   1    0.602476    0.588579    0.337065    11.00000    0.04341    0.07221 =
         0.06373    0.01233   -0.01733   -0.00355
AFIX  23
H56A  2    0.559099    0.625699    0.371540    11.00000   -1.20000
H56B  2    0.568061    0.581457    0.296597    11.00000   -1.20000
AFIX   0
S2    8    0.719688    0.643957    0.276068    11.00000    0.04958    0.06592 =
         0.06778    0.01077   -0.01658   -0.00706
C57   1    0.789583    0.569266    0.221159    11.00000    0.07221    0.09969 =
         0.07549   -0.00067   -0.00369   -0.00403
AFIX  23
H57A  2    0.858606    0.591077    0.192231    11.00000   -1.20000
H57B  2    0.793813    0.513425    0.263645    11.00000   -1.20000
AFIX   0
C58   1    0.748858    0.553361    0.157659    11.00000    0.12126    0.11204 =
         0.09714   -0.00858   -0.02650   -0.00446
AFIX 137
H58A  2    0.682636    0.527231    0.186153    11.00000   -1.50000
H58B  2    0.793748    0.513807    0.128271    11.00000   -1.50000
H58C  2    0.742812    0.608351    0.115861    11.00000   -1.50000
AFIX   0
C59   1    0.536702    0.349616    0.870211    11.00000    0.04764    0.04062 =
         0.05487   -0.00868   -0.01061   -0.00492
AFIX  43
H59   2    0.512630    0.302221    0.918843    11.00000   -1.20000
AFIX   0
C60   1    0.511197    0.437656    0.866440    11.00000    0.05052    0.04727 =
         0.05503   -0.01392   -0.01303   -0.00355
C61   1    0.449514    0.482736    0.923761    11.00000    0.06638    0.05725 =
         0.06440   -0.02134   -0.01036    0.00097
AFIX  43
H61   2    0.412397    0.452532    0.979868    11.00000   -1.20000
AFIX   0
C62   1    0.444699    0.571068    0.896257    11.00000    0.07479    0.05878 =
         0.06723   -0.02637   -0.01485    0.01105
AFIX  43
H62   2    0.402805    0.602355    0.933832    11.00000   -1.20000
AFIX   0
C63   1    0.500679    0.617503    0.812909    11.00000    0.06923    0.04614 =
         0.07273   -0.01931   -0.02800    0.00705
C64   1    0.560313    0.574578    0.755837    11.00000    0.05860    0.04159 =
         0.05980   -0.01274   -0.02216    0.00292
AFIX  43
H64   2    0.597210    0.605174    0.699805    11.00000   -1.20000
AFIX   0
C65   1    0.564475    0.483260    0.783876    11.00000    0.04436    0.04197 =
         0.05215   -0.01192   -0.01686    0.00065
C66   1    0.496651    0.715404    0.786800    11.00000    0.09289    0.05084 =
         0.09600   -0.02623   -0.03300    0.01694
AFIX  23
H66A  2    0.426346    0.735022    0.791921    11.00000   -1.20000
H66B  2    0.536023    0.736712    0.726039    11.00000   -1.20000
AFIX   0
SAME S3 C67' C68'
S3    8    0.545308    0.762175    0.851676    11.00000    0.11451    0.06276 =
         0.12730   -0.04436   -0.04453    0.00787
PART 1 61
C67   1    0.660559    0.701649    0.855787    61.00000    0.10513    0.06550 =
         0.11954   -0.02697   -0.03672   -0.00506
AFIX  23
H67A  2    0.684388    0.711434    0.901451    61.00000   -1.20000
H67B  2    0.648929    0.638844    0.868669    61.00000   -1.20000
AFIX   0
C68   1    0.738172    0.731957    0.769964    61.00000    0.10962    0.09334 =
         0.15609   -0.02463   -0.00203    0.00422
AFIX 133
H68A  2    0.707771    0.736794    0.724096    61.00000   -1.50000
H68B  2    0.793958    0.690030    0.765471    61.00000   -1.50000
H68C  2    0.763083    0.788688    0.764706    61.00000   -1.50000
AFIX   0
PART 2 -61
C67'  1    0.680287    0.739200    0.799703   -61.00000    0.10897    0.06561 =
         0.12827   -0.03203   -0.03846   -0.00369
AFIX  23
H67C  2    0.687543    0.732328    0.742205   -61.00000   -1.20000
H67D  2    0.721197    0.789117    0.792390   -61.00000   -1.20000
AFIX   0
C68'  1    0.719316    0.657261    0.852654   -61.00000    0.10056    0.07045 =
         0.14751   -0.01978   -0.02506    0.00668
AFIX 133
H68D  2    0.714529    0.664666    0.908898   -61.00000   -1.50000
H68E  2    0.789420    0.646857    0.823092   -61.00000   -1.50000
H68F  2    0.679042    0.607683    0.859950   -61.00000   -1.50000
AFIX   0
PART 0
B1    3    0.692423    0.437980    0.653858    11.00000    0.04168    0.03340 =
         0.05283   -0.00323   -0.01271   -0.00265
H1    2    0.695026    0.503448    0.623925    11.00000   -1.20000
HKLF 4


REM  THE26_1Bis_a.res in P-1
REM wR2 = 0.1651, GooF = S = 1.036, Restrained GooF = 1.060 for all data
REM R1 = 0.0576 for 11756 Fo > 4sig(Fo) and 0.0624 for all 13257 data
REM 911 parameters refined using 581 restraints

END

WGHT      0.1069      1.9957

REM Highest difference peak  1.030,  deepest hole -1.154,  1-sigma level  0.079
Q1    1   1.0361  0.6861  0.6361  11.00000  0.05    1.03
Q2    1   0.6537  0.2683  0.7966  11.00000  0.05    0.85
Q3    1   0.6999  0.1970  0.7088  11.00000  0.05    0.81
Q4    1   0.7615  0.4631  0.6627  11.00000  0.05    0.80
Q5    1   0.6108  0.7696  0.7407  11.00000  0.05    0.72
Q6    1   0.7242  0.2606  0.7571  11.00000  0.05    0.69
Q7    1   0.3596  0.0435  0.5955  11.00000  0.05    0.59
Q8    1   0.8881  0.0473  0.8385  11.00000  0.05    0.53
Q9    1   0.5981  0.2952  0.7370  11.00000  0.05    0.49
Q10   1   0.7353  0.1616  0.7782  11.00000  0.05    0.49
Q11   1   0.6143  0.3096  0.7344  11.00000  0.05    0.49
Q12   1   0.9401 -0.1547  0.7835  11.00000  0.05    0.43
Q13   1   0.8514  0.5806  0.1443  11.00000  0.05    0.43
Q14   1   0.6627  0.3326  0.8051  11.00000  0.05    0.41
Q15   1   0.7389  0.1966  0.7976  11.00000  0.05    0.40
Q16   1   0.7584  0.6791  0.3078  11.00000  0.05    0.39
Q17   1   0.6984  0.1688  0.8305  11.00000  0.05    0.36
Q18   1   0.7167  0.1961  0.8153  11.00000  0.05    0.36
Q19   1   0.6169  0.2007  0.7548  11.00000  0.05    0.36
Q20   1   0.7224  0.5812  0.2124  11.00000  0.05    0.35
;
_shelx_res_checksum               78225
_shelx_hkl_file
;
  -1   0   0  105.71    8.73
  -1   0   0  120.94    8.74
   1   0   0  124.27    8.74
  -2   0   0  100.47    7.25
  -2   0   0  103.63    7.23
   2   0   0   89.50    7.23
   2   0   0   93.12    7.24
  -3   0   0 1000.00   74.60
  -4   0   0   10.13    0.86
  -4   0   0   11.04    0.94
   4   0   0   10.75    0.91
   4   0   0   11.09    0.86
  -5   0   0   72.22    5.93
   5   0   0   83.81    5.93
  -6   0   0   88.33    6.56
   6   0   0   82.89    6.54
  -7   0   0   15.84    1.49
   7   0   0   15.40    1.28
   8   0   0    1.42    0.28
  -9   0   0   26.42    2.26
   9   0   0   29.55    2.39
   9   0   0   27.43    2.18
   9   0   0   29.46    2.30
 -10   0   0    6.54    0.76
  10   0   0    6.41    0.85
  10   0   0    6.67    0.76
  10   0   0    6.19    0.75
  10   0   0    8.34    0.95
 -11   0   0    5.45    0.70
  11   0   0    5.92    0.72
  11   0   0    5.78    0.76
  11   0   0    6.20    0.84
  11   0   0    5.29    0.70
 -12   0   0    0.82    0.36
  12   0   0    1.26    0.42
  12   0   0    1.05    0.47
  12   0   0    1.22    0.48
  12   0   0    0.94    0.48
 -13   0   0    0.81    0.36
  13   0   0    0.43    0.49
  13   0   0    0.79    0.48
  13   0   0    0.60    0.39
 -14   0   0    9.94    0.92
  14   0   0    8.65    1.05
  14   0   0    8.19    0.92
 -15   0   0   10.49    0.90
  15   0   0    7.26    0.89
 -16   0   0   -0.02    0.24
 -16   1   0    1.20    0.32
  15  -1   0    6.64    0.84
  15  -1   0    6.26    0.78
 -15   1   0    8.24    0.78
  14  -1   0    1.41    0.39
  14  -1   0    0.85    0.44
  14  -1   0    0.91    0.45
 -14   1   0    1.37    0.37
  13  -1   0   28.30    2.29
  13  -1   0   28.47    2.42
  13  -1   0   24.67    2.33
 -13   1   0   30.67    2.31
  12  -1   0   16.32    1.55
  12  -1   0   14.50    1.50
  12  -1   0   16.76    1.47
  12  -1   0   14.16    1.43
 -12   1   0   18.06    1.45
  11  -1   0    4.36    0.58
  11  -1   0    2.85    0.54
  11  -1   0    3.73    0.60
  11  -1   0    3.79    0.66
 -11   1   0    2.57    0.50
  10  -1   0   63.39    5.21
  10  -1   0   67.67    5.16
  10  -1   0   63.73    5.16
  10  -1   0   73.39    5.27
   9  -1   0   29.04    2.32
   9  -1   0   28.44    2.32
  -9   1   0   28.58    2.31
   8  -1   0   76.87    5.78
   7  -1   0    5.27    0.55
  -7   1   0    5.44    0.76
   6  -1   0   18.36    1.44
   6  -1   0   17.36    1.65
  -6   1   0   19.23    1.65
   5  -1   0   54.17    4.31
   5  -1   0   56.64    4.21
  -5   1   0   56.89    4.31
   4  -1   0   84.75    6.17
   4  -1   0   78.20    6.23
  -4   1   0   83.72    6.23
   3  -1   0    5.48    0.49
   3  -1   0    6.39    0.64
  -3   1   0    5.83    0.62
   2  -1   0   24.98    1.97
  -2   1   0   25.69    1.97
   1  -1   0  257.83   19.28
   1  -1   0  248.48   19.30
  -1   1   0  283.56   19.28
  -1   1   0  243.55   19.31
   0  -1   0   27.39    2.05
  -2  -1   0  211.13   15.67
   2   1   0  218.41   15.68
   2   1   0  199.42   15.66
  -3  -1   0    8.54    0.77
   3   1   0    9.15    0.74
   3   1   0    7.53    0.70
  -4  -1   0  328.57   27.54
  -4  -1   0  406.16   27.58
   4   1   0  357.08   27.53
   4   1   0  382.95   27.56
  -5  -1   0  625.05   47.29
   5   1   0  641.22   47.31
  -6  -1   0   35.16    3.07
   6   1   0   43.00    3.15
   6   1   0   41.62    3.08
   7   1   0  125.01    9.43
  -9  -1   0    9.24    0.94
   9   1   0    9.40    0.90
   9   1   0    9.41    1.09
   9   1   0   10.34    1.06
 -10  -1   0   50.41    3.61
  10   1   0   44.18    3.55
  10   1   0   51.75    3.74
  10   1   0   45.69    3.62
  10   1   0   43.45    3.60
  10   1   0   40.32    3.64
 -11  -1   0   32.58    2.39
  11   1   0   27.24    2.42
  11   1   0   29.83    2.41
  11   1   0   25.42    2.44
  11   1   0   30.72    2.52
 -12  -1   0    0.41    0.33
  12   1   0    0.07    0.45
  12   1   0    0.54    0.39
 -13  -1   0   45.24    3.29
  13   1   0   38.06    3.27
  13   1   0   40.66    3.43
 -14  -1   0   10.03    0.96
  14   1   0   10.04    1.11
  14   1   0    8.43    0.97
 -15  -1   0    6.10    0.67
  15   1   0    5.03    0.62
 -16  -1   0    5.72    0.61
  16   1   0    4.66    0.62
 -16   2   0   -0.32    0.25
  15  -2   0   11.23    0.96
  15  -2   0   10.98    1.07
  14  -2   0   17.24    1.53
  14  -2   0   15.69    1.43
  13  -2   0    3.15    0.57
  13  -2   0    3.76    0.58
  13  -2   0    3.54    0.55
  13  -2   0    4.11    0.64
 -13   2   0    4.55    0.60
  12  -2   0    8.00    0.94
  12  -2   0    9.01    0.97
  12  -2   0    7.10    0.95
  12  -2   0   10.28    1.05
  11  -2   0   39.66    3.41
  11  -2   0   38.26    3.45
  11  -2   0   48.18    3.42
  11  -2   0   47.21    3.53
 -11   2   0   43.26    3.41
  10  -2   0    1.60    0.39
  10  -2   0    1.75    0.41
  10  -2   0    1.10    0.43
  10  -2   0    1.51    0.49
 -10   2   0    0.89    0.34
   9  -2   0    2.45    0.53
   9  -2   0    3.36    0.48
   9  -2   0    3.51    0.50
   9  -2   0    3.65    0.60
  -9   2   0    3.28    0.47
  -9   2   0    2.87    0.72
  -8   2   0    7.30    0.98
   7  -2   0   11.62    0.93
  -7   2   0   10.99    1.26
   6  -2   0    0.72    0.58
   6  -2   0    0.83    0.20
  -6   2   0    0.22    0.46
   5  -2   0   32.29    2.92
   5  -2   0   41.37    2.78
  -5   2   0   35.38    2.92
   4  -2   0  161.59   11.62
   4  -2   0  139.53   11.71
  -4   2   0  165.36   11.73
   3  -2   0    1.51    0.34
   3  -2   0    2.22    0.22
  -3   2   0    2.10    0.43
   2  -2   0   63.90    4.84
   2  -2   0   59.81    4.78
  -2   2   0   68.44    4.89
   1  -2   0   67.10    4.83
  -1   2   0   57.76    4.83
  -1   2   0   68.93    4.87
   0  -2   0    2.05    0.23
   0   2   0    2.08    0.24
  -1  -2   0  172.78   12.27
   1   2   0  155.31   12.27
  -2  -2   0  193.80   14.06
   2   2   0  181.80   14.05
   4   2   0   96.15    7.07
   4   2   0   90.89    7.04
  -5  -2   0  121.73    8.69
   5   2   0  108.57    8.66
  -7  -2   0    3.50    0.58
   7   2   0    4.27    0.58
   8   2   0  171.16   12.92
  -9  -2   0   87.43    6.90
   9   2   0   92.20    7.01
   9   2   0   83.48    6.94
   9   2   0   96.55    6.94
   9   2   0   93.17    6.88
 -10  -2   0    8.35    0.86
 -10  -2   0    8.67    1.08
  10   2   0    6.08    0.80
  10   2   0    7.46    0.96
  10   2   0    9.33    1.08
 -11  -2   0    0.66    0.96
 -11  -2   0    0.20    0.31
  11   2   0    0.71    0.35
  11   2   0    0.28    0.49
  11   2   0    0.54    0.43
 -12  -2   0    9.13    0.92
  12   2   0    7.69    1.04
  12   2   0    7.41    0.98
 -13  -2   0    5.87    0.68
  13   2   0    4.05    0.78
  13   2   0    5.24    0.67
 -14  -2   0   19.09    1.49
  14   2   0   15.32    1.50
 -15  -2   0    6.79    0.70
  15   2   0    5.79    0.73
 -16  -2   0    2.13    0.34
  16   2   0    1.25    0.34
 -16   3   0    0.68    0.31
  15  -3   0    1.86    0.39
  15  -3   0    1.41    0.33
  14  -3   0   -0.65    0.32
  14  -3   0    0.24    0.29
  14  -3   0    0.01    0.32
  14  -3   0    0.33    0.44
 -14   3   0    0.28    0.33
  13  -3   0    1.43    0.42
  13  -3   0    1.31    0.45
  13  -3   0    1.40    0.43
  13  -3   0    1.90    0.45
 -13   3   0    2.78    0.47
  12  -3   0   10.64    1.05
  12  -3   0    8.45    1.10
  12  -3   0   11.60    1.09
  12  -3   0    9.02    1.12
 -12   3   0   10.34    1.01
  11  -3   0   10.58    1.17
  11  -3   0   10.17    1.04
  11  -3   0   10.52    1.08
  11  -3   0    9.10    1.10
 -11   3   0   10.06    1.02
  10  -3   0    4.55    0.70
  10  -3   0    6.69    0.78
  10  -3   0    4.59    0.66
  10  -3   0    6.18    0.78
 -10   3   0    7.04    0.76
   9  -3   0   66.57    5.32
   9  -3   0   72.62    5.30
   9  -3   0   64.79    5.37
  -9   3   0   72.20    5.32
  -9   3   0   70.19    5.59
   8  -3   0    0.45    0.40
  -8   3   0    0.45    0.48
  -7   3   0   26.80    2.36
   6  -3   0    3.07    0.35
  -6   3   0    2.94    0.69
   5  -3   0   51.43    3.65
   5  -3   0   43.49    3.80
  -5   3   0   50.38    3.87
   4  -3   0  128.59   10.62
   4  -3   0  148.05   10.53
  -4   3   0  145.95   10.69
   3  -3   0  160.56   10.95
   3  -3   0  130.55   11.01
  -3   3   0  147.93   11.08
   2  -3   0   69.33    5.03
  -2   3   0   64.57    5.14
   1  -3   0    3.09    0.29
   1  -3   0    2.53    0.32
  -1   3   0    2.29    0.38
   0  -3   0  120.09    8.96
   0   3   0  119.02    8.96
  -1  -3   0  146.78   10.97
   1   3   0  145.72   10.96
  -2  -3   0  132.54    9.66
   2   3   0  124.70    9.65
   3   3   0  102.81    7.74
   4   3   0   43.98    3.44
   4   3   0   45.75    3.47
   5   3   0  131.50    9.81
   5   3   0  128.69    9.84
   6   3   0    1.63    0.43
   7   3   0   54.04    4.19
  -8  -3   0  167.21   12.05
  -8  -3   0  142.33   11.97
   8   3   0  167.02   12.02
  -9  -3   0    1.11    0.32
   9   3   0    1.07    0.58
   9   3   0    0.91    0.43
   9   3   0    1.29    0.36
   9   3   0    1.20    0.49
 -10  -3   0    5.51    0.88
 -10  -3   0    5.66    0.68
  10   3   0    5.37    0.76
  10   3   0    5.25    0.81
  10   3   0    5.73    0.70
 -11  -3   0   27.69    2.44
 -11  -3   0   28.05    2.25
  11   3   0   27.92    2.32
  11   3   0   27.61    2.23
  11   3   0   25.05    2.44
 -12  -3   0    0.97    0.58
 -12  -3   0    0.49    0.33
  12   3   0    0.22    0.41
  12   3   0    0.40    0.55
  12   3   0    0.94    0.37
 -13  -3   0   21.70    1.71
 -13  -3   0   18.32    1.96
  13   3   0   18.50    1.73
  13   3   0   20.51    1.93
 -14  -3   0   11.52    1.06
  14   3   0   10.80    1.10
 -15  -3   0    1.69    0.34
  15   3   0    1.46    0.37
 -16  -3   0   21.17    1.59
  16   3   0   17.58    1.57
  15  -4   0    0.06    0.23
  15  -4   0    0.17    0.25
 -15   4   0    0.22    0.35
  14  -4   0    7.02    0.96
  14  -4   0    5.60    0.71
  14  -4   0    6.53    0.82
 -14   4   0    8.61    0.82
  13  -4   0    4.64    0.69
  13  -4   0    5.84    0.76
  13  -4   0    5.54    0.69
  13  -4   0    5.16    0.62
 -13   4   0    7.05    0.76
  12  -4   0   19.58    1.74
  12  -4   0   19.59    1.71
  12  -4   0   20.17    1.78
  12  -4   0   18.71    1.79
 -12   4   0   20.68    1.71
  11  -4   0   15.94    1.49
  11  -4   0   16.26    1.42
  11  -4   0   17.10    1.41
  11  -4   0   12.11    1.44
 -11   4   0   14.50    1.36
  10  -4   0    2.14    0.51
  10  -4   0    3.05    0.59
  10  -4   0    2.68    0.53
  10  -4   0    2.98    0.49
 -10   4   0    3.21    0.50
   9  -4   0   62.61    4.51
   9  -4   0   57.22    4.39
  -9   4   0   50.29    4.74
  -9   4   0   56.88    4.42
   8  -4   0   40.75    3.15
   8  -4   0   36.05    3.21
   8  -4   0   44.94    3.27
  -7   4   0    5.89    0.96
  -6   4   0   65.50    5.23
   5  -4   0  153.93   10.54
  -5   4   0  126.28   10.76
   4  -4   0   27.56    2.03
  -4   4   0   24.65    2.37
   3  -4   0   11.08    0.87
  -3   4   0   10.69    1.22
   2  -4   0  242.54   19.60
   2  -4   0  290.93   19.60
  -2   4   0  264.52   19.69
  -2   4   0  251.82   19.60
   1  -4   0  124.16    9.91
  -1   4   0  142.47    9.96
  -1   4   0  130.28    9.91
   0  -4   0   45.82    3.44
   0   4   0   44.59    3.44
  -1  -4   0    3.96    0.44
   1   4   0    3.13    0.44
   2   4   0    2.12    0.31
  -3  -4   0  201.29   16.53
   3   4   0  239.29   16.53
  -4  -4   0  186.31   14.89
   4   4   0  191.56   14.86
   4   4   0  216.29   14.92
   5   4   0   18.02    1.58
   6   4   0   33.32    2.68
  -7  -4   0   61.36    4.80
   7   4   0   63.06    4.83
  -8  -4   0    5.11    0.66
  -8  -4   0    5.05    0.62
   8   4   0    5.94    0.81
   8   4   0    4.06    0.66
   8   4   0    4.36    0.60
  -9  -4   0   97.67    7.31
  -9  -4   0   92.31    7.27
  -9  -4   0   95.01    7.38
   9   4   0   99.73    7.40
   9   4   0   92.86    7.27
 -10  -4   0   20.14    1.78
 -10  -4   0   20.61    1.97
  10   4   0   21.68    1.91
  10   4   0   22.48    1.80
 -11  -4   0    1.43    0.60
 -11  -4   0    1.15    0.36
  11   4   0    2.11    0.53
  11   4   0    0.32    0.54
  11   4   0    1.80    0.56
 -12  -4   0   13.19    1.47
 -12  -4   0   13.05    1.21
  12   4   0    9.65    1.41
  12   4   0   13.87    1.22
  12   4   0   14.44    1.35
 -13  -4   0    0.08    0.29
 -13  -4   0   -0.51    0.50
  13   4   0    0.03    0.39
 -14  -4   0    4.41    0.53
 -14  -4   0    2.65    0.71
  14   4   0    3.97    0.57
 -15  -4   0    1.68    0.34
  15   4   0    1.75    0.39
  15  -5   0    4.37    0.49
 -15   5   0    3.72    0.54
  14  -5   0    0.25    0.28
  14  -5   0    0.05    0.30
  14  -5   0   -0.21    0.40
 -14   5   0    0.29    0.36
  13  -5   0    1.17    0.45
  13  -5   0    0.72    0.38
  13  -5   0    0.99    0.41
 -13   5   0    1.27    0.40
  12  -5   0    3.99    0.65
  12  -5   0    4.96    0.74
  12  -5   0    4.04    0.62
  12  -5   0    5.42    0.58
 -12   5   0    5.24    0.66
  11  -5   0   14.49    1.49
  11  -5   0   15.35    1.44
  11  -5   0   13.02    1.36
  11  -5   0   14.86    1.36
 -11   5   0   15.00    1.34
  10  -5   0    3.54    0.53
  10  -5   0    1.43    0.54
  10  -5   0    1.79    0.47
  10  -5   0    2.41    0.53
 -10   5   0    2.52    0.46
   9  -5   0    5.45    0.78
   9  -5   0    5.38    0.72
   9  -5   0    5.42    0.68
   9  -5   0    5.82    0.66
  -9   5   0    4.74    0.65
  -9   5   0    4.51    1.23
   8  -5   0   20.60    1.69
   8  -5   0   21.67    1.77
   8  -5   0   16.38    1.73
   8  -5   0   23.61    1.74
  -8   5   0   17.49    2.09
  -7   5   0   21.65    2.17
  -6   5   0   80.36    6.41
   5  -5   0   23.15    1.68
  -5   5   0   17.89    2.23
   4  -5   0  132.90    9.99
  -4   5   0  134.06   10.27
   3  -5   0  197.98   14.19
  -3   5   0  180.74   14.37
   2  -5   0   10.67    0.91
  -2   5   0   11.02    0.94
  -2   5   0   11.94    1.13
   1  -5   0  238.56   18.89
  -1   5   0  251.90   18.89
  -1   5   0  266.79   18.93
   0  -5   0   23.75    1.87
  -1  -5   0    0.15    0.18
   1   5   0    0.35    0.25
  -2  -5   0  132.60   10.70
   2   5   0  151.52   10.70
  -3  -5   0   44.13    3.29
   3   5   0   38.86    3.21
   4   5   0   91.33    6.95
   5   5   0  189.08   14.25
  -6  -5   0   47.35    3.94
   6   5   0   54.18    4.00
  -7  -5   0   10.83    1.12
   7   5   0   14.10    1.26
  -8  -5   0   36.67    3.17
  -8  -5   0   40.13    3.07
  -8  -5   0   37.40    3.10
   8   5   0   37.21    3.17
   8   5   0   43.93    3.20
   8   5   0   37.85    3.10
  -9  -5   0   -0.20    0.23
  -9  -5   0    0.02    0.28
  -9  -5   0   -0.01    0.40
   9   5   0    0.32    0.42
   9   5   0    0.20    0.53
   9   5   0    0.07    0.51
   9   5   0    0.17    0.32
 -10  -5   0    6.02    0.85
 -10  -5   0    4.17    0.59
  10   5   0    4.89    0.76
  10   5   0    3.08    0.74
  10   5   0    4.98    0.65
 -11  -5   0   33.07    2.67
 -11  -5   0   31.58    2.79
  11   5   0   32.16    2.66
  11   5   0   35.73    2.78
 -12  -5   0    1.55    0.38
 -12  -5   0    1.62    0.58
  12   5   0    1.76    0.54
  12   5   0    1.16    0.41
 -13  -5   0    0.93    0.56
 -13  -5   0    0.63    0.31
  13   5   0    0.89    0.40
  13   5   0    0.33    0.38
 -14  -5   0    7.96    0.77
 -14  -5   0    6.28    0.88
  14   5   0    6.51    0.86
 -15  -5   0    2.86    0.41
  15   5   0    2.39    0.44
  15  -6   0    0.17    0.19
 -15   6   0    0.15    0.36
  14  -6   0    3.21    0.55
  14  -6   0    2.95    0.45
  14  -6   0    2.86    0.45
 -14   6   0    2.98    0.53
  13  -6   0    3.50    0.53
  13  -6   0    3.51    0.56
  13  -6   0    4.74    0.69
 -13   6   0    2.43    0.58
  12  -6   0    0.00    0.38
  12  -6   0    0.34    0.34
  12  -6   0    0.78    0.47
 -12   6   0    0.06    0.38
  11  -6   0   39.50    3.19
  11  -6   0   41.02    3.16
  11  -6   0   39.18    3.24
  11  -6   0   38.69    3.05
  11  -6   0   40.78    3.23
 -11   6   0   37.63    3.14
  10  -6   0    3.25    0.59
  10  -6   0    3.45    0.57
  10  -6   0    3.12    0.49
  10  -6   0    3.22    0.69
  10  -6   0    3.34    0.64
 -10   6   0    2.47    0.55
   9  -6   0   47.66    3.66
   9  -6   0   45.30    3.62
   9  -6   0   45.67    3.57
   9  -6   0   47.26    3.71
  -9   6   0   43.56    3.61
   8  -6   0   31.18    2.55
   8  -6   0   30.49    2.65
   8  -6   0   32.38    2.58
   8  -6   0   33.49    2.62
   7  -6   0   24.76    2.10
   7  -6   0   28.24    2.18
   7  -6   0   24.04    2.18
  -6   6   0   61.82    5.10
  -5   6   0   74.24    5.99
  -4   6   0   17.28    2.05
  -3   6   0   19.34    2.02
   2  -6   0   56.36    4.49
  -2   6   0   61.68    4.50
  -2   6   0   58.85    4.63
   1  -6   0   97.49    7.89
  -1   6   0  103.81    7.90
  -1   6   0  112.87    7.97
   0  -6   0  123.24    9.75
   0   6   0  135.40    9.75
  -1  -6   0   37.45    3.11
   1   6   0   42.24    3.12
   2   6   0   12.62    1.19
   3   6   0   83.35    6.38
  -4  -6   0   57.57    4.30
   4   6   0   53.42    4.32
  -5  -6   0    2.80    0.45
   5   6   0    2.66    0.56
  -6  -6   0   35.60    3.20
   6   6   0   45.78    3.28
  -7  -6   0   68.71    5.11
  -7  -6   0   60.32    5.19
   7   6   0   70.49    5.17
  -8  -6   0    0.36    0.30
  -8  -6   0    0.49    0.27
  -8  -6   0    0.47    0.40
   8   6   0    0.26    0.43
   8   6   0    0.59    0.48
   8   6   0    0.44    0.37
  -9  -6   0   18.68    1.54
  -9  -6   0   15.66    1.67
  -9  -6   0   16.95    1.59
   9   6   0   21.00    1.63
   9   6   0   16.43    1.69
 -10  -6   0   30.34    2.51
 -10  -6   0   29.31    2.65
  10   6   0   33.05    2.57
  10   6   0   31.57    2.65
 -11  -6   0    2.84    0.62
 -11  -6   0    3.74    0.54
  11   6   0    4.19    0.61
  11   6   0    3.34    0.67
 -12  -6   0   25.72    2.14
 -12  -6   0   26.05    2.28
  12   6   0   26.29    2.25
 -13  -6   0    2.82    0.60
 -13  -6   0    2.95    0.47
  13   6   0    2.86    0.50
  13   6   0    2.69    0.54
 -14  -6   0    4.25    0.67
 -14  -6   0    4.37    0.52
  14   6   0    3.54    0.57
 -15  -6   0    7.55    0.74
  15   6   0    7.85    0.84
  15  -7   0    2.18    0.28
  14  -7   0   -0.07    0.26
  14  -7   0   -0.05    0.35
  14  -7   0   -0.02    0.23
 -14   7   0    0.31    0.38
  13  -7   0    2.97    0.60
  13  -7   0    2.51    0.49
  13  -7   0    2.08    0.42
 -13   7   0    1.86    0.53
  12  -7   0    1.82    0.55
  12  -7   0    1.53    0.48
  12  -7   0    2.13    0.44
 -12   7   0    2.27    0.60
  11  -7   0    0.38    0.47
  11  -7   0    0.21    0.35
  11  -7   0    0.12    0.46
  11  -7   0    0.66    0.43
 -11   7   0    0.56    0.46
  10  -7   0   20.36    1.81
  10  -7   0   21.59    1.79
  10  -7   0   21.91    1.95
  10  -7   0   19.94    1.93
  10  -7   0   19.63    1.66
 -10   7   0   21.17    1.85
   9  -7   0    7.15    0.78
   9  -7   0    5.73    0.88
   9  -7   0    7.14    0.78
   9  -7   0    6.52    0.91
   8  -7   0    4.34    0.65
   8  -7   0    6.15    0.63
   8  -7   0    6.89    0.82
   8  -7   0    5.24    0.78
  -8   7   0    3.10    1.32
   7  -7   0    7.29    0.83
   7  -7   0    8.23    0.98
   7  -7   0    6.98    0.82
   7  -7   0    5.65    0.77
  -7   7   0    4.62    1.22
   6  -7   0    5.76    0.78
   6  -7   0    6.15    0.67
  -6   7   0    5.43    1.13
  -5   7   0    2.61    1.02
  -4   7   0  132.95   10.32
  -3   7   0  178.45   13.43
  -3   7   0  173.21   13.19
  -2   7   0   14.60    1.58
  -2   7   0   12.86    1.28
   1  -7   0  212.86   16.79
  -1   7   0  230.39   16.79
  -1   7   0  227.12   16.85
   0   7   0    1.26    0.44
   0   7   0    1.60    0.59
   1   7   0   57.67    4.48
  -2  -7   0  223.12   16.73
   2   7   0  220.43   16.69
  -3  -7   0   10.39    1.02
   3   7   0    9.87    1.13
  -4  -7   0   62.55    4.78
   4   7   0   60.81    4.81
  -5  -7   0  132.66   10.56
   5   7   0  145.95   10.61
  -6  -7   0    0.89    0.36
  -6  -7   0    1.09    0.40
   6   7   0    0.61    0.39
   6   7   0    0.21    0.43
  -7  -7   0   29.41    2.37
  -7  -7   0   25.78    2.46
  -7  -7   0   29.28    2.44
   7   7   0   32.87    2.48
   7   7   0   30.74    2.55
   7   7   0   30.37    2.59
  -8  -7   0   61.34    4.39
  -8  -7   0   49.19    4.37
  -8  -7   0   55.58    4.28
   8   7   0   55.13    4.34
   8   7   0   51.12    4.41
   8   7   0   59.14    4.48
  -9  -7   0    8.32    1.10
  -9  -7   0    9.66    1.06
  -9  -7   0   11.09    0.99
   9   7   0   11.70    1.12
   9   7   0    8.17    1.10
 -10  -7   0    3.08    0.82
 -10  -7   0    2.20    0.43
  10   7   0    1.54    0.50
  10   7   0    2.55    0.66
 -11  -7   0   14.18    1.26
 -11  -7   0   15.12    1.47
  11   7   0   13.40    1.46
  11   7   0   12.54    1.30
 -12  -7   0    2.45    0.61
 -12  -7   0    1.71    0.40
  12   7   0    2.19    0.58
 -13  -7   0   22.43    1.92
 -13  -7   0   21.33    1.77
  13   7   0   20.63    1.86
  13   7   0   20.90    1.79
 -14  -7   0    8.32    0.77
 -14  -7   0    8.38    1.00
  14   7   0    6.40    0.88
 -15  -7   0    3.11    0.39
 -15  -7   0    2.41    0.55
  15   7   0    3.23    0.48
  14  -8   0    3.90    0.54
  14  -8   0    5.56    0.57
  13  -8   0    5.16    0.65
  13  -8   0    5.97    0.75
  13  -8   0    5.34    0.64
 -13   8   0    5.82    0.90
  12  -8   0    0.31    0.38
  12  -8   0   -0.53    0.47
  12  -8   0    0.28    0.48
  12  -8   0    0.40    0.32
 -12   8   0   -0.02    0.49
  11  -8   0    0.57    0.49
  11  -8   0    0.41    0.44
  11  -8   0    1.07    0.42
  11  -8   0    0.37    0.34
 -11   8   0    1.00    0.56
  10  -8   0    6.36    0.86
  10  -8   0    7.24    0.96
  10  -8   0    8.84    0.99
  10  -8   0    5.75    0.77
   9  -8   0    9.06    1.16
   9  -8   0    7.84    1.01
   9  -8   0    7.18    0.90
   9  -8   0    6.57    0.82
   8  -8   0    1.04    0.54
   8  -8   0    1.80    0.45
   8  -8   0    1.56    0.60
   8  -8   0    1.62    0.37
   8  -8   0    1.66    0.46
   7  -8   0   38.84    2.91
   7  -8   0   36.17    3.02
   7  -8   0   36.96    2.91
   7  -8   0   34.97    2.84
  -7   8   0   33.57    3.59
   6  -8   0   15.36    1.53
   6  -8   0   16.12    1.37
  -6   8   0   13.07    1.97
   5  -8   0   41.07    3.33
   5  -8   0   46.26    3.30
  -5   8   0   34.82    3.64
  -4   8   0   16.89    2.04
  -3   8   0   18.70    1.61
  -3   8   0   18.82    2.04
  -2   8   0    6.02    0.83
  -2   8   0    6.57    1.03
  -1   8   0    5.19    0.88
  -1   8   0    6.71    0.81
   0  -8   0  142.51   11.66
   0   8   0  151.81   11.60
   0   8   0  165.76   11.69
  -1  -8   0  184.40   13.78
   1   8   0  181.11   13.80
  -2  -8   0   31.93    2.55
   2   8   0   31.03    2.63
  -3  -8   0   42.91    3.38
   3   8   0   42.49    3.45
  -4  -8   0   20.80    1.82
   4   8   0   21.92    1.92
  -5  -8   0   28.76    2.59
  -5  -8   0   32.64    2.59
   5   8   0   31.77    2.81
   5   8   0   33.19    2.69
  -6  -8   0    6.32    0.80
  -6  -8   0    4.86    0.61
  -6  -8   0    4.35    0.65
   6   8   0    6.59    0.79
   6   8   0    4.91    0.80
  -7  -8   0   60.07    4.68
  -7  -8   0   57.26    4.58
  -7  -8   0   58.87    4.70
   7   8   0   58.38    4.77
   7   8   0   63.07    4.79
   7   8   0   59.31    4.67
  -8  -8   0   44.41    3.63
  -8  -8   0   49.31    3.77
  -8  -8   0   49.58    3.78
   8   8   0   44.40    3.82
   8   8   0   45.21    3.71
  -9  -8   0    0.60    0.47
  -9  -8   0    1.25    0.35
  -9  -8   0    0.75    0.43
   9   8   0    0.72    0.55
   9   8   0    0.46    0.44
 -10  -8   0   53.26    4.48
 -10  -8   0   55.38    4.36
  10   8   0   59.39    4.54
  10   8   0   56.78    4.43
 -11  -8   0    4.47    0.58
 -11  -8   0    4.66    0.77
  11   8   0    4.06    0.65
  11   8   0    4.00    0.76
 -12  -8   0   39.25    3.21
 -12  -8   0   39.71    3.09
  12   8   0   39.33    3.12
  12   8   0   37.84    3.19
 -13  -8   0   26.21    2.17
 -13  -8   0   25.62    2.03
  13   8   0   24.66    2.13
  13   8   0   23.94    2.05
 -14  -8   0    0.18    0.38
 -14  -8   0   -0.03    0.22
  14   8   0    0.22    0.39
  14  -9   0    4.46    0.49
  14  -9   0    3.77    0.53
  13  -9   0    1.99    0.35
  13  -9   0    1.60    0.40
  13  -9   0    2.63    0.51
  12  -9   0   10.20    1.11
  12  -9   0   10.52    1.02
  12  -9   0   12.07    1.28
  12  -9   0   11.57    1.10
  11  -9   0    0.76    0.44
  11  -9   0   -0.02    0.47
  11  -9   0    0.14    0.30
  11  -9   0   -0.18    0.37
  10  -9   0    7.98    0.94
  10  -9   0    7.76    0.87
  10  -9   0    7.03    0.96
  10  -9   0    7.21    0.94
   9  -9   0   54.13    4.40
   9  -9   0   56.49    4.54
   9  -9   0   57.57    4.41
   9  -9   0   57.49    4.54
   8  -9   0    0.24    0.39
   8  -9   0    0.26    0.53
   8  -9   0    0.43    0.37
   8  -9   0    0.11    0.50
   7  -9   0    5.20    0.79
   7  -9   0    4.72    0.65
   7  -9   0    4.19    0.86
   7  -9   0    4.83    0.65
   7  -9   0    6.14    0.86
   6  -9   0    7.37    0.98
   6  -9   0    5.58    0.89
   6  -9   0    8.27    0.86
   6  -9   0    8.74    0.96
   6  -9   0    6.36    0.83
  -6   9   0    4.96    1.43
   5  -9   0    0.64    0.50
   5  -9   0    0.35    0.49
   5  -9   0   -0.13    0.34
   5  -9   0    0.79    0.49
  -5   9   0   -0.67    0.85
   4  -9   0   34.41    2.88
   4  -9   0   33.67    2.85
   3  -9   0    7.38    0.85
  -3   9   0    5.98    0.87
  -3   9   0    4.97    1.13
   2  -9   0   10.62    1.03
  -2   9   0    9.89    1.12
  -2   9   0   10.77    1.50
   1  -9   0    8.03    0.84
  -1   9   0    7.43    0.99
  -1   9   0    8.34    1.09
   0  -9   0  197.92   14.35
   0   9   0  182.58   14.45
  -1  -9   0   37.55    3.21
   1   9   0   43.63    3.32
   1   9   0   40.87    3.38
  -2  -9   0   37.11    3.17
   2   9   0   43.03    3.30
  -3  -9   0   45.93    3.69
   3   9   0   47.30    3.78
  -4  -9   0    1.17    0.39
  -4  -9   0    1.23    0.44
   4   9   0    1.64    0.59
   4   9   0    1.21    0.46
  -5  -9   0   69.11    5.40
  -5  -9   0   71.97    5.41
  -5  -9   0   66.07    5.29
   5   9   0   78.00    5.52
   5   9   0   62.27    5.40
  -6  -9   0   29.54    2.34
  -6  -9   0   30.33    2.49
  -6  -9   0   31.67    2.48
   6   9   0   26.05    2.71
   6   9   0   28.07    2.49
  -7  -9   0   51.50    3.86
  -7  -9   0   48.98    3.86
  -7  -9   0   46.05    3.71
   7   9   0   46.78    3.84
   7   9   0   45.46    3.95
  -8  -9   0   15.85    1.55
  -8  -9   0   15.74    1.38
  -8  -9   0   17.39    1.61
   8   9   0   14.89    1.53
   8   9   0   15.10    1.74
  -9  -9   0    1.91    0.53
  -9  -9   0    2.50    0.43
  -9  -9   0    1.27    0.55
   9   9   0    1.70    0.55
   9   9   0    1.53    0.66
 -10  -9   0   63.22    4.83
 -10  -9   0   59.86    4.95
  10   9   0   61.65    5.00
  10   9   0   64.88    4.92
 -11  -9   0   33.39    2.80
 -11  -9   0   33.91    2.66
  11   9   0   34.75    2.85
  11   9   0   31.22    2.72
 -12  -9   0    4.65    0.75
 -12  -9   0    4.52    0.56
  12   9   0    4.40    0.65
  12   9   0    4.22    0.75
 -13  -9   0   10.88    1.14
 -13  -9   0    9.55    0.92
  13   9   0   11.82    1.15
  13   9   0    9.56    1.00
 -14  -9   0    9.24    0.84
 -14  -9   0   10.08    1.03
  14   9   0   10.73    1.03
  13 -10   0   12.11    1.10
  13 -10   0   13.41    1.18
  12 -10   0    0.50    0.27
  12 -10   0   -0.13    0.36
  12 -10   0    0.48    0.48
  12 -10   0    0.28    0.37
  11 -10   0    1.03    0.44
  11 -10   0    1.44    0.61
  11 -10   0    1.02    0.34
  11 -10   0    1.03    0.43
  10 -10   0    2.98    0.48
  10 -10   0    3.23    0.55
  10 -10   0    2.94    0.72
  10 -10   0    2.99    0.59
   9 -10   0   18.55    1.63
   9 -10   0   19.48    1.89
   9 -10   0   19.20    1.79
   9 -10   0   18.69    1.69
   8 -10   0   41.40    3.53
   8 -10   0   44.28    3.56
   8 -10   0   45.94    3.40
   8 -10   0   39.38    3.35
   7 -10   0   13.52    1.38
   7 -10   0   10.13    1.10
   7 -10   0   11.15    1.42
   7 -10   0   12.84    1.42
   6 -10   0   14.23    1.45
   6 -10   0   10.87    1.41
   6 -10   0   12.45    1.22
   6 -10   0   12.64    1.44
   5 -10   0   98.37    8.08
   5 -10   0  110.23    7.96
   5 -10   0  101.91    8.05
   5 -10   0  107.99    8.14
   4 -10   0   67.37    5.18
   4 -10   0   63.10    4.99
   4 -10   0   67.52    5.16
  -4  10   0   61.37    5.50
   3 -10   0    4.31    0.75
   3 -10   0    4.09    0.66
  -3  10   0    2.82    1.05
  -3  10   0    3.71    0.76
   2 -10   0   90.65    7.06
   2 -10   0   99.46    7.10
  -2  10   0   86.29    7.25
  -2  10   0   88.32    7.01
   1 -10   0   22.63    2.08
   1 -10   0   25.50    2.07
   1 -10   0   21.72    1.90
  -1  10   0   24.60    2.27
  -1  10   0   20.23    2.00
   0 -10   0    2.03    0.55
   0 -10   0    0.99    0.37
   0  10   0    1.15    0.52
   0  10   0    1.61    0.72
  -1 -10   0  153.30   11.17
  -1 -10   0  138.08   11.51
  -1 -10   0  146.88   11.20
   1  10   0  159.74   11.36
   1  10   0  138.45   11.24
  -2 -10   0    7.84    0.91
  -2 -10   0    6.95    0.89
   2  10   0    9.87    1.26
   2  10   0    8.26    1.05
  -3 -10   0    1.64    0.40
  -3 -10   0    2.02    0.46
   3  10   0    2.70    0.68
   3  10   0    1.17    0.53
  -4 -10   0   25.89    2.20
  -4 -10   0   22.00    2.21
  -4 -10   0   29.09    2.22
   4  10   0   24.27    2.24
   4  10   0   28.27    2.39
  -5 -10   0    1.08    0.32
  -5 -10   0    1.21    0.49
  -5 -10   0    1.09    0.50
  -5 -10   0    1.53    0.47
   5  10   0    1.82    0.56
  -6 -10   0    4.89    0.77
  -6 -10   0    4.46    0.52
  -6 -10   0    4.74    0.70
  -6 -10   0    3.47    0.62
   6  10   0    1.79    0.95
   6  10   0    4.64    0.76
  -7 -10   0    2.15    0.59
  -7 -10   0    2.70    0.43
  -7 -10   0    2.22    0.55
   7  10   0    2.62    0.83
   7  10   0    2.17    0.60
  -8 -10   0    0.34    0.44
  -8 -10   0   -0.08    0.44
  -8 -10   0    0.52    0.29
   8  10   0    0.17    0.64
   8  10   0    0.22    0.43
  -9 -10   0   28.48    2.42
  -9 -10   0   27.48    2.22
   9  10   0   28.34    2.39
   9  10   0   25.27    2.51
 -10 -10   0   12.93    1.44
 -10 -10   0   15.14    1.26
  10  10   0   14.01    1.56
  10  10   0   13.55    1.40
 -11 -10   0    0.55    0.30
 -11 -10   0    1.17    0.45
  11  10   0    0.43    0.43
  11  10   0    1.16    0.60
 -12 -10   0    0.59    0.44
 -12 -10   0    0.43    0.23
  12  10   0    0.22    0.39
  12  10   0    0.89    0.53
 -13 -10   0   14.88    1.28
 -13 -10   0   11.85    1.07
  13  10   0   12.16    1.16
  13  10   0   14.86    1.30
  13 -11   0    0.24    0.27
  13 -11   0    0.80    0.23
  12 -11   0   11.51    1.08
  12 -11   0   11.91    1.29
  12 -11   0   13.27    1.21
  11 -11   0    5.28    0.68
  11 -11   0    4.77    0.61
  11 -11   0    6.44    0.84
  10 -11   0    2.80    0.54
  10 -11   0    3.36    0.52
  10 -11   0    2.60    0.44
  10 -11   0    2.44    0.72
   9 -11   0   11.65    1.09
   9 -11   0   11.80    1.26
   9 -11   0   11.73    1.19
   9 -11   0   11.94    1.44
   8 -11   0   50.38    4.23
   8 -11   0   53.33    4.28
   8 -11   0   52.70    4.10
   7 -11   0   14.78    1.63
   7 -11   0   13.93    1.58
   7 -11   0   16.04    1.45
   7 -11   0   15.71    1.69
   6 -11   0    2.80    0.66
   6 -11   0    3.32    0.56
   6 -11   0    2.99    0.71
   6 -11   0    3.30    0.80
   5 -11   0    0.37    0.55
   5 -11   0    0.69    0.42
   5 -11   0   -0.39    0.41
   5 -11   0   -0.02    0.59
   4 -11   0   86.58    6.90
   4 -11   0   83.31    6.87
   4 -11   0   89.03    6.84
   4 -11   0   92.41    6.72
   3 -11   0    8.70    1.11
   3 -11   0    9.64    1.12
   3 -11   0    7.83    1.01
   3 -11   0    7.87    0.87
   3 -11   0    8.26    0.97
   2 -11   0    4.61    0.78
   2 -11   0    3.42    0.71
   2 -11   0    3.06    0.49
  -2  11   0    1.38    1.50
  -2  11   0    3.78    0.89
   1 -11   0   56.07    4.53
   1 -11   0   62.70    4.73
   1 -11   0   59.25    4.60
   1 -11   0   61.12    4.70
  -1  11   0   58.40    4.97
  -1  11   0   56.75    4.72
   0 -11   0   38.09    3.53
   0 -11   0   50.15    3.68
   0 -11   0   44.85    3.51
   0  11   0   47.21    3.89
   0  11   0   44.55    3.69
  -1 -11   0   17.79    1.86
  -1 -11   0   16.27    1.69
  -1 -11   0   18.70    1.65
  -1 -11   0   17.49    1.59
   1  11   0   20.08    2.07
   1  11   0   17.25    1.82
   1  11   0   20.66    1.89
  -2 -11   0   46.91    4.22
  -2 -11   0   60.78    4.36
  -2 -11   0   49.24    4.17
  -2 -11   0   50.73    4.14
   2  11   0   52.92    4.28
   2  11   0   60.83    4.59
   2  11   0   50.61    4.30
  -3 -11   0   57.66    4.76
  -3 -11   0   59.83    4.57
  -3 -11   0   51.52    4.60
  -3 -11   0   59.94    4.67
  -3 -11   0   58.27    4.60
   3  11   0   61.86    4.68
  -4 -11   0    2.74    0.55
  -4 -11   0    2.66    0.62
  -4 -11   0    2.90    0.71
  -4 -11   0    2.93    0.57
   4  11   0    3.57    0.71
  -5 -11   0    6.56    0.91
  -5 -11   0    5.14    0.83
  -5 -11   0    6.57    0.87
   5  11   0    6.58    0.95
  -6 -11   0   29.15    2.50
  -6 -11   0   28.26    2.49
  -6 -11   0   27.01    2.44
   6  11   0   30.14    2.54
  -7 -11   0   14.56    1.42
  -7 -11   0   14.57    1.41
  -7 -11   0   12.12    1.13
   7  11   0   11.19    1.51
   7  11   0   12.01    1.41
  -8 -11   0   30.86    2.56
  -8 -11   0   30.45    2.58
  -8 -11   0   28.18    2.35
   8  11   0   27.01    2.72
   8  11   0   31.87    2.59
  -9 -11   0   28.36    2.52
  -9 -11   0   29.69    2.33
   9  11   0   29.63    2.53
   9  11   0   29.27    2.66
 -10 -11   0    0.21    0.26
 -10 -11   0    0.68    0.47
  10  11   0   -0.05    0.42
  10  11   0    0.39    0.60
 -11 -11   0    5.75    0.76
 -11 -11   0    5.34    0.60
  11  11   0    6.71    0.90
  11  11   0    5.29    0.73
 -12 -11   0    0.39    0.43
 -12 -11   0    0.23    0.39
  12  11   0    0.11    0.38
  12  11   0   -0.17    0.45
  13  11   0    3.95    0.50
  13  11   0    3.45    0.59
  12 -12   0    1.53    0.38
  11 -12   0    3.11    0.45
  11 -12   0    3.64    0.59
  11 -12   0    3.60    0.49
  10 -12   0    7.91    0.88
  10 -12   0    7.06    0.84
  10 -12   0    8.28    1.05
   9 -12   0    4.84    0.69
   9 -12   0    5.75    0.76
   9 -12   0    5.36    0.86
   8 -12   0    1.36    0.50
   8 -12   0    1.70    0.48
   8 -12   0    0.69    0.56
   7 -12   0   24.35    2.39
   7 -12   0   27.21    2.40
   7 -12   0   28.36    2.47
   7 -12   0   28.71    2.29
   6 -12   0    2.12    0.52
   6 -12   0    1.07    0.61
   6 -12   0    2.42    0.63
   6 -12   0    2.21    0.69
   5 -12   0   11.59    1.41
   5 -12   0   13.16    1.45
   5 -12   0   12.58    1.26
   5 -12   0   12.88    1.51
   4 -12   0   32.88    2.71
   4 -12   0   32.18    2.73
   4 -12   0   28.30    2.71
   4 -12   0   30.66    2.53
   3 -12   0   42.56    3.44
   3 -12   0   40.39    3.63
   3 -12   0   42.83    3.60
   3 -12   0   48.79    3.52
   3 -12   0   43.24    3.61
   2 -12   0   32.16    2.67
   2 -12   0   29.50    2.42
   2 -12   0   28.84    2.62
   2 -12   0   30.23    2.66
   2 -12   0   31.84    2.54
   1 -12   0   13.77    1.25
   1 -12   0   13.40    1.46
   1 -12   0   13.72    1.48
  -1  12   0   12.09    1.57
   0 -12   0    9.38    1.23
   0 -12   0    7.72    1.04
   0 -12   0    7.39    0.99
   0 -12   0   10.21    0.98
   0  12   0    7.50    1.16
  -1 -12   0  142.83   11.24
  -1 -12   0  134.95   11.29
  -1 -12   0  160.80   11.39
   1  12   0  156.60   11.43
  -2 -12   0   21.85    1.99
  -2 -12   0   19.17    2.08
  -2 -12   0   26.46    2.27
  -2 -12   0   25.19    2.08
  -2 -12   0   23.16    2.14
   2  12   0   24.20    2.23
  -3 -12   0   30.16    2.40
  -3 -12   0   27.81    2.49
  -3 -12   0   28.69    2.46
  -3 -12   0   26.40    2.48
   3  12   0   27.47    2.53
  -4 -12   0   93.74    6.83
  -4 -12   0   81.62    6.86
  -4 -12   0   92.36    6.89
  -4 -12   0   91.14    6.92
   4  12   0   81.18    6.92
  -5 -12   0   24.01    2.21
  -5 -12   0   23.78    2.22
  -5 -12   0   24.45    2.17
   5  12   0   27.29    2.34
  -6 -12   0    0.07    0.42
  -6 -12   0    0.19    0.55
  -6 -12   0   -0.06    0.42
   6  12   0   -0.52    0.50
  -7 -12   0   21.14    1.96
  -7 -12   0   19.01    1.90
   7  12   0   22.87    2.03
  -8 -12   0    5.34    0.81
   8  12   0    4.07    1.03
   8  12   0    5.43    0.87
  -9 -12   0    3.47    0.64
   9  12   0    1.91    0.62
   9  12   0    1.76    0.80
 -10 -12   0   30.97    2.48
  10  12   0   26.89    2.56
  10  12   0   29.25    2.47
 -11 -12   0    8.02    0.90
  11  12   0    5.49    0.90
  11  12   0    6.39    0.80
 -12 -12   0    2.14    0.79
  12  12   0    1.67    0.52
  11 -13   0    9.16    0.87
  11 -13   0    9.90    0.89
  11 -13   0   11.40    1.01
  10 -13   0    0.85    0.41
  10 -13   0    0.69    0.34
  10 -13   0    1.14    0.32
   9 -13   0   12.04    1.14
   9 -13   0   10.58    1.05
   9 -13   0   11.48    1.24
   8 -13   0   29.09    2.34
   8 -13   0   25.57    2.26
   8 -13   0   24.64    2.15
   7 -13   0    1.40    0.54
   7 -13   0    1.19    0.58
   7 -13   0    0.89    0.51
   7 -13   0    1.21    0.43
   6 -13   0   14.66    1.41
   6 -13   0   17.43    1.61
   6 -13   0   16.26    1.64
   6 -13   0   13.52    1.55
   5 -13   0   20.89    2.05
   5 -13   0   20.70    2.03
   5 -13   0   21.66    1.86
   5 -13   0   24.37    2.06
   4 -13   0    1.43    0.61
   4 -13   0    1.59    0.46
   4 -13   0    2.10    0.60
   4 -13   0    2.36    0.69
   3 -13   0   36.44    2.78
   3 -13   0   30.09    2.91
   3 -13   0   34.85    2.87
   3 -13   0   32.19    2.90
   2 -13   0    8.74    0.95
   2 -13   0    7.00    1.03
   2 -13   0    7.94    1.12
   2 -13   0    7.22    1.06
   1 -13   0    0.97    0.53
   1 -13   0    0.63    0.37
   1 -13   0    0.51    0.52
   1 -13   0    0.43    0.54
  -1  13   0    1.30    0.81
   0 -13   0   31.06    2.52
   0 -13   0   29.93    2.71
   0 -13   0   27.71    2.71
   0 -13   0   33.50    2.71
   0  13   0   33.21    2.87
  -1 -13   0    1.11    0.61
  -1 -13   0    0.96    0.50
  -1 -13   0    1.35    0.63
  -1 -13   0    0.96    0.44
   1  13   0    0.83    0.68
  -2 -13   0    7.51    1.00
  -2 -13   0    5.41    0.83
  -2 -13   0    4.72    0.86
  -2 -13   0    7.63    0.86
  -2 -13   0    5.79    0.99
   2  13   0    7.03    1.07
  -3 -13   0    2.70    0.70
  -3 -13   0    2.43    0.61
  -3 -13   0    3.16    0.59
  -3 -13   0    1.40    0.59
   3  13   0    2.63    0.77
  -4 -13   0    0.71    0.58
  -4 -13   0    1.19    0.57
  -4 -13   0    0.53    0.47
  -4 -13   0    1.07    0.49
   4  13   0    0.88    0.72
  -5 -13   0   59.11    4.52
  -5 -13   0   52.47    4.56
   5  13   0   58.98    4.66
  -6 -13   0   65.38    5.59
  -6 -13   0   69.25    5.56
   6  13   0   79.68    5.72
  -7 -13   0    1.06    0.48
   7  13   0    1.03    0.63
  -8 -13   0    9.63    1.12
   8  13   0    9.07    1.15
  -9 -13   0   40.07    3.29
   9  13   0   41.17    3.35
 -10 -13   0    1.44    0.48
  10  13   0    2.05    0.73
  10  13   0    1.14    0.49
 -11 -13   0    4.88    0.60
 -11 -13   0    4.39    0.57
  11  13   0    2.87    0.56
  11  13   0    2.27    0.71
  10 -14   0    5.81    0.62
  10 -14   0    5.57    0.58
  10 -14   0    6.37    0.73
   9 -14   0    0.98    0.30
   9 -14   0    1.38    0.42
   9 -14   0    1.31    0.35
   8 -14   0    2.17    0.38
   8 -14   0    2.00    0.52
   8 -14   0    1.70    0.44
   7 -14   0    3.72    0.62
   7 -14   0    3.91    0.66
   7 -14   0    5.45    0.70
   7 -14   0    4.37    0.55
   6 -14   0    1.82    0.57
   6 -14   0    1.71    0.42
   6 -14   0    1.99    0.63
   6 -14   0    2.15    0.55
   5 -14   0    2.50    0.65
   5 -14   0    1.70    0.56
   5 -14   0    2.88    0.47
   5 -14   0    1.51    0.55
   4 -14   0   40.53    3.33
   4 -14   0   40.26    3.39
   4 -14   0   40.58    3.36
   3 -14   0   11.59    1.42
   3 -14   0   11.85    1.29
   3 -14   0   12.57    1.41
   3 -14   0   13.92    1.39
   2 -14   0    2.73    0.71
   2 -14   0    2.76    0.64
   2 -14   0    2.29    0.66
   2 -14   0    3.00    0.58
  -2  14   0   -0.31    1.53
   1 -14   0   37.12    2.77
   1 -14   0   31.56    2.90
   1 -14   0   32.74    2.91
   1 -14   0   34.58    2.86
  -1  14   0   31.22    3.03
   0 -14   0   20.04    1.65
   0 -14   0   20.84    1.87
   0 -14   0   20.03    1.93
   0 -14   0   17.22    1.87
   0  14   0   17.69    2.07
  -1 -14   0    8.45    1.05
  -1 -14   0    9.12    0.95
  -1 -14   0    6.42    1.03
  -1 -14   0    9.96    1.16
   1  14   0    6.46    1.16
  -2 -14   0    0.79    0.52
  -2 -14   0    1.26    0.61
  -2 -14   0    2.00    0.48
   2  14   0    0.96    0.74
  -3 -14   0    0.23    0.52
  -3 -14   0    0.19    0.41
  -3 -14   0    0.34    0.49
   3  14   0    1.05    0.69
  -4 -14   0   55.17    4.61
  -4 -14   0   55.90    4.50
   4  14   0   60.76    4.73
  -5 -14   0   32.16    2.64
  -5 -14   0   30.02    2.73
   5  14   0   32.62    2.85
  -6 -14   0    4.24    0.66
  -6 -14   0    1.84    0.69
   6  14   0    3.29    0.76
  -7 -14   0   40.14    3.36
   7  14   0   43.98    3.51
  -8 -14   0    2.29    0.52
   8  14   0    2.28    0.66
  -9 -14   0   11.11    1.10
   9  14   0    9.55    1.16
 -10 -14   0   17.63    1.50
 -10 -14   0   17.74    1.50
  10  14   0   15.40    1.54
 -11 -14   0    0.99    0.35
 -11 -14   0    2.48    0.39
  11  14   0    1.85    0.43
   9 -15   0    5.11    0.63
   9 -15   0    4.44    0.54
   8 -15   0    6.09    0.66
   8 -15   0    7.04    0.76
   8 -15   0    8.49    0.86
   7 -15   0   -0.16    0.34
   7 -15   0    0.02    0.37
   7 -15   0   -0.12    0.26
   7 -15   0    0.03    0.31
   6 -15   0   12.00    1.21
   6 -15   0   11.04    1.02
   6 -15   0   11.44    1.19
   6 -15   0   12.03    1.18
   5 -15   0   21.28    1.86
   5 -15   0   18.89    1.82
   5 -15   0   21.66    1.87
   4 -15   0   -0.01    0.46
   4 -15   0    0.55    0.48
   4 -15   0   -0.11    0.36
   3 -15   0   17.52    1.72
   3 -15   0   21.47    1.91
   3 -15   0   22.01    1.94
   3 -15   0   21.97    1.86
   2 -15   0    9.02    0.94
   2 -15   0    8.31    1.01
   2 -15   0    6.26    0.92
   2 -15   0    5.44    0.92
   1 -15   0    5.94    0.75
   1 -15   0    5.54    0.94
   1 -15   0    6.54    0.86
   1 -15   0    5.96    0.88
  -1  15   0    3.97    0.98
   0 -15   0   41.24    3.36
   0 -15   0   42.90    3.28
   0 -15   0   42.12    3.46
   0 -15   0   39.82    3.41
   0  15   0   38.28    3.53
  -1 -15   0    8.32    1.05
  -1 -15   0    8.03    0.83
  -1 -15   0   10.85    1.17
  -1 -15   0    6.37    0.97
   1  15   0    6.98    1.20
  -2 -15   0    0.68    0.48
  -2 -15   0    0.80    0.59
  -2 -15   0    1.35    0.40
   2  15   0    1.33    0.76
  -3 -15   0    8.22    0.94
  -3 -15   0    8.54    1.11
  -3 -15   0    6.72    0.97
   3  15   0    9.60    1.22
  -4 -15   0    0.54    0.55
  -4 -15   0    0.53    0.40
  -4 -15   0    0.60    0.48
   4  15   0   -0.04    0.64
  -5 -15   0    2.33    0.63
  -5 -15   0    2.38    0.50
   5  15   0    1.67    0.75
  -6 -15   0   19.24    1.85
  -6 -15   0   20.04    1.72
   6  15   0   19.45    1.91
  -7 -15   0    0.39    0.37
   7  15   0   -0.18    0.52
  -8 -15   0    1.66    0.40
   8  15   0    1.53    0.56
  -9 -15   0   12.47    1.05
  -9 -15   0    9.66    0.97
   9  15   0    8.04    1.06
 -10 -15   0    1.93    0.37
 -10 -15   0    2.15    0.34
  10  15   0    1.07    0.39
   8 -16   0    0.19    0.20
   8 -16   0   -0.17    0.23
   7 -16   0    1.68    0.35
   7 -16   0    1.10    0.40
   7 -16   0    2.08    0.40
   6 -16   0    0.69    0.31
   6 -16   0    1.06    0.37
   6 -16   0    0.42    0.34
   5 -16   0    2.85    0.54
   5 -16   0    3.38    0.53
   5 -16   0    2.90    0.55
   4 -16   0    5.81    0.81
   4 -16   0    6.70    0.85
   4 -16   0    7.37    0.87
   3 -16   0    6.59    0.87
   3 -16   0    6.40    0.89
   3 -16   0    7.89    0.91
   2 -16   0    7.80    1.03
   2 -16   0    9.78    0.97
   2 -16   0    8.41    1.00
   2 -16   0    8.86    1.03
   1 -16   0    6.07    0.66
   1 -16   0    4.05    0.69
   1 -16   0    5.23    0.80
   1 -16   0    4.74    0.68
  -1  16   0    3.16    0.94
   0 -16   0    3.80    0.63
   0 -16   0    3.08    0.51
   0 -16   0    2.43    0.66
   0 -16   0    2.71    0.56
   0  16   0    2.00    0.84
  -1 -16   0    3.39    0.72
  -1 -16   0    3.68    0.56
  -1 -16   0    3.98    0.65
   1  16   0    2.40    0.86
  -2 -16   0    7.68    0.89
  -2 -16   0    7.77    1.00
  -2 -16   0    6.25    0.83
   2  16   0    5.53    1.02
  -3 -16   0    1.77    0.48
  -3 -16   0    1.32    0.57
  -3 -16   0    1.08    0.45
  -3 -16   0    1.70    0.34
   3  16   0    1.40    0.69
  -4 -16   0   17.07    1.50
  -4 -16   0   18.16    1.72
   4  16   0   19.52    1.86
  -5 -16   0   10.38    0.93
  -5 -16   0    7.24    1.01
   5  16   0   10.37    1.26
  -6 -16   0    0.00    0.29
  -6 -16   0    0.47    0.51
   6  16   0    0.75    0.56
  -7 -16   0    6.73    0.72
  -7 -16   0    7.86    0.85
   7  16   0    5.17    0.86
  -8 -16   0    2.28    0.33
  -8 -16   0    2.96    0.46
   8  16   0    1.71    0.53
   6 -17   0    0.50    0.26
   6 -17   0    0.26    0.23
   6 -17   0    0.49    0.27
   5 -17   0    2.44    0.41
   5 -17   0    1.97    0.39
   5 -17   0    2.57    0.42
   4 -17   0   -0.03    0.26
   4 -17   0   -0.05    0.31
   4 -17   0    0.19    0.33
   3 -17   0    1.89    0.42
   3 -17   0    2.13    0.48
   3 -17   0    2.56    0.47
   2 -17   0    9.84    1.00
   2 -17   0   10.92    1.05
   2 -17   0    9.42    1.11
   1 -17   0    0.48    0.35
   1 -17   0    0.34    0.34
   1 -17   0    0.05    0.38
   0 -17   0   16.41    1.51
   0 -17   0   16.39    1.62
   0 -17   0   17.92    1.46
  -1 -17   0    6.42    0.87
  -1 -17   0    7.09    0.76
  -1 -17   0    6.49    0.76
   1  17   0    4.93    0.92
  -2 -17   0    0.60    0.33
  -2 -17   0    0.25    0.45
  -2 -17   0    0.09    0.29
   2  17   0    0.05    0.54
  -3 -17   0   19.98    1.72
  -3 -17   0   19.14    1.58
   3  17   0   15.69    1.74
  -4 -17   0    3.09    0.56
  -4 -17   0    2.83    0.48
   4  17   0    1.87    0.66
  -5 -17   0    0.07    0.34
  -5 -17   0   -0.60    0.36
   5  17   0   -0.32    0.46
  -6 -17   0    4.11    0.52
   6  17   0    2.54    0.59
  -7 -17   0    0.50    0.31
   7  17   0    0.36    0.32
   4 -18   0    1.82    0.33
   4 -18   0    1.99    0.33
   3 -18   0    2.51    0.41
   3 -18   0    2.98    0.45
   2 -18   0    0.64    0.27
   2 -18   0    0.78    0.34
   1 -18   0   10.20    0.98
   1 -18   0   11.36    1.07
   0 -18   0    2.15    0.48
   0 -18   0    2.01    0.37
   0 -18   0    2.02    0.35
  -1 -18   0    2.90    0.51
  -1 -18   0    2.09    0.36
   1  18   0    1.44    0.51
  -2 -18   0    8.05    0.81
  -2 -18   0    8.64    0.94
  -3 -18   0    1.86    0.34
  -3 -18   0    0.84    0.37
   3  18   0    0.88    0.45
  -4 -18   0    2.43    0.37
  -4 -18   0    1.72    0.37
   4  18   0    0.79    0.42
  -3 -18   1    7.23    0.83
  -3 -18   1    8.94    0.80
   2  18  -1    1.13    0.50
  -2 -18   1    0.14    0.26
  -2 -18   1    0.24    0.30
  -1 -18   1   12.22    1.09
  -1 -18   1   13.32    1.21
   0 -18   1    8.64    0.82
   0 -18   1    9.80    0.97
   1 -18   1    0.74    0.37
   1 -18   1    0.95    0.27
   2 -18   1   14.55    1.27
   2 -18   1   13.94    1.20
   3 -18   1    1.37    0.27
   6  17  -1    0.11    0.36
  -6 -17   1    0.45    0.31
   5  17  -1    3.86    0.63
  -5 -17   1    4.39    0.57
   4  17  -1    0.36    0.47
  -4 -17   1    0.55    0.35
  -4 -17   1    1.63    0.45
   3  17  -1    4.63    0.77
  -3 -17   1    5.28    0.64
  -3 -17   1    5.58    0.73
   2  17  -1   11.79    1.47
  -2 -17   1   15.40    1.45
  -2 -17   1   17.52    1.34
  -2 -17   1   14.07    1.29
   1  17  -1    1.03    0.59
  -1 -17   1    2.66    0.45
  -1 -17   1    2.77    0.57
  -1 -17   1    1.91    0.43
   0 -17   1    0.35    0.32
   0 -17   1    0.37    0.43
   0 -17   1    0.22    0.32
   1 -17   1   22.17    1.90
   1 -17   1   19.62    1.83
   1 -17   1   22.55    1.76
   2 -17   1    1.88    0.44
   2 -17   1    2.33    0.41
   2 -17   1    3.10    0.55
   3 -17   1    0.18    0.33
   3 -17   1    0.46    0.30
   3 -17   1    0.23    0.32
   4 -17   1    4.47    0.57
   4 -17   1    5.03    0.62
   4 -17   1    3.85    0.51
   5 -17   1    0.16    0.26
   5 -17   1    0.50    0.30
   5 -17   1    0.01    0.24
   6 -17   1    0.94    0.26
   6 -17   1    0.57    0.26
   6 -17   1    0.47    0.23
   8  16  -1    0.83    0.41
  -8 -16   1    0.22    0.29
   7  16  -1    0.64    0.45
  -7 -16   1    0.31    0.36
  -7 -16   1    0.21    0.19
   6  16  -1    1.92    0.61
  -6 -16   1    2.93    0.51
  -6 -16   1    2.04    0.31
   5  16  -1    2.58    0.67
  -5 -16   1    3.86    0.59
  -5 -16   1    2.27    0.57
  -5 -16   1    2.97    0.35
   4  16  -1    3.08    0.77
  -4 -16   1    4.33    0.69
  -4 -16   1    3.66    0.62
   3  16  -1   26.40    2.28
  -3 -16   1   25.94    2.10
  -3 -16   1   25.38    2.21
  -3 -16   1   21.90    2.07
   2  16  -1    2.85    0.80
  -2 -16   1    2.97    0.54
  -2 -16   1    2.37    0.53
  -2 -16   1    3.13    0.65
   1  16  -1    2.89    0.84
  -1 -16   1    5.48    0.66
  -1 -16   1    4.42    0.68
  -1 -16   1    3.95    0.74
   0 -16   1   12.02    1.13
   0 -16   1    9.80    1.17
   0 -16   1   12.36    1.31
   1 -16   1   -0.23    0.42
   1 -16   1    0.17    0.37
   1 -16   1    0.39    0.37
   1 -16   1    0.42    0.43
   2 -16   1    9.78    1.02
   2 -16   1   10.00    1.10
   2 -16   1   10.66    1.17
   2 -16   1    9.77    1.07
   3 -16   1    9.38    1.03
   3 -16   1   11.02    1.07
   3 -16   1   10.38    1.16
   3 -16   1   10.71    1.13
   4 -16   1    0.36    0.36
   4 -16   1    0.15    0.38
   4 -16   1    0.06    0.33
   5 -16   1    9.63    1.04
   5 -16   1   11.38    1.07
   5 -16   1   10.11    1.03
   6 -16   1    3.12    0.50
   6 -16   1    3.65    0.49
   6 -16   1    2.94    0.49
   7 -16   1    0.09    0.27
   7 -16   1   -0.13    0.29
   7 -16   1    0.30    0.24
   8 -16   1    0.81    0.26
   8 -16   1    0.84    0.25
   9  15  -1    0.02    0.40
  -9 -15   1    0.11    0.23
  -9 -15   1   -0.31    0.28
   8  15  -1    5.16    0.76
  -8 -15   1    5.13    0.66
  -8 -15   1    5.91    0.72
   7  15  -1    6.72    0.94
  -7 -15   1    7.19    0.80
  -7 -15   1    6.84    0.85
   6  15  -1   -0.09    0.54
  -6 -15   1    0.17    0.34
  -6 -15   1   -0.23    0.53
   5  15  -1   20.88    1.91
  -5 -15   1   17.77    1.64
  -5 -15   1   20.53    1.81
   4  15  -1   12.97    1.46
  -4 -15   1   11.13    1.08
  -4 -15   1   11.88    1.32
  -4 -15   1    9.43    1.21
   3  15  -1    0.14    0.61
  -3 -15   1    0.22    0.32
  -3 -15   1   -0.30    0.47
  -3 -15   1    0.13    0.44
   2  15  -1   11.94    1.46
  -2 -15   1   10.88    1.18
  -2 -15   1   11.37    1.30
  -2 -15   1   11.12    1.00
  -2 -15   1    8.77    1.16
   1  15  -1   -0.56    0.64
  -1 -15   1    0.99    0.54
  -1 -15   1    0.67    0.47
  -1 -15   1    0.50    0.47
   0  15  -1    3.09    0.90
   0 -15   1    2.60    0.64
   0 -15   1    3.91    0.62
   0 -15   1    4.41    0.78
   0 -15   1    3.13    0.67
  -1  15  -1   20.72    2.65
   1 -15   1   26.21    2.23
   1 -15   1   26.93    2.16
   1 -15   1   24.39    2.28
   1 -15   1   27.27    2.33
   2 -15   1   13.85    1.47
   2 -15   1   14.23    1.52
   2 -15   1   15.21    1.36
   2 -15   1   13.78    1.42
   3 -15   1    1.87    0.53
   3 -15   1    1.92    0.50
   3 -15   1    1.68    0.54
   3 -15   1    2.71    0.63
   4 -15   1    9.06    1.10
   4 -15   1   10.14    1.12
   4 -15   1    9.74    1.16
   5 -15   1    3.16    0.60
   5 -15   1    3.26    0.62
   5 -15   1    3.80    0.65
   6 -15   1    3.36    0.58
   6 -15   1    3.39    0.58
   6 -15   1    3.27    0.57
   7 -15   1    7.44    0.85
   7 -15   1    7.09    0.83
   7 -15   1    7.27    0.88
   8 -15   1    5.07    0.57
   8 -15   1    6.10    0.75
   8 -15   1    6.29    0.68
   9 -15   1    0.83    0.26
   9 -15   1    0.54    0.31
  10  14  -1    1.12    0.42
 -10 -14   1    2.17    0.38
 -10 -14   1    1.24    0.37
   9  14  -1    2.37    0.56
  -9 -14   1    2.08    0.51
  -9 -14   1    2.74    0.47
   8  14  -1    2.91    0.65
  -8 -14   1    3.01    0.51
   7  14  -1    1.55    0.63
  -7 -14   1    1.95    0.48
   6  14  -1   16.84    1.67
  -6 -14   1   14.85    1.66
  -6 -14   1   16.97    1.51
   5  14  -1    3.01    0.73
  -5 -14   1    2.64    0.67
  -5 -14   1    2.95    0.56
   4  14  -1    5.68    0.99
  -4 -14   1    4.03    0.79
  -4 -14   1    7.78    0.81
  -4 -14   1    6.03    0.94
   3  14  -1   18.85    1.95
  -3 -14   1   20.21    1.89
  -3 -14   1   18.63    1.68
   2  14  -1    3.60    0.89
  -2 -14   1    3.91    0.56
  -2 -14   1    4.25    0.83
  -2 -14   1    2.67    0.67
   1  14  -1    0.65    0.69
  -1 -14   1    1.33    0.61
  -1 -14   1    0.95    0.53
  -1 -14   1    1.16    0.38
  -1 -14   1    1.72    0.69
   0  14  -1   12.66    1.50
   0 -14   1   12.14    1.28
   0 -14   1   12.02    1.39
   0 -14   1   13.94    1.45
   0 -14   1   10.49    1.34
  -1  14  -1    1.76    0.93
   1 -14   1    1.05    0.60
   1 -14   1    1.77    0.52
   1 -14   1    1.47    0.62
   1 -14   1    2.06    0.60
   2 -14   1   12.58    1.44
   2 -14   1   13.51    1.32
   2 -14   1   13.49    1.41
   2 -14   1   11.67    1.43
   3 -14   1   21.03    2.00
   3 -14   1   21.19    1.94
   3 -14   1   21.67    1.86
   3 -14   1   19.80    1.97
   4 -14   1    0.97    0.53
   4 -14   1    2.14    0.58
   4 -14   1    1.78    0.62
   5 -14   1   31.20    2.51
   5 -14   1   26.47    2.50
   5 -14   1   28.85    2.50
   6 -14   1   28.01    2.17
   6 -14   1   27.89    2.33
   6 -14   1   25.94    2.32
   6 -14   1   25.33    2.33
   7 -14   1    1.84    0.41
   7 -14   1    1.84    0.53
   7 -14   1    2.06    0.50
   7 -14   1    1.86    0.54
   8 -14   1    0.30    0.32
   8 -14   1    0.55    0.43
   8 -14   1    0.11    0.29
   9 -14   1   12.54    1.08
   9 -14   1   12.60    1.17
   9 -14   1   13.49    1.24
  10 -14   1    0.27    0.29
  10 -14   1    0.13    0.21
  10 -14   1    0.04    0.19
  11  13  -1    0.90    0.39
 -11 -13   1    1.25    0.36
  10  13  -1    6.76    0.89
 -10 -13   1    8.89    0.93
 -10 -13   1    9.57    0.97
   9  13  -1   16.15    1.58
  -9 -13   1   17.45    1.53
   8  13  -1    4.56    0.76
  -8 -13   1    4.38    0.69
   7  13  -1   16.72    1.63
  -7 -13   1   15.26    1.50
   6  13  -1    5.78    0.93
  -6 -13   1    5.64    0.78
  -6 -13   1    5.00    0.81
   5  13  -1   32.56    2.65
  -5 -13   1   28.77    2.45
  -5 -13   1   27.09    2.54
  -4 -13   1   31.69    2.81
  -4 -13   1   33.39    2.70
   3  13  -1    1.26    0.69
  -3 -13   1    0.69    0.43
  -3 -13   1    0.00    0.46
  -3 -13   1    1.28    0.60
   2  13  -1   20.03    1.87
  -2 -13   1   13.86    1.68
  -2 -13   1   18.40    1.60
  -2 -13   1   18.49    1.77
   1  13  -1   10.91    1.36
  -1 -13   1   11.11    1.35
  -1 -13   1   13.37    1.46
  -1 -13   1    9.87    1.08
  -1 -13   1   10.59    1.33
   0  13  -1    5.05    0.99
   0 -13   1    5.88    0.73
   0 -13   1    4.84    0.88
   0 -13   1    4.39    0.80
   0 -13   1    5.23    0.91
   1 -13   1   32.32    2.72
   1 -13   1   32.49    2.82
   1 -13   1   33.81    2.86
   1 -13   1   33.27    2.85
   2 -13   1   -0.25    0.50
   2 -13   1    0.89    0.53
   2 -13   1    0.78    0.53
   2 -13   1    0.82    0.49
   3 -13   1   17.25    1.76
   3 -13   1   17.20    1.79
   3 -13   1   18.85    1.67
   3 -13   1   17.85    1.79
   4 -13   1   28.59    2.57
   4 -13   1   30.66    2.56
   4 -13   1   27.08    2.57
   4 -13   1   29.61    2.45
   5 -13   1    7.49    0.99
   5 -13   1    6.03    0.90
   5 -13   1    7.55    0.80
   5 -13   1    7.10    0.98
   6 -13   1    0.93    0.42
   6 -13   1    1.65    0.53
   6 -13   1    1.17    0.58
   6 -13   1    1.76    0.61
   7 -13   1    5.29    0.78
   7 -13   1    5.46    0.64
   7 -13   1    4.29    0.75
   7 -13   1    4.93    0.81
   8 -13   1    4.50    0.68
   8 -13   1    4.80    0.82
   8 -13   1    4.27    0.60
   8 -13   1    5.38    0.74
   9 -13   1    0.69    0.36
   9 -13   1    0.22    0.47
   9 -13   1    0.45    0.33
  10 -13   1    8.04    0.79
  10 -13   1    7.97    0.94
  10 -13   1    7.94    0.83
  11 -13   1    5.09    0.53
  11 -13   1    4.32    0.54
  12  12  -1    6.88    0.79
 -12 -12   1    8.38    0.84
  11  12  -1    6.05    0.72
  11  12  -1    4.52    0.81
 -11 -12   1    5.08    0.67
 -11 -12   1    7.39    0.82
  10  12  -1    7.96    1.10
  10  12  -1    9.21    1.04
 -10 -12   1    9.48    1.03
   9  12  -1   66.02    5.46
   9  12  -1   70.23    5.39
  -9 -12   1   69.05    5.35
   8  12  -1   48.66    3.90
  -8 -12   1   47.06    3.83
   7  12  -1    0.41    0.54
  -7 -12   1    0.17    0.41
   6  12  -1   21.46    2.06
  -6 -12   1   21.63    1.95
  -6 -12   1   22.41    2.04
   5  12  -1    0.57    0.56
  -5 -12   1    0.53    0.45
  -5 -12   1   -0.32    0.57
  -5 -12   1    0.74    0.49
  -5 -12   1    0.55    0.45
   4  12  -1    1.61    0.67
  -4 -12   1    2.28    0.56
  -4 -12   1    1.64    0.59
  -4 -12   1    1.11    0.58
  -4 -12   1    3.13    0.59
   3  12  -1   12.70    1.50
  -3 -12   1   14.91    1.33
  -3 -12   1   13.37    1.38
  -3 -12   1   11.08    1.41
  -3 -12   1   13.89    1.45
   2  12  -1    5.71    0.95
  -2 -12   1    4.88    0.86
  -2 -12   1    6.15    0.83
  -2 -12   1    5.49    1.03
  -2 -12   1    6.13    0.76
  -2 -12   1    6.87    0.97
   1  12  -1   -0.21    0.61
  -1 -12   1    0.62    0.45
  -1 -12   1   -0.05    0.36
  -1 -12   1   -0.01    0.66
  -1 -12   1    0.40    0.50
   0  12  -1   18.59    1.97
   0 -12   1   19.69    1.88
   0 -12   1   19.92    1.82
   0 -12   1   18.00    1.60
   0 -12   1   17.41    1.79
   1 -12   1    2.37    0.43
   1 -12   1    2.00    0.61
   1 -12   1    2.23    0.66
   1 -12   1    2.63    0.67
   2 -12   1    3.18    0.62
   2 -12   1    2.21    0.60
   2 -12   1    2.54    0.65
   2 -12   1    3.71    0.71
   3 -12   1   46.13    3.75
   3 -12   1   47.41    3.89
   3 -12   1   48.92    3.86
   3 -12   1   45.78    3.85
   4 -12   1   11.17    1.28
   4 -12   1   10.73    1.29
   4 -12   1    8.33    0.98
   4 -12   1    9.88    1.32
   4 -12   1   10.53    1.12
   5 -12   1    0.09    0.57
   5 -12   1    0.48    0.48
   5 -12   1    0.09    0.52
   5 -12   1    0.76    0.42
   6 -12   1   60.41    4.82
   6 -12   1   58.52    4.64
   6 -12   1   59.03    4.77
   6 -12   1   61.13    4.83
   7 -12   1    2.63    0.69
   7 -12   1    2.22    0.67
   7 -12   1    2.21    0.51
   7 -12   1    2.79    0.65
   8 -12   1   14.34    1.38
   8 -12   1   16.11    1.49
   8 -12   1   14.87    1.48
   8 -12   1   14.33    1.58
   9 -12   1   18.00    1.69
   9 -12   1   18.96    1.63
   9 -12   1   18.87    1.80
  10 -12   1    0.59    0.36
  10 -12   1    1.11    0.54
  10 -12   1    0.84    0.38
  11 -12   1    2.27    0.41
  11 -12   1    2.54    0.52
  11 -12   1    2.25    0.38
  12 -12   1   10.56    0.95
  12 -12   1   11.98    1.06
  12  11  -1    0.64    0.38
  12  11  -1    0.11    0.46
 -12 -11   1    0.00    0.34
  11  11  -1    8.22    0.99
  11  11  -1    9.88    1.17
 -11 -11   1   10.30    1.07
  10  11  -1   14.65    1.47
  10  11  -1   16.38    1.65
 -10 -11   1   15.65    1.48
   9  11  -1    8.05    1.15
   9  11  -1    9.79    1.09
  -9 -11   1   10.68    1.09
  -9 -11   1    6.90    0.76
   8  11  -1   30.87    3.09
   8  11  -1   36.02    3.02
  -8 -11   1   39.96    3.00
   7  11  -1   80.27    6.06
  -7 -11   1   73.88    5.99
   6  11  -1   32.98    2.69
  -6 -11   1   32.28    2.66
  -6 -11   1   28.11    2.62
  -6 -11   1   30.05    2.59
   5  11  -1   35.60    2.79
  -5 -11   1   33.67    2.68
  -5 -11   1   30.94    2.70
  -5 -11   1   31.84    2.70
  -5 -11   1   27.23    2.75
   4  11  -1   13.97    1.55
  -4 -11   1   13.69    1.49
  -4 -11   1   15.97    1.60
  -4 -11   1   15.19    1.49
  -4 -11   1   17.36    1.49
   3  11  -1   20.42    1.88
  -3 -11   1   19.75    1.82
  -3 -11   1   19.97    1.75
  -3 -11   1   18.12    1.85
  -3 -11   1   20.00    1.80
   2  11  -1   39.59    3.07
  -2 -11   1   35.40    3.19
  -2 -11   1   36.90    2.96
  -2 -11   1   36.67    3.01
  -2 -11   1   33.56    2.90
  -2 -11   1   35.48    3.02
   1  11  -1   95.85    7.81
   1  11  -1   96.21    7.77
  -1 -11   1   98.96    7.69
  -1 -11   1  105.90    7.64
  -1 -11   1   93.56    7.72
  -1 -11   1  110.06    7.83
   0  11  -1    2.04    0.74
   0  11  -1    3.11    0.88
   0 -11   1    2.35    0.60
   0 -11   1    2.74    0.72
   0 -11   1    1.44    0.46
   0 -11   1    2.27    0.52
   0 -11   1    1.71    0.42
  -1  11  -1   21.64    2.17
   1 -11   1   24.41    2.07
   1 -11   1   19.72    2.00
   1 -11   1   22.02    1.83
   1 -11   1   23.89    2.07
  -2  11  -1  118.99    9.26
   2 -11   1  125.69    9.28
   2 -11   1  109.94    9.03
   2 -11   1  117.89    9.23
   2 -11   1  130.25    9.23
   3 -11   1    4.37    0.77
   3 -11   1    3.00    0.72
   3 -11   1    2.38    0.54
   3 -11   1    2.66    0.61
   3 -11   1    3.78    0.66
   4 -11   1    8.03    0.99
   4 -11   1    8.27    1.14
   4 -11   1    9.18    1.10
   4 -11   1    7.47    1.02
   5 -11   1    9.13    1.15
   5 -11   1    8.18    1.05
   5 -11   1    8.15    0.98
   5 -11   1   10.21    1.17
   6 -11   1    0.50    0.51
   6 -11   1    1.42    0.64
   6 -11   1    0.59    0.40
   6 -11   1    1.27    0.59
   7 -11   1   25.61    2.16
   7 -11   1   22.39    2.22
   7 -11   1   23.07    2.01
   7 -11   1   23.66    2.18
   8 -11   1    0.52    0.42
   8 -11   1    0.24    0.59
   8 -11   1    0.63    0.55
   8 -11   1   -0.37    0.39
   8 -11   1    0.70    0.50
   9 -11   1   11.96    1.40
   9 -11   1   10.67    1.06
   9 -11   1   12.02    1.17
   9 -11   1   13.03    1.27
  10 -11   1   23.74    2.11
  10 -11   1   21.06    1.84
  10 -11   1   23.17    1.91
  10 -11   1   23.68    1.98
  11 -11   1    3.58    0.54
  11 -11   1    4.16    0.59
  11 -11   1    4.16    0.68
  11 -11   1    3.80    0.48
  12 -11   1    0.48    0.30
  12 -11   1    0.44    0.39
  13 -11   1    4.33    0.50
  13 -11   1    4.52    0.56
  13  10  -1    0.31    0.32
  13  10  -1    0.39    0.37
 -13 -10   1    0.33    0.35
  12  10  -1    1.21    0.54
 -12 -10   1    1.59    0.30
 -12 -10   1    1.60    0.45
  11  10  -1   22.81    1.99
  11  10  -1   24.92    2.12
 -11 -10   1   22.23    1.87
 -11 -10   1   25.41    2.07
  10  10  -1   14.64    1.51
  10  10  -1   13.52    1.34
 -10 -10   1   13.54    1.38
 -10 -10   1   12.59    1.16
   9  10  -1    2.84    0.62
   9  10  -1    2.77    0.76
  -9 -10   1    3.11    0.45
  -9 -10   1    3.25    0.66
   8  10  -1   19.28    1.76
   8  10  -1   14.55    1.91
  -8 -10   1   20.11    1.76
  -8 -10   1   18.41    1.54
   7  10  -1    4.19    0.72
   7  10  -1    3.29    0.88
  -7 -10   1    3.94    0.67
  -7 -10   1    4.32    0.67
  -7 -10   1    3.43    0.48
  -6 -10   1   52.53    3.86
  -6 -10   1   51.09    4.04
  -6 -10   1   46.33    3.99
   5  10  -1   37.53    2.88
  -5 -10   1   30.19    2.81
  -5 -10   1   32.24    2.89
  -5 -10   1   34.22    2.83
  -5 -10   1   34.83    2.79
   4  10  -1    3.05    0.65
  -4 -10   1    3.07    0.69
  -4 -10   1    3.39    0.59
  -4 -10   1    4.34    0.63
  -4 -10   1    3.19    0.64
   3  10  -1  113.86    8.62
   3  10  -1  120.48    8.70
  -3 -10   1  109.26    8.53
  -3 -10   1  108.93    8.62
  -3 -10   1  107.56    8.57
   2  10  -1   28.15    2.31
  -2 -10   1   28.40    2.16
  -2 -10   1   21.33    2.15
  -2 -10   1   25.13    2.18
  -2 -10   1   23.42    2.08
   1  10  -1   16.08    1.82
   1  10  -1   22.51    2.04
  -1 -10   1   21.05    1.72
  -1 -10   1   19.19    1.65
  -1 -10   1   19.11    1.76
   0 -10   1  157.63   11.29
   0 -10   1  138.26   11.14
   0 -10   1  148.30   11.20
  -1  10  -1    1.28    0.73
  -1  10  -1    0.97    0.59
   1 -10   1    2.20    0.64
   1 -10   1    3.15    0.60
   1 -10   1    2.08    0.43
  -2  10  -1    5.57    0.84
  -2  10  -1    3.47    0.96
   2 -10   1    5.25    0.84
   2 -10   1    5.89    0.82
  -3  10  -1    5.50    1.23
  -3  10  -1    8.26    1.17
   3 -10   1    8.31    0.94
   3 -10   1    9.41    1.05
   3 -10   1    9.18    1.17
   3 -10   1    8.85    1.05
  -4  10  -1    5.35    1.28
   4 -10   1    6.34    0.88
   4 -10   1    7.88    0.93
   4 -10   1    6.58    0.89
   4 -10   1    6.65    0.93
   4 -10   1    7.39    0.81
   5 -10   1   12.78    1.24
   5 -10   1   12.95    1.48
   5 -10   1   15.51    1.45
   5 -10   1   12.45    1.41
   6 -10   1   47.33    3.81
   6 -10   1   46.36    3.81
   6 -10   1   47.62    3.77
   6 -10   1   44.61    3.63
   7 -10   1   56.76    4.45
   7 -10   1   50.17    4.31
   7 -10   1   52.50    4.48
   7 -10   1   60.86    4.52
   7 -10   1   60.00    4.34
   8 -10   1    6.98    0.96
   8 -10   1    7.67    1.03
   8 -10   1    9.29    1.36
   8 -10   1    8.62    0.95
   8 -10   1    7.64    0.90
   9 -10   1    3.21    0.54
   9 -10   1    3.99    0.59
   9 -10   1    4.66    0.73
   9 -10   1    4.10    0.77
  10 -10   1    0.12    0.39
  10 -10   1   -0.06    0.29
  10 -10   1    0.57    0.42
  10 -10   1    0.13    0.51
  11 -10   1   16.29    1.62
  11 -10   1   15.69    1.45
  11 -10   1   15.97    1.39
  11 -10   1   16.90    1.49
  12 -10   1   20.12    1.75
  12 -10   1   22.33    1.85
  12 -10   1   24.96    1.95
  12 -10   1   20.75    1.80
  13 -10   1    3.61    0.53
  13 -10   1    2.79    0.42
  14   9  -1   -0.06    0.32
 -14  -9   1    0.24    0.33
  13   9  -1   17.71    1.54
  13   9  -1   19.20    1.65
 -13  -9   1   17.65    1.47
 -13  -9   1   18.84    1.63
  12   9  -1   19.32    1.71
 -12  -9   1   19.52    1.67
 -12  -9   1   16.71    1.49
  11   9  -1    0.77    0.42
  11   9  -1    0.91    0.57
 -11  -9   1    0.64    0.29
 -11  -9   1    0.35    0.42
  10   9  -1    3.54    0.75
  10   9  -1    2.97    0.61
 -10  -9   1    3.89    0.51
 -10  -9   1    3.86    0.70
   9   9  -1   21.84    2.14
   9   9  -1   22.05    2.03
  -9  -9   1   23.77    2.07
  -9  -9   1   23.45    1.88
   8   9  -1    2.76    0.63
   8   9  -1    3.13    0.78
  -8  -9   1    4.28    0.71
  -8  -9   1    3.19    0.64
  -8  -9   1    3.00    0.45
   7   9  -1    6.66    0.85
   7   9  -1    5.33    0.92
  -7  -9   1    6.32    0.83
  -7  -9   1    6.09    0.85
  -7  -9   1    4.97    0.64
   6   9  -1   33.30    3.46
  -6  -9   1   39.34    3.25
  -6  -9   1   46.40    3.30
  -6  -9   1   39.58    3.11
   5   9  -1    8.09    1.08
   5   9  -1    6.22    0.88
  -5  -9   1    7.03    0.88
  -5  -9   1    6.86    0.83
  -5  -9   1    6.61    0.70
  -5  -9   1    6.48    0.88
   4   9  -1   33.62    2.77
   4   9  -1   30.04    2.66
  -4  -9   1   31.19    2.61
  -4  -9   1   33.14    2.62
   3   9  -1    0.81    0.55
  -3  -9   1    1.09    0.35
  -3  -9   1    0.93    0.40
   2   9  -1   55.02    4.04
  -2  -9   1   45.51    3.92
   1   9  -1  190.45   13.66
  -1  -9   1  169.86   13.59
   0   9  -1    2.95    0.63
   0   9  -1    4.62    0.84
   0  -9   1    3.87    0.53
  -1   9  -1   98.04    7.69
  -1   9  -1   98.69    7.58
   1  -9   1   99.75    7.53
  -2   9  -1  102.44    8.09
  -2   9  -1  109.99    8.27
  -3   9  -1   25.84    2.76
  -3   9  -1   28.59    2.44
   3  -9   1   29.68    2.58
   3  -9   1   34.88    2.56
   4  -9   1   37.33    3.01
   4  -9   1   34.80    3.02
   4  -9   1   38.67    3.06
   5  -9   1  100.37    8.11
   5  -9   1   99.64    8.14
   5  -9   1  113.46    8.20
   5  -9   1  110.67    8.04
  -6   9  -1    3.42    1.32
   6  -9   1    4.22    0.61
   6  -9   1    5.73    0.81
   6  -9   1    4.44    0.77
   6  -9   1    5.36    0.66
   6  -9   1    4.32    0.74
   7  -9   1   22.23    1.87
   7  -9   1   23.71    2.04
   7  -9   1   21.62    1.88
   7  -9   1   21.36    2.05
   7  -9   1   21.40    2.03
   8  -9   1   79.39    5.99
   8  -9   1   72.32    5.84
   8  -9   1   81.06    5.85
   8  -9   1   72.10    5.96
   9  -9   1   14.66    1.61
   9  -9   1   16.35    1.54
   9  -9   1   14.76    1.42
   9  -9   1   15.22    1.42
  10  -9   1    4.92    0.82
  10  -9   1    4.84    0.65
  10  -9   1    5.19    0.66
  10  -9   1    5.60    0.77
  11  -9   1   13.80    1.30
  11  -9   1   13.90    1.35
  11  -9   1   15.91    1.41
  11  -9   1   15.49    1.54
  12  -9   1    1.57    0.43
  12  -9   1    1.43    0.37
  12  -9   1    1.71    0.52
  12  -9   1    1.94    0.55
  13  -9   1    5.91    0.74
  13  -9   1    4.10    0.54
  13  -9   1    4.71    0.56
  14  -9   1    1.95    0.37
  14  -9   1    2.43    0.34
  14   8  -1    3.61    0.52
 -14  -8   1    3.92    0.46
 -14  -8   1    3.45    0.54
  13   8  -1   10.46    1.01
  13   8  -1   10.42    1.12
 -13  -8   1   10.15    0.94
 -13  -8   1   10.79    1.14
  12   8  -1    6.86    0.89
 -12  -8   1    7.55    0.93
 -12  -8   1    7.65    0.77
  11   8  -1   14.36    1.40
  11   8  -1   16.07    1.56
 -11  -8   1   14.44    1.48
 -11  -8   1   15.66    1.33
  10   8  -1   43.20    3.40
  10   8  -1   42.76    3.49
 -10  -8   1   41.71    3.31
 -10  -8   1   41.12    3.44
   9   8  -1   24.10    2.04
   9   8  -1   21.55    2.13
  -9  -8   1   23.80    2.09
  -9  -8   1   23.32    1.91
   8   8  -1   13.81    1.32
   8   8  -1   12.59    1.52
  -8  -8   1   14.78    1.34
  -8  -8   1   10.50    1.34
  -8  -8   1   13.11    1.17
   7   8  -1   79.88    6.11
   7   8  -1   73.65    6.17
  -7  -8   1   79.96    6.11
  -7  -8   1   83.75    6.13
  -7  -8   1   75.84    5.99
   6   8  -1   17.72    1.61
   6   8  -1   17.16    1.73
  -6  -8   1   16.52    1.60
  -6  -8   1   19.80    1.61
  -6  -8   1   16.41    1.44
   5   8  -1   26.09    2.23
   5   8  -1   26.72    2.32
  -5  -8   1   27.53    2.21
  -5  -8   1   25.44    2.22
   4   8  -1   46.74    3.69
  -4  -8   1   44.90    3.61
   3   8  -1  119.96    9.11
  -3  -8   1  118.46    9.06
   2   8  -1   96.96    7.30
  -2  -8   1   92.86    7.24
   1   8  -1    0.50    0.51
  -1  -8   1    1.50    0.34
   0   8  -1  162.88   12.59
   0  -8   1  170.19   12.56
  -1   8  -1  106.20    8.18
  -1   8  -1  109.32    8.09
   1  -8   1  102.93    8.07
  -2   8  -1   10.59    1.36
  -2   8  -1   10.18    1.11
  -3   8  -1    0.82    0.42
  -3   8  -1    0.36    0.74
  -4   8  -1    5.90    1.17
  -5   8  -1   32.73    3.36
   5  -8   1   36.72    3.01
   5  -8   1   39.77    2.99
   6  -8   1   25.81    2.23
   6  -8   1   26.51    2.08
   6  -8   1   23.47    2.20
  -7   8  -1    0.23    1.07
   7  -8   1    0.57    0.34
   7  -8   1    0.32    0.46
   7  -8   1    0.72    0.47
   7  -8   1    0.24    0.37
   7  -8   1    1.10    0.66
   8  -8   1    2.65    0.52
   8  -8   1    2.22    0.62
   8  -8   1    2.10    0.63
   8  -8   1    3.24    0.52
   9  -8   1   20.23    1.83
   9  -8   1   23.45    2.00
   9  -8   1   22.88    2.01
   9  -8   1   19.74    1.82
  10  -8   1   28.18    2.35
  10  -8   1   26.24    2.26
  10  -8   1   27.45    2.40
  10  -8   1   26.19    2.23
  11  -8   1    0.77    0.54
  11  -8   1    0.86    0.45
  11  -8   1    1.17    0.44
  11  -8   1    0.20    0.33
  12  -8   1   22.65    1.99
  12  -8   1   22.76    1.86
  12  -8   1   20.85    1.84
  13  -8   1    5.27    0.65
  13  -8   1    4.77    0.64
  13  -8   1    6.28    0.77
  14  -8   1    2.12    0.36
  14  -8   1    2.53    0.39
  14  -8   1    3.31    0.51
  14   7  -1    0.30    0.36
 -14  -7   1    0.38    0.25
 -14  -7   1    0.32    0.39
  13   7  -1   13.72    1.26
  13   7  -1   12.63    1.36
 -13  -7   1   14.73    1.22
 -13  -7   1   14.77    1.40
  12   7  -1   63.85    5.18
 -12  -7   1   65.22    5.11
 -12  -7   1   70.41    5.21
  11   7  -1    3.10    0.66
  11   7  -1    3.45    0.57
 -11  -7   1    3.30    0.50
 -11  -7   1    3.32    0.67
  10   7  -1   31.80    2.54
  10   7  -1   30.95    2.65
 -10  -7   1   30.27    2.47
 -10  -7   1   29.78    2.61
   9   7  -1   10.10    1.15
   9   7  -1   11.09    1.28
  -9  -7   1   10.40    1.01
  -9  -7   1   11.09    1.23
   8   7  -1    5.34    0.79
   8   7  -1    4.56    0.71
  -8  -7   1    4.71    0.76
  -8  -7   1    5.17    0.61
  -8  -7   1    5.30    0.72
   7   7  -1   58.45    4.84
   7   7  -1   62.23    4.94
   7   7  -1   67.78    4.96
  -7  -7   1   56.53    4.75
  -7  -7   1   64.00    4.88
  -7  -7   1   64.40    4.87
   6   7  -1   32.69    2.73
   6   7  -1   31.91    2.66
  -6  -7   1   33.82    2.65
  -6  -7   1   32.58    2.67
  -6  -7   1   31.61    2.56
   5   7  -1    0.80    0.49
  -5  -7   1    0.87    0.33
   4   7  -1    2.78    0.60
  -4  -7   1    2.59    0.42
   3   7  -1   93.52    7.97
  -3  -7   1  115.82    7.96
   2   7  -1   -0.04    0.46
  -2  -7   1    0.51    0.30
   1   7  -1   12.09    1.25
   0   7  -1   46.35    3.65
  -1   7  -1    4.51    0.76
  -1   7  -1    4.21    0.62
  -2   7  -1  174.34   13.22
  -2   7  -1  174.07   13.11
  -3   7  -1   42.54    3.67
  -3   7  -1   44.43    3.40
  -4   7  -1    4.92    1.04
  -5   7  -1   15.43    1.90
  -6   7  -1    5.33    1.23
   6  -7   1    7.20    0.96
   6  -7   1    9.78    0.89
  -7   7  -1    1.31    0.90
   7  -7   1    0.43    0.42
   7  -7   1    1.04    0.40
   7  -7   1    0.90    0.36
   7  -7   1    0.65    0.48
   8  -7   1   19.40    1.79
   8  -7   1   23.04    1.86
   8  -7   1   19.05    1.90
   8  -7   1   23.69    1.96
   9  -7   1    0.68    0.41
   9  -7   1   -0.14    0.43
   9  -7   1    0.66    0.53
   9  -7   1    0.29    0.36
  10  -7   1   11.92    1.35
  10  -7   1   11.62    1.20
  10  -7   1   12.85    1.27
  10  -7   1    9.79    1.14
  11  -7   1   41.87    3.36
  11  -7   1   40.54    3.41
  11  -7   1   43.06    3.33
  11  -7   1   40.42    3.30
 -12   7  -1    0.96    0.59
  12  -7   1    0.81    0.37
  12  -7   1    0.78    0.40
  12  -7   1    0.60    0.51
 -13   7  -1    6.11    1.04
  13  -7   1    5.41    0.71
  13  -7   1    6.35    0.81
  13  -7   1    6.57    0.76
  14  -7   1    4.78    0.59
  14  -7   1    5.30    0.67
  14  -7   1    4.90    0.58
  15  -7   1   -0.17    0.30
  15  -7   1    0.05    0.18
  15   6  -1    0.46    0.33
 -15  -6   1    0.81    0.53
 -15  -6   1    0.08    0.21
  14   6  -1    0.84    0.37
 -14  -6   1    1.15    0.30
 -14  -6   1    1.03    0.43
  13   6  -1   18.45    1.57
  13   6  -1   17.61    1.64
 -13  -6   1   17.44    1.54
 -13  -6   1   20.73    1.72
  12   6  -1    2.40    0.58
  12   6  -1    2.16    0.47
 -12  -6   1    2.48    0.61
 -12  -6   1    2.67    0.45
  11   6  -1    3.37    0.66
  11   6  -1    4.33    0.64
 -11  -6   1    4.02    0.73
 -11  -6   1    4.67    0.58
  10   6  -1    8.65    1.05
  10   6  -1    8.94    0.98
 -10  -6   1    9.59    1.14
 -10  -6   1    8.15    0.89
   9   6  -1    0.34    0.37
   9   6  -1   -0.35    0.43
  -9  -6   1   -0.36    0.60
  -9  -6   1    0.71    0.31
   8   6  -1   17.02    1.50
   8   6  -1   18.02    1.64
   8   6  -1   15.92    1.57
  -8  -6   1   15.81    1.39
  -8  -6   1   14.77    1.45
   7   6  -1   38.02    3.09
   7   6  -1   42.64    3.01
  -7  -6   1   37.60    3.02
  -7  -6   1   35.91    2.91
  -7  -6   1   32.53    2.96
   6   6  -1    1.77    0.53
  -6  -6   1    1.15    0.35
   5   6  -1   51.95    4.03
  -5  -6   1   50.33    3.99
   4   6  -1   83.64    6.62
  -4  -6   1   89.18    6.60
   3   6  -1  259.83   19.48
  -3  -6   1  258.34   19.46
   2   6  -1   51.56    4.02
   1   6  -1  205.81   15.48
   0   6  -1   49.42    3.64
   0  -6   1   44.20    3.63
  -1   6  -1  100.29    7.65
  -1   6  -1  110.41    7.72
   1  -6   1   93.00    7.64
  -2   6  -1  105.69    7.99
  -2   6  -1  102.72    7.89
   2  -6   1  105.06    7.86
  -3   6  -1  106.55    7.76
  -3   6  -1  107.03    7.96
   3  -6   1   95.31    7.73
  -4   6  -1   74.10    6.04
   4  -6   1   76.12    5.68
  -5   6  -1   15.29    2.06
   5  -6   1   17.74    1.37
   6  -6   1   67.06    5.06
   7  -6   1   23.45    2.10
   7  -6   1   25.95    2.22
   7  -6   1   24.61    2.03
  -8   6  -1    2.46    1.00
   8  -6   1    3.23    0.55
   8  -6   1    3.07    0.47
   8  -6   1    3.31    0.51
   8  -6   1    3.55    0.63
  -9   6  -1    1.48    1.20
   9  -6   1    1.40    0.37
   9  -6   1    2.46    0.51
   9  -6   1    0.83    0.39
   9  -6   1    1.95    0.55
   9  -6   1    2.27    0.61
  10  -6   1   25.89    2.06
  10  -6   1   25.16    2.20
  10  -6   1   26.26    2.17
  10  -6   1   27.27    2.28
  10  -6   1   25.59    2.27
 -11   6  -1    0.33    0.40
  11  -6   1    0.32    0.38
  11  -6   1    0.26    0.41
  11  -6   1    0.73    0.49
  11  -6   1    0.89    0.49
 -12   6  -1    8.64    1.00
  12  -6   1   10.32    1.03
  12  -6   1    8.58    1.14
  12  -6   1   10.29    1.04
 -13   6  -1    7.90    0.93
  13  -6   1    7.61    0.84
  13  -6   1    6.53    0.86
  13  -6   1    6.24    0.80
 -14   6  -1   -0.01    0.41
  14  -6   1    1.66    0.48
  14  -6   1    1.18    0.33
  14  -6   1    0.61    0.34
  15  -6   1    4.58    0.57
  15  -6   1    5.55    0.56
  15  -6   1    4.68    0.55
  15   5  -1    6.73    0.74
 -15  -5   1    6.22    0.63
 -15  -5   1    4.19    0.78
  14   5  -1    2.69    0.49
 -14  -5   1    2.87    0.41
 -14  -5   1    1.93    0.55
  13   5  -1    0.42    0.38
  13   5  -1    0.75    0.39
 -13  -5   1    0.38    0.28
 -13  -5   1    0.31    0.45
  12   5  -1   27.48    2.26
  12   5  -1   25.02    2.18
 -12  -5   1   27.39    2.31
 -12  -5   1   26.58    2.17
  11   5  -1   31.65    2.53
  11   5  -1   30.16    2.42
 -11  -5   1   29.00    2.39
 -11  -5   1   27.45    2.53
  10   5  -1    9.64    0.98
  10   5  -1    8.99    1.06
 -10  -5   1    8.05    0.90
 -10  -5   1    9.12    1.08
   9   5  -1   39.15    3.15
   9   5  -1   38.75    3.07
   9   5  -1   38.73    3.28
  -9  -5   1   37.12    3.03
   8   5  -1    0.10    0.52
   8   5  -1    1.58    0.54
   8   5  -1    0.88    0.44
   8   5  -1    1.19    0.41
  -8  -5   1    1.63    0.38
  -8  -5   1    1.46    0.34
  -8  -5   1    1.56    0.47
   7   5  -1  150.88   11.38
   7   5  -1  156.43   11.42
  -7  -5   1  143.91   11.33
  -6  -5   1   20.43    1.71
   5   5  -1    2.00    0.47
  -5  -5   1    1.29    0.34
   4   5  -1  188.43   14.20
   3   5  -1  113.77    8.62
   2   5  -1  110.21    7.74
  -2  -5   1   94.06    7.74
   1   5  -1    4.35    0.57
  -1  -5   1    3.89    0.51
   0   5  -1    1.85    0.36
   0  -5   1    2.56    0.35
  -1   5  -1    9.06    0.82
   1  -5   1    9.32    0.75
   1  -5   1    8.55    0.80
  -2   5  -1   51.96    4.15
  -2   5  -1   55.63    4.24
   2  -5   1   56.52    4.13
  -3   5  -1    9.40    1.22
   3  -5   1    8.98    0.77
  -4   5  -1    5.83    1.16
   4  -5   1    6.67    0.62
  -5   5  -1  156.43   12.39
   5  -5   1  165.95   12.09
   6  -5   1   77.26    5.81
  -7   5  -1    1.40    0.69
  -8   5  -1   23.86    2.43
   8  -5   1   25.86    2.16
   8  -5   1   28.77    2.12
   8  -5   1   23.75    2.16
  -9   5  -1   27.10    2.89
   9  -5   1   30.96    2.41
   9  -5   1   30.97    2.44
   9  -5   1   29.79    2.50
   9  -5   1   29.70    2.51
 -10   5  -1    0.63    0.39
  10  -5   1    0.75    0.40
  10  -5   1    0.32    0.57
  10  -5   1    0.19    0.36
  10  -5   1    0.97    0.47
  10  -5   1    0.18    0.39
 -11   5  -1   25.15    2.20
  11  -5   1   28.57    2.25
  11  -5   1   28.23    2.30
  11  -5   1   25.76    2.33
  11  -5   1   26.59    2.16
 -12   5  -1    4.68    0.70
  12  -5   1    6.17    0.85
  12  -5   1    7.41    0.84
  12  -5   1    6.36    0.83
  12  -5   1    6.56    0.68
 -13   5  -1    0.51    0.37
  13  -5   1    0.12    0.35
  13  -5   1    0.49    0.33
  13  -5   1    0.23    0.44
 -14   5  -1    7.58    0.88
  14  -5   1    7.76    0.92
  14  -5   1    8.30    0.86
  14  -5   1    6.75    0.81
 -15   5  -1   -0.10    0.34
  15  -5   1    0.26    0.26
  15  -5   1    0.34    0.36
  15  -5   1    0.20    0.25
  15   4  -1    0.65    0.33
 -15  -4   1    0.50    0.26
  14   4  -1    8.86    0.99
 -14  -4   1   10.27    0.93
 -14  -4   1    9.72    1.22
  13   4  -1    4.42    0.64
  13   4  -1    2.56    0.63
 -13  -4   1    4.33    0.55
 -13  -4   1    5.29    0.76
  12   4  -1    0.83    0.37
  12   4  -1    0.46    0.41
 -12  -4   1    1.00    0.55
 -12  -4   1    0.31    0.30
  11   4  -1   24.57    1.99
 -11  -4   1   18.99    2.01
 -11  -4   1   22.41    1.85
  10   4  -1   11.19    1.29
  10   4  -1   10.51    1.35
  10   4  -1   13.50    1.16
 -10  -4   1   11.62    1.10
 -10  -4   1   11.12    1.33
   9   4  -1    2.16    0.50
   9   4  -1    0.58    0.50
   9   4  -1    1.03    0.39
   9   4  -1    1.04    0.58
  -9  -4   1    1.33    0.54
  -9  -4   1    1.07    0.32
   8   4  -1   38.57    2.86
   8   4  -1   36.45    2.76
   8   4  -1   30.24    2.65
  -8  -4   1   28.79    2.72
  -8  -4   1   33.10    2.67
  -8  -4   1   33.78    2.64
   7   4  -1   29.52    2.44
  -7  -4   1   30.15    2.41
   6   4  -1    8.73    0.91
  -6  -4   1    7.40    0.82
   5   4  -1    2.41    0.52
   4   4  -1  129.80    9.80
   3   4  -1   28.57    2.26
   2   4  -1   64.31    4.91
  -2  -4   1   64.55    4.91
   1   4  -1  134.43    9.76
  -1  -4   1  124.92    9.76
   0   4  -1   51.82    4.13
   0  -4   1   55.83    4.13
   0  -4   1   55.31    4.10
  -1   4  -1  156.06   11.71
   1  -4   1  170.60   11.69
   1  -4   1  142.11   11.71
  -2   4  -1   13.27    1.14
  -2   4  -1   12.12    1.03
   2  -4   1   13.06    1.01
  -3   4  -1  152.57   11.92
   3  -4   1  162.12   11.78
  -4   4  -1  145.25   11.08
   4  -4   1  145.17   10.87
  -5   4  -1    3.84    0.89
   5  -4   1    3.96    0.46
  -6   4  -1  185.68   15.10
   6  -4   1  211.66   14.90
  -8   4  -1    5.35    0.92
   8  -4   1    7.53    0.89
   8  -4   1    5.78    0.68
   8  -4   1    6.23    0.78
  -9   4  -1   11.21    1.69
   9  -4   1   15.30    1.34
   9  -4   1   14.49    1.41
   9  -4   1   14.93    1.25
 -10   4  -1   11.57    1.21
  10  -4   1   13.66    1.23
  10  -4   1   10.88    1.26
  10  -4   1   12.81    1.17
  10  -4   1   14.11    1.31
 -11   4  -1   21.07    1.91
  11  -4   1   23.31    1.94
  11  -4   1   24.33    2.03
  11  -4   1   21.16    1.89
  11  -4   1   25.21    2.05
 -12   4  -1    1.00    0.38
  12  -4   1    0.07    0.37
  12  -4   1    0.89    0.49
  12  -4   1    0.18    0.40
  12  -4   1    0.43    0.39
 -13   4  -1    4.17    0.57
  13  -4   1    3.85    0.47
  13  -4   1    3.57    0.55
  13  -4   1    3.00    0.56
  13  -4   1    4.53    0.65
 -14   4  -1    1.31    0.39
  14  -4   1    2.19    0.44
  14  -4   1    1.50    0.46
  14  -4   1    1.04    0.40
 -15   4  -1    3.72    0.52
  15  -4   1    3.32    0.53
  15  -4   1    2.85    0.43
  15  -4   1    3.30    0.48
  15   3  -1    2.96    0.47
 -15  -3   1    3.19    0.44
  14   3  -1    2.04    0.44
 -14  -3   1    1.36    0.66
 -14  -3   1    1.45    0.38
  13   3  -1    0.44    0.40
 -13  -3   1    1.18    0.34
 -13  -3   1    0.69    0.58
  12   3  -1   19.60    1.79
  12   3  -1   21.16    1.71
  12   3  -1   20.10    1.97
 -12  -3   1   19.92    1.71
 -12  -3   1   19.24    1.89
  11   3  -1    1.06    0.46
  11   3  -1    1.02    0.39
  11   3  -1    1.13    0.57
 -11  -3   1    2.06    0.60
 -11  -3   1    1.26    0.36
  10   3  -1   14.05    1.39
  10   3  -1   14.75    1.27
  10   3  -1   11.46    1.42
 -10  -3   1   14.86    1.51
 -10  -3   1   13.54    1.24
   9   3  -1   49.53    3.69
   9   3  -1   46.06    3.72
   9   3  -1   43.87    3.74
   9   3  -1   45.97    3.61
  -9  -3   1   44.09    3.73
  -9  -3   1   47.23    3.61
   8   3  -1   81.86    6.19
   8   3  -1   81.41    6.24
   8   3  -1   82.51    6.23
  -8  -3   1   78.16    6.18
   7   3  -1   85.12    6.28
  -7  -3   1   78.61    6.27
   6   3  -1  134.00   10.13
   5   3  -1    5.04    0.63
  -5  -3   1    5.27    0.74
   4   3  -1  248.53   18.63
   3   3  -1  135.94   10.22
  -2  -3   1    9.95    0.85
   1   3  -1   35.24    2.72
  -1  -3   1   35.56    2.72
  -1   3  -1   45.40    3.58
   1  -3   1   49.11    3.56
  -2   3  -1   11.26    0.97
  -2   3  -1    9.35    0.84
   2  -3   1   11.23    0.83
  -3   3  -1   33.69    2.70
   3  -3   1   33.17    2.52
  -4   3  -1    7.97    0.98
   4  -3   1    7.87    0.64
   4  -3   1    7.72    0.77
  -5   3  -1   99.22    7.27
   5  -3   1   85.95    7.19
   5  -3   1   98.84    7.10
  -6   3  -1   24.28    2.12
   6  -3   1   23.83    1.85
  -7   3  -1    0.00    0.43
   7  -3   1    0.18    0.17
  -8   3  -1    8.93    1.19
   8  -3   1   11.91    0.90
  -9   3  -1   38.20    3.35
   9  -3   1   40.71    3.15
   9  -3   1   36.01    3.18
   9  -3   1   43.88    3.11
 -10   3  -1   12.70    1.22
  10  -3   1   13.30    1.31
  10  -3   1   12.98    1.24
  10  -3   1   13.34    1.19
  10  -3   1   13.22    1.30
 -11   3  -1   11.79    1.21
  11  -3   1   13.22    1.32
  11  -3   1   13.16    1.33
  11  -3   1   13.83    1.22
  11  -3   1   13.59    1.27
 -12   3  -1   33.90    2.56
  12  -3   1   31.21    2.64
  12  -3   1   27.39    2.61
  12  -3   1   31.85    2.56
  12  -3   1   32.77    2.52
 -13   3  -1    1.00    0.36
  13  -3   1    0.30    0.36
  13  -3   1    0.60    0.40
  13  -3   1    0.33    0.34
  13  -3   1    0.77    0.41
  14  -3   1   12.37    1.21
  14  -3   1   11.02    1.15
  14  -3   1   10.82    1.12
  14  -3   1   12.23    1.03
 -15   3  -1    1.89    0.39
  15  -3   1    1.72    0.54
  15  -3   1    1.53    0.39
  15  -3   1    1.30    0.35
 -16   3  -1    0.03    0.28
  15   2  -1    2.27    0.42
 -15  -2   1    2.37    0.40
  14   2  -1    9.69    1.03
 -14  -2   1   10.61    0.98
  13   2  -1   32.75    2.78
 -13  -2   1   34.47    3.37
 -13  -2   1   35.90    2.76
  12   2  -1    0.81    0.38
  12   2  -1    0.31    0.53
  12   2  -1    0.84    0.44
 -12  -2   1    0.70    0.34
 -12  -2   1    1.22    0.65
  11   2  -1   27.19    2.39
  11   2  -1   30.35    2.56
  11   2  -1   29.14    2.31
 -11  -2   1   25.43    2.54
 -11  -2   1   29.89    2.34
  10   2  -1   16.03    1.70
  10   2  -1   18.48    1.53
  10   2  -1   17.64    1.61
 -10  -2   1   17.56    1.78
 -10  -2   1   17.64    1.52
   9   2  -1    0.01    0.34
   9   2  -1   -0.39    0.41
   9   2  -1    0.84    0.40
   9   2  -1    0.34    0.32
  -9  -2   1    0.75    0.31
  -9  -2   1    0.92    0.54
   8   2  -1   17.36    1.54
  -8  -2   1   18.13    1.51
   7   2  -1  286.99   21.53
   6   2  -1    1.21    0.40
   5   2  -1   61.39    4.56
   5   2  -1   62.17    4.61
  -5  -2   1   55.59    4.57
   4   2  -1    3.58    0.46
  -4  -2   1    4.14    0.48
   3   2  -1   66.37    5.02
   2   2  -1   42.12    2.98
   2   2  -1   35.32    2.94
  -2  -2   1   38.52    2.95
   1   2  -1   13.82    1.23
  -1  -2   1   17.29    1.24
   0  -2   1  234.76   17.55
  -1   2  -1  234.35   18.28
   1  -2   1  255.03   18.27
  -2   2  -1  227.15   16.97
  -2   2  -1  229.29   17.02
   2  -2   1  225.19   16.97
  -3   2  -1   96.13    7.27
   3  -2   1   99.39    7.17
   3  -2   1   91.82    7.21
  -4   2  -1  132.02    9.39
   4  -2   1  110.28    9.35
   4  -2   1  130.63    9.30
  -5   2  -1   14.56    1.38
   5  -2   1   17.22    1.25
   5  -2   1   15.64    1.38
  -6   2  -1   26.71    2.11
   6  -2   1   26.40    1.92
   6  -2   1   21.21    2.07
  -7   2  -1   81.07    6.75
   7  -2   1   94.47    6.62
  -8   2  -1   22.98    2.23
   8  -2   1   28.94    2.04
  -9   2  -1    5.00    0.82
   9  -2   1    6.56    0.84
   9  -2   1    4.41    0.67
   9  -2   1    5.36    0.69
   9  -2   1    6.33    0.72
 -10   2  -1   18.59    1.58
  10  -2   1   19.26    1.57
  10  -2   1   17.97    1.59
  10  -2   1   17.48    1.68
 -11   2  -1    3.00    0.49
  11  -2   1    2.56    0.47
  11  -2   1    2.81    0.59
  11  -2   1    1.74    0.46
  11  -2   1    2.42    0.51
 -12   2  -1   38.01    3.03
  12  -2   1   40.36    3.13
  12  -2   1   33.35    3.07
  12  -2   1   37.00    3.02
  12  -2   1   40.85    3.01
 -13   2  -1    1.05    0.38
  13  -2   1    1.54    0.48
  13  -2   1    1.34    0.45
  13  -2   1    1.54    0.38
  13  -2   1    1.28    0.44
 -14   2  -1    0.20    0.33
  14  -2   1    0.66    0.38
  14  -2   1    0.08    0.36
  14  -2   1   -0.15    0.32
  14  -2   1   -0.53    0.38
 -15   2  -1    3.74    0.49
  15  -2   1    3.12    0.51
  15  -2   1    2.22    0.44
 -16   2  -1    3.48    0.45
  15   1  -1    5.12    0.60
 -15  -1   1    5.05    0.62
  14   1  -1   12.77    1.31
 -14  -1   1   16.91    1.33
  13   1  -1    9.07    1.03
  13   1  -1    8.31    1.14
 -13  -1   1   10.14    0.97
  12   1  -1   17.90    1.61
  12   1  -1   16.17    1.76
 -12  -1   1   19.33    1.59
  11   1  -1   17.41    1.72
  11   1  -1   16.99    1.59
  11   1  -1   15.64    1.50
 -11  -1   1   18.95    1.53
  10   1  -1    0.27    0.39
  10   1  -1    0.55    0.32
  10   1  -1    0.41    0.45
 -10  -1   1    0.58    0.30
 -10  -1   1    0.78    0.73
   9   1  -1   61.76    4.50
  -9  -1   1   55.13    4.50
   8   1  -1  123.87    9.49
   7   1  -1    0.96    0.35
   6   1  -1  125.42    9.45
   5   1  -1  156.84   12.17
   5   1  -1  167.85   12.23
   4   1  -1  152.27   11.00
   4   1  -1  145.81   10.96
  -4  -1   1  142.95   10.97
  -4  -1   1  143.54   11.01
   3   1  -1  202.99   15.34
   3   1  -1  197.16   15.31
  -3  -1   1  214.01   15.35
   2   1  -1  454.22   33.87
  -2  -1   1  452.67   33.86
   1   1  -1  221.60   15.94
  -1  -1   1  204.80   15.93
   0   1  -1  108.78    9.01
   0  -1   1  132.31    9.00
   1  -1   1  301.52   22.50
  -2   1  -1  377.55   30.02
   2  -1   1  406.22   29.99
   2  -1   1  421.90   30.01
  -4   1  -1   19.50    1.56
   4  -1   1   19.59    1.50
  -5   1  -1    1.48    0.32
   5  -1   1    1.42    0.22
   5  -1   1    0.90    0.35
  -6   1  -1    1.99    0.45
   6  -1   1    1.85    0.52
   6  -1   1    1.91    0.28
  -7   1  -1   52.26    4.02
   7  -1   1   50.40    3.88
  -8   1  -1   13.80    1.35
   8  -1   1   14.31    1.15
   9  -1   1    4.25    0.48
   9  -1   1    3.44    0.53
   9  -1   1    4.85    0.67
   9  -1   1    3.67    0.54
 -10   1  -1    0.71    0.31
  10  -1   1    0.12    0.32
  10  -1   1    0.68    0.43
  10  -1   1    0.81    0.34
  10  -1   1    0.54    0.43
 -11   1  -1   38.89    3.20
  11  -1   1   40.17    3.21
  11  -1   1   40.58    3.32
  11  -1   1   42.49    3.20
  11  -1   1   40.26    3.27
 -12   1  -1   15.65    1.35
  12  -1   1   15.66    1.35
  12  -1   1   13.93    1.33
  12  -1   1   12.12    1.38
  12  -1   1   15.35    1.49
 -13   1  -1    8.65    0.86
  13  -1   1    5.78    0.75
  13  -1   1    6.71    0.83
  13  -1   1    6.94    0.92
  13  -1   1    6.47    0.87
 -14   1  -1   14.11    1.14
  14  -1   1   12.83    1.24
  14  -1   1   11.83    1.23
  14  -1   1    9.88    1.17
  14  -1   1   10.69    1.10
 -15   1  -1   19.16    1.45
  15  -1   1   15.93    1.52
  15  -1   1   15.49    1.41
 -16   1  -1    1.51    0.32
 -16   0   1    5.19    0.60
  15   0  -1    3.08    0.48
 -15   0   1    3.81    0.50
  14   0  -1    1.84    0.43
 -14   0   1    2.42    0.42
  13   0  -1   52.01    4.27
  13   0  -1   53.09    4.40
 -13   0   1   59.59    4.29
  12   0  -1    0.89    0.51
  12   0  -1    0.84    0.42
  12   0  -1    0.70    0.51
 -12   0   1    0.74    0.36
  11   0  -1   11.03    1.21
  11   0  -1   12.35    1.32
  11   0  -1   12.34    1.22
 -11   0   1   11.03    1.12
  10   0  -1   76.09    6.16
  10   0  -1   77.54    6.13
  10   0  -1   85.14    6.28
  10   0  -1   71.50    6.15
  10   0  -1   83.97    6.30
 -10   0   1   88.86    6.17
   9   0  -1   11.84    1.18
   9   0  -1    9.58    1.12
   9   0  -1   10.02    1.05
  -9   0   1    9.35    0.95
   8   0  -1  297.78   22.26
  -7   0   1  372.15   27.97
  -6   0   1   20.20    1.80
   5   0  -1  547.64   40.73
   5   0  -1  524.56   40.67
  -5   0   1  562.07   40.76
   4   0  -1  672.52   52.52
   4   0  -1  732.55   52.57
  -4   0   1  706.22   52.58
   3   0  -1  115.15    8.98
   3   0  -1  117.45    8.95
  -3   0   1  126.12    9.00
   2   0  -1  142.13   10.81
  -2   0   1  146.55   10.82
   0   0  -1   10.84    0.82
  -2   0  -1  396.08   28.83
   2   0   1  376.45   28.84
  -4   0  -1  371.05   26.97
   4   0   1  390.28   26.97
   4   0   1  321.18   26.95
  -5   0  -1    2.41    0.30
  -5   0  -1    1.75    0.33
   5   0   1    2.41    0.35
   5   0   1    2.31    0.35
  -6   0  -1    9.88    0.98
   6   0   1    9.33    1.00
   6   0   1    9.59    0.86
  -7   0  -1   10.14    1.06
   7   0   1    9.82    1.11
   7   0   1    9.38    0.88
   8   0   1   50.85    3.87
   9   0   1   29.77    2.35
   9   0   1   32.97    2.56
   9   0   1   28.60    2.44
 -10   0  -1   68.24    5.73
  10   0   1   74.77    5.73
  10   0   1   79.04    5.74
  10   0   1   72.70    5.79
  10   0   1   79.20    5.85
 -11   0  -1    3.99    0.59
  11   0   1    6.19    0.80
  11   0   1    4.09    0.66
  11   0   1    5.89    0.66
  11   0   1    5.17    0.65
 -12   0  -1    0.78    0.37
  12   0   1    1.29    0.41
  12   0   1    0.88    0.43
  12   0   1    0.60    0.38
  12   0   1    0.86    0.50
  13   0   1   24.90    2.28
  13   0   1   25.45    2.31
  13   0   1   30.30    2.42
  13   0   1   30.46    2.28
 -14   0  -1    0.47    0.32
  14   0   1    0.26    0.57
  14   0   1    0.50    0.34
  14   0   1    1.02    0.71
  14   0   1    0.56    0.44
 -15   0  -1    9.39    0.87
  15   0   1    7.07    0.85
  15   0   1    8.46    0.97
 -16   0  -1    5.93    0.65
  15  -1  -1    9.05    0.95
 -15   1   1   10.45    0.96
  14  -1  -1   15.07    1.40
  14  -1  -1   15.67    1.48
 -14   1   1   16.31    1.39
  13  -1  -1    0.37    0.36
  13  -1  -1    0.93    0.45
  13  -1  -1    0.00    0.40
 -13   1   1   -0.26    0.29
  12  -1  -1    6.19    0.74
  12  -1  -1    6.08    0.83
  12  -1  -1    5.28    0.77
 -12   1   1    6.46    0.79
  11  -1  -1   12.81    1.24
  11  -1  -1   11.23    1.30
  11  -1  -1   12.20    1.31
 -11   1   1   13.09    1.19
  10  -1  -1    1.60    0.51
  10  -1  -1    1.12    0.44
  10  -1  -1    1.46    0.51
  10  -1  -1    2.07    0.46
 -10   1   1    1.40    0.37
   9  -1  -1   18.35    1.58
   9  -1  -1   16.42    1.57
   9  -1  -1   19.84    1.67
   8  -1  -1   49.96    4.03
  -8   1   1   42.31    3.68
   7  -1  -1   27.93    2.13
  -7   1   1   27.80    2.40
   6  -1  -1   70.96    5.20
  -6   1   1   66.97    5.37
   5  -1  -1  219.07   16.57
   5  -1  -1  222.68   16.46
  -5   1   1  219.27   16.58
   4  -1  -1  308.14   21.80
  -4   1   1  273.75   21.80
   2  -1  -1  351.61   26.46
  -2   1   1  356.37   26.46
   1  -1  -1    0.38    0.13
  -1   1   1    0.26    0.13
  -1  -1  -1  263.02   18.67
   1   1   1  236.98   18.67
   2   1   1  229.22   17.12
  -4  -1  -1  174.28   14.65
   4   1   1  214.53   14.66
   4   1   1  198.73   14.66
  -5  -1  -1   40.91    3.21
   5   1   1   43.17    3.23
   5   1   1   42.19    3.22
  -6  -1  -1   33.52    2.95
   6   1   1   41.85    2.99
   6   1   1   39.28    2.98
  -7  -1  -1    9.33    0.97
   7   1   1   12.10    1.11
   7   1   1    9.82    1.08
   8   1   1   46.76    3.59
  -9  -1  -1    5.28    0.66
   9   1   1    5.45    0.75
   9   1   1    5.29    0.63
   9   1   1    5.65    0.69
 -10  -1  -1   12.65    1.35
  10   1   1   15.31    1.42
  10   1   1   17.84    1.56
  10   1   1   14.23    1.47
  10   1   1   16.61    1.31
  10   1   1   17.65    1.46
 -11  -1  -1   12.67    1.17
  11   1   1   12.03    1.21
  11   1   1   12.24    1.24
  11   1   1   10.87    1.25
  11   1   1   12.68    1.35
 -12  -1  -1   10.97    1.01
  12   1   1    8.14    1.09
  12   1   1    9.16    1.17
  12   1   1    9.34    1.02
  12   1   1    9.43    0.99
 -13  -1  -1   -0.10    0.29
  13   1   1    0.17    0.35
  13   1   1   -0.44    0.40
  13   1   1    0.39    0.45
  14   1   1    5.46    0.65
  14   1   1    5.23    0.80
 -15  -1  -1    9.96    0.88
  15   1   1    7.77    0.86
  15   1   1    7.83    0.99
 -16  -1  -1    0.48    0.28
  16   1   1    0.36    0.30
  15  -2  -1   -0.16    0.24
 -15   2   1    0.08    0.31
  14  -2  -1   -0.12    0.31
  14  -2  -1   -0.27    0.34
  14  -2  -1    0.10    0.36
 -14   2   1   -0.22    0.30
  13  -2  -1   12.47    1.29
  13  -2  -1   11.18    1.20
  13  -2  -1   12.25    1.21
 -13   2   1   13.55    1.18
  12  -2  -1   22.07    1.84
  12  -2  -1   17.36    1.87
  12  -2  -1   21.82    1.93
 -12   2   1   24.01    1.84
  11  -2  -1    0.79    0.46
  11  -2  -1    1.23    0.44
  11  -2  -1    1.20    0.46
  11  -2  -1    0.35    0.39
 -11   2   1    0.88    0.37
  10  -2  -1   89.78    7.08
  10  -2  -1   96.09    7.00
  10  -2  -1   90.90    7.06
  10  -2  -1   89.82    7.00
   9  -2  -1   38.54    3.01
   9  -2  -1   35.54    3.05
   9  -2  -1   39.96    3.00
   9  -2  -1   38.22    3.08
  -9   2   1   37.10    3.29
  -9   2   1   37.82    2.98
   8  -2  -1   30.35    2.49
   8  -2  -1   31.89    2.57
  -7   2   1   55.28    4.43
  -6   2   1    7.04    0.95
   5  -2  -1  145.36   11.44
  -5   2   1  156.86   11.45
   4  -2  -1  258.96   19.75
  -4   2   1  267.24   19.75
   3  -2  -1    2.24    0.38
  -3   2   1    2.09    0.40
  -1   2   1  578.95   43.04
  -1   2   1  618.77   42.97
  -1   2   1  530.40   42.99
   0  -2  -1   32.82    2.45
   0   2   1   33.99    2.47
   0   2   1   30.60    2.45
   1   2   1  310.62   23.20
  -2  -2  -1  211.46   15.24
   2   2   1  195.96   15.23
  -3  -2  -1   68.14    5.57
   3   2   1   75.82    5.57
   3   2   1   77.79    5.57
  -4  -2  -1  271.67   23.00
   4   2   1  321.39   23.01
   4   2   1  329.67   23.00
   5   2   1  149.59   11.44
   5   2   1  155.00   11.44
   6   2   1  174.00   13.08
   8   2   1   39.51    3.18
  -9  -2  -1    1.62    0.36
   9   2   1    1.77    0.53
   9   2   1    1.70    0.44
 -10  -2  -1   42.72    3.14
  10   2   1   37.81    3.25
  10   2   1   39.29    3.09
  10   2   1   37.87    3.19
  10   2   1   39.37    3.16
 -11  -2  -1   34.71    2.75
  11   2   1   38.57    2.92
  11   2   1   35.83    2.83
  11   2   1   32.02    2.78
  11   2   1   29.63    2.85
 -12  -2  -1   10.12    0.94
  12   2   1    8.60    1.16
  12   2   1    7.93    1.00
  12   2   1    7.70    0.95
 -13  -2  -1   26.33    2.09
  13   2   1   23.49    2.25
  13   2   1   24.65    2.09
 -14  -2  -1   11.69    1.05
  14   2   1    9.69    1.05
  14   2   1   10.95    1.25
 -15  -2  -1   13.07    1.07
  15   2   1    9.72    1.03
 -16  -2  -1   19.20    1.46
  16   2   1   15.82    1.43
 -15   3   1    5.18    0.63
  14  -3  -1    6.08    0.76
  14  -3  -1    6.27    0.77
  14  -3  -1    6.69    0.83
 -14   3   1    8.59    0.83
  13  -3  -1    0.48    0.40
  13  -3  -1    0.42    0.37
  13  -3  -1    0.32    0.39
  13  -3  -1    1.06    0.51
 -13   3   1    0.55    0.35
  12  -3  -1    3.34    0.60
  12  -3  -1    3.47    0.62
  12  -3  -1    3.82    0.57
  12  -3  -1    2.45    0.55
 -12   3   1    4.21    0.57
  11  -3  -1   28.76    2.49
  11  -3  -1   28.96    2.53
  11  -3  -1   32.65    2.57
  11  -3  -1   32.36    2.49
 -11   3   1   29.09    2.46
  10  -3  -1    0.37    0.37
  10  -3  -1    0.28    0.45
  10  -3  -1    0.04    0.40
  10  -3  -1    0.25    0.33
 -10   3   1   -0.07    0.29
   9  -3  -1    8.02    0.91
   9  -3  -1   10.38    1.03
   9  -3  -1    6.60    0.86
   9  -3  -1    9.11    0.96
  -9   3   1    7.49    0.84
  -9   3   1    6.17    1.18
   8  -3  -1   26.42    2.17
   8  -3  -1   25.81    2.10
   8  -3  -1   27.79    2.09
  -8   3   1   21.37    2.32
  -7   3   1   12.04    1.41
  -6   3   1    4.90    0.84
  -5   3   1   12.42    1.40
   3  -3  -1  277.98   20.82
  -3   3   1  277.20   20.85
   2  -3  -1   94.21    7.39
  -2   3   1  101.38    7.44
   1  -3  -1    8.07    0.82
   1  -3  -1    8.71    0.73
  -1   3   1    9.12    0.75
  -1   3   1   10.33    0.93
   0  -3  -1  160.06   11.89
   0   3   1  158.96   11.91
   0   3   1  157.62   11.89
  -1  -3  -1    2.49    0.31
   1   3   1    2.21    0.32
  -2  -3  -1    1.29    0.24
   2   3   1    1.23    0.28
  -3  -3  -1  392.07   29.32
   4   3   1   41.33    3.36
   4   3   1   46.55    3.38
  -5  -3  -1   22.26    1.92
   5   3   1   24.68    1.92
   5   3   1   24.75    1.93
   6   3   1  352.51   26.66
   6   3   1  359.22   26.65
   7   3   1    4.13    0.62
   8   3   1  120.57    9.18
  -9  -3  -1  192.74   15.67
  -9  -3  -1  206.95   15.71
   9   3   1  210.15   15.77
   9   3   1  216.95   15.65
   9   3   1  202.88   15.76
   9   3   1  219.07   15.70
 -10  -3  -1    8.08    1.10
 -10  -3  -1    7.46    0.82
  10   3   1    5.78    0.87
  10   3   1    8.38    0.85
  10   3   1    7.97    0.90
  10   3   1    7.39    0.80
 -11  -3  -1    6.11    0.76
 -11  -3  -1    5.61    0.92
  11   3   1    6.39    0.73
  11   3   1    5.43    0.73
  11   3   1    5.38    0.81
  11   3   1    6.19    0.73
  11   3   1    5.51    0.87
 -12  -3  -1   23.74    2.00
  12   3   1   23.21    2.06
  12   3   1   24.54    2.22
 -13  -3  -1    1.51    0.40
  13   3   1    1.83    0.48
  13   3   1    1.63    0.60
 -14  -3  -1    5.45    0.64
  14   3   1    5.00    0.79
  14   3   1    3.81    0.58
 -15  -3  -1    5.83    0.64
  15   3   1    4.54    0.59
 -16  -3  -1    0.09    0.25
  16   3   1    0.05    0.29
  15  -4  -1    4.12    0.47
 -15   4   1    5.77    0.68
  14  -4  -1    0.51    0.22
  14  -4  -1   -0.12    0.27
  14  -4  -1    0.19    0.30
 -14   4   1    0.54    0.37
  13  -4  -1    0.61    0.48
  13  -4  -1    0.95    0.44
  13  -4  -1    0.83    0.39
  13  -4  -1    1.03    0.37
 -13   4   1    1.52    0.43
  12  -4  -1    2.71    0.56
  12  -4  -1    2.97    0.54
  12  -4  -1    2.16    0.55
  12  -4  -1    2.67    0.53
 -12   4   1    3.46    0.52
  11  -4  -1    0.26    0.41
  11  -4  -1    0.96    0.44
  11  -4  -1    0.13    0.38
  11  -4  -1    0.60    0.41
 -11   4   1    0.81    0.35
  10  -4  -1    8.11    1.08
  10  -4  -1    9.39    1.03
  10  -4  -1    8.74    1.06
  10  -4  -1   10.93    1.02
 -10   4   1    8.92    0.93
   9  -4  -1    8.55    0.96
   9  -4  -1    8.21    0.91
   9  -4  -1    8.01    0.89
   9  -4  -1    7.47    0.94
  -9   4   1    6.80    1.30
  -9   4   1    6.88    0.83
   8  -4  -1   41.87    3.76
   8  -4  -1   48.67    3.78
   8  -4  -1   52.43    3.75
   8  -4  -1   52.91    3.72
  -8   4   1   42.31    4.02
  -7   4   1   27.99    2.54
  -6   4   1  156.53   11.99
  -5   4   1    3.89    0.89
   4  -4  -1  249.45   20.00
  -4   4   1  283.34   20.09
   3  -4  -1    7.07    0.76
  -3   4   1    6.90    1.00
   2  -4  -1    2.11    0.36
  -2   4   1    1.15    0.48
   1  -4  -1   77.98    6.15
  -1   4   1   80.26    6.15
  -1   4   1   87.57    6.22
   0  -4  -1  468.15   34.97
   0   4   1  475.40   34.98
   0   4   1  460.80   34.96
  -1  -4  -1  305.26   22.56
   1   4   1  297.97   22.55
  -2  -4  -1    1.74    0.30
   2   4   1    1.42    0.29
  -3  -4  -1  204.87   17.31
   3   4   1  257.02   17.31
   4   4   1  125.66    9.67
   4   4   1  131.02    9.69
   5   4   1   69.09    5.33
   5   4   1   69.62    5.31
   6   4   1    4.23    0.62
  -7  -4  -1   14.95    1.44
   7   4   1   19.13    1.54
  -8  -4  -1   24.97    2.06
  -8  -4  -1   24.94    2.06
   8   4   1   25.07    2.13
  -9  -4  -1   18.62    1.59
  -9  -4  -1   19.62    1.63
  -9  -4  -1   16.35    1.81
   9   4   1   19.57    1.71
   9   4   1   16.68    1.74
   9   4   1   19.59    1.82
   9   4   1   19.18    1.60
 -10  -4  -1   15.96    1.42
 -10  -4  -1   13.59    1.63
 -10  -4  -1   15.18    1.46
  10   4   1   18.29    1.43
  10   4   1   17.17    1.57
  10   4   1   15.18    1.79
 -11  -4  -1   44.76    3.66
 -11  -4  -1   44.17    3.52
  11   4   1   45.71    3.49
  11   4   1   43.38    3.57
 -12  -4  -1    1.62    0.41
 -12  -4  -1    1.65    0.65
  12   4   1    1.99    0.43
  12   4   1    2.47    0.55
  12   4   1    1.72    0.64
 -13  -4  -1   19.24    1.57
 -13  -4  -1   17.47    1.79
  13   4   1   19.49    1.64
  13   4   1   14.90    1.73
 -14  -4  -1    7.66    0.79
  14   4   1    6.21    0.83
 -15  -4  -1    2.29    0.41
  15   4   1    2.63    0.44
 -16  -4  -1   15.61    1.19
  16   4   1   12.12    1.19
  15  -5  -1    2.07    0.30
  14  -5  -1    6.87    0.76
  14  -5  -1    6.55    0.76
 -14   5   1    8.10    0.88
  13  -5  -1    3.69    0.64
  13  -5  -1    2.83    0.50
  13  -5  -1    3.11    0.51
  13  -5  -1    2.67    0.39
 -13   5   1    4.78    0.61
  12  -5  -1    4.60    0.73
  12  -5  -1    4.81    0.64
  12  -5  -1    3.30    0.55
  12  -5  -1    4.54    0.67
 -12   5   1    5.77    0.68
  11  -5  -1   29.77    2.60
  11  -5  -1   34.20    2.67
  11  -5  -1   31.25    2.60
 -11   5   1   32.18    2.60
  10  -5  -1   51.90    3.89
  10  -5  -1   49.76    3.87
  10  -5  -1   55.18    3.96
  10  -5  -1   42.29    3.91
 -10   5   1   48.04    3.86
   9  -5  -1   27.30    2.20
   9  -5  -1   28.52    2.26
   9  -5  -1   27.04    2.19
  -9   5   1   25.24    2.16
  -9   5   1   21.57    2.88
   8  -5  -1   31.85    2.49
   8  -5  -1   29.19    2.54
   8  -5  -1   31.59    2.51
   7  -5  -1   21.17    1.80
  -6   5   1   26.05    2.51
  -5   5   1   82.20    6.53
  -4   5   1    0.14    0.76
  -3   5   1  242.24   18.30
   2  -5  -1   71.52    5.53
  -2   5   1   73.45    5.68
  -2   5   1   75.24    5.54
   1  -5  -1   16.59    1.31
  -1   5   1   16.81    1.42
  -1   5   1   15.92    1.32
   0  -5  -1   23.85    1.92
   0   5   1   25.23    1.96
   0   5   1   24.45    1.93
  -1  -5  -1  170.43   12.51
   1   5   1  162.38   12.49
  -2  -5  -1    3.55    0.46
   2   5   1    2.95    0.43
  -3  -5  -1  129.50    9.84
   3   5   1  130.97    9.82
   4   5   1   48.83    3.80
   5   5   1    7.91    0.97
  -6  -5  -1  148.54   11.56
   6   5   1  157.29   11.57
  -7  -5  -1   79.39    6.09
  -8  -5  -1   31.99    2.78
  -8  -5  -1   33.01    2.76
   8   5   1   33.62    2.86
   8   5   1   36.15    2.79
   8   5   1   38.97    2.88
  -9  -5  -1   13.47    1.49
  -9  -5  -1   14.00    1.32
  -9  -5  -1   13.38    1.28
   9   5   1   16.38    1.47
   9   5   1   15.08    1.59
   9   5   1   14.65    1.32
 -10  -5  -1    2.61    0.45
 -10  -5  -1    2.47    0.51
 -10  -5  -1    3.03    0.63
  10   5   1    2.70    0.48
  10   5   1    2.40    0.57
  10   5   1    2.43    0.67
 -11  -5  -1    5.13    0.85
 -11  -5  -1    6.76    0.78
  11   5   1    6.26    0.83
  11   5   1    5.24    0.93
  11   5   1    6.05    0.71
 -12  -5  -1   28.54    2.37
 -12  -5  -1   25.96    2.50
  12   5   1   29.30    2.45
  12   5   1   30.97    2.36
 -13  -5  -1    0.44    0.31
 -13  -5  -1   -0.05    0.52
  13   5   1    0.13    0.39
 -14  -5  -1    8.95    1.15
 -14  -5  -1   12.19    1.05
  14   5   1   11.01    1.11
 -15  -5  -1    6.14    0.65
  15   5   1    5.46    0.65
 -16  -5  -1    0.04    0.24
  16   5   1    0.28    0.29
  15  -6  -1    4.44    0.46
  14  -6  -1    0.68    0.42
  14  -6  -1    0.83    0.30
  14  -6  -1    1.07    0.32
 -14   6   1    1.25    0.43
  13  -6  -1    2.38    0.46
  13  -6  -1    3.46    0.62
  13  -6  -1    2.07    0.47
 -13   6   1    2.64    0.57
  12  -6  -1    7.89    0.95
  12  -6  -1    9.62    0.84
  12  -6  -1    8.30    1.11
  12  -6  -1    8.25    0.99
 -12   6   1    9.50    1.02
  11  -6  -1    5.98    0.87
  11  -6  -1    4.88    0.63
  11  -6  -1    5.13    0.82
  11  -6  -1    5.35    0.72
  11  -6  -1    5.19    0.71
 -11   6   1    6.01    0.74
  10  -6  -1    0.65    0.52
  10  -6  -1   -0.08    0.43
  10  -6  -1    0.22    0.36
  10  -6  -1    0.29    0.41
 -10   6   1    0.03    0.35
   9  -6  -1    3.56    0.59
   9  -6  -1    2.58    0.53
   9  -6  -1    3.63    0.57
   9  -6  -1    2.57    0.59
  -9   6   1    3.10    0.54
   8  -6  -1    0.73    0.39
   8  -6  -1    0.93    0.41
   8  -6  -1    0.10    0.36
   8  -6  -1    0.33    0.40
  -8   6   1    0.70    0.39
  -8   6   1    0.61    0.99
   7  -6  -1   48.21    3.73
   7  -6  -1   44.78    3.74
   7  -6  -1   44.84    3.69
   7  -6  -1   51.08    3.70
  -6   6   1  143.94   11.18
  -5   6   1   18.29    2.06
  -4   6   1    8.46    1.27
  -3   6   1  354.93   26.74
   2  -6  -1   93.19    7.29
  -2   6   1   97.42    7.46
  -2   6   1   99.68    7.30
   1  -6  -1  120.21    9.28
  -1   6   1  129.58    9.36
  -1   6   1  120.22    9.28
   0  -6  -1    3.59    0.50
   0   6   1    3.77    0.50
   0   6   1    3.77    0.54
  -1  -6  -1  414.06   31.49
   1   6   1  427.42   31.48
  -2  -6  -1  247.60   18.79
   2   6   1  250.46   18.69
   3   6   1  162.84   12.28
   4   6   1   58.74    4.57
  -5  -6  -1   75.50    5.74
   5   6   1   73.95    5.76
  -6  -6  -1    1.27    0.32
  -7  -6  -1   44.08    3.52
  -7  -6  -1   43.37    3.49
   7   6   1   45.90    3.55
   7   6   1   43.08    3.63
  -8  -6  -1   53.93    4.67
  -8  -6  -1   61.32    4.60
   8   6   1   65.84    4.73
   8   6   1   53.04    4.66
   8   6   1   61.82    4.62
  -9  -6  -1   18.86    1.77
  -9  -6  -1   16.95    1.59
  -9  -6  -1   16.09    1.63
   9   6   1   20.80    1.78
   9   6   1   20.40    1.92
   9   6   1   20.96    1.67
 -10  -6  -1    0.86    0.33
 -10  -6  -1    1.52    0.55
 -10  -6  -1    0.57    0.37
  10   6   1    0.44    0.58
  10   6   1    0.39    0.46
  10   6   1    1.32    0.42
 -11  -6  -1   20.16    1.75
 -11  -6  -1   19.52    1.91
  11   6   1   21.58    1.90
  11   6   1   20.45    1.77
 -12  -6  -1    0.43    0.33
 -12  -6  -1    0.58    0.47
  12   6   1    0.86    0.50
 -13  -6  -1    1.54    0.59
 -13  -6  -1    0.14    0.28
  13   6   1    0.43    0.37
  13   6   1    0.04    0.40
 -14  -6  -1    5.33    0.83
 -14  -6  -1    6.54    0.71
  14   6   1    5.91    0.72
 -15  -6  -1    0.91    0.60
 -15  -6  -1    1.01    0.30
  15   6   1    0.52    0.34
  14  -7  -1    3.63    0.45
  14  -7  -1    3.29    0.49
 -14   7   1    3.83    0.52
  13  -7  -1    5.23    0.76
  13  -7  -1    6.48    0.73
  13  -7  -1    5.91    0.68
 -13   7   1    7.22    0.87
  12  -7  -1    0.63    0.42
  12  -7  -1    0.22    0.34
  12  -7  -1   -0.33    0.45
 -12   7   1   -0.31    0.49
  11  -7  -1   36.10    3.04
  11  -7  -1   37.66    3.02
  11  -7  -1   35.24    2.94
  11  -7  -1   37.68    2.82
  11  -7  -1   35.60    2.94
 -11   7   1   35.84    2.99
  10  -7  -1   10.77    1.15
  10  -7  -1   11.49    1.17
  10  -7  -1   10.01    1.29
  10  -7  -1   11.67    1.04
 -10   7   1   10.20    1.18
   9  -7  -1   11.47    1.33
   9  -7  -1   12.51    1.18
   9  -7  -1   10.32    1.08
   9  -7  -1   11.89    1.20
  -9   7   1   12.73    1.24
   8  -7  -1  121.07    8.46
   8  -7  -1  114.41    8.37
   8  -7  -1  105.04    8.41
   8  -7  -1  110.28    8.50
  -8   7   1  101.74    8.41
   7  -7  -1   82.41    6.11
   7  -7  -1   77.75    6.22
   7  -7  -1   82.87    6.15
   7  -7  -1   85.17    6.18
  -7   7   1   70.43    6.57
   6  -7  -1   27.71    2.20
   6  -7  -1   28.06    2.30
  -6   7   1   23.33    2.63
  -5   7   1   12.28    1.76
  -4   7   1   13.06    1.83
  -3   7   1  169.14   12.96
   2  -7  -1  153.29   11.63
  -2   7   1  150.17   11.79
  -2   7   1  159.76   11.64
   1  -7  -1   13.02    1.25
  -1   7   1   15.41    1.33
  -1   7   1   14.08    1.51
   0  -7  -1   68.47    5.57
   0   7   1   72.46    5.56
   0   7   1   77.29    5.63
   1   7   1    8.87    1.05
   2   7   1   10.62    1.19
  -3  -7  -1   74.29    5.70
   3   7   1   74.21    5.73
  -4  -7  -1    6.59    0.81
   4   7   1    7.06    0.88
  -5  -7  -1    1.91    0.41
   5   7   1    0.93    0.50
  -6  -7  -1   81.84    6.40
   6   7   1   84.52    6.44
  -7  -7  -1   28.38    2.32
  -7  -7  -1   28.06    2.44
  -7  -7  -1   32.16    2.42
   7   7   1   28.06    2.46
   7   7   1   26.05    2.62
   7   7   1   29.76    2.40
  -8  -7  -1   21.74    1.79
  -8  -7  -1   22.62    1.88
   8   7   1   18.12    1.93
   8   7   1   23.08    2.01
   8   7   1   20.79    1.86
  -9  -7  -1   16.86    1.42
  -9  -7  -1   15.39    1.48
   9   7   1   13.15    1.57
   9   7   1   16.76    1.49
 -10  -7  -1    9.26    1.15
 -10  -7  -1    8.57    1.07
 -10  -7  -1   10.12    1.02
  10   7   1   13.80    1.50
  10   7   1   10.12    1.09
 -11  -7  -1    2.40    0.45
 -11  -7  -1    0.98    0.53
  11   7   1    1.84    0.59
  11   7   1    1.92    0.49
 -12  -7  -1   51.03    3.86
 -12  -7  -1   47.37    3.96
  12   7   1   49.54    3.95
  12   7   1   48.61    3.86
 -13  -7  -1    4.18    0.56
 -13  -7  -1    4.01    0.70
  13   7   1    3.65    0.65
  13   7   1    4.36    0.58
 -14  -7  -1    0.56    0.28
 -14  -7  -1    0.81    0.48
  14   7   1    0.25    0.38
 -15  -7  -1   15.90    1.37
  15   7   1   17.35    1.45
  14  -8  -1    0.61    0.32
  14  -8  -1    0.60    0.26
  13  -8  -1    2.07    0.41
  13  -8  -1    2.15    0.38
  13  -8  -1    2.43    0.50
 -13   8   1    1.60    0.49
  12  -8  -1   14.83    1.51
  12  -8  -1   14.56    1.36
  12  -8  -1   13.63    1.39
  12  -8  -1   14.58    1.33
 -12   8   1   16.50    1.47
  11  -8  -1    0.42    0.44
  11  -8  -1    0.54    0.50
  11  -8  -1    0.12    0.33
  11  -8  -1   -0.33    0.37
 -11   8   1    0.11    0.50
  10  -8  -1    2.42    0.48
  10  -8  -1    2.12    0.63
  10  -8  -1    2.30    0.61
  10  -8  -1    1.31    0.31
  10  -8  -1    2.24    0.52
 -10   8   1    1.41    0.65
   9  -8  -1    3.11    0.66
   9  -8  -1    2.89    0.42
   9  -8  -1    2.48    0.51
   9  -8  -1    2.27    0.53
  -9   8   1    3.27    0.71
   8  -8  -1    0.56    0.38
   8  -8  -1   -0.22    0.47
   8  -8  -1    0.09    0.30
   8  -8  -1   -0.31    0.34
  -8   8   1    0.11    0.58
   7  -8  -1    8.84    0.94
   7  -8  -1    7.89    1.00
   7  -8  -1    7.78    0.86
   7  -8  -1    8.58    0.95
  -7   8   1    6.29    1.50
   6  -8  -1   49.17    3.73
   6  -8  -1   46.57    3.68
   6  -8  -1   47.18    3.83
   5  -8  -1    1.98    0.54
   5  -8  -1    2.31    0.43
  -5   8   1    1.81    0.86
  -4   8   1    3.04    0.96
  -3   8   1   80.08    6.20
  -3   8   1   82.21    6.48
   2  -8  -1    5.20    0.63
  -2   8   1    3.84    0.63
  -1   8   1  100.12    7.49
  -1   8   1   96.11    7.60
   0   8   1   93.84    7.29
   0   8   1   97.20    7.37
  -1  -8  -1    2.77    0.47
   1   8   1    1.50    0.63
   1   8   1    2.19    0.56
  -2  -8  -1  198.15   15.71
   2   8   1  219.20   15.75
  -3  -8  -1   13.20    1.22
   3   8   1   12.31    1.33
  -4  -8  -1   66.40    5.21
   4   8   1   68.03    5.25
  -5  -8  -1   95.95    7.44
   5   8   1   98.08    7.48
  -6  -8  -1    1.93    0.72
  -6  -8  -1    1.86    0.39
  -6  -8  -1    2.22    0.48
   6   8   1    2.38    0.62
   6   8   1    2.80    0.56
  -7  -8  -1   39.02    3.01
  -7  -8  -1   36.48    2.91
  -7  -8  -1   30.81    3.00
   7   8   1   36.65    3.00
   7   8   1   41.37    3.11
   7   8   1   36.00    3.09
  -8  -8  -1   66.16    4.97
  -8  -8  -1   64.71    4.87
  -8  -8  -1   64.18    4.99
   8   8   1   57.91    5.00
   8   8   1   61.31    4.94
  -9  -8  -1   12.77    1.18
  -9  -8  -1   13.30    1.31
  -9  -8  -1   10.71    1.36
   9   8   1   10.12    1.39
   9   8   1   13.95    1.30
 -10  -8  -1   11.92    1.39
 -10  -8  -1   10.59    1.25
 -10  -8  -1   13.22    1.18
  10   8   1   11.94    1.27
  10   8   1   12.94    1.44
 -11  -8  -1   43.37    3.60
 -11  -8  -1   44.43    3.45
  11   8   1   43.99    3.50
  11   8   1   42.53    3.58
 -12  -8  -1    5.79    0.75
 -12  -8  -1    4.59    0.59
  12   8   1    3.94    0.62
  12   8   1    3.78    0.67
 -13  -8  -1    9.23    0.90
 -13  -8  -1    9.36    1.11
  13   8   1    8.46    0.94
  13   8   1    8.68    1.08
 -14  -8  -1    7.99    0.81
 -14  -8  -1    9.46    1.02
  14   8   1    8.14    0.95
 -15  -8  -1    4.20    0.47
 -15  -8  -1    3.26    0.59
  15   8   1    3.44    0.51
  14  -9  -1    1.11    0.22
  13  -9  -1    2.18    0.44
  13  -9  -1    1.25    0.34
  12  -9  -1    3.56    0.51
  12  -9  -1    3.81    0.65
  12  -9  -1    3.51    0.56
  12  -9  -1    4.88    0.64
 -12   9   1    3.40    0.65
  11  -9  -1    3.69    0.59
  11  -9  -1    3.30    0.52
  11  -9  -1    3.58    0.62
  11  -9  -1    4.41    0.75
 -11   9   1    2.71    0.68
  10  -9  -1    2.42    0.47
  10  -9  -1    2.75    0.66
  10  -9  -1    2.75    0.62
 -10   9   1    1.39    0.62
   9  -9  -1    7.65    1.05
   9  -9  -1    7.78    1.05
   9  -9  -1    7.09    0.88
   9  -9  -1    9.08    0.94
  -9   9   1    8.70    1.05
   8  -9  -1   25.17    2.10
   8  -9  -1   23.36    2.00
   8  -9  -1   26.82    2.13
   8  -9  -1   25.85    2.29
   7  -9  -1   32.71    2.69
   7  -9  -1   34.60    2.71
   7  -9  -1   33.49    2.63
   7  -9  -1   32.57    2.85
   6  -9  -1    4.08    0.59
   6  -9  -1    4.09    0.61
   6  -9  -1    4.07    0.75
   6  -9  -1    5.58    0.78
   6  -9  -1    5.20    0.58
  -6   9   1    2.49    1.20
   5  -9  -1   16.74    1.68
   5  -9  -1   16.21    1.48
   5  -9  -1   17.86    1.49
   4  -9  -1    1.91    0.57
   4  -9  -1    2.91    0.62
  -4   9   1    3.02    1.04
  -3   9   1  111.92    8.63
  -3   9   1  114.77    8.90
  -2   9   1   20.26    2.11
  -2   9   1   19.59    1.75
   1  -9  -1    2.06    0.41
  -1   9   1    1.78    0.71
  -1   9   1    1.39    0.50
   0  -9  -1  103.13    7.74
   0   9   1   97.86    7.77
   0   9   1  103.90    7.87
  -1  -9  -1   58.62    4.88
   1   9   1   68.35    5.02
   1   9   1   62.93    4.94
  -2  -9  -1   82.72    6.75
   2   9   1   87.31    6.80
   2   9   1   94.71    6.86
  -3  -9  -1   58.54    4.43
   3   9   1   54.53    4.47
  -4  -9  -1    7.10    0.87
  -4  -9  -1    5.34    0.74
   4   9   1    6.00    0.86
  -5  -9  -1    1.35    0.44
  -5  -9  -1    0.34    0.31
  -5  -9  -1    0.94    0.36
   5   9   1    0.73    0.42
   5   9   1    0.47    0.53
  -6  -9  -1   43.28    3.41
  -6  -9  -1   42.64    3.40
  -6  -9  -1   42.43    3.28
   6   9   1   45.09    3.43
   6   9   1   37.13    3.54
   6   9   1   39.66    3.47
  -7  -9  -1   54.01    4.23
  -7  -9  -1   60.24    4.25
  -7  -9  -1   49.10    4.09
   7   9   1   51.33    4.20
   7   9   1   49.29    4.31
  -8  -9  -1    9.71    0.96
  -8  -9  -1    9.33    1.12
  -8  -9  -1   10.96    1.23
   8   9   1    8.58    1.11
   8   9   1    9.51    1.21
  -9  -9  -1    6.49    0.77
  -9  -9  -1    6.93    0.93
  -9  -9  -1    6.41    0.97
   9   9   1    6.01    0.86
   9   9   1    4.98    0.92
 -10  -9  -1   22.34    2.14
 -10  -9  -1   22.95    1.97
 -10  -9  -1   25.77    2.13
  10   9   1   25.20    2.25
  10   9   1   21.80    2.07
 -11  -9  -1    0.15    0.30
 -11  -9  -1   -0.34    0.43
  11   9   1    0.34    0.51
  11   9   1    0.43    0.43
 -12  -9  -1   29.92    2.39
 -12  -9  -1   30.89    2.54
  12   9   1   27.33    2.42
  12   9   1   30.25    2.53
 -13  -9  -1   16.97    1.53
 -13  -9  -1   15.49    1.36
  13   9   1   16.03    1.41
  13   9   1   15.37    1.52
 -14  -9  -1    0.12    0.22
 -14  -9  -1    0.60    0.41
  14   9   1    0.36    0.39
  13 -10  -1    1.30    0.31
  13 -10  -1    1.20    0.33
  12 -10  -1   19.90    1.71
  12 -10  -1   20.72    1.73
  12 -10  -1   21.58    1.83
  11 -10  -1    6.41    0.75
  11 -10  -1    6.14    0.70
  11 -10  -1    5.75    0.88
  11 -10  -1    5.48    0.74
  10 -10  -1    0.78    0.41
  10 -10  -1   -0.21    0.37
  10 -10  -1    0.42    0.32
  10 -10  -1    0.03    0.50
   9 -10  -1    7.42    0.98
   9 -10  -1    7.30    0.88
   9 -10  -1    8.52    0.90
   9 -10  -1    8.18    1.04
   8 -10  -1    0.11    0.42
   8 -10  -1   -0.05    0.49
   8 -10  -1   -0.41    0.56
   8 -10  -1    0.17    0.34
   7 -10  -1   20.84    2.00
   7 -10  -1   20.82    2.04
   7 -10  -1   19.73    1.76
   7 -10  -1   21.34    2.02
   7 -10  -1   21.72    1.83
   6 -10  -1   35.93    2.89
   6 -10  -1   30.32    2.65
   6 -10  -1   34.89    2.74
   6 -10  -1   33.29    2.90
   6 -10  -1   37.13    2.95
   5 -10  -1    0.24    0.34
   5 -10  -1    0.64    0.54
   5 -10  -1    0.63    0.39
   4 -10  -1   13.49    1.58
   4 -10  -1   18.15    1.41
   4 -10  -1   15.16    1.35
   4 -10  -1   15.05    1.63
  -4  10   1   12.54    1.92
   3 -10  -1   30.62    2.42
   3 -10  -1   30.10    2.60
   3 -10  -1   30.08    2.59
  -3  10   1   28.40    2.60
  -3  10   1   29.77    2.96
   2 -10  -1    4.81    0.65
   2 -10  -1    5.88    0.83
   2 -10  -1    5.36    0.80
  -2  10   1    3.89    1.08
  -2  10   1    5.81    0.83
   1 -10  -1    1.43    0.56
   1 -10  -1    1.53    0.40
   1 -10  -1    1.90    0.55
  -1  10   1    1.63    0.77
  -1  10   1    1.48    0.57
   0 -10  -1   21.15    1.65
   0  10   1   18.94    1.92
   0  10   1   16.41    1.72
  -1 -10  -1    4.66    0.66
   1  10   1    5.49    0.92
   1  10   1    5.29    0.80
  -2 -10  -1  107.16    8.23
  -2 -10  -1  103.64    8.24
   2  10   1  101.40    8.28
   2  10   1  119.41    8.38
  -3 -10  -1   69.67    5.54
  -3 -10  -1   69.36    5.56
   3  10   1   65.26    5.59
   3  10   1   72.99    5.63
   3  10   1   79.85    5.69
  -4 -10  -1    4.93    0.69
  -4 -10  -1    4.75    0.70
   4  10   1    5.23    0.90
   4  10   1    3.45    0.70
  -5 -10  -1   35.82    2.98
  -5 -10  -1   33.94    2.84
  -5 -10  -1   33.48    2.97
   5  10   1   38.93    3.04
   5  10   1   40.05    3.14
  -6 -10  -1   16.73    1.70
  -6 -10  -1   16.65    1.51
  -6 -10  -1   18.15    1.68
  -6 -10  -1   18.34    1.69
   6  10   1   18.40    2.03
   6  10   1   18.77    1.74
  -7 -10  -1    1.76    0.54
  -7 -10  -1    1.27    0.35
  -7 -10  -1    1.24    0.49
   7  10   1    0.71    0.73
   7  10   1    1.75    0.56
  -8 -10  -1   22.35    1.81
  -8 -10  -1   22.19    2.04
  -8 -10  -1   21.59    1.98
   8  10   1   19.03    2.13
   8  10   1   20.95    1.96
  -9 -10  -1    0.48    0.33
  -9 -10  -1   -0.04    0.48
  -9 -10  -1    0.62    0.47
   9  10   1    0.27    0.46
   9  10   1   -0.36    0.60
 -10 -10  -1   50.77    4.33
 -10 -10  -1   54.01    4.19
  10  10   1   53.73    4.30
  10  10   1   57.17    4.42
 -11 -10  -1   46.95    3.75
 -11 -10  -1   44.23    3.59
  11  10   1   47.74    3.79
  11  10   1   45.81    3.69
 -12 -10  -1    0.41    0.41
 -12 -10  -1    0.19    0.27
  12  10   1    0.39    0.52
  12  10   1    0.05    0.38
 -13 -10  -1    3.97    0.50
 -13 -10  -1    5.07    0.69
  13  10   1    3.85    0.63
  13  10   1    3.05    0.53
 -14 -10  -1   20.38    1.69
 -14 -10  -1   19.91    1.53
  14  10   1   18.20    1.66
  12 -11  -1    0.33    0.27
  12 -11  -1    0.23    0.33
  12 -11  -1    0.16    0.36
  11 -11  -1    6.21    0.77
  11 -11  -1    8.39    0.96
  11 -11  -1    6.42    0.78
  10 -11  -1   14.91    1.50
  10 -11  -1   13.66    1.25
  10 -11  -1   14.86    1.32
  10 -11  -1   13.43    1.37
   9 -11  -1    4.93    0.66
   9 -11  -1    3.94    0.71
   9 -11  -1    5.15    0.93
   9 -11  -1    4.09    0.65
   8 -11  -1    2.09    0.60
   8 -11  -1    2.13    0.70
   8 -11  -1    2.01    0.52
   7 -11  -1   27.65    2.49
   7 -11  -1   29.24    2.45
   7 -11  -1   26.72    2.28
   7 -11  -1   24.89    2.41
   6 -11  -1    4.26    0.84
   6 -11  -1    3.34    0.61
   6 -11  -1    3.12    0.78
   6 -11  -1    4.72    0.82
   5 -11  -1   33.03    2.55
   5 -11  -1   26.29    2.29
   5 -11  -1   27.35    2.56
   5 -11  -1   26.38    2.57
   5 -11  -1   32.73    2.40
   4 -11  -1   35.26    2.97
   4 -11  -1   41.57    3.04
   4 -11  -1   36.98    3.22
   4 -11  -1   38.04    3.21
   3 -11  -1    3.27    0.73
   3 -11  -1    2.68    0.54
   3 -11  -1    2.80    0.66
   3 -11  -1    3.82    0.53
   2 -11  -1   25.59    2.28
   2 -11  -1   28.16    2.45
   2 -11  -1   30.96    2.29
   2 -11  -1   28.86    2.47
  -2  11   1   26.51    2.57
  -2  11   1   26.17    2.92
   1 -11  -1   31.13    2.65
   1 -11  -1   31.66    2.53
   1 -11  -1   28.61    2.67
   1 -11  -1   29.37    2.54
  -1  11   1   35.14    2.76
  -1  11   1   30.67    3.05
   0 -11  -1    4.39    0.63
   0 -11  -1    2.62    0.61
   0 -11  -1    4.55    0.63
   0 -11  -1    3.68    0.73
   0  11   1    3.89    0.81
   0  11   1    4.06    1.05
  -1 -11  -1   41.05    3.06
  -1 -11  -1   32.17    2.91
  -1 -11  -1   36.91    2.91
  -1 -11  -1   32.00    2.99
   1  11   1   32.75    3.02
   1  11   1   36.31    3.09
   1  11   1   42.42    3.27
  -2 -11  -1   32.29    2.58
  -2 -11  -1   26.45    2.45
  -2 -11  -1   26.53    2.38
  -2 -11  -1   27.74    2.38
   2  11   1   27.81    2.64
   2  11   1   27.35    2.51
   2  11   1   31.81    2.54
  -3 -11  -1   35.13    2.83
  -3 -11  -1   32.24    2.88
  -3 -11  -1   36.25    2.81
  -3 -11  -1   32.21    2.96
   3  11   1   35.38    2.98
   3  11   1   31.83    2.89
  -4 -11  -1    3.97    0.66
  -4 -11  -1    3.34    0.63
  -4 -11  -1    3.80    0.79
   4  11   1    4.45    0.76
  -5 -11  -1    3.83    0.70
  -5 -11  -1    2.86    0.46
  -5 -11  -1    3.60    0.68
  -5 -11  -1    3.45    0.63
   5  11   1    3.74    0.80
  -6 -11  -1   27.45    2.35
  -6 -11  -1   28.80    2.37
  -6 -11  -1   27.14    2.38
  -6 -11  -1   25.99    2.15
   6  11   1   24.36    2.69
   6  11   1   25.85    2.41
  -7 -11  -1    0.51    0.48
  -7 -11  -1    0.60    0.50
  -7 -11  -1    0.60    0.31
   7  11   1    1.06    0.84
   7  11   1    0.41    0.55
  -8 -11  -1   14.29    1.24
  -8 -11  -1   14.68    1.49
  -8 -11  -1   13.72    1.49
   8  11   1   12.92    1.48
   8  11   1   11.48    1.50
  -9 -11  -1   26.80    2.36
  -9 -11  -1   27.17    2.36
  -9 -11  -1   25.39    2.14
   9  11   1   26.03    2.49
   9  11   1   27.29    2.35
 -10 -11  -1   19.09    1.73
 -10 -11  -1   22.53    1.96
  10  11   1   21.39    1.93
  10  11   1   22.54    2.10
 -11 -11  -1   -0.11    0.43
 -11 -11  -1    0.14    0.26
  11  11   1   -0.16    0.39
  11  11   1    0.39    0.55
 -12 -11  -1    0.62    0.24
 -12 -11  -1    0.67    0.46
  12  11   1    0.43    0.39
  12  11   1    1.19    0.56
 -13 -11  -1    7.74    0.86
  13  11   1    4.64    0.64
  13  11   1    6.65    0.79
  12 -12  -1   12.02    0.94
  12 -12  -1    9.87    0.98
  11 -12  -1    8.57    0.86
  11 -12  -1   10.02    1.00
  11 -12  -1    7.44    0.83
  10 -12  -1    0.86    0.38
  10 -12  -1    0.89    0.52
  10 -12  -1    1.60    0.42
   9 -12  -1   32.35    2.63
   9 -12  -1   29.60    2.54
   9 -12  -1   32.84    2.71
   8 -12  -1   12.55    1.46
   8 -12  -1   13.92    1.36
   8 -12  -1   12.15    1.26
   7 -12  -1    4.35    0.83
   7 -12  -1    5.08    0.88
   7 -12  -1    4.17    0.77
   7 -12  -1    5.71    0.72
   6 -12  -1   31.39    2.81
   6 -12  -1   33.53    2.79
   6 -12  -1   33.31    2.65
   6 -12  -1   30.55    2.80
   5 -12  -1    1.34    0.62
   5 -12  -1    2.41    0.68
   5 -12  -1    2.34    0.73
   5 -12  -1    1.71    0.52
   4 -12  -1   37.14    3.25
   4 -12  -1   41.18    3.06
   4 -12  -1   40.55    3.21
   4 -12  -1   34.60    2.95
   4 -12  -1   38.22    3.21
   3 -12  -1   39.98    3.28
   3 -12  -1   38.06    3.07
   3 -12  -1   39.25    3.11
   3 -12  -1   40.86    3.19
   3 -12  -1   37.66    3.31
   2 -12  -1    2.88    0.64
  -2  12   1    3.15    1.00
   1 -12  -1   33.94    2.59
   1 -12  -1   32.96    2.78
   1 -12  -1   31.27    2.70
   1 -12  -1   30.75    2.60
  -1  12   1   31.26    3.00
  -1  12   1   29.07    2.87
   0 -12  -1   12.82    1.40
   0 -12  -1   12.15    1.21
   0 -12  -1   11.02    1.24
   0 -12  -1   12.96    1.39
   0  12   1   13.21    1.73
   0  12   1   11.18    1.42
  -1 -12  -1    1.53    0.51
  -1 -12  -1    2.54    0.54
  -1 -12  -1    2.74    0.70
  -1 -12  -1    1.71    0.50
   1  12   1    2.25    0.76
  -2 -12  -1   42.15    3.35
  -2 -12  -1   41.97    3.38
   2  12   1   39.69    3.49
  -3 -12  -1   32.82    2.78
  -3 -12  -1   31.10    2.82
  -3 -12  -1   37.48    2.97
  -3 -12  -1   33.44    2.76
   3  12   1   30.50    2.88
  -4 -12  -1   13.85    1.34
  -4 -12  -1    9.74    1.31
  -4 -12  -1   13.21    1.31
  -4 -12  -1   10.22    1.29
   4  12   1   11.05    1.41
  -5 -12  -1   10.14    1.19
  -5 -12  -1    9.91    1.24
  -5 -12  -1    9.57    1.23
   5  12   1   10.73    1.29
  -6 -12  -1    6.36    0.91
  -6 -12  -1    6.65    0.88
  -6 -12  -1    5.04    0.85
   6  12   1    6.70    0.97
  -7 -12  -1   11.62    1.35
  -7 -12  -1   12.48    1.34
  -7 -12  -1   13.28    1.38
  -7 -12  -1    9.26    1.00
   7  12   1   11.80    1.59
   7  12   1   13.66    1.43
  -8 -12  -1   12.04    1.31
  -8 -12  -1    9.37    0.98
  -8 -12  -1   12.02    1.33
   8  12   1   11.46    1.45
   8  12   1   12.56    1.35
  -9 -12  -1    8.32    0.88
  -9 -12  -1   11.64    1.21
   9  12   1   10.00    1.29
   9  12   1    9.53    1.18
 -10 -12  -1    3.73    0.47
 -10 -12  -1    4.73    0.77
  10  12   1    3.81    0.72
  10  12   1    5.55    0.93
 -11 -12  -1   10.45    0.94
 -11 -12  -1   13.88    1.26
  11  12   1   10.71    1.33
  11  12   1   10.63    1.16
 -12 -12  -1    1.57    0.47
  12  12   1    0.62    0.40
  12  12   1    0.75    0.53
 -13 -12  -1    0.46    0.30
  13  12   1   -0.25    0.38
  13  12   1    0.40    0.30
  11 -13  -1    0.22    0.23
  11 -13  -1    0.81    0.32
  11 -13  -1   -0.01    0.23
  10 -13  -1   14.16    1.41
  10 -13  -1   15.40    1.35
  10 -13  -1   16.21    1.30
   9 -13  -1    3.04    0.54
   9 -13  -1    3.45    0.63
   9 -13  -1    3.65    0.51
   8 -13  -1   10.27    1.11
   8 -13  -1   10.32    1.23
   8 -13  -1    9.72    1.02
   7 -13  -1   23.57    2.14
   7 -13  -1   24.19    2.21
   7 -13  -1   27.74    2.04
   7 -13  -1   21.03    2.14
   6 -13  -1    0.81    0.56
   6 -13  -1    0.29    0.40
   6 -13  -1    0.44    0.44
   6 -13  -1    0.03    0.53
   5 -13  -1   13.72    1.24
   5 -13  -1   10.95    1.40
   5 -13  -1   12.42    1.45
   4 -13  -1   15.19    1.56
   4 -13  -1   14.71    1.59
   4 -13  -1   14.34    1.35
   4 -13  -1   14.09    1.56
   3 -13  -1    1.94    0.59
   3 -13  -1    2.69    0.62
   3 -13  -1    2.44    0.68
   3 -13  -1    2.08    0.69
   3 -13  -1    1.87    0.48
  -3  13   1    2.52    1.34
   2 -13  -1   31.00    2.64
   2 -13  -1   27.30    2.38
   2 -13  -1   33.99    2.60
   2 -13  -1   30.81    2.46
  -2  13   1   24.11    2.75
   1 -13  -1   32.17    2.86
   1 -13  -1   30.42    2.65
   1 -13  -1   35.79    2.81
  -1  13   1   33.64    3.00
   0 -13  -1    0.65    0.45
   0 -13  -1    1.70    0.57
   0 -13  -1    2.52    0.69
   0 -13  -1    1.36    0.51
   0  13   1    1.40    0.76
  -1 -13  -1   61.35    4.98
  -1 -13  -1   63.91    5.04
  -1 -13  -1   56.32    5.04
  -1 -13  -1   67.72    4.95
   1  13   1   66.03    5.16
  -2 -13  -1   29.75    2.79
  -2 -13  -1   36.59    2.91
   2  13   1   34.06    2.99
  -3 -13  -1    0.70    0.60
  -3 -13  -1    0.57    0.50
  -3 -13  -1    1.54    0.52
  -3 -13  -1    1.24    0.56
   3  13   1    1.68    0.72
  -4 -13  -1   15.44    1.52
  -4 -13  -1    9.71    1.36
  -4 -13  -1   13.69    1.39
  -4 -13  -1   10.91    1.37
   4  13   1   15.10    1.64
  -5 -13  -1   33.24    2.92
  -5 -13  -1   35.77    2.88
  -5 -13  -1   30.19    2.90
   5  13   1   36.92    3.06
  -6 -13  -1   13.78    1.55
  -6 -13  -1   13.19    1.52
  -6 -13  -1   14.10    1.49
   6  13   1   15.89    1.67
  -7 -13  -1   45.84    3.85
  -7 -13  -1   44.13    3.86
  -7 -13  -1   49.65    3.93
   7  13   1   50.40    3.96
  -8 -13  -1    9.78    1.17
   8  13   1    7.90    1.33
   8  13   1   11.04    1.28
  -9 -13  -1    0.05    0.43
   9  13   1    0.69    0.53
   9  13   1    0.65    0.80
 -10 -13  -1    9.80    1.08
  10  13   1    7.42    1.13
  10  13   1    8.47    1.08
 -11 -13  -1    0.06    0.35
  11  13   1    0.10    0.39
  11  13   1    0.69    0.55
 -12 -13  -1    0.59    0.36
 -12 -13  -1    0.13    0.32
  12  13   1    0.22    0.48
  10 -14  -1    5.43    0.60
  10 -14  -1    5.55    0.62
  10 -14  -1    6.88    0.74
   9 -14  -1    9.64    0.90
   9 -14  -1   10.24    0.96
   9 -14  -1    9.27    1.03
   8 -14  -1   15.74    1.48
   8 -14  -1   15.68    1.40
   8 -14  -1   18.27    1.57
   7 -14  -1    0.76    0.42
   7 -14  -1    0.93    0.56
   7 -14  -1    1.26    0.50
   7 -14  -1    1.06    0.37
   6 -14  -1   21.72    1.84
   6 -14  -1   24.28    2.03
   6 -14  -1   20.74    2.00
   6 -14  -1   22.03    2.00
   5 -14  -1   36.29    2.71
   5 -14  -1   34.71    2.91
   5 -14  -1   32.31    2.86
   5 -14  -1   32.97    2.88
   4 -14  -1    0.20    0.48
   4 -14  -1    0.24    0.52
   4 -14  -1    0.17    0.34
   4 -14  -1    0.74    0.57
   3 -14  -1   42.22    3.35
   3 -14  -1   43.40    3.44
   3 -14  -1   39.40    3.39
  -3  14   1   36.68    3.53
   2 -14  -1   10.02    1.29
   2 -14  -1    8.83    1.16
   2 -14  -1   11.62    1.25
   2 -14  -1   10.44    1.11
  -2  14   1    6.58    1.31
   1 -14  -1    3.37    0.76
   1 -14  -1    3.20    0.60
   1 -14  -1    2.11    0.62
   1 -14  -1    3.85    0.70
   1 -14  -1    3.40    0.53
   0 -14  -1   15.90    1.42
   0 -14  -1   14.64    1.60
   0 -14  -1   16.41    1.58
   0 -14  -1   14.86    1.67
   0  14   1   12.65    1.68
  -1 -14  -1    0.58    0.44
  -1 -14  -1    0.86    0.63
  -1 -14  -1    0.12    0.56
  -1 -14  -1    1.01    0.53
   1  14   1    1.38    0.75
  -2 -14  -1   39.95    3.11
  -2 -14  -1   38.49    3.14
  -2 -14  -1   36.81    2.97
  -2 -14  -1   32.04    2.98
   2  14   1   33.46    3.19
  -3 -14  -1    1.19    0.59
  -3 -14  -1    0.65    0.48
  -3 -14  -1    0.06    0.45
  -3 -14  -1    0.21    0.46
   3  14   1    0.88    0.73
  -4 -14  -1    3.31    0.66
  -4 -14  -1    2.83    0.64
  -4 -14  -1    3.75    0.79
  -4 -14  -1    2.73    0.68
   4  14   1    3.46    0.91
  -5 -14  -1   57.02    4.30
  -5 -14  -1   52.87    4.37
  -5 -14  -1   46.90    4.32
   5  14   1   59.23    4.52
  -6 -14  -1   46.98    3.76
  -6 -14  -1   47.49    3.77
  -6 -14  -1   41.58    3.68
   6  14   1   47.19    3.85
  -7 -14  -1   10.94    1.16
  -7 -14  -1    8.52    1.15
   7  14   1    9.22    1.24
  -8 -14  -1   13.76    1.38
   8  14   1   13.64    1.51
  -9 -14  -1    9.42    1.06
   9  14   1    9.26    1.16
 -10 -14  -1    3.57    0.57
  10  14   1    2.47    0.56
  10  14   1    1.17    0.75
 -11 -14  -1    5.84    0.70
  11  14   1    5.11    0.66
  11  14   1    4.93    0.87
   9 -15  -1    1.97    0.39
   9 -15  -1    1.17    0.25
   9 -15  -1    1.26    0.30
   8 -15  -1    1.54    0.40
   8 -15  -1    1.08    0.29
   8 -15  -1    1.07    0.33
   7 -15  -1   10.57    0.95
   7 -15  -1   10.78    1.06
   7 -15  -1   10.64    1.04
   7 -15  -1   10.03    1.11
   6 -15  -1    8.07    0.92
   6 -15  -1    6.71    0.78
   6 -15  -1    7.38    0.98
   6 -15  -1    9.33    0.96
   5 -15  -1    0.87    0.47
   5 -15  -1    0.56    0.41
   5 -15  -1    0.71    0.47
   5 -15  -1    0.69    0.31
   4 -15  -1   28.88    2.44
   4 -15  -1   28.14    2.47
   4 -15  -1   28.79    2.48
   3 -15  -1   -0.05    0.49
   3 -15  -1    0.75    0.47
   3 -15  -1    0.45    0.42
  -3  15   1    1.11    0.96
   2 -15  -1   13.81    1.45
   2 -15  -1   14.74    1.36
   2 -15  -1   15.27    1.49
   2 -15  -1   13.22    1.53
   1 -15  -1   34.03    3.00
   1 -15  -1   37.99    2.84
   1 -15  -1   34.18    2.92
   1 -15  -1   33.69    2.99
   0 -15  -1    1.27    0.46
   0 -15  -1    1.16    0.36
   0 -15  -1    0.17    0.44
   0 -15  -1    0.79    0.57
   0 -15  -1    0.66    0.50
   0  15   1    0.82    0.80
  -1 -15  -1   14.34    1.60
  -1 -15  -1   17.70    1.45
  -1 -15  -1   18.13    1.61
  -1 -15  -1   14.78    1.67
   1  15   1   12.54    1.73
  -2 -15  -1   12.49    1.53
  -2 -15  -1   17.08    1.47
  -2 -15  -1   16.46    1.68
   2  15   1   17.43    1.83
  -3 -15  -1    2.25    0.60
  -3 -15  -1    3.38    0.74
  -3 -15  -1    2.70    0.55
   3  15   1    1.77    0.83
  -4 -15  -1   17.54    1.68
  -4 -15  -1   16.46    1.52
  -4 -15  -1   12.87    1.51
   4  15   1   17.04    1.84
  -5 -15  -1   20.90    2.05
  -5 -15  -1   22.04    1.93
   5  15   1   22.69    2.19
  -6 -15  -1    0.67    0.43
  -6 -15  -1    0.67    0.58
   6  15   1    1.08    0.68
  -7 -15  -1   37.51    3.19
   7  15   1   42.81    3.37
  -8 -15  -1    5.83    0.76
   8  15   1    5.92    0.87
  -9 -15  -1    2.24    0.45
   9  15   1    1.85    0.56
 -10 -15  -1   16.93    1.47
 -10 -15  -1   17.86    1.50
   8 -16  -1    4.47    0.51
   8 -16  -1    3.84    0.51
   7 -16  -1    1.13    0.31
   7 -16  -1    1.10    0.36
   6 -16  -1    2.84    0.50
   6 -16  -1    3.43    0.49
   6 -16  -1    2.79    0.49
   5 -16  -1   17.51    1.53
   5 -16  -1   18.01    1.54
   5 -16  -1   15.49    1.51
   4 -16  -1    0.22    0.38
   4 -16  -1    0.30    0.36
   4 -16  -1   -0.32    0.39
   3 -16  -1   18.69    1.64
   3 -16  -1   16.41    1.60
   3 -16  -1   17.60    1.65
   2 -16  -1   28.21    2.44
   2 -16  -1   28.26    2.46
   2 -16  -1   29.54    2.30
   2 -16  -1   27.79    2.38
   1 -16  -1    1.16    0.40
   1 -16  -1    1.01    0.46
   1 -16  -1    0.78    0.47
   1 -16  -1    0.82    0.44
  -1  16   1    0.38    0.75
   0 -16  -1   14.68    1.54
   0 -16  -1   14.62    1.41
   0 -16  -1   15.68    1.33
   0 -16  -1   14.48    1.44
   0  16   1   11.04    1.60
  -1 -16  -1    5.65    0.64
  -1 -16  -1    4.65    0.72
  -1 -16  -1    2.87    0.71
  -1 -16  -1    4.46    0.57
   1  16   1    3.56    0.96
  -2 -16  -1    3.78    0.76
  -2 -16  -1    4.35    0.68
  -2 -16  -1    5.11    0.58
   2  16   1    4.91    1.01
  -3 -16  -1   15.37    1.47
  -3 -16  -1   15.56    1.62
  -3 -16  -1   15.94    1.39
   3  16   1   16.89    1.81
  -4 -16  -1    1.80    0.44
  -4 -16  -1    1.43    0.58
   4  16   1    1.11    0.72
  -5 -16  -1    5.09    0.78
  -5 -16  -1    5.21    0.65
   5  16   1    4.67    0.92
  -6 -16  -1    6.53    0.77
  -6 -16  -1    5.46    0.79
   6  16   1    5.53    0.92
  -7 -16  -1    0.21    0.32
   7  16   1    0.20    0.52
  -8 -16  -1    5.12    0.61
   8  16   1    2.89    0.65
  -9 -16  -1    3.80    0.46
  -9 -16  -1    4.18    0.54
   9  16   1    3.58    0.60
   6 -17  -1    0.39    0.27
   6 -17  -1    0.63    0.26
   6 -17  -1    0.39    0.27
   5 -17  -1    0.00    0.29
   5 -17  -1    0.29    0.27
   5 -17  -1   -0.20    0.28
   4 -17  -1    1.45    0.37
   4 -17  -1    1.87    0.43
   4 -17  -1    1.82    0.40
   3 -17  -1   -0.06    0.34
   3 -17  -1   -0.18    0.34
   3 -17  -1   -0.10    0.29
   2 -17  -1    1.55    0.44
   2 -17  -1    1.44    0.43
   2 -17  -1    1.64    0.47
   1 -17  -1   10.36    1.11
   1 -17  -1   10.37    0.95
   1 -17  -1    8.92    0.99
   1 -17  -1   10.20    1.01
  -1  17   1    6.26    1.14
   0 -17  -1    0.17    0.32
   0 -17  -1    1.07    0.35
   0 -17  -1    0.41    0.46
   0  17   1    0.08    0.64
  -1 -17  -1    5.80    0.73
  -1 -17  -1    6.91    0.73
  -1 -17  -1    5.83    0.87
  -2 -17  -1    8.69    0.89
  -2 -17  -1    7.16    0.87
  -2 -17  -1    9.11    1.09
   2  17   1    7.92    1.09
  -3 -17  -1    2.90    0.66
  -3 -17  -1    6.10    0.79
  -3 -17  -1    5.08    0.61
   3  17   1    4.01    0.86
  -4 -17  -1    7.56    0.85
  -4 -17  -1    8.43    0.96
  -4 -17  -1    7.72    0.72
   4  17   1    7.30    1.02
  -5 -17  -1    2.78    0.35
  -5 -17  -1    2.41    0.53
  -5 -17  -1    2.30    0.47
   5  17   1    2.76    0.70
  -6 -17  -1    2.16    0.31
  -6 -17  -1    2.31    0.44
   6  17   1    1.69    0.57
  -7 -17  -1    7.76    0.69
   7  17   1    7.52    0.97
   4 -18  -1   -0.07    0.24
   4 -18  -1   -0.02    0.20
   4 -18  -1   -0.04    0.25
   3 -18  -1    0.84    0.33
   3 -18  -1    1.14    0.29
   2 -18  -1   11.12    1.10
   2 -18  -1   11.77    1.05
   1 -18  -1    0.99    0.40
   1 -18  -1    0.28    0.28
   0 -18  -1    2.30    0.40
   0 -18  -1    2.10    0.48
   0 -18  -1    3.05    0.40
   0  18   1    1.60    0.60
  -1 -18  -1    4.52    0.48
  -1 -18  -1    4.42    0.64
  -1 -18  -1    3.21    0.47
   1  18   1    2.18    0.66
  -2 -18  -1    1.97    0.47
  -2 -18  -1    0.61    0.47
  -2 -18  -1    2.18    0.38
   2  18   1    1.67    0.54
  -3 -18  -1   10.43    0.95
  -3 -18  -1   10.77    1.06
   3  18   1    9.18    1.14
  -4 -18  -1    6.46    0.65
  -4 -18  -1    4.91    0.64
   4  18   1    4.75    0.71
  -5 -18  -1    1.61    0.40
   5  18   1    1.75    0.48
   0 -19  -1    0.96    0.32
  -1 -19  -1    4.76    0.56
  -1 -18   2    2.03    0.32
  -1 -18   2    1.00    0.33
   0 -18   2    0.85    0.27
   0 -18   2    0.86    0.24
   0 -18   2    1.71    0.38
   1 -18   2    2.87    0.39
   1 -18   2    3.94    0.50
   2 -18   2    0.73    0.25
   2 -18   2    1.37    0.35
   5  17  -2    3.26    0.53
   4  17  -2    4.13    0.64
  -4 -17   2    6.68    0.70
  -3 -17   2   10.68    1.11
  -3 -17   2   11.43    1.06
   2  17  -2   -0.29    0.47
  -2 -17   2    0.04    0.28
  -2 -17   2   -0.18    0.31
  -2 -17   2    0.21    0.42
  -1 -17   2   24.84    2.16
  -1 -17   2   23.24    2.07
  -1 -17   2   28.35    2.08
   0 -17   2   17.03    1.39
   0 -17   2   14.43    1.48
   0 -17   2   16.13    1.42
   1 -17   2    1.11    0.35
   1 -17   2    0.57    0.41
   1 -17   2    0.76    0.37
   2 -17   2   18.06    1.56
   2 -17   2   16.57    1.42
   2 -17   2   17.72    1.51
   3 -17   2    5.59    0.67
   3 -17   2    4.98    0.65
   4 -17   2   -0.27    0.30
   4 -17   2    0.21    0.27
   5 -17   2    2.41    0.41
   5 -17   2    3.16    0.42
   5 -17   2    2.92    0.40
   7  16  -2    2.19    0.48
  -7 -16   2    3.36    0.48
   6  16  -2    0.58    0.45
  -6 -16   2    0.90    0.39
   5  16  -2    8.33    1.07
  -5 -16   2    9.01    0.96
   4  16  -2   12.14    1.33
  -4 -16   2   13.62    1.25
  -4 -16   2   12.25    1.28
   3  16  -2    3.12    0.69
  -3 -16   2    2.38    0.51
  -3 -16   2    3.04    0.64
  -3 -16   2    3.39    0.54
   2  16  -2   15.49    1.59
  -2 -16   2   16.25    1.55
  -2 -16   2   16.92    1.44
  -2 -16   2   13.96    1.41
   1  16  -2    5.99    0.92
  -1 -16   2    7.48    0.84
  -1 -16   2    5.67    0.85
  -1 -16   2    5.49    0.78
   0 -16   2    0.15    0.38
   0 -16   2   -0.29    0.34
   0 -16   2    0.07    0.44
   1 -16   2    3.52    0.62
   1 -16   2    3.74    0.68
   1 -16   2    4.28    0.59
   2 -16   2    3.33    0.58
   2 -16   2    2.78    0.57
   2 -16   2    3.60    0.52
   2 -16   2    3.52    0.68
   3 -16   2    0.63    0.38
   3 -16   2    0.73    0.38
   3 -16   2    0.14    0.40
   3 -16   2    0.80    0.39
   4 -16   2    6.82    0.80
   4 -16   2    7.39    0.87
   4 -16   2    5.65    0.78
   5 -16   2    2.47    0.46
   5 -16   2    3.00    0.46
   5 -16   2    2.90    0.50
   6 -16   2    0.69    0.33
   6 -16   2    0.66    0.30
   6 -16   2    0.48    0.27
   7 -16   2    5.37    0.64
   7 -16   2    5.51    0.62
   7 -16   2    6.21    0.63
   8  15  -2    0.10    0.39
  -8 -15   2    0.03    0.32
  -8 -15   2   -0.20    0.21
   7  15  -2    1.84    0.53
  -7 -15   2    1.24    0.44
  -7 -15   2    1.47    0.31
   6  15  -2    7.27    0.94
  -6 -15   2    7.11    0.84
  -6 -15   2    6.51    0.73
   5  15  -2   14.72    1.38
  -5 -15   2   11.10    1.23
  -5 -15   2   11.12    1.06
  -5 -15   2   11.88    1.28
   4  15  -2    0.60    0.57
  -4 -15   2    0.07    0.44
  -4 -15   2    0.31    0.27
  -4 -15   2    0.62    0.45
  -4 -15   2    0.26    0.44
   3  15  -2   18.56    1.69
  -3 -15   2   16.56    1.53
  -3 -15   2   18.60    1.63
  -3 -15   2   15.21    1.29
  -3 -15   2   13.28    1.49
   2  15  -2    9.51    1.22
  -2 -15   2   10.12    1.19
  -2 -15   2    8.82    1.09
  -2 -15   2    8.82    1.07
   1  15  -2    4.55    0.94
  -1 -15   2    5.11    0.83
  -1 -15   2    4.79    0.71
  -1 -15   2    4.47    0.76
   0  15  -2   10.23    1.43
   0 -15   2   14.49    1.32
   0 -15   2   16.17    1.49
   0 -15   2   11.96    1.36
   1 -15   2    4.38    0.62
   1 -15   2    2.50    0.63
   1 -15   2    3.30    0.70
   1 -15   2    2.59    0.60
   2 -15   2   18.48    1.79
   2 -15   2   18.39    1.65
   2 -15   2   17.71    1.75
   2 -15   2   19.83    1.72
   3 -15   2   24.16    2.09
   3 -15   2   27.10    2.05
   3 -15   2   21.52    2.14
   3 -15   2   23.92    2.17
   4 -15   2    2.82    0.60
   4 -15   2    2.77    0.55
   4 -15   2    3.18    0.52
   4 -15   2    2.71    0.57
   5 -15   2   11.45    1.20
   5 -15   2   11.32    1.18
   5 -15   2   11.61    1.21
   6 -15   2    4.65    0.67
   6 -15   2    4.29    0.62
   6 -15   2    4.33    0.66
   7 -15   2    0.57    0.37
   7 -15   2    0.16    0.33
   7 -15   2    0.30    0.30
   8 -15   2    8.09    0.79
   8 -15   2    7.55    0.83
   9 -15   2    3.61    0.47
   9 -15   2    3.16    0.41
   9  14  -2    0.50    0.41
  -9 -14   2    0.14    0.32
  -9 -14   2    0.25    0.28
   8  14  -2    1.20    0.49
  -8 -14   2    1.94    0.49
  -8 -14   2    0.89    0.34
   7  14  -2   19.78    1.74
  -7 -14   2   17.19    1.56
  -7 -14   2   18.24    1.66
   6  14  -2    0.73    0.55
  -6 -14   2    0.57    0.38
  -6 -14   2    0.27    0.55
   5  14  -2    8.60    1.06
  -5 -14   2    8.23    0.89
  -5 -14   2    4.63    1.24
  -5 -14   2    7.35    0.96
  -4 -14   2   41.15    3.15
  -4 -14   2   34.80    2.95
   3  14  -2    0.16    0.58
  -3 -14   2    0.34    0.43
  -3 -14   2   -0.36    0.47
  -3 -14   2    0.45    0.35
   2  14  -2   10.04    1.28
  -2 -14   2   12.23    1.31
  -2 -14   2   10.55    1.27
  -2 -14   2   10.71    1.02
   1  14  -2   24.26    2.19
  -1 -14   2   24.37    2.15
  -1 -14   2   21.79    2.02
  -1 -14   2   21.96    2.11
   0  14  -2    1.60    0.81
   0 -14   2    2.69    0.58
   0 -14   2    1.94    0.66
   0 -14   2    3.10    0.70
   0 -14   2    2.13    0.59
   1 -14   2   10.69    1.22
   1 -14   2   12.04    1.35
   1 -14   2   10.93    1.30
   1 -14   2   11.65    1.31
   2 -14   2    2.52    0.62
   2 -14   2    1.51    0.54
   2 -14   2    2.00    0.56
   2 -14   2    1.01    0.57
   3 -14   2    0.71    0.52
   3 -14   2    1.83    0.52
   3 -14   2    0.30    0.51
   3 -14   2    1.43    0.60
   4 -14   2   25.73    2.30
   4 -14   2   26.32    2.35
   4 -14   2   28.11    2.23
   4 -14   2   26.02    2.35
   5 -14   2    6.72    0.96
   5 -14   2    7.80    1.03
   5 -14   2    6.59    0.89
   6 -14   2    2.03    0.54
   6 -14   2    1.58    0.49
   6 -14   2    1.06    0.51
   6 -14   2    0.73    0.47
   7 -14   2   13.17    1.36
   7 -14   2   15.57    1.38
   7 -14   2   13.64    1.23
   7 -14   2   15.38    1.42
   8 -14   2    9.40    1.02
   8 -14   2   10.69    1.10
   8 -14   2   10.40    0.92
   8 -14   2   10.11    1.03
   9 -14   2    1.65    0.29
   9 -14   2    1.11    0.34
   9 -14   2    1.39    0.42
  10 -14   2    4.80    0.47
  10 -14   2    3.92    0.51
  10 -14   2    5.64    0.64
  10  13  -2    5.84    0.75
 -10 -13   2    7.37    0.74
 -10 -13   2    5.14    0.66
   9  13  -2    6.63    0.89
  -9 -13   2    9.06    0.96
  -9 -13   2    8.34    0.90
   8  13  -2    4.12    0.71
  -8 -13   2    4.09    0.60
   7  13  -2    9.60    1.18
  -7 -13   2    9.25    1.02
   6  13  -2   12.94    1.43
  -6 -13   2   14.26    1.30
  -6 -13   2   11.36    1.44
   5  13  -2    3.21    0.73
  -5 -13   2    1.45    0.63
  -5 -13   2    3.66    0.57
  -5 -13   2    2.12    0.60
   4  13  -2   10.17    1.22
  -4 -13   2    8.18    1.07
  -4 -13   2    6.23    1.00
  -4 -13   2   10.43    1.03
   3  13  -2    7.17    1.06
  -3 -13   2    5.91    0.93
  -3 -13   2    8.99    0.94
  -3 -13   2    8.70    1.09
   2  13  -2   12.63    1.57
  -2 -13   2   12.94    1.53
  -2 -13   2   15.67    1.55
  -2 -13   2   15.68    1.33
   1  13  -2    1.82    0.74
  -1 -13   2    1.13    0.71
  -1 -13   2    1.59    0.64
  -1 -13   2    1.64    0.55
  -1 -13   2    1.80    0.41
   0  13  -2    9.16    1.28
   0 -13   2   10.86    1.29
   0 -13   2   11.16    1.28
   0 -13   2    8.68    0.93
   0 -13   2   11.55    1.29
   0 -13   2   10.10    1.18
   1 -13   2   14.82    1.58
   1 -13   2   17.17    1.70
   1 -13   2   16.39    1.68
   1 -13   2   17.12    1.68
   2 -13   2    4.32    0.84
   2 -13   2    4.26    0.74
   2 -13   2    4.42    0.83
   2 -13   2    3.53    0.66
   3 -13   2   26.64    2.27
   3 -13   2   22.40    2.20
   3 -13   2   26.14    2.17
   3 -13   2   24.03    2.25
   4 -13   2   14.92    1.56
   4 -13   2   14.58    1.55
   4 -13   2   14.75    1.57
   4 -13   2   14.22    1.47
   5 -13   2   24.06    2.10
   5 -13   2   22.70    2.08
   5 -13   2   22.44    2.08
   5 -13   2   21.39    1.86
   6 -13   2   24.64    1.91
   6 -13   2   20.09    2.08
   6 -13   2   21.19    2.06
   6 -13   2   24.96    2.08
   7 -13   2    2.04    0.53
   7 -13   2    2.08    0.56
   7 -13   2    1.60    0.57
   7 -13   2    1.81    0.45
   8 -13   2    6.36    0.77
   8 -13   2    5.81    0.77
   8 -13   2    4.66    0.61
   8 -13   2    5.32    0.76
   9 -13   2   13.26    1.15
   9 -13   2   12.59    1.33
   9 -13   2   13.13    1.24
  10 -13   2    0.40    0.39
  10 -13   2    0.63    0.29
  10 -13   2    0.37    0.29
  11 -13   2    2.69    0.38
  11 -13   2    2.86    0.47
  11 -13   2    3.22    0.37
  11  12  -2   -0.38    0.64
 -11 -12   2   -0.05    0.31
  10  12  -2    4.69    0.92
  10  12  -2    5.92    0.74
 -10 -12   2    5.44    0.68
 -10 -12   2    6.33    0.79
   9  12  -2    1.43    0.52
  -9 -12   2    2.04    0.49
   8  12  -2    1.21    0.54
  -8 -12   2    1.18    0.46
   7  12  -2   29.67    2.43
  -7 -12   2   25.46    2.30
   6  12  -2   -0.28    0.45
  -6 -12   2    0.31    0.51
  -6 -12   2    0.32    0.41
   5  12  -2   19.65    1.82
  -5 -12   2   19.08    1.65
  -5 -12   2   15.25    1.79
  -5 -12   2   17.34    1.73
   4  12  -2    4.25    0.81
  -4 -12   2    4.29    0.72
  -4 -12   2    1.93    0.65
  -4 -12   2    4.00    0.63
   3  12  -2    0.30    0.52
  -3 -12   2   -0.11    0.47
  -3 -12   2    0.38    0.38
  -3 -12   2   -0.22    0.40
   2  12  -2   11.42    1.50
  -2 -12   2   12.01    1.41
  -2 -12   2   15.53    1.29
  -2 -12   2   13.29    1.45
   1  12  -2   62.40    4.53
  -1 -12   2   54.53    4.27
  -1 -12   2   49.62    4.49
  -1 -12   2   54.63    4.44
  -1 -12   2   56.00    4.47
   0  12  -2   12.17    1.49
   0 -12   2   13.29    1.20
   0 -12   2   13.89    1.59
   0 -12   2   13.34    1.42
   0 -12   2   13.70    1.43
   1 -12   2   39.67    3.23
   1 -12   2   41.52    3.25
   1 -12   2   33.98    3.17
   2 -12   2    1.91    0.63
   2 -12   2    2.16    0.62
   2 -12   2    2.17    0.63
   2 -12   2    2.64    0.59
   3 -12   2    0.13    0.42
   3 -12   2   -0.06    0.45
   3 -12   2    0.49    0.54
   3 -12   2    0.30    0.57
   4 -12   2   41.58    3.39
   4 -12   2   44.13    3.44
   4 -12   2   36.17    3.22
   4 -12   2   42.96    3.32
   4 -12   2   40.37    3.40
   5 -12   2    0.19    0.55
   5 -12   2    0.55    0.45
   5 -12   2    0.51    0.56
   5 -12   2    0.27    0.39
   5 -12   2   -0.17    0.53
   6 -12   2   -0.28    0.41
   6 -12   2   -0.29    0.60
   6 -12   2    0.11    0.45
   6 -12   2    0.28    0.51
   7 -12   2   29.02    2.67
   7 -12   2   29.31    2.62
   7 -12   2   32.51    2.49
   7 -12   2   30.66    2.61
   8 -12   2    4.60    0.63
   8 -12   2    4.33    0.71
   8 -12   2    4.41    0.84
   8 -12   2    4.65    0.75
   9 -12   2    0.48    0.39
   9 -12   2    0.80    0.40
   9 -12   2    0.43    0.48
  10 -12   2    7.97    0.88
  10 -12   2    8.71    1.07
  10 -12   2    8.94    0.91
  11 -12   2    2.76    0.42
  11 -12   2    3.94    0.60
  11 -12   2    2.63    0.44
  12 -12   2   -0.06    0.31
  12 -12   2    0.06    0.20
  12  11  -2    2.75    0.47
 -12 -11   2    3.68    0.51
  11  11  -2   18.62    1.67
  11  11  -2   21.10    1.82
 -11 -11   2   21.72    1.70
 -11 -11   2   16.90    1.63
  10  11  -2    1.41    0.46
  10  11  -2    1.60    0.66
 -10 -11   2    0.95    0.42
 -10 -11   2    1.96    0.49
   9  11  -2   22.94    2.09
   9  11  -2   25.56    2.28
  -9 -11   2   23.66    2.06
   8  11  -2   29.44    2.78
   8  11  -2   31.50    2.63
  -8 -11   2   31.05    2.57
   7  11  -2    9.21    1.17
  -7 -11   2    9.15    1.08
   6  11  -2   64.37    5.02
  -6 -11   2   61.88    4.93
  -6 -11   2   62.69    4.98
   5  11  -2    7.18    0.99
  -5 -11   2    7.88    0.98
  -5 -11   2    7.84    0.93
  -5 -11   2    6.41    1.01
   4  11  -2   33.82    3.01
  -4 -11   2   35.92    2.98
  -4 -11   2   33.82    3.03
  -4 -11   2   38.98    2.93
   3  11  -2   -0.20    0.49
  -3 -11   2    0.72    0.40
  -3 -11   2    0.59    0.45
  -3 -11   2    0.47    0.45
   2  11  -2    1.72    0.64
  -2 -11   2    1.49    0.54
  -2 -11   2    1.42    0.51
  -2 -11   2    2.27    0.46
   1  11  -2   26.71    2.45
  -1 -11   2   28.52    2.22
  -1 -11   2   26.60    2.37
  -1 -11   2   25.52    2.36
  -1 -11   2   28.48    2.60
   0 -11   2   10.11    1.17
   0 -11   2    9.15    0.96
   0 -11   2   10.02    1.16
   0 -11   2   10.43    1.38
  -1  11  -2    0.72    0.79
   1 -11   2    0.76    0.49
   1 -11   2    0.11    0.57
   1 -11   2    0.30    0.48
   1 -11   2    0.74    0.33
  -2  11  -2   26.78    2.56
   2 -11   2   25.57    2.19
   2 -11   2   25.59    2.28
   2 -11   2   23.66    2.25
   2 -11   2   26.13    2.33
   3 -11   2   48.51    3.80
   3 -11   2   44.44    3.68
   3 -11   2   46.48    3.75
   3 -11   2   45.33    3.79
   4 -11   2   68.36    5.32
   4 -11   2   70.96    5.46
   4 -11   2   66.90    5.41
   4 -11   2   72.19    5.51
   4 -11   2   68.54    5.51
   5 -11   2    3.71    0.75
   5 -11   2    3.80    0.72
   5 -11   2    4.07    0.56
   5 -11   2    4.02    0.82
   5 -11   2    4.14    0.78
   6 -11   2   10.76    1.35
   6 -11   2   12.67    1.48
   6 -11   2   12.12    1.33
   6 -11   2   12.61    1.19
   7 -11   2   46.83    3.99
   7 -11   2   49.40    3.85
   7 -11   2   48.69    4.03
   7 -11   2   51.10    3.99
   8 -11   2   16.08    1.80
   8 -11   2   15.99    1.71
   8 -11   2   19.76    1.60
   8 -11   2   19.46    1.74
   9 -11   2   11.56    1.20
   9 -11   2    9.55    1.02
   9 -11   2   12.58    1.39
   9 -11   2   13.24    1.14
  10 -11   2    0.35    0.30
  10 -11   2    0.08    0.35
  10 -11   2    0.51    0.37
  10 -11   2    0.42    0.55
  11 -11   2    8.89    1.07
  11 -11   2    8.69    0.87
  11 -11   2    6.94    0.84
  11 -11   2    7.47    0.75
  12 -11   2   17.81    1.44
  12 -11   2   13.33    1.30
  13 -11   2    0.32    0.22
  13 -11   2    0.78    0.30
  13  10  -2    5.02    0.63
 -13 -10   2    5.86    0.66
  12  10  -2    0.56    0.36
  12  10  -2    0.10    0.44
 -12 -10   2    0.49    0.37
  11  10  -2    2.16    0.48
  11  10  -2    0.81    0.57
 -11 -10   2    1.79    0.49
 -11 -10   2    2.35    0.49
  10  10  -2   34.33    2.69
  10  10  -2   28.09    2.54
 -10 -10   2   29.53    2.40
 -10 -10   2   32.39    2.57
   9  10  -2   14.66    1.47
   9  10  -2   12.49    1.61
  -9 -10   2   14.74    1.48
  -9 -10   2   17.26    1.30
   8  10  -2    0.09    0.64
   8  10  -2    0.37    0.49
  -8 -10   2    0.78    0.45
  -8 -10   2    0.69    0.28
   7  10  -2   11.25    1.25
   7  10  -2    9.46    1.38
  -7 -10   2    9.73    0.93
  -7 -10   2   11.76    1.19
   6  10  -2   14.50    1.49
  -6 -10   2   14.18    1.52
  -6 -10   2   14.81    1.42
   5  10  -2   20.91    2.15
  -5 -10   2   28.65    2.28
  -5 -10   2   25.80    2.12
  -5 -10   2   25.20    2.14
  -5 -10   2   22.85    2.15
   4  10  -2   70.69    5.87
  -4 -10   2   81.01    5.94
  -4 -10   2   79.15    5.83
  -4 -10   2   80.35    5.88
  -4 -10   2   65.47    5.84
   3  10  -2    6.12    0.87
  -3 -10   2    5.77    0.82
  -3 -10   2    6.65    0.87
  -3 -10   2    6.59    0.85
  -3 -10   2    7.08    0.84
   2  10  -2   38.89    2.95
  -2 -10   2   34.66    2.80
  -2 -10   2   38.23    2.87
  -2 -10   2   30.83    2.86
  -2 -10   2   32.42    2.89
   1  10  -2  123.34    9.71
  -1 -10   2  131.87    9.62
  -1 -10   2  131.58    9.66
  -1 -10   2  118.99    9.55
   0  10  -2    3.24    0.88
   0  10  -2    2.91    0.76
   0 -10   2    2.47    0.56
   0 -10   2    2.72    0.46
   0 -10   2    2.51    0.61
  -1  10  -2   48.95    4.00
  -1  10  -2   49.52    4.13
   1 -10   2   50.87    4.02
   1 -10   2   43.92    3.91
   1 -10   2   53.52    3.98
  -2  10  -2   79.01    7.01
  -2  10  -2   98.23    6.90
   2 -10   2   90.32    6.84
   2 -10   2   80.40    6.77
   2 -10   2   83.31    6.87
   2 -10   2  100.13    6.91
  -3  10  -2    2.53    1.00
  -3  10  -2    3.57    0.78
   3 -10   2    2.81    0.58
   3 -10   2    3.37    0.63
   3 -10   2    3.50    0.71
   3 -10   2    2.44    0.58
  -4  10  -2    2.78    1.50
   4 -10   2    4.81    0.77
   4 -10   2    4.30    0.72
   4 -10   2    5.54    0.77
   4 -10   2    4.10    0.58
   4 -10   2    4.93    0.81
   5 -10   2   33.56    3.02
   5 -10   2   34.86    3.04
   5 -10   2   34.00    2.98
   5 -10   2   38.10    2.87
   5 -10   2   39.48    3.03
   6 -10   2    2.94    0.72
   6 -10   2    3.20    0.69
   6 -10   2    3.39    0.54
   6 -10   2    3.38    0.71
   7 -10   2   44.99    3.85
   7 -10   2   49.32    3.83
   7 -10   2   46.66    3.69
   7 -10   2   47.09    3.81
   8 -10   2   37.72    3.26
   8 -10   2   38.89    3.13
   8 -10   2   39.58    3.24
   8 -10   2   41.94    3.15
   8 -10   2   38.25    3.30
   9 -10   2    0.06    0.43
   9 -10   2    0.11    0.32
   9 -10   2    0.70    0.56
   9 -10   2    0.53    0.42
  10 -10   2    2.82    0.52
  10 -10   2    2.98    0.49
  10 -10   2    3.48    0.71
  10 -10   2    3.86    0.65
  11 -10   2    2.07    0.38
  11 -10   2    1.75    0.47
  11 -10   2    1.81    0.56
  11 -10   2    1.74    0.42
  12 -10   2    2.70    0.40
  12 -10   2    3.42    0.61
  12 -10   2    2.51    0.46
  13 -10   2   20.73    1.65
  13 -10   2   17.87    1.49
  13 -10   2   18.40    1.54
  13   9  -2    0.01    0.35
  13   9  -2    0.69    0.34
 -13  -9   2    0.40    0.37
  12   9  -2    4.53    0.67
  12   9  -2    3.59    0.54
 -12  -9   2    3.37    0.43
 -12  -9   2    3.22    0.57
  11   9  -2   33.12    2.88
  11   9  -2   37.60    2.97
 -11  -9   2   35.72    2.80
 -11  -9   2   37.43    2.93
  10   9  -2    8.37    0.96
  10   9  -2    8.51    1.06
 -10  -9   2    9.23    1.02
 -10  -9   2    7.22    0.79
   9   9  -2    3.03    0.72
   9   9  -2    3.51    0.64
  -9  -9   2    3.36    0.47
  -9  -9   2    3.66    0.67
   8   9  -2   53.46    4.11
   8   9  -2   43.86    4.15
  -8  -9   2   51.97    4.10
  -8  -9   2   54.66    3.97
   7   9  -2    2.12    0.83
   7   9  -2    3.51    0.67
  -7  -9   2    2.87    0.43
  -7  -9   2    3.16    0.61
   6   9  -2    8.74    1.07
  -6  -9   2    7.30    0.78
  -6  -9   2    8.25    1.01
  -6  -9   2    8.80    1.00
   5   9  -2   72.29    5.60
  -5  -9   2   76.52    5.60
  -5  -9   2   66.12    5.63
  -5  -9   2   75.60    5.56
  -5  -9   2   70.17    5.44
  -5  -9   2   68.52    5.58
   4   9  -2    4.30    0.84
   4   9  -2    3.46    0.67
  -4  -9   2    4.74    0.65
  -4  -9   2    4.12    0.67
  -4  -9   2    4.25    0.63
  -4  -9   2    3.67    0.68
   3   9  -2   69.57    5.25
   3   9  -2   75.67    5.33
  -3  -9   2   65.49    5.19
  -3  -9   2   69.72    5.25
  -3  -9   2   59.71    5.20
  -3  -9   2   61.88    5.15
   2   9  -2   40.20    3.02
  -2  -9   2   34.34    2.86
  -2  -9   2   31.19    2.88
  -2  -9   2   36.70    2.84
   1   9  -2   89.85    6.55
  -1  -9   2   77.22    6.44
  -1  -9   2   85.65    6.50
   0   9  -2  163.42   13.08
   0  -9   2  173.71   13.03
   0  -9   2  180.60   13.08
  -1   9  -2   14.60    1.51
  -1   9  -2   15.70    1.67
   1  -9   2   16.29    1.52
   1  -9   2   16.72    1.51
  -2   9  -2   41.30    3.48
  -2   9  -2   38.59    3.30
   2  -9   2   40.43    3.30
   2  -9   2   44.75    3.35
  -3   9  -2   52.68    4.36
   3  -9   2   55.77    4.42
   3  -9   2   59.90    4.42
   3  -9   2   54.56    4.37
  -4   9  -2   13.52    1.91
   4  -9   2   15.58    1.46
   4  -9   2   13.27    1.47
   4  -9   2   16.45    1.47
  -5   9  -2   -0.55    0.89
   5  -9   2   -0.16    0.30
   5  -9   2    0.07    0.35
   5  -9   2   -0.01    0.47
   5  -9   2    0.20    0.43
  -6   9  -2   19.42    2.95
   6  -9   2   28.42    2.30
   6  -9   2   26.44    2.30
   6  -9   2   27.55    2.33
   6  -9   2   27.24    2.16
   6  -9   2   25.55    2.19
   7  -9   2    4.04    0.72
   7  -9   2    4.01    0.76
   7  -9   2    5.19    0.81
   7  -9   2    3.43    0.59
   7  -9   2    4.77    0.60
   8  -9   2    4.57    0.75
   8  -9   2    4.11    0.60
   8  -9   2    2.61    0.81
   8  -9   2    3.07    0.70
   8  -9   2    4.46    0.62
   9  -9   2   75.73    6.00
   9  -9   2   80.01    6.11
   9  -9   2   79.08    6.02
   9  -9   2   77.75    6.13
  10  -9   2    3.53    0.72
  10  -9   2    3.31    0.55
  10  -9   2    3.68    0.56
  10  -9   2    3.74    0.64
  11  -9   2    0.57    0.32
  11  -9   2   -0.07    0.39
  11  -9   2    0.55    0.37
  11  -9   2    0.04    0.49
  12  -9   2   14.78    1.33
  12  -9   2   16.86    1.54
  12  -9   2   15.23    1.38
  13  -9   2    1.08    0.45
  13  -9   2    1.44    0.31
  13  -9   2    1.01    0.37
  14  -9   2    4.57    0.55
  14  -9   2    4.85    0.64
  14   8  -2    0.78    0.35
 -14  -8   2    0.00    0.32
  13   8  -2   19.17    1.54
  13   8  -2   16.51    1.61
 -13  -8   2   17.88    1.47
 -13  -8   2   19.08    1.63
  12   8  -2   21.75    1.91
  12   8  -2   22.80    2.02
 -12  -8   2   21.96    1.84
 -12  -8   2   25.63    2.00
  11   8  -2    0.10    0.37
  11   8  -2    0.24    0.50
 -11  -8   2    0.36    0.27
 -11  -8   2    0.33    0.42
  10   8  -2   20.56    1.77
  10   8  -2   18.74    1.88
 -10  -8   2   20.26    1.82
 -10  -8   2   19.80    1.66
   9   8  -2   10.00    1.36
   9   8  -2   11.03    1.21
  -9  -8   2   12.50    1.31
  -9  -8   2   12.73    1.09
   8   8  -2    6.18    0.84
   8   8  -2    5.95    0.91
  -8  -8   2    7.07    0.87
  -8  -8   2    6.35    0.70
   7   8  -2    2.46    0.57
   7   8  -2    2.74    0.75
  -7  -8   2    2.52    0.39
  -7  -8   2    3.15    0.61
   6   8  -2   33.11    2.56
  -6  -8   2   31.48    2.53
  -6  -8   2   29.25    2.38
  -6  -8   2   28.16    2.51
   5   8  -2   11.92    1.27
   5   8  -2   14.90    1.44
  -5  -8   2   11.15    1.17
  -5  -8   2   12.84    1.26
  -5  -8   2   15.01    1.28
   4   8  -2    0.76    0.53
   4   8  -2    0.30    0.50
  -4  -8   2    0.79    0.33
  -4  -8   2    0.83    0.36
   3   8  -2    0.48    0.46
  -3  -8   2    0.93    0.33
   2   8  -2   90.12    6.75
  -2  -8   2   84.30    6.67
   1   8  -2  189.07   13.86
  -1  -8   2  177.00   13.80
   0   8  -2    1.60    0.55
   0  -8   2    1.41    0.36
  -1   8  -2   77.20    6.13
  -1   8  -2   79.62    6.05
  -2   8  -2  179.54   14.40
  -2   8  -2  203.03   14.53
  -3   8  -2   64.21    4.94
  -3   8  -2   57.98    4.70
  -4   8  -2   54.89    4.34
   4  -8   2   58.42    4.66
   5  -8   2   88.93    6.82
   5  -8   2   92.79    6.70
   5  -8   2   82.34    6.78
  -6   8  -2    1.06    1.03
   6  -8   2    1.08    0.48
   6  -8   2    0.83    0.45
   6  -8   2    1.24    0.48
   6  -8   2    1.03    0.41
   6  -8   2    0.66    0.35
   7  -8   2   94.65    7.00
   7  -8   2   94.12    6.95
   7  -8   2   83.92    7.02
   8  -8   2   53.85    4.23
   8  -8   2   58.83    4.32
   8  -8   2   55.09    4.19
   8  -8   2   47.99    4.28
   9  -8   2    0.47    0.46
   9  -8   2    0.45    0.39
   9  -8   2    0.33    0.39
   9  -8   2    1.14    0.58
  10  -8   2   50.86    4.05
  10  -8   2   47.51    3.91
  10  -8   2   52.06    4.00
  10  -8   2   49.33    3.94
  11  -8   2   22.18    1.83
  11  -8   2   17.67    1.75
  11  -8   2   22.42    1.92
  11  -8   2   20.82    1.75
  12  -8   2    0.00    0.29
  12  -8   2    0.18    0.36
  12  -8   2    0.17    0.48
  13  -8   2    4.68    0.60
  13  -8   2    4.55    0.57
  13  -8   2    5.10    0.70
  14  -8   2    1.15    0.45
  14  -8   2    1.07    0.27
  14  -8   2    0.77    0.32
  14   7  -2    5.45    0.62
 -14  -7   2    4.57    0.53
 -14  -7   2    3.81    0.58
  13   7  -2    7.89    0.81
  13   7  -2    7.19    0.94
 -13  -7   2    7.74    0.94
 -13  -7   2    7.03    0.73
  12   7  -2    0.33    0.36
  12   7  -2   -0.02    0.43
 -12  -7   2    0.60    0.47
 -12  -7   2    0.33    0.27
  11   7  -2   19.41    1.77
  11   7  -2   18.57    1.67
 -11  -7   2   19.51    1.61
 -11  -7   2   18.53    1.75
  10   7  -2    7.54    0.94
  10   7  -2    9.84    1.15
 -10  -7   2    7.13    0.82
 -10  -7   2    7.96    0.98
   9   7  -2   -0.14    0.44
   9   7  -2   -0.28    0.37
  -9  -7   2    0.13    0.26
  -9  -7   2   -0.03    0.42
   8   7  -2   28.66    2.56
   8   7  -2   28.48    2.47
  -8  -7   2   33.04    2.54
  -8  -7   2   29.03    2.37
   7   7  -2   27.97    2.39
   7   7  -2   27.87    2.50
  -7  -7   2   28.84    2.39
  -7  -7   2   28.36    2.27
  -7  -7   2   29.51    2.42
   6   7  -2   30.91    2.87
   6   7  -2   35.71    2.82
  -6  -7   2   32.56    2.68
  -6  -7   2   36.30    2.82
  -6  -7   2   37.07    2.80
   5   7  -2   81.29    6.17
   5   7  -2   81.18    6.22
  -5  -7   2   81.18    6.16
  -5  -7   2   75.99    6.14
   4   7  -2   46.07    3.61
  -4  -7   2   43.70    3.54
   3   7  -2   33.93    2.73
  -3  -7   2   31.92    2.63
   2   7  -2  258.48   20.65
  -2  -7   2  290.82   20.63
   1   7  -2   11.81    1.26
  -1  -7   2   11.17    1.07
   0   7  -2   33.12    2.68
   0  -7   2   32.29    2.60
  -1   7  -2    1.00    0.47
  -2   7  -2    9.76    1.27
  -2   7  -2   10.28    1.10
  -3   7  -2  137.76   11.29
  -3   7  -2  149.91   11.45
   3  -7   2  162.10   11.26
  -4   7  -2   25.86    2.77
   4  -7   2   31.88    2.32
   5  -7   2   14.49    1.20
  -6   7  -2   39.21    4.04
   6  -7   2   50.95    3.66
   6  -7   2   51.27    3.77
   6  -7   2   47.24    3.57
   6  -7   2   43.85    3.72
  -7   7  -2   -0.21    0.87
   7  -7   2    0.07    0.36
   7  -7   2    1.12    0.37
   7  -7   2    0.75    0.43
   7  -7   2    0.37    0.44
  -8   7  -2    1.86    1.28
   8  -7   2    3.63    0.62
   8  -7   2    4.92    0.70
   8  -7   2    3.30    0.54
   8  -7   2    3.09    0.65
   9  -7   2   27.16    2.32
   9  -7   2   26.95    2.44
   9  -7   2   27.09    2.37
   9  -7   2   33.50    2.46
  10  -7   2   32.81    2.68
  10  -7   2   31.82    2.61
  10  -7   2   33.31    2.66
  10  -7   2   30.11    2.72
  11  -7   2    1.57    0.60
  11  -7   2    1.35    0.46
  11  -7   2    1.71    0.50
  11  -7   2    1.68    0.45
  12  -7   2   38.08    3.07
  12  -7   2   39.09    3.19
  12  -7   2   38.88    3.10
  13  -7   2   10.69    1.12
  13  -7   2    9.15    0.98
  13  -7   2    9.11    0.94
  14  -7   2    0.13    0.25
  14  -7   2    0.12    0.38
  14  -7   2   -0.18    0.29
  15  -7   2    9.03    0.77
  15  -7   2    7.70    0.83
  14   6  -2    1.86    0.43
 -14  -6   2    1.83    0.47
 -14  -6   2    1.96    0.34
  13   6  -2    4.01    0.54
  13   6  -2    3.75    0.60
 -13  -6   2    3.47    0.48
 -13  -6   2    4.04    0.63
  12   6  -2   44.48    3.73
  12   6  -2   47.26    3.68
 -12  -6   2   50.28    3.78
 -12  -6   2   45.96    3.65
  11   6  -2    0.57    0.49
  11   6  -2    1.31    0.46
 -11  -6   2    1.26    0.53
 -11  -6   2    0.69    0.33
  10   6  -2   23.09    1.97
 -10  -6   2   22.19    2.06
 -10  -6   2   23.49    1.91
   9   6  -2   18.11    1.84
   9   6  -2   20.04    1.75
  -9  -6   2   19.49    1.64
  -9  -6   2   20.82    1.82
   8   6  -2    2.34    0.54
  -8  -6   2    3.63    0.46
  -8  -6   2    2.92    0.58
   7   6  -2   37.28    3.06
   7   6  -2   42.49    3.09
   7   6  -2   37.48    2.97
  -7  -6   2   34.83    2.87
  -7  -6   2   32.72    2.94
   6   6  -2   49.83    3.71
   6   6  -2   47.15    3.75
  -6  -6   2   43.01    3.60
  -6  -6   2   47.11    3.71
  -6  -6   2   47.57    3.69
   5   6  -2   26.50    2.16
  -5  -6   2   23.75    2.07
   4   6  -2    3.54    0.62
  -4  -6   2    3.84    0.56
   3   6  -2  115.69    8.87
  -3  -6   2  117.27    8.83
   2   6  -2   14.99    1.42
  -2  -6   2   14.42    1.30
   1   6  -2    8.08    1.00
   0   6  -2  274.92   20.64
  -1   6  -2  108.97    8.04
   1  -6   2  102.89    7.97
  -2   6  -2    1.28    0.44
  -2   6  -2    1.96    0.59
   2  -6   2    1.09    0.28
  -3   6  -2   46.93    4.03
  -3   6  -2   51.80    3.87
   3  -6   2   50.96    3.82
  -4   6  -2   27.09    2.74
   4  -6   2   30.93    2.30
  -5   6  -2   66.80    5.39
   5  -6   2   64.29    4.95
   6  -6   2   73.94    5.59
   7  -6   2   40.02    3.15
   7  -6   2   39.67    2.99
   7  -6   2   37.55    3.08
   7  -6   2   38.46    3.15
  -8   6  -2   29.42    3.23
   8  -6   2   39.54    2.85
   8  -6   2   36.73    2.91
   8  -6   2   35.70    2.93
   8  -6   2   34.82    2.92
   9  -6   2   12.19    1.31
   9  -6   2   12.65    1.29
   9  -6   2   11.53    1.22
   9  -6   2   12.62    1.18
  10  -6   2   12.00    1.23
  10  -6   2   10.70    1.15
  10  -6   2   12.23    1.24
  10  -6   2   11.25    1.30
  11  -6   2   79.68    6.01
  11  -6   2   74.92    6.04
  11  -6   2   79.80    6.10
  12  -6   2    0.32    0.39
  12  -6   2    0.47    0.47
  12  -6   2    0.26    0.35
  13  -6   2   16.60    1.54
  13  -6   2   17.50    1.54
  13  -6   2   19.34    1.66
  14  -6   2    5.46    0.70
  14  -6   2    6.64    0.76
  14  -6   2    8.48    0.90
  15  -6   2   -0.19    0.31
  15  -6   2    0.23    0.23
  15  -6   2   -0.17    0.24
  15   5  -2    0.23    0.33
 -15  -5   2    0.08    0.24
  14   5  -2    1.61    0.42
 -14  -5   2    1.29    0.32
 -14  -5   2    1.93    0.53
  13   5  -2    1.96    0.51
  13   5  -2    2.33    0.47
 -13  -5   2    2.64    0.42
 -13  -5   2    3.82    0.61
  12   5  -2    1.06    0.47
  12   5  -2    1.36    0.41
 -12  -5   2    0.55    0.45
 -12  -5   2    1.58    0.35
  11   5  -2    8.33    0.96
 -11  -5   2    6.90    0.94
 -11  -5   2    8.81    0.87
  10   5  -2   15.52    1.47
  10   5  -2   13.96    1.32
 -10  -5   2   13.22    1.45
 -10  -5   2   13.27    1.25
   9   5  -2   -0.08    0.42
   9   5  -2   -0.34    0.34
  -9  -5   2    0.33    0.27
  -9  -5   2   -0.25    0.40
   8   5  -2   18.95    1.84
   8   5  -2   20.32    1.91
   8   5  -2   22.44    1.78
  -8  -5   2   19.16    1.82
  -8  -5   2   20.83    1.69
   7   5  -2    3.33    0.60
   7   5  -2    1.57    0.43
   7   5  -2    2.16    0.67
  -7  -5   2    1.91    0.44
  -7  -5   2    1.10    0.35
  -7  -5   2    1.89    0.34
   6   5  -2   10.67    1.11
  -6  -5   2   10.47    1.01
   5   5  -2   53.10    4.06
  -5  -5   2   50.02    4.01
   4   5  -2  144.52   11.17
  -4  -5   2  150.59   11.15
   3   5  -2   25.57    2.14
   2   5  -2  130.74    9.89
   1   5  -2  231.19   16.92
  -1  -5   2  219.24   16.93
   0   5  -2   68.17    5.24
   0  -5   2   69.00    5.18
  -1   5  -2  138.76    9.45
   1  -5   2  111.91    9.40
   2  -5   2   49.67    3.77
  -3   5  -2   32.83    2.56
  -3   5  -2   33.32    2.73
   3  -5   2   32.34    2.52
  -4   5  -2   65.27    5.06
   4  -5   2   60.44    4.73
  -5   5  -2  101.07    8.07
   5  -5   2  104.56    7.75
   6  -5   2   18.70    1.49
  -7   5  -2   68.94    6.24
   7  -5   2   87.64    5.98
  -8   5  -2    0.44    0.61
   8  -5   2    0.35    0.34
   8  -5   2    0.36    0.38
   8  -5   2    0.48    0.39
  -9   5  -2    6.11    1.21
   9  -5   2    6.66    0.88
   9  -5   2    7.31    0.86
   9  -5   2    7.88    0.96
   9  -5   2    6.79    0.74
   9  -5   2    7.62    0.94
  10  -5   2   15.46    1.47
  10  -5   2   17.50    1.62
  10  -5   2   16.60    1.60
  10  -5   2   17.23    1.56
  10  -5   2   15.91    1.41
 -11   5  -2    3.18    0.83
  11  -5   2    3.41    0.71
  11  -5   2    4.18    0.65
  11  -5   2    4.19    0.61
 -12   5  -2   10.49    1.16
  12  -5   2   14.00    1.23
  12  -5   2   12.82    1.34
  12  -5   2   12.88    1.24
 -13   5  -2    9.20    0.92
  13  -5   2    7.58    0.90
  13  -5   2    7.45    0.91
  13  -5   2    8.50    1.05
 -14   5  -2    0.13    0.38
  14  -5   2    0.19    0.28
  14  -5   2    0.15    0.42
  14  -5   2    0.24    0.34
  15  -5   2    7.38    0.77
  15  -5   2    8.66    0.89
  15  -5   2    7.23    0.78
  15   4  -2    9.78    0.95
 -15  -4   2    8.98    0.85
  14   4  -2    8.53    0.94
 -14  -4   2    8.56    0.85
 -14  -4   2   10.10    1.09
  13   4  -2    0.24    0.39
  13   4  -2    0.53    0.38
 -13  -4   2    0.36    0.46
 -13  -4   2    0.19    0.27
  12   4  -2   15.73    1.59
  12   4  -2   19.06    1.52
 -12  -4   2   18.03    1.66
 -12  -4   2   15.97    1.47
  11   4  -2    8.83    1.03
  11   4  -2   11.03    1.32
 -11  -4   2   10.41    0.99
 -11  -4   2    9.98    1.13
  10   4  -2    4.53    0.74
  10   4  -2    6.00    0.72
 -10  -4   2    4.37    0.72
 -10  -4   2    4.82    0.61
   9   4  -2  108.50    8.25
   9   4  -2  113.60    8.31
   9   4  -2  106.15    8.39
  -9  -4   2  105.00    8.21
   8   4  -2   15.80    1.36
   8   4  -2   16.23    1.49
   8   4  -2   13.01    1.41
  -8  -4   2   14.97    1.29
  -8  -4   2   13.82    1.44
   7   4  -2   30.36    2.55
   7   4  -2   35.60    2.62
  -7  -4   2   29.36    2.49
   6   4  -2  121.07    8.55
  -6  -4   2  103.07    8.50
   5   4  -2   31.88    2.50
  -5  -4   2   29.35    2.44
   4   4  -2   50.11    3.91
   3   4  -2   91.95    6.99
   2   4  -2  120.59    8.94
  -2  -4   2  116.14    8.95
   1   4  -2    4.71    0.57
  -1  -4   2    4.91    0.55
   0   4  -2   47.70    3.86
   0  -4   2   53.26    3.82
  -1   4  -2    0.99    0.25
   1  -4   2    1.49    0.20
  -2   4  -2    7.05    0.79
  -2   4  -2    8.02    0.72
   2  -4   2    8.40    0.67
  -3   4  -2    7.32    0.67
  -3   4  -2    7.70    0.89
   3  -4   2    7.22    0.64
  -4   4  -2   10.78    1.50
   4  -4   2   13.71    1.05
  -5   4  -2  119.72   10.13
   5  -4   2  143.41    9.92
  -6   4  -2   25.53    2.40
   6  -4   2   27.16    2.06
  -7   4  -2    7.67    1.10
   7  -4   2    9.10    0.77
   8  -4   2  121.61    8.92
   8  -4   2  114.84    9.05
   8  -4   2  118.82    9.00
   8  -4   2  119.22    9.06
   9  -4   2   63.75    4.95
   9  -4   2   64.89    4.96
   9  -4   2   58.66    4.81
   9  -4   2   66.22    4.89
  10  -4   2    4.17    0.61
  10  -4   2    4.63    0.69
  10  -4   2    4.48    0.74
  10  -4   2    4.45    0.54
 -11   4  -2   21.26    2.04
  11  -4   2   25.34    2.08
  11  -4   2   27.24    2.02
  11  -4   2   24.79    2.16
  11  -4   2   24.19    2.13
 -12   4  -2    0.19    0.33
  12  -4   2    0.38    0.40
  12  -4   2    0.56    0.38
  12  -4   2    0.35    0.43
  12  -4   2    0.21    0.34
 -13   4  -2    0.31    0.33
  13  -4   2    1.04    0.40
  13  -4   2    0.85    0.47
  13  -4   2    0.64    0.37
 -14   4  -2   21.31    1.77
  14  -4   2   20.14    1.81
  14  -4   2   21.25    1.78
  14  -4   2   22.43    1.87
 -15   4  -2    0.05    0.32
  15  -4   2    0.52    0.35
  15  -4   2    0.23    0.28
  15  -4   2    0.76    0.31
  16  -4   2    1.81    0.29
  15   3  -2    1.62    0.39
 -15  -3   2    1.90    0.34
  14   3  -2   11.68    1.12
 -14  -3   2    9.77    1.18
 -14  -3   2   13.16    1.07
  13   3  -2    9.64    1.10
 -13  -3   2   11.17    1.01
 -13  -3   2   10.67    1.18
  12   3  -2    2.90    0.55
  12   3  -2    2.00    0.46
 -12  -3   2    2.00    0.43
 -12  -3   2    2.79    0.63
  11   3  -2   28.06    2.35
  11   3  -2   27.12    2.26
 -11  -3   2   25.60    2.39
 -11  -3   2   29.06    2.26
  10   3  -2    6.06    0.77
  10   3  -2    3.87    0.78
 -10  -3   2    6.03    0.83
 -10  -3   2    5.73    0.69
   9   3  -2    0.32    0.33
   9   3  -2    0.21    0.43
   9   3  -2   -0.03    0.40
  -9  -3   2    0.21    0.25
  -9  -3   2    0.38    0.42
   8   3  -2   22.81    1.76
   8   3  -2   19.24    1.86
   8   3  -2   16.92    1.77
   8   3  -2   22.31    1.83
  -8  -3   2   19.25    1.86
  -8  -3   2   22.44    1.71
   7   3  -2   10.83    1.08
   6   3  -2   24.61    2.04
   5   3  -2   29.91    2.41
   4   3  -2   13.61    1.23
   3   3  -2   86.54    6.56
   2   3  -2  131.76    9.41
   2   3  -2  130.51    9.44
  -2  -3   2  112.55    9.40
   1   3  -2   34.81    2.91
  -1  -3   2   40.92    2.88
   0   3  -2  223.91   17.85
   0  -3   2  253.15   17.83
  -1   3  -2   37.51    2.92
   1  -3   2   38.52    2.88
  -2   3  -2    9.86    0.86
   2  -3   2   10.46    0.82
  -3   3  -2  184.72   13.86
  -3   3  -2  190.64   13.94
   3  -3   2  180.37   13.85
  -4   3  -2  344.34   27.69
   4  -3   2  393.54   27.57
  -5   3  -2  117.87    9.10
   5  -3   2  121.09    8.96
  -6   3  -2   50.09    4.02
   6  -3   2   51.48    3.86
  -7   3  -2  100.30    8.43
   7  -3   2  120.46    8.31
  -8   3  -2    7.74    0.99
   8  -3   2    8.71    0.74
   9  -3   2   27.50    2.10
   9  -3   2   28.76    2.19
   9  -3   2   23.21    2.20
 -10   3  -2   38.84    3.39
  10  -3   2   44.95    3.42
  10  -3   2   43.88    3.49
  10  -3   2   44.50    3.50
  10  -3   2   44.30    3.35
 -11   3  -2    0.57    0.37
  11  -3   2    1.05    0.44
  11  -3   2    1.06    0.34
  11  -3   2    1.27    0.50
  11  -3   2    1.12    0.40
 -12   3  -2   13.88    1.27
  12  -3   2   12.72    1.34
  12  -3   2   13.27    1.22
  12  -3   2   14.70    1.41
  12  -3   2   13.30    1.29
 -13   3  -2    5.61    0.66
  13  -3   2    5.80    0.72
  13  -3   2    4.48    0.63
  13  -3   2    5.30    0.73
  13  -3   2    5.28    0.78
 -14   3  -2    0.25    0.31
  14  -3   2   -0.06    0.35
  14  -3   2    0.60    0.42
  14  -3   2    0.60    0.37
 -15   3  -2    3.47    0.47
  15  -3   2    3.44    0.52
  15  -3   2    3.74    0.49
  15  -3   2    3.00    0.53
 -16   3  -2    0.42    0.30
  16  -3   2    0.37    0.27
  15   2  -2    5.47    0.68
 -15  -2   2    7.41    0.69
  14   2  -2    4.43    0.62
 -14  -2   2    4.90    0.60
  13   2  -2    2.88    0.55
 -13  -2   2    4.39    0.75
 -13  -2   2    2.81    0.48
  12   2  -2    6.83    0.86
  12   2  -2    7.59    0.86
 -12  -2   2    7.43    0.82
 -12  -2   2    6.94    0.97
  11   2  -2    0.44    0.36
  11   2  -2    0.67    0.53
  11   2  -2    1.18    0.48
 -11  -2   2    0.42    0.32
 -11  -2   2    0.19    0.54
  10   2  -2    3.34    0.61
  10   2  -2    2.79    0.48
  10   2  -2    2.98    0.67
 -10  -2   2    2.79    0.68
 -10  -2   2    2.14    0.44
   9   2  -2   21.04    1.80
   9   2  -2   18.14    1.84
   9   2  -2   21.71    1.72
  -9  -2   2   20.26    1.90
  -9  -2   2   19.81    1.69
   8   2  -2    2.01    0.41
   8   2  -2    1.83    0.45
   8   2  -2    1.50    0.46
   8   2  -2    1.94    0.46
  -8  -2   2    2.06    0.37
   7   2  -2   31.82    2.55
   6   2  -2  323.51   24.25
   5   2  -2  104.49    7.91
   4   2  -2   40.97    3.26
   4   2  -2   43.78    3.32
   3   2  -2   85.15    6.46
   3   2  -2   85.68    6.49
   2   2  -2   16.15    1.44
   2   2  -2   20.46    1.50
   0   2  -2   30.95    2.71
   0  -2   2   40.10    2.69
  -1   2  -2   48.95    3.89
   1  -2   2   53.85    3.87
   2  -2   2  140.15   10.48
  -3   2  -2   20.83    1.77
   3  -2   2   22.13    1.65
  -4   2  -2    2.05    0.38
   4  -2   2    1.52    0.21
  -5   2  -2   28.37    2.27
   5  -2   2   28.62    2.23
   5  -2   2   28.29    2.18
  -6   2  -2   47.73    3.77
   6  -2   2   47.83    3.75
   6  -2   2   49.67    3.68
  -7   2  -2    1.13    0.42
   7  -2   2    0.63    0.24
   7  -2   2    0.87    0.40
  -8   2  -2   51.05    4.31
   8  -2   2   59.11    4.19
  -9   2  -2   19.23    1.94
   9  -2   2   21.04    1.91
   9  -2   2   22.86    1.96
   9  -2   2   23.33    1.75
   9  -2   2   22.30    1.80
   9  -2   2   23.68    1.86
 -10   2  -2    1.08    0.39
  10  -2   2    1.04    0.41
  10  -2   2    1.45    0.49
  10  -2   2    1.12    0.34
  10  -2   2    0.98    0.35
 -11   2  -2    9.21    0.90
  11  -2   2    7.84    0.89
  11  -2   2    7.29    1.03
  11  -2   2    6.82    0.97
  11  -2   2    9.22    0.89
 -12   2  -2   10.85    1.14
  12  -2   2   12.46    1.19
  12  -2   2   11.39    1.28
  12  -2   2   12.14    1.31
  12  -2   2   13.22    1.14
 -13   2  -2   -0.03    0.31
  13  -2   2    0.03    0.40
  13  -2   2    0.07    0.31
  13  -2   2    0.33    0.39
  13  -2   2    0.52    0.43
  14  -2   2   25.28    2.26
  14  -2   2   27.01    2.21
  14  -2   2   28.05    2.29
  14  -2   2   28.04    2.16
  15  -2   2    4.06    0.59
  15  -2   2    5.14    0.66
  15  -2   2    4.07    0.56
 -16   2  -2    0.14    0.25
  16  -2   2    0.20    0.27
  15   1  -2    4.98    0.62
 -15  -1   2    5.91    0.65
  14   1  -2   13.93    1.30
 -14  -1   2   14.32    1.26
  13   1  -2   52.73    4.31
 -13  -1   2   58.00    4.31
  12   1  -2    0.59    0.50
  12   1  -2    1.09    0.45
 -12  -1   2    0.44    0.64
 -12  -1   2    0.80    0.35
  11   1  -2   20.48    1.77
  11   1  -2   19.33    1.67
  11   1  -2   20.10    1.90
 -11  -1   2   19.41    1.67
 -11  -1   2   17.10    1.92
  10   1  -2   21.88    1.78
  10   1  -2   20.43    1.96
  10   1  -2   20.22    1.85
 -10  -1   2   21.44    2.05
 -10  -1   2   21.54    1.78
   9   1  -2    2.41    0.41
   9   1  -2    1.59    0.43
   9   1  -2    1.36    0.48
  -9  -1   2    1.53    0.35
  -9  -1   2    1.39    0.61
   8   1  -2    7.91    0.83
   8   1  -2    7.22    0.82
   8   1  -2    7.27    0.94
   8   1  -2    8.68    0.95
  -8  -1   2    8.32    0.81
   7   1  -2   75.95    5.79
   6   1  -2   37.40    2.92
   5   1  -2    3.39    0.46
   4   1  -2   24.22    1.91
   4   1  -2   24.35    1.96
   3   1  -2  191.20   13.91
   3   1  -2  196.31   13.95
  -3  -1   2  169.34   13.94
   2   1  -2  838.34   62.59
   1   1  -2  775.50   57.89
   0  -1   2   13.83    1.07
   1  -1   2   51.70    3.88
  -3   1  -2  124.34    9.37
   3  -1   2  125.39    9.35
  -4   1  -2   43.10    3.13
   4  -1   2   40.66    3.12
   4  -1   2   39.38    3.10
  -5   1  -2   68.12    5.12
   5  -1   2   71.10    5.09
   5  -1   2   63.38    5.12
  -6   1  -2   11.60    1.07
   6  -1   2   11.11    0.95
   6  -1   2   11.14    1.08
  -7   1  -2    4.30    0.59
   7  -1   2    4.48    0.52
   7  -1   2    5.31    0.75
  -8   1  -2   48.00    3.82
   8  -1   2   49.26    3.70
   9  -1   2   27.68    2.04
   9  -1   2   28.26    2.11
   9  -1   2   22.94    2.18
   9  -1   2   24.55    2.14
 -10   1  -2   18.44    1.52
  10  -1   2   14.68    1.49
  10  -1   2   19.49    1.49
  10  -1   2   14.53    1.54
  10  -1   2   19.16    1.66
 -11   1  -2    5.83    0.70
  11  -1   2    4.21    0.69
  11  -1   2    6.84    0.77
  11  -1   2    6.24    0.82
  11  -1   2    4.69    0.66
 -12   1  -2  106.49    7.78
  12  -1   2   92.62    7.81
  12  -1   2   92.09    7.75
  12  -1   2  111.87    7.89
  12  -1   2  106.56    7.73
 -13   1  -2   19.83    1.60
  13  -1   2   17.56    1.55
  13  -1   2   17.59    1.58
  13  -1   2   17.75    1.66
  13  -1   2   18.44    1.71
 -14   1  -2    1.95    0.41
  14  -1   2    1.25    0.36
  14  -1   2    1.87    0.47
  14  -1   2    1.24    0.44
  14  -1   2    1.64    0.48
 -15   1  -2    5.76    0.63
  15  -1   2    3.93    0.64
  15  -1   2    3.81    0.59
  15  -1   2    4.01    0.48
  15  -1   2    2.49    0.54
 -16   1  -2    6.74    0.71
  16  -1   2    7.15    0.78
  15   0  -2    6.13    0.78
 -15   0   2    7.43    0.75
  14   0  -2   10.45    1.12
 -14   0   2   12.27    1.09
  13   0  -2    1.64    0.51
  13   0  -2    1.75    0.46
 -13   0   2    1.18    0.39
  12   0  -2   46.43    3.83
  12   0  -2   44.65    3.70
 -12   0   2   49.38    3.69
  11   0  -2   30.61    2.54
  11   0  -2   29.88    2.57
  11   0  -2   31.18    2.67
  11   0  -2   27.98    2.49
 -11   0   2   33.93    2.51
  10   0  -2    5.77    0.89
  10   0  -2    7.76    0.99
  10   0  -2    9.50    1.11
  10   0  -2    7.85    0.90
 -10   0   2    8.95    1.53
 -10   0   2    9.33    0.89
   9   0  -2   33.37    2.64
   9   0  -2   34.50    2.69
   9   0  -2   33.33    2.76
   9   0  -2   29.53    2.68
  -9   0   2   34.81    2.65
   8   0  -2   36.77    3.01
   8   0  -2   38.27    2.94
  -8   0   2   35.67    2.89
  -7   0   2    4.13    0.75
   6   0  -2   40.93    3.19
  -6   0   2   42.05    3.37
   5   0  -2   17.44    1.46
  -5   0   2   19.42    1.66
   4   0  -2   96.47    7.52
   4   0  -2  100.51    7.58
  -4   0   2  103.46    7.60
   3   0  -2  219.36   16.21
   3   0  -2  215.01   16.18
  -3   0   2  214.28   16.22
   2   0  -2  229.55   17.04
   2   0  -2  217.12   17.02
  -2   0   2  236.31   17.05
   1   0  -2   84.89    6.05
  -1   0   2   75.87    6.05
   1   0   2   68.31    5.12
   2   0   2  207.40   15.50
  -3   0  -2  234.04   16.62
   3   0   2  209.91   16.59
  -4   0  -2   14.41    1.14
   4   0   2   14.36    1.17
  -5   0  -2   91.28    6.98
   5   0   2   94.01    6.97
  -6   0  -2    0.67    0.32
   6   0   2    0.51    0.38
   6   0   2    0.89    0.27
   7   0   2    0.08    0.27
   7   0   2    1.07    0.47
   8   0   2   23.75    1.76
   8   0   2   19.99    1.95
   9   0   2    7.61    0.76
   9   0   2    8.29    0.87
   9   0   2    9.60    1.08
 -10   0  -2    2.53    0.45
  10   0   2    2.74    0.62
  10   0   2    2.27    0.46
  10   0   2    1.41    0.45
  10   0   2    2.78    0.47
  10   0   2    3.15    0.39
 -11   0  -2   28.73    2.41
  11   0   2   30.23    2.41
  11   0   2   27.80    2.47
  11   0   2   27.86    2.39
  11   0   2   34.06    2.57
 -12   0  -2   13.76    1.24
  12   0   2   10.68    1.29
  12   0   2   12.44    1.24
  12   0   2   15.10    1.43
  12   0   2   13.96    1.25
 -13   0  -2    0.63    0.37
  13   0   2    0.69    0.39
  13   0   2    0.62    0.44
  13   0   2    0.96    0.38
  13   0   2    0.66    0.49
 -14   0  -2   10.74    0.95
  14   0   2    8.08    1.03
  14   0   2    9.82    1.06
  14   0   2    7.41    0.91
  14   0   2    8.28    0.90
 -15   0  -2   14.60    1.20
  15   0   2   12.79    1.17
  15   0   2   12.48    1.31
 -16   0  -2    1.12    0.32
  15  -1  -2    1.34    0.36
 -15   1   2    1.76    0.39
  14  -1  -2    1.63    0.43
 -14   1   2    1.91    0.41
  13  -1  -2   29.11    2.44
  13  -1  -2   29.00    2.53
 -13   1   2   31.57    2.44
  12  -1  -2    5.88    0.87
  12  -1  -2    5.94    0.76
  12  -1  -2    6.06    0.77
 -12   1   2    6.39    0.78
  11  -1  -2   23.96    2.30
  11  -1  -2   28.45    2.33
  11  -1  -2   27.93    2.41
 -11   1   2   29.72    2.28
  10  -1  -2  175.99   13.63
  10  -1  -2  172.77   13.62
  10  -1  -2  180.16   13.64
  10  -1  -2  184.30   13.72
 -10   1   2  189.74   13.63
   9  -1  -2   31.18    2.45
   9  -1  -2   31.06    2.41
   9  -1  -2   31.90    2.54
   9  -1  -2   30.55    2.45
  -9   1   2   26.01    2.38
   8  -1  -2  137.57    9.66
  -8   1   2  126.70    9.63
  -8   1   2  117.67    9.83
  -7   1   2  302.28   22.82
  -6   1   2   19.73    1.83
  -5   1   2  139.27   10.57
   4  -1  -2  125.82    9.48
  -4   1   2  125.21    9.50
   3  -1  -2    5.68    0.52
   3  -1  -2    6.22    0.62
  -3   1   2    5.96    0.66
   2  -1  -2   30.25    2.43
  -2   1   2   32.55    2.45
   1  -1  -2  219.63   16.05
   1  -1  -2  226.97   16.09
  -1   1   2  198.54   16.09
   0   1   2    6.89    0.57
  -1  -1  -2   97.01    7.30
  -2  -1  -2   34.97    2.59
   2   1   2   32.20    2.60
   4   1   2   67.18    5.11
  -5  -1  -2  385.21   29.66
   5   1   2  408.99   29.66
   5   1   2  396.38   29.69
  -6  -1  -2    4.28    0.57
   6   1   2    6.03    0.82
   6   1   2    5.95    0.66
  -7  -1  -2    1.90    0.37
   7   1   2    2.18    0.48
   8   1   2  111.36    9.45
   8   1   2  136.72    9.36
   9   1   2   17.17    1.59
   9   1   2   20.29    1.73
   9   1   2   18.34    1.51
  10   1   2   56.95    4.48
  10   1   2   59.72    4.31
  10   1   2   61.12    4.39
  10   1   2   51.69    4.36
  10   1   2   51.78    4.42
 -11  -1  -2    0.57    0.31
  11   1   2    0.52    0.39
  11   1   2    0.58    0.37
  11   1   2   -0.11    0.25
  11   1   2    0.37    0.42
  11   1   2    0.42    0.49
 -12  -1  -2   -0.11    0.32
  12   1   2    0.46    0.37
  12   1   2    0.33    0.49
  12   1   2    0.09    0.40
  12   1   2    0.31    0.39
 -13  -1  -2   20.05    1.60
  13   1   2   18.63    1.75
  13   1   2   18.93    1.57
  13   1   2   15.03    1.58
  13   1   2   16.75    1.64
 -14  -1  -2    0.32    0.31
  14   1   2    0.87    0.44
  14   1   2    0.03    0.43
  14   1   2    0.40    0.34
 -15  -1  -2    6.17    0.73
  15   1   2    6.36    0.71
  15   1   2    6.05    0.85
 -16  -1  -2   12.42    1.02
  16   1   2   10.22    0.98
  15  -2  -2   23.31    1.98
 -15   2   2   28.26    2.09
  14  -2  -2    6.42    0.86
 -14   2   2    7.94    0.83
  13  -2  -2    0.00    0.37
  13  -2  -2    0.03    0.39
  13  -2  -2    0.11    0.37
 -13   2   2    0.21    0.32
  12  -2  -2   19.79    1.68
  12  -2  -2   16.91    1.66
  12  -2  -2   19.00    1.75
 -12   2   2   19.31    1.64
  11  -2  -2   25.95    2.19
  11  -2  -2   25.03    2.28
  11  -2  -2   21.11    2.07
  11  -2  -2   24.49    2.09
 -11   2   2   26.52    2.06
  10  -2  -2    5.11    0.80
  10  -2  -2    6.08    0.70
  10  -2  -2    4.95    0.74
  10  -2  -2    5.70    0.69
 -10   2   2    4.89    0.63
   9  -2  -2   85.72    6.24
   9  -2  -2   84.28    6.17
   9  -2  -2   79.59    6.16
   9  -2  -2   71.01    6.19
  -9   2   2   81.68    6.51
   8  -2  -2   42.27    3.10
  -8   2   2   34.35    2.96
  -7   2   2   27.15    2.43
  -6   2   2  237.62   17.97
  -5   2   2  177.86   13.47
   4  -2  -2    3.02    0.49
  -4   2   2    3.09    0.51
   3  -2  -2  451.39   33.08
  -3   2   2  432.69   33.08
   2  -2  -2   66.19    5.16
  -2   2   2   69.40    5.18
   1  -2  -2   75.75    5.27
   1  -2  -2   65.07    5.22
  -1   2   2   67.12    5.26
   0  -2  -2  332.68   25.59
   0  -2  -2  337.14   25.60
   0   2   2  357.60   25.61
  -1  -2  -2  208.20   14.59
   1   2   2  191.45   14.59
   1   2   2  184.96   14.56
  -2  -2  -2   30.68    2.23
   2   2   2   26.84    2.23
   3   2   2   22.91    1.77
   3   2   2   23.31    1.82
  -4  -2  -2  510.29   41.24
   4   2   2  593.67   41.22
   5   2   2  164.91   12.73
   5   2   2  174.79   12.76
   6   2   2   50.32    3.96
   6   2   2   53.20    4.02
   7   2   2   17.67    1.67
   7   2   2   18.51    1.56
   8   2   2  185.89   14.05
  -9  -2  -2   53.63    4.73
   9   2   2   68.07    4.71
   9   2   2   62.40    4.75
   9   2   2   61.23    4.85
 -10  -2  -2   -0.10    0.23
  10   2   2    0.79    0.35
  10   2   2    0.27    0.42
  10   2   2    0.07    0.41
  10   2   2    0.14    0.40
  10   2   2    0.09    0.35
 -11  -2  -2   27.50    2.19
  11   2   2   22.26    2.30
  11   2   2   23.79    2.18
  11   2   2   25.81    2.25
  11   2   2   28.13    2.13
  11   2   2   29.40    2.21
 -12  -2  -2   12.33    1.15
  12   2   2   10.51    1.22
  12   2   2   10.85    1.29
  12   2   2   11.41    1.18
  12   2   2   12.49    1.36
 -13  -2  -2    2.88    0.50
  13   2   2    2.44    0.57
  13   2   2    3.94    0.73
  13   2   2    3.15    0.53
 -14  -2  -2    6.77    0.74
  14   2   2    5.19    0.66
  14   2   2    5.79    0.85
  14   2   2    4.84    0.78
 -15  -2  -2    1.80    0.38
  15   2   2    1.10    0.49
  15   2   2    1.30    0.36
 -16  -2  -2    0.03    0.25
  16   2   2    0.20    0.29
 -15   3   2    3.80    0.55
  14  -3  -2   -0.10    0.30
  14  -3  -2   -0.31    0.29
 -14   3   2    0.32    0.36
  13  -3  -2    1.13    0.43
  13  -3  -2    2.09    0.49
  13  -3  -2    1.69    0.46
 -13   3   2    3.00    0.50
  12  -3  -2    4.76    0.81
  12  -3  -2    3.66    0.65
  12  -3  -2    4.23    0.63
  12  -3  -2    4.86    0.66
 -12   3   2    4.85    0.63
  11  -3  -2    0.05    0.40
  11  -3  -2    1.12    0.45
  11  -3  -2    0.74    0.39
  11  -3  -2    0.14    0.47
 -11   3   2    0.37    0.34
  10  -3  -2   96.04    6.84
  10  -3  -2   89.36    6.83
  10  -3  -2   94.18    6.77
  10  -3  -2   80.37    6.76
 -10   3   2   81.77    6.74
   9  -3  -2   68.64    5.52
   9  -3  -2   79.78    5.49
  -9   3   2   62.45    5.43
  -9   3   2   75.10    5.89
   8  -3  -2   28.06    2.28
   8  -3  -2   30.09    2.21
   8  -3  -2   27.60    2.19
  -8   3   2   22.92    2.13
  -7   3   2   84.40    6.67
  -6   3   2    5.74    0.91
  -5   3   2  184.40   14.00
   4  -3  -2  316.23   26.36
  -4   3   2  387.05   26.41
   3  -3  -2    1.49    0.36
  -3   3   2    1.19    0.45
   2  -3  -2  357.78   26.84
  -2   3   2  358.97   26.86
   1  -3  -2  286.19   19.48
   1  -3  -2  234.14   19.42
   0  -3  -2  137.20   10.50
   0  -3  -2  137.87   10.47
   0   3   2  145.56   10.51
   0   3   2  138.21   10.48
  -1  -3  -2   96.81    7.14
   1   3   2   93.21    7.12
   1   3   2   94.30    7.13
  -2  -3  -2   17.54    1.32
   2   3   2   14.49    1.30
   4   3   2   25.08    1.88
   4   3   2   22.72    1.89
  -5  -3  -2   89.80    7.57
   5   3   2  107.74    7.56
   5   3   2  102.47    7.57
   6   3   2   44.80    3.50
   6   3   2   44.43    3.45
   7   3   2  103.93    8.38
   7   3   2  117.45    8.43
   8   3   2   83.32    6.45
  -9  -3  -2    8.25    0.96
  -9  -3  -2    8.68    0.91
   9   3   2   10.20    1.04
   9   3   2   10.17    1.24
   9   3   2    8.25    1.11
 -10  -3  -2   23.81    1.88
  10   3   2   24.29    2.04
  10   3   2   21.09    1.97
  10   3   2   20.02    1.80
  10   3   2   22.78    1.90
 -11  -3  -2   33.04    2.37
  11   3   2   25.94    2.36
  11   3   2   27.84    2.42
  11   3   2   25.89    2.48
  11   3   2   29.47    2.29
 -12  -3  -2   16.96    1.45
  12   3   2   15.65    1.49
  12   3   2   15.25    1.54
  12   3   2   16.01    1.66
 -13  -3  -2   32.07    2.37
  13   3   2   25.12    2.39
  13   3   2   28.28    2.37
  13   3   2   29.91    2.56
 -14  -3  -2    9.49    0.95
  14   3   2    8.77    0.96
  14   3   2    9.04    1.17
 -15  -3  -2    0.10    0.28
  15   3   2    0.20    0.29
 -16  -3  -2   19.27    1.45
  16   3   2   15.39    1.41
 -15   4   2    0.60    0.34
  14  -4  -2    8.93    0.79
  14  -4  -2    6.94    0.81
 -14   4   2   10.03    0.97
  13  -4  -2    0.19    0.34
  13  -4  -2    0.06    0.34
  13  -4  -2    0.12    0.34
 -13   4   2    0.05    0.35
  12  -4  -2   18.29    1.80
  12  -4  -2   20.27    1.75
  12  -4  -2   20.85    1.79
  12  -4  -2   17.48    1.73
 -12   4   2   21.42    1.73
  11  -4  -2    8.00    1.03
  11  -4  -2    6.66    0.95
  11  -4  -2    8.66    1.03
  11  -4  -2    8.21    1.03
 -11   4   2   10.70    0.97
  10  -4  -2    0.17    0.40
  10  -4  -2    0.85    0.42
  10  -4  -2   -0.19    0.42
  10  -4  -2    0.03    0.40
 -10   4   2   -0.15    0.28
   9  -4  -2   19.07    1.54
   9  -4  -2   15.99    1.58
   9  -4  -2   18.36    1.60
   9  -4  -2   18.21    1.54
  -9   4   2   15.15    1.44
  -9   4   2   10.71    2.77
   8  -4  -2   12.05    1.24
   8  -4  -2   12.79    1.32
   8  -4  -2   15.09    1.28
   8  -4  -2   15.42    1.35
  -8   4   2   12.64    1.19
  -8   4   2   12.97    1.72
  -7   4   2   35.08    3.12
  -6   4   2   81.96    6.50
  -5   4   2  134.88   10.37
  -4   4   2   88.01    6.85
   3  -4  -2   40.36    3.19
  -3   4   2   40.66    3.29
   2  -4  -2  439.62   32.82
   1  -4  -2   71.53    5.98
   1  -4  -2   78.66    5.93
  -1   4   2   82.62    5.96
  -1   4   2   82.43    6.04
   0  -4  -2   47.89    3.52
   0   4   2   44.30    3.51
  -1  -4  -2  477.54   35.87
   1   4   2  482.37   35.86
  -2  -4  -2  116.69    8.33
   2   4   2  104.07    8.30
  -3  -4  -2  166.93   13.38
   3   4   2  189.26   13.37
  -5  -4  -2   56.41    4.50
   5   4   2   61.56    4.48
   5   4   2   56.39    4.47
   6   4   2  139.86   10.93
   6   4   2  149.83   10.95
  -7  -4  -2   12.96    1.22
  -8  -4  -2   80.13    6.86
   8   4   2  100.22    6.96
  -9  -4  -2  117.81    9.33
  -9  -4  -2  120.52    9.32
   9   4   2  124.73    9.35
   9   4   2  125.90    9.29
   9   4   2  124.58    9.46
 -10  -4  -2    7.45    0.78
 -10  -4  -2    6.58    0.78
 -10  -4  -2    4.19    0.91
  10   4   2    5.86    0.87
  10   4   2    7.24    0.75
  10   4   2    6.12    0.79
 -11  -4  -2   22.70    2.36
 -11  -4  -2   27.68    2.16
  11   4   2   25.72    2.24
  11   4   2   28.28    2.22
  11   4   2   24.59    2.20
  11   4   2   24.77    2.09
 -12  -4  -2   44.35    3.74
 -12  -4  -2   50.05    3.61
  12   4   2   45.19    3.62
  12   4   2   45.60    3.54
  12   4   2   41.15    3.63
 -13  -4  -2    5.31    0.64
  13   4   2    3.19    0.79
  13   4   2    5.22    0.69
  14   4   2    6.52    0.94
  14   4   2    8.12    0.88
 -15  -4  -2    5.21    0.64
  15   4   2    4.49    0.58
 -16  -4  -2    0.29    0.26
  16   4   2    0.07    0.28
 -15   5   2    5.93    0.68
  14  -5  -2    3.13    0.43
 -14   5   2    3.88    0.62
  13  -5  -2    3.22    0.42
  13  -5  -2    2.08    0.60
  13  -5  -2    2.64    0.48
  13  -5  -2    2.32    0.48
 -13   5   2    4.08    0.60
  12  -5  -2    1.33    0.42
  12  -5  -2    1.26    0.45
  12  -5  -2    1.23    0.54
  12  -5  -2    2.32    0.49
 -12   5   2    2.36    0.49
  11  -5  -2    0.27    0.45
  11  -5  -2    0.16    0.42
  11  -5  -2    0.02    0.46
  11  -5  -2    0.50    0.40
 -11   5   2    0.02    0.33
  10  -5  -2   24.40    2.18
  10  -5  -2   26.08    2.17
  10  -5  -2   27.67    2.15
 -10   5   2   21.84    2.05
   9  -5  -2   31.71    2.51
   9  -5  -2   34.28    2.48
   9  -5  -2   27.00    2.50
   9  -5  -2   29.07    2.46
  -9   5   2   27.72    2.39
   8  -5  -2    0.94    0.41
   8  -5  -2    0.61    0.39
   8  -5  -2    0.66    0.37
   8  -5  -2    0.95    0.42
  -8   5   2    0.15    0.76
  -8   5   2    0.96    0.33
   7  -5  -2   78.00    6.15
   7  -5  -2   84.02    6.17
   7  -5  -2   79.75    6.20
  -6   5   2   25.61    2.52
  -5   5   2    2.45    0.87
  -4   5   2  256.20   19.39
  -3   5   2   21.45    2.06
   2  -5  -2   80.58    6.48
  -2   5   2   87.79    6.53
  -2   5   2   90.92    6.66
   1  -5  -2  457.39   33.14
  -1   5   2  434.95   33.15
  -1   5   2  438.04   33.22
   0  -5  -2   44.91    3.48
   0   5   2   46.86    3.51
   0   5   2   44.45    3.47
  -1  -5  -2  360.65   25.47
   1   5   2  337.73   25.46
   1   5   2  322.46   25.45
  -2  -5  -2   15.27    1.29
   2   5   2   15.44    1.29
  -3  -5  -2   22.44    1.80
   3   5   2   21.48    1.78
   4   5   2    2.77    0.49
   5   5   2  115.72    9.05
   5   5   2  123.30    9.08
  -6  -5  -2   18.80    1.64
   6   5   2   19.54    1.71
  -7  -5  -2   50.68    4.51
   7   5   2   66.15    4.58
  -8  -5  -2   42.09    3.48
  -8  -5  -2   41.79    3.47
   8   5   2   46.15    3.61
   8   5   2   47.24    3.54
  -9  -5  -2   11.71    1.17
  -9  -5  -2   11.82    1.38
  -9  -5  -2   12.47    1.14
   9   5   2   12.29    1.29
   9   5   2   11.79    1.15
   9   5   2   11.70    1.46
 -10  -5  -2    5.57    0.67
 -10  -5  -2    4.87    0.68
 -10  -5  -2    4.61    0.83
  10   5   2    5.66    0.66
  10   5   2    4.27    0.69
  10   5   2    4.07    1.19
  10   5   2    2.96    0.76
 -11  -5  -2   12.83    1.48
 -11  -5  -2   13.13    1.38
 -11  -5  -2   11.63    1.17
  11   5   2   13.13    1.17
  11   5   2   12.96    1.34
  11   5   2   10.04    1.36
  11   5   2   12.57    1.39
 -12  -5  -2    1.32    0.63
 -12  -5  -2    1.04    0.38
  12   5   2    0.16    0.53
  12   5   2    1.14    0.49
  12   5   2    0.95    0.65
 -13  -5  -2   29.49    2.29
 -13  -5  -2   24.68    2.43
  13   5   2   27.92    2.32
 -14  -5  -2   15.87    1.39
  14   5   2   15.04    1.41
 -15  -5  -2    0.98    0.31
  15   5   2    0.46    0.36
  16   5   2   10.85    0.99
  14  -6  -2    5.94    0.64
  13  -6  -2    9.91    1.01
  13  -6  -2    9.97    1.02
  13  -6  -2    9.19    1.16
 -13   6   2   13.32    1.18
  12  -6  -2    0.58    0.29
  12  -6  -2    0.10    0.35
  12  -6  -2    0.01    0.49
  12  -6  -2    0.18    0.38
 -12   6   2   -0.07    0.41
  11  -6  -2   23.83    1.99
  11  -6  -2   25.43    2.08
  11  -6  -2   23.45    2.06
  11  -6  -2   21.63    2.12
 -11   6   2   24.63    2.05
  10  -6  -2   25.52    2.13
  10  -6  -2   28.40    2.17
  10  -6  -2   22.76    2.19
  10  -6  -2   25.21    2.16
 -10   6   2   24.41    2.11
   9  -6  -2    0.97    0.41
   9  -6  -2    0.34    0.44
   9  -6  -2    0.87    0.44
   9  -6  -2    0.30    0.43
  -9   6   2    0.49    0.35
   8  -6  -2   56.04    4.59
   8  -6  -2   61.82    4.63
   8  -6  -2   61.88    4.59
  -8   6   2   56.44    4.56
   7  -6  -2    3.67    0.60
   7  -6  -2    3.33    0.53
   7  -6  -2    2.82    0.54
   7  -6  -2    2.95    0.53
  -7   6   2    2.12    0.93
  -6   6   2   65.61    5.42
  -5   6   2  119.03    9.29
  -4   6   2   44.49    3.82
  -3   6   2    5.81    0.99
   2  -6  -2  180.89   13.77
  -2   6   2  182.78   13.81
  -2   6   2  187.64   13.95
   1  -6  -2   13.19    1.10
  -1   6   2   12.88    1.14
  -1   6   2   12.05    1.32
   0  -6  -2   14.60    1.31
   0   6   2   15.01    1.33
   0   6   2   18.03    1.42
  -1  -6  -2  129.05   10.63
   1   6   2  147.54   10.63
   1   6   2  146.42   10.64
  -2  -6  -2   81.33    6.36
   2   6   2   85.17    6.34
   3   6   2  116.50    8.82
   4   6   2  244.03   18.34
  -5  -6  -2   34.67    2.74
   5   6   2   33.42    2.77
  -6  -6  -2    9.58    0.99
   6   6   2   10.21    1.10
  -7  -6  -2   76.99    6.57
   7   6   2   94.58    6.64
  -8  -6  -2    0.41    0.30
  -8  -6  -2    0.55    0.30
  -8  -6  -2    0.27    0.49
   8   6   2    0.70    0.44
   8   6   2    0.22    0.47
   8   6   2    0.49    0.32
  -9  -6  -2   31.22    2.78
  -9  -6  -2   34.75    2.77
   9   6   2   37.30    2.89
   9   6   2   35.60    2.78
   9   6   2   33.09    2.98
 -10  -6  -2   32.28    2.71
 -10  -6  -2   34.09    2.87
 -10  -6  -2   30.14    2.75
  10   6   2   36.02    2.84
  10   6   2   36.19    2.74
 -11  -6  -2   11.45    1.12
 -11  -6  -2   11.13    1.19
 -11  -6  -2   10.87    1.34
  11   6   2   12.06    1.33
  11   6   2    9.05    1.33
  11   6   2   11.52    1.75
  11   6   2   12.74    1.14
 -12  -6  -2   12.50    1.18
 -12  -6  -2   10.83    1.33
  12   6   2   12.12    1.17
  12   6   2   12.15    1.32
  12   6   2   13.01    1.45
 -13  -6  -2    0.01    0.52
 -13  -6  -2    0.48    0.32
  13   6   2    0.74    0.45
  13   6   2    0.65    0.37
 -14  -6  -2   20.05    1.61
 -14  -6  -2   17.06    1.77
  14   6   2   18.46    1.65
 -15  -6  -2   16.92    1.34
  15   6   2   13.58    1.35
 -16  -6  -2    0.50    0.26
  16   6   2    0.51    0.30
  14  -7  -2    0.48    0.24
 -14   7   2    0.53    0.34
  13  -7  -2    4.20    0.52
  13  -7  -2    3.36    0.59
  13  -7  -2    3.82    0.53
 -13   7   2    4.30    0.63
  12  -7  -2    3.84    0.59
  12  -7  -2    3.78    0.60
  12  -7  -2    4.27    0.49
  12  -7  -2    3.74    0.69
  12  -7  -2    3.90    0.66
 -12   7   2    5.05    0.74
  11  -7  -2    4.91    0.81
  11  -7  -2    6.30    0.89
  11  -7  -2    5.74    0.78
  11  -7  -2    5.36    0.68
  11  -7  -2    6.34    0.83
 -11   7   2    5.33    0.81
  10  -7  -2   28.58    2.39
  10  -7  -2   30.41    2.51
  10  -7  -2   26.29    2.28
  10  -7  -2   28.99    2.39
 -10   7   2   28.74    2.42
   9  -7  -2    3.76    0.61
   9  -7  -2    3.26    0.66
   9  -7  -2    3.66    0.54
   9  -7  -2    3.30    0.62
  -9   7   2    3.46    0.62
   8  -7  -2    6.62    0.79
   8  -7  -2    6.15    0.74
   8  -7  -2    6.05    0.76
   8  -7  -2    5.81    0.89
  -8   7   2    6.97    0.80
   7  -7  -2   44.25    3.22
  -7   7   2   39.08    3.80
  -7   7   2   37.81    3.22
   6  -7  -2   57.92    4.45
   6  -7  -2   53.74    4.53
   6  -7  -2   61.52    4.48
  -5   7   2    1.05    0.81
  -4   7   2   26.54    2.57
  -3   7   2   11.58    1.68
   2  -7  -2    1.62    0.38
  -2   7   2    1.27    0.82
  -2   7   2    3.20    0.59
   1  -7  -2  224.86   17.00
  -1   7   2  221.52   17.10
  -1   7   2  232.67   17.01
   0  -7  -2   76.75    6.16
   0   7   2   84.06    6.22
   0   7   2   81.17    6.16
   1   7   2   14.39    1.39
   1   7   2   13.87    1.36
   2   7   2   51.06    4.00
  -3  -7  -2   41.12    3.31
   3   7   2   38.69    3.19
  -4  -7  -2   67.96    5.27
   4   7   2   68.46    5.29
  -5  -7  -2   48.85    3.78
   5   7   2   47.03    3.80
  -6  -7  -2   48.13    3.62
   6   7   2   42.92    3.63
  -7  -7  -2   63.18    4.68
  -7  -7  -2   56.79    4.62
   7   7   2   56.48    4.65
   7   7   2   62.24    4.73
  -8  -7  -2   53.31    4.23
  -8  -7  -2   50.39    4.27
   8   7   2   55.93    4.39
   8   7   2   55.47    4.45
   8   7   2   56.43    4.27
  -9  -7  -2   41.52    3.41
  -9  -7  -2   40.48    3.47
   9   7   2   46.81    3.57
   9   7   2   44.26    3.45
 -10  -7  -2    0.65    0.48
 -10  -7  -2    0.21    0.31
 -10  -7  -2    0.53    0.40
  10   7   2    0.61    0.41
  10   7   2    0.18    0.50
 -11  -7  -2    8.84    1.13
 -11  -7  -2    8.53    1.08
 -11  -7  -2    9.75    1.00
  11   7   2    9.62    1.05
  11   7   2   10.81    1.26
 -12  -7  -2    0.62    0.33
 -12  -7  -2    0.92    0.55
  12   7   2    0.45    0.49
  12   7   2    0.85    0.41
  12   7   2    0.04    0.83
 -13  -7  -2    5.18    0.84
 -13  -7  -2    4.20    0.59
  13   7   2    4.78    0.61
  13   7   2    3.67    0.63
 -14  -7  -2    2.03    0.62
 -14  -7  -2    2.65    0.46
  14   7   2    2.99    0.51
 -15  -7  -2    2.88    0.41
 -15  -7  -2    2.01    0.64
  15   7   2    2.24    0.45
  14  -8  -2    2.00    0.27
 -14   8   2    1.55    0.39
  13  -8  -2    4.09    0.54
  13  -8  -2    5.68    0.64
  12  -8  -2    0.35    0.49
  12  -8  -2    0.35    0.38
  12  -8  -2    0.33    0.31
  12  -8  -2    0.74    0.44
 -12   8   2    0.46    0.50
  11  -8  -2   19.22    1.81
  11  -8  -2   22.97    1.99
  11  -8  -2   20.95    1.84
  11  -8  -2   19.72    1.91
 -11   8   2   23.47    1.95
  10  -8  -2   45.72    3.56
  10  -8  -2   42.22    3.66
  10  -8  -2   47.05    3.44
  10  -8  -2   43.17    3.56
 -10   8   2   43.20    3.64
   9  -8  -2   18.26    1.63
   9  -8  -2   16.58    1.75
   9  -8  -2   17.05    1.59
   9  -8  -2   18.19    1.49
  -9   8   2   17.09    1.72
   8  -8  -2   11.82    1.33
   8  -8  -2   14.49    1.32
   8  -8  -2   12.53    1.47
   8  -8  -2   14.95    1.25
  -8   8   2   13.07    1.48
   7  -8  -2   64.79    5.32
   7  -8  -2   67.68    5.23
   7  -8  -2   68.13    5.23
   7  -8  -2   75.97    5.19
  -7   8   2   60.00    5.27
   6  -8  -2   19.88    1.69
   6  -8  -2   18.92    1.65
   6  -8  -2   22.22    1.73
   6  -8  -2   21.35    1.87
  -6   8   2   14.53    2.21
   5  -8  -2   72.71    5.83
   5  -8  -2   80.75    5.74
  -5   8   2   69.91    6.07
  -4   8   2   26.66    2.62
  -3   8   2  125.38    9.74
   2  -8  -2    9.95    0.96
  -2   8   2    8.79    1.09
  -2   8   2    7.61    1.30
  -1   8   2   16.12    1.52
   0   8   2  206.30   15.78
   0   8   2  210.90   15.71
   1   8   2   52.67    3.97
   1   8   2   46.49    3.90
  -2  -8  -2   16.18    1.45
   2   8   2   16.03    1.57
   2   8   2   16.33    1.59
  -3  -8  -2   61.18    4.69
   3   8   2   59.37    4.72
  -4  -8  -2   23.71    2.00
   4   8   2   23.54    2.07
  -5  -8  -2    7.40    0.89
   5   8   2    7.11    0.91
  -6  -8  -2    4.73    0.70
  -6  -8  -2    4.25    0.66
  -6  -8  -2    4.16    0.56
   6   8   2    4.56    0.67
   6   8   2    4.33    0.73
  -7  -8  -2  108.06    7.77
   7   8   2   93.14    7.85
   7   8   2  103.36    7.88
  -8  -8  -2    1.25    0.52
  -8  -8  -2    0.88    0.33
  -8  -8  -2    1.03    0.45
   8   8   2    1.01    1.02
   8   8   2   -0.03    0.50
   8   8   2    0.79    0.45
  -9  -8  -2    3.19    0.62
  -9  -8  -2    4.36    0.91
  -9  -8  -2    3.66    0.55
   9   8   2    3.74    0.62
 -10  -8  -2    4.58    0.79
 -10  -8  -2    4.16    0.71
 -10  -8  -2    4.17    0.61
  10   8   2    4.06    0.77
  10   8   2    4.24    0.70
 -11  -8  -2    2.94    0.68
 -11  -8  -2    2.79    0.60
 -11  -8  -2    3.14    0.54
  11   8   2    2.74    0.67
  11   8   2    3.29    0.60
 -12  -8  -2   50.18    4.07
 -12  -8  -2   52.28    4.21
  12   8   2   52.51    4.17
  12   8   2   53.15    4.08
 -13  -8  -2   12.38    1.14
 -13  -8  -2   10.99    1.32
  13   8   2   12.99    1.17
  13   8   2   11.60    1.29
 -14  -8  -2   -0.19    0.45
 -14  -8  -2    0.16    0.26
  14   8   2    0.44    0.40
 -15  -8  -2   11.74    1.02
 -15  -8  -2   10.49    1.23
  15   8   2   12.15    1.13
  13  -9  -2    1.83    0.39
  13  -9  -2    2.33    0.35
 -13   9   2    1.52    0.44
  12  -9  -2    4.44    0.58
  12  -9  -2    4.51    0.63
  12  -9  -2    5.07    0.72
 -12   9   2    4.04    0.66
  11  -9  -2    0.24    0.30
  11  -9  -2    0.28    0.41
  11  -9  -2    0.34    0.50
  11  -9  -2    0.68    0.41
 -11   9   2   -0.11    0.48
  10  -9  -2    2.09    0.46
  10  -9  -2    2.55    0.57
  10  -9  -2    3.08    0.70
  10  -9  -2    1.55    0.59
 -10   9   2    3.02    0.65
   9  -9  -2    6.76    0.70
   9  -9  -2    4.82    0.75
   9  -9  -2    6.86    0.87
   9  -9  -2    6.13    0.96
  -9   9   2    6.14    0.90
   8  -9  -2   14.03    1.34
   8  -9  -2   14.95    1.24
   8  -9  -2   13.22    1.55
   8  -9  -2   13.95    1.38
  -8   9   2   12.33    1.46
   7  -9  -2    0.48    0.55
   7  -9  -2   -0.02    0.31
   7  -9  -2    0.72    0.38
   7  -9  -2    0.97    0.45
  -7   9   2    0.41    0.58
   6  -9  -2   35.33    2.67
   6  -9  -2   33.10    2.87
   6  -9  -2   37.20    2.74
   6  -9  -2   31.48    2.70
  -6   9   2   30.40    2.81
   5  -9  -2    1.93    0.61
   5  -9  -2    1.19    0.41
   5  -9  -2    1.36    0.38
  -5   9   2    1.57    0.97
   4  -9  -2    0.60    0.37
   4  -9  -2    0.35    0.50
  -4   9   2    0.55    0.79
   3  -9  -2   26.31    2.84
  -3   9   2   31.40    2.81
  -2   9   2   12.96    1.72
  -2   9   2   13.20    1.39
  -1   9   2   10.42    1.49
  -1   9   2   10.58    1.17
   0  -9  -2   54.99    4.37
   0   9   2   57.76    4.43
   0   9   2   56.17    4.54
  -1  -9  -2    0.78    0.37
   1   9   2    0.67    0.59
   1   9   2    0.21    0.50
  -2  -9  -2   91.61    7.54
   2   9   2   99.46    7.59
   2   9   2  105.13    7.63
  -3  -9  -2  175.37   13.75
   3   9   2  189.51   13.80
   3   9   2  180.50   13.78
  -4  -9  -2    3.55    0.56
   4   9   2    2.28    0.63
  -5  -9  -2   11.59    1.30
  -5  -9  -2   12.16    1.22
   5   9   2   11.32    1.34
   5   9   2   14.41    1.32
  -6  -9  -2   26.19    2.20
  -6  -9  -2   27.13    2.33
  -6  -9  -2   26.54    2.30
   6   9   2   27.33    2.41
   6   9   2   23.54    3.01
   6   9   2   28.76    2.34
  -7  -9  -2   31.60    2.61
  -7  -9  -2   30.50    2.49
  -7  -9  -2   33.25    2.66
   7   9   2   29.21    2.59
   7   9   2   28.21    2.72
  -8  -9  -2   50.64    3.90
  -8  -9  -2   51.33    3.93
  -8  -9  -2   49.28    3.78
   8   9   2   44.67    3.85
   8   9   2   43.15    3.92
  -9  -9  -2    0.84    0.48
  -9  -9  -2    1.15    0.57
  -9  -9  -2    1.69    0.40
   9   9   2    2.22    0.67
   9   9   2    1.97    0.55
 -10  -9  -2   75.74    5.65
 -10  -9  -2   69.51    5.51
 -10  -9  -2   68.83    5.64
  10   9   2   71.53    5.66
  10   9   2   70.33    5.58
 -11  -9  -2   34.27    2.92
 -11  -9  -2   38.35    3.06
 -11  -9  -2   36.52    3.09
  11   9   2   37.32    2.99
  11   9   2   35.81    3.10
 -12  -9  -2   14.81    1.28
 -12  -9  -2   15.37    1.51
  12   9   2   11.70    1.44
  12   9   2   13.49    1.32
 -13  -9  -2   19.53    1.74
 -13  -9  -2   21.91    1.91
  13   9   2   21.84    1.91
 -14  -9  -2    9.09    1.02
 -14  -9  -2    7.77    0.80
  14   9   2    8.34    0.96
 -15  -9  -2    5.10    0.52
  15   9   2    4.03    0.57
  13 -10  -2    1.33    0.31
  13 -10  -2    2.11    0.31
  12 -10  -2    0.58    0.37
  12 -10  -2    0.69    0.41
  12 -10  -2    0.46    0.30
 -12  10   2    0.24    0.43
  11 -10  -2    9.86    1.02
  11 -10  -2    9.88    1.03
  11 -10  -2    9.89    1.16
 -11  10   2    9.69    1.16
  10 -10  -2    0.41    0.33
  10 -10  -2    0.22    0.50
  10 -10  -2    0.27    0.43
  10 -10  -2    0.07    0.38
 -10  10   2   -0.12    0.54
   9 -10  -2    1.59    0.42
   9 -10  -2    1.38    0.62
   9 -10  -2    1.28    0.49
   9 -10  -2    1.58    0.59
  -9  10   2    1.10    0.62
   8 -10  -2   12.28    1.06
   8 -10  -2   11.73    1.17
   8 -10  -2   11.36    1.24
   8 -10  -2   11.98    1.46
  -8  10   2   11.00    1.41
   7 -10  -2    1.33    0.52
   7 -10  -2    1.10    0.91
   7 -10  -2    2.52    0.42
   7 -10  -2    2.07    0.46
   7 -10  -2    2.60    0.72
  -7  10   2    0.92    0.67
   6 -10  -2    0.95    0.64
   6 -10  -2    1.51    0.45
   6 -10  -2    1.18    0.64
   6 -10  -2    1.43    0.40
  -6  10   2   -0.11    0.66
   5 -10  -2   86.73    7.18
   5 -10  -2   96.25    7.06
   5 -10  -2   96.89    7.03
  -5  10   2   88.27    7.18
   4 -10  -2   20.89    1.76
   4 -10  -2   22.19    1.79
   4 -10  -2   19.70    1.97
  -4  10   2   17.88    2.40
   3 -10  -2   16.84    1.50
   3 -10  -2   16.82    1.51
   3 -10  -2   16.29    1.70
  -3  10   2   16.64    2.12
   2 -10  -2   47.05    3.74
   2 -10  -2   49.72    3.78
   2 -10  -2   43.76    3.62
  -2  10   2   48.13    4.04
  -2  10   2   43.84    3.77
   1 -10  -2    0.26    0.52
   1 -10  -2    0.40    0.33
   1 -10  -2    0.41    0.46
  -1  10   2    0.84    0.80
  -1  10   2   -0.70    0.44
   0 -10  -2   44.52    3.57
   0  10   2   46.11    3.82
  -1 -10  -2   49.62    3.92
  -2 -10  -2    5.94    0.77
  -2 -10  -2    7.12    0.86
   2  10   2    6.64    0.92
   2  10   2    6.26    0.97
  -3 -10  -2   97.05    7.67
  -3 -10  -2   91.67    7.66
   3  10   2  101.79    7.73
   3  10   2  108.98    7.76
  -4 -10  -2  146.42   11.62
   4  10   2  150.06   11.67
   4  10   2  155.45   11.68
   4  10   2  159.27   11.70
  -5 -10  -2    3.46    0.63
  -5 -10  -2    4.24    0.68
  -5 -10  -2    3.35    0.50
   5  10   2    3.47    0.69
   5  10   2    2.22    0.78
  -6 -10  -2    0.35    0.31
  -6 -10  -2    0.67    0.48
  -6 -10  -2    0.48    0.39
   6  10   2   -0.25    0.75
   6  10   2    0.73    0.54
  -7 -10  -2   11.97    1.15
  -7 -10  -2   11.25    1.36
   7  10   2   13.17    1.35
   7  10   2   11.22    1.41
  -8 -10  -2    1.05    0.37
  -8 -10  -2    0.96    0.49
  -8 -10  -2    1.37    0.62
   8  10   2    0.70    0.53
   8  10   2    0.50    0.67
  -9 -10  -2    9.08    1.16
  -9 -10  -2    8.83    1.09
  -9 -10  -2    7.47    0.89
   9  10   2    7.38    1.09
   9  10   2    7.38    1.03
 -10 -10  -2   46.96    3.63
 -10 -10  -2   41.22    3.45
 -10 -10  -2   42.06    3.62
  10  10   2   44.19    3.57
  10  10   2   44.29    3.68
 -11 -10  -2    1.46    0.57
 -11 -10  -2    1.48    0.39
  11  10   2    0.99    0.50
  11  10   2    1.47    0.64
 -12 -10  -2   18.43    1.62
 -12 -10  -2   20.96    1.83
  12  10   2   18.06    1.70
  12  10   2   20.00    1.84
 -13 -10  -2   11.57    1.09
 -13 -10  -2   13.05    1.31
  13  10   2   12.93    1.32
 -14 -10  -2    0.32    0.23
 -14 -10  -2   -0.08    0.37
  14  10   2    0.87    0.44
  12 -11  -2    9.07    0.87
  12 -11  -2    8.77    0.86
  12 -11  -2    9.93    0.93
  11 -11  -2   -0.10    0.31
  11 -11  -2    0.07    0.31
  11 -11  -2    0.28    0.42
 -11  11   2    0.49    0.53
  10 -11  -2    5.73    0.82
  10 -11  -2    5.61    0.74
  10 -11  -2    5.20    0.66
 -10  11   2    4.24    0.82
   9 -11  -2   27.50    2.43
   9 -11  -2   26.10    2.21
   9 -11  -2   25.59    2.27
   9 -11  -2   29.11    2.39
  -9  11   2   30.36    2.46
   8 -11  -2   18.26    1.61
   8 -11  -2   15.85    1.66
   8 -11  -2   14.44    1.45
  -8  11   2   13.16    1.61
   7 -11  -2    2.22    0.73
   7 -11  -2    2.57    0.67
   7 -11  -2    2.20    0.73
   7 -11  -2    2.35    0.58
  -7  11   2    2.47    0.79
   6 -11  -2    0.44    0.49
   6 -11  -2    1.04    0.60
   6 -11  -2    0.92    0.36
   6 -11  -2    0.51    0.69
   6 -11  -2    1.13    0.64
  -6  11   2    1.02    0.74
   5 -11  -2    7.27    0.86
  -5  11   2    6.57    1.08
   4 -11  -2   41.00    2.88
   4 -11  -2   31.91    3.00
   4 -11  -2   35.61    2.83
   4 -11  -2   34.50    3.01
  -4  11   2   31.74    3.08
   3 -11  -2   14.72    1.60
   3 -11  -2   14.86    1.40
   3 -11  -2   16.21    1.61
   3 -11  -2   15.44    1.41
  -3  11   2   13.91    1.74
   2 -11  -2    1.36    0.48
   2 -11  -2    2.13    0.48
   2 -11  -2    2.40    0.50
   2 -11  -2    2.53    0.64
  -2  11   2    2.92    0.96
  -2  11   2    2.00    0.92
  -2  11   2    1.12    0.96
   1 -11  -2    0.80    0.52
   1 -11  -2    1.52    0.43
   1 -11  -2    0.37    0.52
   1 -11  -2    0.81    0.38
  -1  11   2    2.32    0.79
  -1  11   2    0.66    0.90
   0 -11  -2   56.44    4.39
   0 -11  -2   56.50    4.46
   0 -11  -2   47.53    4.46
   0 -11  -2   55.46    4.40
   0  11   2   61.59    4.76
   0  11   2   58.23    4.52
  -1 -11  -2    1.02    0.42
  -1 -11  -2    0.60    0.43
  -1 -11  -2    0.57    0.51
  -1 -11  -2    0.54    0.38
   1  11   2   -0.14    0.57
   1  11   2    1.21    0.80
   1  11   2    0.69    0.63
  -2 -11  -2   19.36    1.76
  -2 -11  -2   16.05    1.55
  -2 -11  -2   13.85    1.65
  -2 -11  -2   17.67    1.58
   2  11   2   15.74    1.72
   2  11   2   19.12    1.88
   2  11   2   15.69    1.71
  -3 -11  -2   62.21    4.91
  -3 -11  -2   61.28    4.81
  -3 -11  -2   64.09    4.83
   3  11   2   61.90    4.92
   3  11   2   55.22    4.86
  -4 -11  -2    4.69    0.70
  -4 -11  -2    3.80    0.66
  -4 -11  -2    2.47    0.45
   4  11   2    2.43    0.71
  -5 -11  -2   18.61    1.63
  -5 -11  -2   17.64    1.80
  -5 -11  -2   20.36    1.82
   5  11   2   21.18    1.91
  -6 -11  -2    2.94    0.61
  -6 -11  -2    3.65    0.73
  -6 -11  -2    3.91    0.53
   6  11   2    1.89    1.01
   6  11   2    3.61    0.81
  -7 -11  -2    5.25    0.65
  -7 -11  -2    5.44    0.89
  -7 -11  -2    4.79    0.83
  -7 -11  -2    4.50    0.88
   7  11   2    5.35    0.91
   7  11   2    5.45    1.03
  -8 -11  -2   19.12    1.82
  -8 -11  -2   18.95    1.78
  -8 -11  -2   16.67    1.55
   8  11   2   17.57    1.77
   8  11   2   17.22    1.96
  -9 -11  -2   52.99    4.14
  -9 -11  -2   56.93    4.36
  -9 -11  -2   54.74    4.34
   9  11   2   49.57    4.41
   9  11   2   50.95    4.28
 -10 -11  -2    3.49    0.71
 -10 -11  -2    3.49    0.50
 -10 -11  -2    2.33    0.65
  10  11   2    3.57    0.70
  10  11   2    1.92    0.73
 -11 -11  -2   10.32    1.03
 -11 -11  -2   10.55    1.28
  11  11   2   11.34    1.21
  11  11   2   12.72    1.43
 -12 -11  -2    0.55    0.28
 -12 -11  -2    0.19    0.46
  12  11   2    0.08    0.55
  12  11   2    0.08    0.39
 -13 -11  -2   12.66    1.18
 -13 -11  -2   10.17    0.90
  13  11   2   12.37    1.19
  13  11   2    8.60    0.99
 -14 -11  -2   18.47    1.48
  14  11   2   15.02    1.45
  12 -12  -2    0.12    0.22
  12 -12  -2    0.19    0.24
  11 -12  -2   14.66    1.34
  11 -12  -2   14.83    1.26
  11 -12  -2   14.05    1.24
  10 -12  -2    7.70    0.96
  10 -12  -2    7.49    0.83
  10 -12  -2    6.57    0.79
   9 -12  -2    0.38    0.50
   9 -12  -2    0.60    0.40
   9 -12  -2    0.16    0.38
  -9  12   2    0.33    1.01
   8 -12  -2   35.25    2.74
   8 -12  -2   33.88    2.85
   8 -12  -2   34.12    2.89
  -8  12   2   31.51    2.92
   7 -12  -2   15.93    1.49
   7 -12  -2   17.58    1.64
   7 -12  -2   14.97    1.66
  -7  12   2   15.83    1.74
   6 -12  -2   -0.25    0.46
   6 -12  -2   -0.42    0.56
   6 -12  -2    0.07    0.53
   6 -12  -2    0.61    0.44
  -6  12   2    0.90    0.76
   5 -12  -2   11.43    1.10
   5 -12  -2   11.21    1.39
   5 -12  -2   11.46    1.41
   5 -12  -2   13.28    1.22
   5 -12  -2   11.35    1.31
  -5  12   2   12.21    1.42
   4 -12  -2   11.31    1.40
   4 -12  -2   11.93    1.19
   4 -12  -2   11.48    1.14
   4 -12  -2   11.80    1.37
  -4  12   2   11.49    1.40
   3 -12  -2    5.95    0.86
   3 -12  -2    5.24    0.69
   3 -12  -2    4.22    0.76
   3 -12  -2    5.76    0.70
  -3  12   2    3.82    1.01
   2 -12  -2    4.63    0.60
   2 -12  -2    3.35    0.72
   2 -12  -2    3.17    0.69
   2 -12  -2    4.09    0.61
  -2  12   2    3.81    0.97
   1 -12  -2   10.23    1.16
   1 -12  -2    9.63    1.11
   1 -12  -2   12.55    1.34
   1 -12  -2   12.85    1.31
  -1  12   2    8.69    1.29
  -1  12   2   10.73    1.61
   0 -12  -2    0.67    0.43
   0 -12  -2    0.70    0.50
   0 -12  -2    0.58    0.51
   0 -12  -2    0.53    0.40
   0  12   2    0.51    0.70
   0  12   2   -0.01    0.82
  -1 -12  -2   18.22    1.71
  -1 -12  -2   15.43    1.57
  -1 -12  -2   16.44    1.59
   1  12   2   21.78    2.13
   1  12   2   15.01    1.79
  -2 -12  -2    2.57    0.68
  -2 -12  -2    2.68    0.55
  -2 -12  -2    1.59    0.49
  -2 -12  -2    1.80    0.58
   2  12   2    1.85    0.71
  -3 -12  -2   53.15    3.84
  -3 -12  -2   41.01    3.85
  -3 -12  -2   47.85    3.82
   3  12   2   45.49    3.92
  -4 -12  -2   36.54    3.08
  -4 -12  -2   31.69    3.12
  -4 -12  -2   39.91    3.09
   4  12   2   38.51    3.21
  -5 -12  -2    2.83    0.62
  -5 -12  -2    2.28    0.60
  -5 -12  -2    1.88    0.43
   5  12   2    3.01    0.77
  -6 -12  -2   29.96    2.61
  -6 -12  -2   32.21    2.62
  -6 -12  -2   25.49    2.57
  -6 -12  -2   28.10    2.38
   6  12   2   28.70    3.02
   6  12   2   36.03    2.76
  -7 -12  -2    2.25    0.66
  -7 -12  -2    1.94    0.63
  -7 -12  -2    2.60    0.45
  -7 -12  -2    3.25    0.73
   7  12   2    2.32    1.01
   7  12   2    4.06    0.84
  -8 -12  -2   -0.03    0.29
  -8 -12  -2   -0.10    0.50
  -8 -12  -2    0.32    0.46
   8  12   2   -0.04    0.80
   8  12   2    0.23    0.54
  -9 -12  -2   19.87    1.87
  -9 -12  -2   17.84    1.57
  -9 -12  -2   19.55    1.85
   9  12   2   18.86    1.83
   9  12   2   18.34    2.05
 -10 -12  -2   12.77    1.37
 -10 -12  -2   11.00    1.05
  10  12   2   11.77    1.31
  10  12   2   12.23    1.54
 -11 -12  -2    3.16    0.43
 -11 -12  -2    4.27    0.73
  11  12   2    3.72    0.77
  11  12   2    3.22    0.61
 -12 -12  -2    0.65    0.22
 -12 -12  -2    0.98    0.45
  12  12   2    0.76    0.55
  12  12   2    0.54    0.40
 -13 -12  -2    1.69    0.44
  13  12   2    0.87    0.33
  13  12   2    0.88    0.43
  11 -13  -2    4.67    0.57
  11 -13  -2    5.57    0.65
  11 -13  -2    6.63    0.59
  10 -13  -2    1.92    0.37
  10 -13  -2    1.92    0.48
  10 -13  -2    2.10    0.40
   9 -13  -2   24.04    2.02
   9 -13  -2   22.47    1.89
   9 -13  -2   22.64    1.95
   8 -13  -2   15.26    1.49
   8 -13  -2   14.18    1.39
   8 -13  -2   14.26    1.32
   7 -13  -2   46.28    3.95
   7 -13  -2   48.43    3.83
   7 -13  -2   53.32    3.93
   7 -13  -2   47.98    3.97
   6 -13  -2   69.30    5.49
   6 -13  -2   75.98    5.48
   6 -13  -2   64.07    5.49
   6 -13  -2   72.60    5.35
  -6  13   2   64.30    5.53
   5 -13  -2    1.83    0.63
   5 -13  -2    1.01    0.44
   5 -13  -2    1.43    0.65
   5 -13  -2    1.36    0.56
  -5  13   2    1.54    0.85
   4 -13  -2    0.46    0.57
   4 -13  -2    0.32    0.33
   4 -13  -2    0.80    0.53
   4 -13  -2    0.44    0.42
   4 -13  -2    1.14    0.56
  -4  13   2    0.14    0.77
   3 -13  -2   16.02    1.43
   3 -13  -2   16.35    1.67
   3 -13  -2   15.28    1.41
   3 -13  -2   16.02    1.63
  -3  13   2   15.92    1.83
   2 -13  -2    1.71    0.52
   2 -13  -2    1.06    0.54
   2 -13  -2    1.44    0.58
   2 -13  -2    1.10    0.44
   2 -13  -2    0.97    0.63
  -2  13   2    1.94    0.84
   1 -13  -2    7.10    0.88
   1 -13  -2    8.51    0.96
   1 -13  -2    7.14    1.06
  -1  13   2    7.42    1.18
   0 -13  -2   44.99    3.52
   0 -13  -2   43.53    3.59
   0 -13  -2   44.40    3.53
   0  13   2   41.75    3.74
  -1 -13  -2    1.16    0.46
  -1 -13  -2    1.39    0.51
  -1 -13  -2    0.51    0.45
  -1 -13  -2    1.09    0.59
   1  13   2    0.90    0.75
  -2 -13  -2    1.07    0.49
  -2 -13  -2    0.15    0.46
  -2 -13  -2    0.51    0.62
  -2 -13  -2    0.75    0.45
   2  13   2    1.43    0.72
  -3 -13  -2    9.93    1.26
  -3 -13  -2   10.28    1.23
  -3 -13  -2   11.99    1.45
  -3 -13  -2   10.89    1.28
   3  13   2   11.65    1.42
  -4 -13  -2    2.43    0.64
  -4 -13  -2    0.66    0.63
  -4 -13  -2    3.39    0.69
   4  13   2    2.62    0.85
  -5 -13  -2    0.05    0.52
  -5 -13  -2    0.49    0.47
  -5 -13  -2    0.31    0.45
   5  13   2    0.47    0.68
  -6 -13  -2   29.78    2.64
  -6 -13  -2   27.15    2.61
  -6 -13  -2   30.51    2.63
   6  13   2   32.57    2.79
  -7 -13  -2    0.11    0.65
  -7 -13  -2    0.96    0.59
  -7 -13  -2    0.83    0.52
   7  13   2   -0.15    1.01
   7  13   2    0.43    0.63
  -8 -13  -2   13.97    1.45
  -8 -13  -2   11.96    1.40
   8  13   2   13.89    1.63
   8  13   2   10.81    1.44
  -9 -13  -2   10.01    1.28
  -9 -13  -2    9.59    1.25
   9  13   2   12.78    1.47
   9  13   2   11.10    1.31
 -10 -13  -2   -0.07    0.43
  10  13   2   -0.38    0.45
  10  13   2    0.18    0.67
  11  13   2    6.99    0.94
  11  13   2    6.57    0.85
  12  13   2    4.34    0.59
  12  13   2    3.67    0.68
  10 -14  -2    4.42    0.52
  10 -14  -2    4.64    0.54
  10 -14  -2    5.15    0.65
   9 -14  -2    6.58    0.87
   9 -14  -2    8.18    0.79
   9 -14  -2    7.08    0.73
   8 -14  -2    3.98    0.66
   8 -14  -2    3.62    0.48
   8 -14  -2    3.48    0.59
   7 -14  -2   12.94    1.35
   7 -14  -2   11.30    1.25
   7 -14  -2   12.16    1.16
   7 -14  -2   14.28    1.31
   6 -14  -2    2.34    0.54
   6 -14  -2    2.55    0.46
   6 -14  -2    2.28    0.60
   6 -14  -2    2.64    0.69
   5 -14  -2   23.79    2.08
   5 -14  -2   21.89    2.05
   5 -14  -2   25.73    1.89
   5 -14  -2   22.22    2.07
  -5  14   2   17.90    2.17
   4 -14  -2   32.72    2.76
   4 -14  -2   32.21    2.58
   4 -14  -2   33.66    2.81
   4 -14  -2   31.08    2.77
   3 -14  -2    0.37    0.49
   3 -14  -2    0.12    0.52
   3 -14  -2    0.55    0.36
   3 -14  -2   -0.11    0.44
  -3  14   2   -0.97    0.70
   2 -14  -2   31.24    2.77
   2 -14  -2   34.02    2.72
   2 -14  -2   31.15    2.53
   2 -14  -2   33.55    2.58
  -2  14   2   25.93    2.85
   1 -14  -2   60.65    4.50
   1 -14  -2   55.03    4.37
   1 -14  -2   56.66    4.56
  -1  14   2   50.99    4.62
   0 -14  -2    6.35    0.95
   0 -14  -2    7.97    0.96
   0 -14  -2    5.62    0.81
   0 -14  -2    8.74    1.10
   0  14   2    6.61    1.15
  -1 -14  -2    5.21    0.73
  -1 -14  -2    3.34    0.75
  -1 -14  -2    5.25    0.88
  -1 -14  -2    3.66    0.68
   1  14   2    4.10    0.94
  -2 -14  -2   15.52    1.53
  -2 -14  -2   11.78    1.46
  -2 -14  -2   15.88    1.47
  -2 -14  -2   13.05    1.42
   2  14   2   13.19    1.70
  -3 -14  -2    4.48    0.86
  -3 -14  -2    6.02    0.89
  -3 -14  -2    6.25    0.87
  -3 -14  -2    5.99    1.01
   3  14   2    5.97    1.11
  -4 -14  -2    5.73    0.88
  -4 -14  -2    3.68    0.80
  -4 -14  -2    5.84    0.94
  -4 -14  -2    5.08    0.78
   4  14   2    5.06    1.04
  -5 -14  -2   56.73    4.72
  -5 -14  -2   58.60    4.69
  -5 -14  -2   54.63    4.73
   5  14   2   65.98    4.91
  -6 -14  -2    5.72    0.91
  -6 -14  -2    6.03    0.87
  -6 -14  -2    4.59    0.90
   6  14   2    7.30    1.12
  -7 -14  -2   19.48    1.80
  -7 -14  -2   16.73    1.90
  -7 -14  -2   19.59    1.87
   7  14   2   19.00    1.94
  -8 -14  -2   19.50    1.77
  -8 -14  -2   18.78    1.80
   8  14   2   16.91    1.85
  -9 -14  -2    2.10    0.56
   9  14   2    2.18    0.84
   9  14   2    2.44    0.70
 -10 -14  -2    4.15    0.63
  10  14   2    3.12    0.84
  10  14   2    2.95    0.64
 -11 -14  -2   -0.14    0.37
  11  14   2    0.92    0.42
  11  14   2   -0.97    0.55
   9 -15  -2    2.53    0.44
   9 -15  -2    2.06    0.34
   8 -15  -2   10.76    1.06
   8 -15  -2   10.68    0.98
   8 -15  -2   13.05    1.13
   7 -15  -2    0.03    0.27
   7 -15  -2    0.25    0.37
   7 -15  -2    0.16    0.31
   7 -15  -2    0.77    0.41
   6 -15  -2   23.63    2.04
   6 -15  -2   23.46    2.04
   6 -15  -2   24.31    2.00
   6 -15  -2   22.67    1.89
   5 -15  -2   13.55    1.30
   5 -15  -2   12.46    1.28
   5 -15  -2   12.06    1.29
   5 -15  -2   11.35    1.10
   4 -15  -2    0.44    0.47
   4 -15  -2   -0.08    0.45
   4 -15  -2   -0.10    0.39
  -4  15   2    0.33    0.74
   3 -15  -2   29.42    2.60
   3 -15  -2   30.36    2.63
   3 -15  -2   30.77    2.57
  -3  15   2   30.09    2.74
   2 -15  -2   -0.23    0.38
   2 -15  -2   -0.62    0.36
   2 -15  -2   -0.20    0.46
   2 -15  -2    0.66    0.53
  -2  15   2    0.59    0.74
   1 -15  -2   20.49    2.00
   1 -15  -2   21.93    1.93
   1 -15  -2   19.93    1.74
   1 -15  -2   20.23    1.97
   1 -15  -2   24.11    1.81
  -1  15   2   16.87    2.11
   0 -15  -2   66.41    5.48
   0 -15  -2   70.79    5.48
   0 -15  -2   72.75    5.30
   0 -15  -2   72.39    5.41
   0  15   2   58.70    5.56
  -1 -15  -2    1.87    0.57
  -1 -15  -2    2.01    0.58
  -1 -15  -2    2.42    0.67
  -1 -15  -2    2.12    0.52
   1  15   2    1.45    0.79
  -2 -15  -2    4.77    0.70
  -2 -15  -2    4.98    0.73
  -2 -15  -2    3.95    0.74
  -2 -15  -2    4.77    0.89
   2  15   2    3.70    0.99
  -3 -15  -2   11.39    1.15
  -3 -15  -2   10.07    1.16
  -3 -15  -2    7.16    1.04
  -3 -15  -2   10.95    1.30
   3  15   2    9.72    1.37
  -4 -15  -2    5.25    0.83
  -4 -15  -2    5.28    0.93
  -4 -15  -2    4.14    0.93
  -4 -15  -2    5.43    0.78
   4  15   2    5.74    1.10
  -5 -15  -2    4.64    0.77
  -5 -15  -2    5.17    0.88
  -5 -15  -2    5.40    0.78
   5  15   2    4.58    0.98
  -6 -15  -2   33.74    2.74
  -6 -15  -2   31.35    2.80
  -6 -15  -2   33.42    2.79
   6  15   2   31.67    2.91
  -7 -15  -2    0.69    0.44
  -7 -15  -2    0.55    0.65
   7  15   2    0.96    0.67
  -8 -15  -2   10.03    1.15
   8  15   2   10.90    1.29
  -9 -15  -2   16.10    1.39
   9  15   2   12.95    1.47
 -10 -15  -2    4.81    0.58
  10  15   2    2.70    0.58
   8 -16  -2    0.23    0.28
   8 -16  -2    0.00    0.19
   7 -16  -2    3.25    0.48
   7 -16  -2    2.73    0.43
   6 -16  -2    2.41    0.44
   6 -16  -2    2.03    0.43
   6 -16  -2    2.16    0.47
   5 -16  -2    4.70    0.61
   5 -16  -2    3.16    0.56
   5 -16  -2    3.63    0.59
   4 -16  -2   13.06    1.23
   4 -16  -2    9.97    1.21
   4 -16  -2   14.36    1.27
   3 -16  -2    1.81    0.55
   3 -16  -2    1.35    0.48
   3 -16  -2    2.19    0.52
  -3  16   2    1.95    0.80
   2 -16  -2   15.46    1.56
   2 -16  -2   15.41    1.50
   2 -16  -2   17.30    1.53
  -2  16   2   13.89    1.75
   1 -16  -2   35.54    2.69
   1 -16  -2   31.14    2.77
   1 -16  -2   34.30    2.83
   1 -16  -2   34.63    2.87
  -1  16   2   32.85    3.02
   0 -16  -2    2.67    0.67
   0 -16  -2    2.54    0.38
   0 -16  -2    2.38    0.55
   0 -16  -2    2.06    0.47
   0 -16  -2    2.57    0.56
   0  16   2    1.71    0.82
  -1 -16  -2    8.60    0.82
  -1 -16  -2    6.95    0.93
  -1 -16  -2    5.85    0.88
  -1 -16  -2    8.67    1.10
   1  16   2    4.79    1.08
  -2 -16  -2   16.58    1.68
  -2 -16  -2   19.75    1.64
  -2 -16  -2   18.94    1.87
   2  16   2   21.13    2.07
  -3 -16  -2    0.26    0.40
  -3 -16  -2    0.02    0.46
  -3 -16  -2   -0.16    0.35
   3  16   2   -0.05    0.68
  -4 -16  -2    7.50    0.90
  -4 -16  -2    6.60    0.94
   4  16   2    6.00    1.11
  -5 -16  -2   29.95    2.62
  -5 -16  -2   31.88    2.50
   5  16   2   28.18    2.72
  -6 -16  -2    0.38    0.50
  -6 -16  -2    0.13    0.36
   6  16   2    0.19    0.56
  -7 -16  -2   10.67    1.05
   7  16   2    9.08    1.20
  -8 -16  -2    9.94    0.98
   8  16   2    8.69    1.14
  -9 -16  -2    1.20    0.35
   9  16   2    0.90    0.46
   6 -17  -2    5.49    0.54
   6 -17  -2    3.78    0.51
   6 -17  -2    3.74    0.49
   5 -17  -2    4.82    0.69
   5 -17  -2    6.30    0.66
   5 -17  -2    5.69    0.68
   4 -17  -2    0.39    0.35
   4 -17  -2    0.14    0.31
   4 -17  -2    0.80    0.31
   3 -17  -2    4.65    0.65
   3 -17  -2    4.15    0.63
   3 -17  -2    4.85    0.61
  -3  17   2    2.76    1.08
   2 -17  -2    4.64    0.63
   2 -17  -2    4.89    0.70
   2 -17  -2    3.70    0.60
  -2  17   2    3.31    0.84
   1 -17  -2    1.81    0.48
   1 -17  -2    0.75    0.42
   1 -17  -2    0.76    0.39
   1 -17  -2    0.70    0.40
  -1  17   2    0.57    0.64
   0 -17  -2   16.85    1.56
   0 -17  -2   19.90    1.67
   0 -17  -2   16.62    1.47
   0  17   2   15.73    1.81
  -1 -17  -2    6.63    0.80
  -1 -17  -2    8.06    0.98
  -1 -17  -2    7.74    0.85
   1  17   2    7.19    1.08
  -2 -17  -2    1.88    0.58
  -2 -17  -2    1.70    0.30
  -2 -17  -2    2.72    0.45
  -2 -17  -2    0.93    0.41
   2  17   2    1.55    0.73
  -3 -17  -2   32.60    2.57
  -3 -17  -2   34.38    2.79
   3  17   2   31.91    2.90
  -4 -17  -2    3.62    0.70
  -4 -17  -2    4.41    0.52
   4  17   2    4.52    0.88
  -5 -17  -2    0.85    0.32
  -5 -17  -2    0.66    0.44
   5  17   2    0.36    0.56
  -6 -17  -2    3.19    0.57
  -6 -17  -2    3.94    0.49
   6  17   2    3.43    0.75
  -7 -17  -2    1.90    0.35
   7  17   2    1.27    0.54
  -8 -17  -2    1.64    0.38
  -8 -17  -2    0.94    0.26
   8  17   2    1.02    0.44
   5 -18  -2    0.32    0.20
   5 -18  -2    0.68    0.23
   5 -18  -2    0.39    0.26
   4 -18  -2    1.18    0.31
   4 -18  -2    1.90    0.34
   4 -18  -2    1.26    0.30
   3 -18  -2   -0.26    0.29
   3 -18  -2   -0.04    0.23
   3 -18  -2   -0.13    0.28
   2 -18  -2    0.46    0.34
   2 -18  -2    0.57    0.29
   1 -18  -2   10.87    1.06
   1 -18  -2    9.60    0.95
   0 -18  -2    1.34    0.36
   0 -18  -2    0.98    0.40
   0 -18  -2    1.20    0.32
   0  18   2    0.53    0.55
  -1 -18  -2    0.06    0.28
  -1 -18  -2    0.49    0.30
  -1 -18  -2    0.09    0.39
   1  18   2    0.80    0.54
  -2 -18  -2    5.25    0.62
  -2 -18  -2    5.36    0.71
   2  18   2    4.21    0.77
  -3 -18  -2   -0.04    0.37
  -3 -18  -2   -0.11    0.27
   3  18   2    0.17    0.51
  -4 -18  -2    8.64    0.83
  -4 -18  -2    8.76    0.95
   4  18   2    7.13    0.98
  -5 -18  -2   13.82    1.07
  -5 -18  -2   10.68    1.10
   5  18   2   10.67    1.21
  -6 -18  -2    1.59    0.33
   6  18   2    0.08    0.38
   1 -19  -2    0.19    0.18
   1 -19  -2    0.09    0.27
   0 -19  -2    1.46    0.26
   1  19   2    1.88    0.46
  -2 -19  -2   -0.09    0.24
  -2 -19  -2    0.22    0.25
   2  19   2    0.04    0.36
  -3 -19  -2    7.51    0.79
  -3 -19  -2    8.19    0.73
   3  17  -3    0.58    0.44
  -3 -17   3    2.56    0.42
  -3 -17   3    1.36    0.37
  -2 -17   3    4.37    0.53
  -2 -17   3    3.95    0.59
  -1 -17   3    0.31    0.28
  -1 -17   3    0.64    0.41
  -1 -17   3    0.49    0.34
   0 -17   3    4.97    0.69
   0 -17   3    4.40    0.58
   0 -17   3    5.50    0.60
   1 -17   3    8.60    0.89
   1 -17   3    8.98    0.85
   1 -17   3    8.70    0.97
   2 -17   3    1.97    0.42
   2 -17   3    2.05    0.36
   2 -17   3    2.72    0.50
   3 -17   3    4.31    0.53
   3 -17   3    4.12    0.56
   4 -17   3    7.67    0.82
   4 -17   3    8.64    0.81
   5 -17   3    1.88    0.34
   5 -17   3    2.06    0.34
   6  16  -3    4.08    0.58
   5  16  -3    1.61    0.49
   4  16  -3    1.59    0.53
  -4 -16   3    1.68    0.46
  -4 -16   3    1.57    0.43
   3  16  -3   21.85    2.08
  -3 -16   3   25.45    2.08
  -3 -16   3   25.20    2.03
   2  16  -3    0.26    0.53
  -2 -16   3    0.15    0.34
  -2 -16   3    1.02    0.48
  -2 -16   3    0.48    0.38
  -1 -16   3   11.59    1.32
  -1 -16   3   15.65    1.36
  -1 -16   3   17.31    1.48
   0 -16   3   37.48    2.86
   0 -16   3   33.30    2.91
   0 -16   3   36.16    2.95
   1 -16   3    4.19    0.57
   1 -16   3    3.20    0.60
   1 -16   3    3.61    0.65
   2 -16   3    6.39    0.68
   2 -16   3    5.76    0.80
   2 -16   3    5.30    0.72
   3 -16   3    6.40    0.84
   3 -16   3    5.84    0.77
   3 -16   3    6.02    0.81
   3 -16   3    6.65    0.74
   4 -16   3   -0.18    0.34
   4 -16   3   -0.28    0.33
   4 -16   3    0.15    0.31
   5 -16   3    7.20    0.85
   5 -16   3    8.05    0.84
   5 -16   3    7.25    0.80
   6 -16   3    1.88    0.37
   6 -16   3    2.61    0.41
   6 -16   3    2.09    0.38
   7 -16   3    0.41    0.23
   7 -16   3    0.48    0.25
   7  15  -3    3.38    0.61
  -7 -15   3    4.33    0.56
   6  15  -3    0.56    0.48
  -6 -15   3    0.19    0.38
   5  15  -3   15.51    1.43
  -5 -15   3   11.90    1.33
  -5 -15   3   14.21    1.35
   4  15  -3   23.05    1.90
  -4 -15   3   19.29    1.82
  -4 -15   3   19.01    1.80
   3  15  -3   -0.06    0.51
  -3 -15   3    0.83    0.44
  -3 -15   3    0.73    0.50
  -3 -15   3   -0.07    0.40
   2  15  -3   19.00    1.79
  -2 -15   3   15.53    1.66
  -2 -15   3   18.19    1.66
  -2 -15   3   21.23    1.77
   1  15  -3    4.51    0.84
  -1 -15   3    5.07    0.71
  -1 -15   3    4.37    0.74
  -1 -15   3    5.09    0.80
   0 -15   3    2.04    0.59
   0 -15   3    1.29    0.49
   0 -15   3    2.13    0.51
   1 -15   3    4.06    0.63
   1 -15   3    2.57    0.60
   1 -15   3    4.51    0.76
   2 -15   3    2.48    0.59
   2 -15   3    2.77    0.63
   2 -15   3    3.45    0.58
   2 -15   3    2.64    0.61
   3 -15   3    2.23    0.48
   3 -15   3    2.05    0.50
   3 -15   3    1.54    0.50
   3 -15   3    1.30    0.53
   4 -15   3    6.42    0.86
   4 -15   3    6.44    0.86
   4 -15   3    8.27    0.85
   4 -15   3    6.05    0.82
   5 -15   3    3.65    0.61
   5 -15   3    4.80    0.71
   5 -15   3    5.57    0.72
   6 -15   3    0.32    0.35
   6 -15   3    0.63    0.36
   6 -15   3    0.95    0.41
   7 -15   3    4.70    0.55
   7 -15   3    3.22    0.52
   7 -15   3    3.80    0.55
   8 -15   3    3.60    0.51
   8 -15   3    4.41    0.59
   9 -15   3    1.22    0.29
   9 -15   3    1.57    0.28
   9  14  -3    1.64    0.42
  -9 -14   3    1.30    0.33
   8  14  -3    0.67    0.44
  -8 -14   3    0.90    0.39
  -8 -14   3    1.05    0.29
   7  14  -3    0.07    0.44
  -7 -14   3    0.67    0.42
  -7 -14   3    0.58    0.30
   6  14  -3   12.80    1.29
  -6 -14   3   11.07    1.20
  -6 -14   3   10.56    1.04
   5  14  -3    9.03    1.08
  -5 -14   3    7.01    0.88
  -5 -14   3    7.58    0.81
  -5 -14   3    6.89    0.93
   4  14  -3    1.65    0.65
  -4 -14   3    2.08    0.38
  -4 -14   3    2.13    0.58
  -4 -14   3    1.98    0.59
  -4 -14   3    1.19    0.57
   3  14  -3   33.39    2.56
  -3 -14   3   27.72    2.43
  -3 -14   3   31.50    2.50
  -3 -14   3   26.79    2.24
  -3 -14   3   25.96    2.45
   2  14  -3   17.49    1.78
  -2 -14   3   18.38    1.68
  -2 -14   3   17.30    1.72
  -2 -14   3   18.05    1.74
   1  14  -3   -0.06    0.62
  -1 -14   3   -0.18    0.45
  -1 -14   3    0.98    0.50
  -1 -14   3    0.24    0.48
   0  14  -3   33.70    3.51
   0 -14   3   33.15    3.04
   0 -14   3   40.89    3.09
   0 -14   3   36.15    2.97
   1 -14   3   10.87    1.34
   1 -14   3   13.17    1.35
   1 -14   3   11.44    1.25
   1 -14   3   13.01    1.39
   2 -14   3    7.10    0.90
   2 -14   3    7.36    0.97
   2 -14   3    4.82    0.83
   2 -14   3    6.42    0.84
   3 -14   3   21.93    2.01
   3 -14   3   21.93    1.99
   3 -14   3   22.02    1.91
   3 -14   3   20.89    1.94
   4 -14   3    1.53    0.57
   4 -14   3    1.00    0.48
   4 -14   3    0.80    0.49
   4 -14   3    1.44    0.51
   5 -14   3   29.37    2.38
   5 -14   3   27.94    2.37
   5 -14   3   26.12    2.25
   5 -14   3   26.80    2.33
   6 -14   3    9.54    1.13
   6 -14   3   11.61    1.20
   6 -14   3   11.47    1.20
   7 -14   3    0.09    0.34
   7 -14   3    0.30    0.41
   7 -14   3    0.60    0.42
   8 -14   3    6.29    0.69
   8 -14   3    4.63    0.61
   8 -14   3    6.48    0.75
   8 -14   3    6.75    0.82
   9 -14   3    6.79    0.70
   9 -14   3    7.07    0.79
   9 -14   3    5.51    0.60
  10 -14   3    0.18    0.27
  10 -14   3    0.08    0.20
 -10 -13   3    2.32    0.39
   9  13  -3    0.39    0.40
  -9 -13   3   -0.05    0.29
  -9 -13   3    0.05    0.33
   8  13  -3    8.32    0.99
  -8 -13   3    6.75    0.84
  -8 -13   3    8.89    0.97
   7  13  -3   35.93    2.90
  -7 -13   3   33.95    2.79
  -7 -13   3   35.00    2.86
   6  13  -3    1.44    0.58
  -6 -13   3    1.87    0.77
  -6 -13   3    1.57    0.43
   5  13  -3    6.27    0.97
  -5 -13   3    6.98    0.90
  -5 -13   3    6.41    0.82
   4  13  -3   38.86    3.25
  -4 -13   3   41.45    3.06
  -4 -13   3   35.12    3.21
  -4 -13   3   37.52    3.20
   3  13  -3    1.99    0.68
  -3 -13   3    2.80    0.47
  -3 -13   3    1.29    0.56
  -3 -13   3    2.15    0.64
   2  13  -3    0.86    0.64
  -2 -13   3    2.21    0.41
  -2 -13   3    2.08    0.62
  -2 -13   3    1.22    0.56
   1  13  -3   64.49    4.89
  -1 -13   3   58.03    4.61
  -1 -13   3   65.46    4.89
  -1 -13   3   58.73    4.79
  -1 -13   3   58.87    4.87
   0 -13   3   11.97    1.27
   0 -13   3    9.52    1.16
   0 -13   3    7.49    1.06
   1 -13   3    7.72    1.01
   1 -13   3    7.08    0.97
   1 -13   3    6.25    0.94
   1 -13   3    5.59    0.86
   2 -13   3    4.41    0.80
   2 -13   3    4.64    0.82
   2 -13   3    5.64    0.85
   2 -13   3    5.69    0.81
   3 -13   3   10.57    1.23
   3 -13   3   10.29    1.26
   3 -13   3   10.45    1.28
   3 -13   3   10.97    1.31
   4 -13   3   26.21    2.42
   4 -13   3   29.34    2.44
   4 -13   3   25.83    2.40
   4 -13   3   28.56    2.35
   5 -13   3   23.57    2.21
   5 -13   3   25.29    2.22
   5 -13   3   24.40    2.21
   5 -13   3   25.60    2.13
   6 -13   3    4.38    0.75
   6 -13   3    4.75    0.61
   6 -13   3    4.55    0.71
   6 -13   3    6.04    0.87
   7 -13   3    0.88    0.43
   7 -13   3    1.12    0.53
   7 -13   3    1.52    0.42
   7 -13   3    0.64    0.47
   8 -13   3    8.62    0.97
   8 -13   3    7.92    0.87
   8 -13   3    8.91    1.09
   8 -13   3    8.33    1.01
   9 -13   3    0.06    0.31
   9 -13   3    0.24    0.28
   9 -13   3    0.42    0.41
  10 -13   3    4.93    0.60
  10 -13   3    4.06    0.51
  10 -13   3    3.50    0.44
  11 -13   3    3.16    0.35
  11 -13   3    3.06    0.45
  11  12  -3    0.89    0.37
 -11 -12   3    0.93    0.32
  10  12  -3    2.43    0.52
 -10 -12   3    2.28    0.45
 -10 -12   3    3.39    0.47
   9  12  -3   30.89    2.61
  -9 -12   3   31.18    2.56
  -9 -12   3   33.24    2.59
   8  12  -3    6.00    0.84
  -8 -12   3    6.64    0.79
  -8 -12   3    5.80    0.73
   7  12  -3    0.17    0.48
  -7 -12   3    0.37    0.37
   6  12  -3   27.99    2.60
  -6 -12   3   30.17    2.60
  -6 -12   3   32.38    2.51
   5  12  -3    1.01    0.58
  -5 -12   3    0.64    0.60
  -5 -12   3    0.88    0.42
  -5 -12   3    1.28    0.52
   4  12  -3   11.85    1.32
  -4 -12   3   11.81    1.14
  -4 -12   3   10.48    1.31
  -4 -12   3   10.14    1.24
   3  12  -3   11.71    1.40
  -3 -12   3   13.68    1.22
  -3 -12   3   13.58    1.41
  -3 -12   3   10.80    1.36
   2  12  -3   19.42    1.92
  -2 -12   3   19.92    1.92
  -2 -12   3   20.12    1.70
  -2 -12   3   21.44    1.92
   1  12  -3   15.78    1.80
  -1 -12   3   18.33    1.76
  -1 -12   3   18.75    1.52
  -1 -12   3   17.45    1.75
   0 -12   3   16.84    1.61
   0 -12   3   18.06    1.68
   0 -12   3   20.37    1.69
   0 -12   3   16.57    1.84
   0 -12   3   14.52    1.37
   1 -12   3   26.03    2.29
   1 -12   3   26.63    2.36
   1 -12   3   25.12    2.41
   1 -12   3   28.28    2.38
   2 -12   3    0.13    0.43
   2 -12   3    0.28    0.49
   2 -12   3    0.80    0.66
   2 -12   3    0.26    0.47
   3 -12   3   23.68    2.20
   3 -12   3   26.28    2.19
   3 -12   3   21.47    2.10
   3 -12   3   24.23    2.17
   4 -12   3    8.16    0.94
   4 -12   3    6.20    0.90
   4 -12   3    6.81    0.97
   4 -12   3    4.85    0.84
   5 -12   3    3.54    0.71
   5 -12   3    2.98    0.68
   5 -12   3    3.62    0.74
   5 -12   3    4.45    0.75
   5 -12   3    2.68    0.55
   6 -12   3   51.33    4.23
   6 -12   3   51.76    4.05
   6 -12   3   53.40    4.23
   6 -12   3   52.00    4.20
   7 -12   3    0.58    0.52
   7 -12   3    0.22    0.60
   7 -12   3    0.86    0.46
   7 -12   3    0.30    0.37
   8 -12   3    3.29    0.53
   8 -12   3    3.34    0.77
   8 -12   3    2.65    0.57
   8 -12   3    3.95    0.69
   9 -12   3   16.59    1.53
   9 -12   3   19.53    1.63
   9 -12   3   18.11    1.73
  10 -12   3    0.14    0.30
  10 -12   3   -0.06    0.41
  10 -12   3    0.20    0.31
  11 -12   3    1.31    0.35
  11 -12   3    2.22    0.50
  11 -12   3    1.89    0.34
  12 -12   3    1.12    0.25
  12 -12   3    0.95    0.35
  11  11  -3    0.45    0.35
  11  11  -3    0.19    0.57
 -11 -11   3    0.71    0.35
  10  11  -3   -1.06    0.63
  10  11  -3    0.34    0.40
 -10 -11   3    0.13    0.37
 -10 -11   3    0.14    0.35
   9  11  -3    0.86    0.77
   9  11  -3    0.69    0.44
  -9 -11   3    1.28    0.47
  -9 -11   3    1.33    0.42
   8  11  -3    4.22    0.67
  -8 -11   3    3.44    0.58
   7  11  -3   21.36    1.88
  -7 -11   3   19.37    1.78
   6  11  -3    0.29    0.54
  -6 -11   3    0.44    0.57
  -6 -11   3    0.90    0.41
  -6 -11   3    0.23    0.63
   5  11  -3   43.05    3.23
  -5 -11   3   41.16    3.10
  -5 -11   3   33.40    3.21
  -5 -11   3   35.46    3.15
   4  11  -3   24.61    2.13
  -4 -11   3   21.63    2.07
  -4 -11   3   20.95    2.11
  -4 -11   3   26.19    2.02
   3  11  -3    0.63    0.50
  -3 -11   3   -0.03    0.39
  -3 -11   3    0.54    0.46
  -3 -11   3    1.03    0.40
   2  11  -3    4.01    0.76
  -2 -11   3    4.61    0.74
  -2 -11   3    3.46    0.54
  -2 -11   3    3.33    0.65
   1  11  -3   34.61    3.10
  -1 -11   3   37.71    3.06
  -1 -11   3   37.27    2.87
  -1 -11   3   35.79    3.04
   0 -11   3   10.21    0.98
   0 -11   3   10.46    1.23
   0 -11   3   10.56    1.21
   0 -11   3   11.10    1.36
   1 -11   3   21.20    2.01
   1 -11   3   24.29    2.09
   1 -11   3   24.78    2.23
   1 -11   3   22.60    2.07
   2 -11   3   89.92    7.11
   2 -11   3   85.42    7.05
   2 -11   3   96.89    7.16
   2 -11   3   95.08    7.16
   3 -11   3    1.45    0.57
   3 -11   3    2.29    0.67
   3 -11   3    1.49    0.53
   3 -11   3    2.86    0.65
   4 -11   3   16.44    1.58
   4 -11   3   15.83    1.56
   4 -11   3   13.43    1.38
   4 -11   3   17.14    1.56
   4 -11   3   14.34    1.66
   5 -11   3    8.53    0.97
   5 -11   3    8.25    1.16
   5 -11   3   10.69    1.18
   5 -11   3    9.11    1.13
   5 -11   3    9.64    1.11
   6 -11   3   14.17    1.48
   6 -11   3   15.18    1.32
   6 -11   3   13.80    1.50
   6 -11   3   12.46    1.55
   6 -11   3   14.39    1.60
   7 -11   3   30.04    2.83
   7 -11   3   35.72    2.78
   7 -11   3   31.50    2.63
   7 -11   3   34.08    2.79
   8 -11   3    0.93    0.47
   8 -11   3   -0.05    0.51
   8 -11   3    0.49    0.39
   8 -11   3    1.00    0.61
   9 -11   3    1.26    0.35
   9 -11   3    2.02    0.51
   9 -11   3    1.33    0.41
   9 -11   3    1.10    0.57
  10 -11   3   11.56    1.10
  10 -11   3   12.86    1.17
  10 -11   3   13.92    1.40
  10 -11   3   12.66    1.22
  11 -11   3    3.19    0.50
  11 -11   3    2.50    0.40
  11 -11   3    3.35    0.47
  11 -11   3    3.95    0.69
  12 -11   3    0.03    0.38
  12 -11   3    0.16    0.26
  13 -11   3    4.02    0.47
  13 -11   3    4.51    0.59
  12  10  -3    4.91    0.77
  12  10  -3    7.11    0.75
 -12 -10   3    7.85    0.81
  11  10  -3   18.02    1.72
 -11 -10   3   18.13    1.59
  10  10  -3    5.37    0.71
  10  10  -3    4.30    0.81
 -10 -10   3    5.86    0.71
 -10 -10   3    5.25    0.69
   9  10  -3   24.11    1.99
   9  10  -3   20.69    2.14
  -9 -10   3   22.95    1.98
   8  10  -3   21.62    1.87
   8  10  -3   19.34    2.04
  -8 -10   3   20.47    1.82
   7  10  -3    0.14    0.48
  -7 -10   3    0.57    0.43
   6  10  -3   26.03    2.10
  -6 -10   3   22.99    2.01
  -6 -10   3   20.13    2.17
   5  10  -3    9.14    1.10
  -5 -10   3    8.43    1.01
  -5 -10   3    8.27    1.09
  -5 -10   3    8.80    1.03
   4  10  -3    6.23    0.89
  -4 -10   3    7.31    0.93
  -4 -10   3    6.87    0.90
  -4 -10   3    7.68    0.87
   3  10  -3   36.12    2.77
  -3 -10   3   33.38    2.63
  -3 -10   3   32.04    2.74
  -3 -10   3   28.69    2.69
   2  10  -3    0.53    0.53
  -2 -10   3    1.99    0.40
  -2 -10   3    1.19    0.45
  -2 -10   3    0.95    0.47
   1  10  -3   57.81    4.81
   1  10  -3   65.12    4.92
  -1 -10   3   62.80    4.65
  -1 -10   3   61.15    4.77
  -1 -10   3   54.68    4.76
   0  10  -3   88.13    6.51
   0  10  -3   84.05    6.41
   0 -10   3   70.06    6.26
   0 -10   3   82.53    6.32
  -1  10  -3   24.63    2.51
  -1  10  -3   28.41    2.48
   1 -10   3   28.18    2.33
   1 -10   3   25.45    2.27
   1 -10   3   32.21    2.49
   1 -10   3   23.91    2.14
  -2  10  -3    2.10    0.92
  -2  10  -3    3.48    0.88
   2 -10   3    3.11    0.64
   2 -10   3    2.69    0.54
   2 -10   3    3.58    0.75
   2 -10   3    4.97    0.73
  -3  10  -3    6.60    1.77
  -3  10  -3   10.48    1.49
   3 -10   3    9.91    1.33
   3 -10   3   10.31    1.16
   3 -10   3    9.79    1.15
   3 -10   3    9.90    1.12
   4 -10   3   24.31    2.30
   4 -10   3   25.60    2.09
   4 -10   3   26.31    2.23
   4 -10   3   27.15    2.26
   4 -10   3   24.12    2.21
   5 -10   3    0.91    0.52
   5 -10   3    0.49    0.36
   5 -10   3    0.54    0.56
   5 -10   3    1.38    0.63
   5 -10   3   -0.06    0.40
   6 -10   3    6.50    0.97
   6 -10   3    7.39    0.85
   6 -10   3    5.73    0.88
   6 -10   3    6.20    0.95
   6 -10   3    7.33    0.95
   7 -10   3   98.53    7.47
   7 -10   3   95.77    7.60
   7 -10   3   98.62    7.61
   7 -10   3   99.09    7.57
   8 -10   3   18.30    1.61
   8 -10   3   20.00    1.76
   8 -10   3   18.97    1.63
   8 -10   3   19.09    1.83
   8 -10   3   16.07    1.75
   9 -10   3    5.78    0.72
   9 -10   3    4.78    0.74
   9 -10   3    5.48    0.66
   9 -10   3    4.97    0.87
  10 -10   3    8.59    1.12
  10 -10   3    7.56    0.91
  10 -10   3    8.06    0.88
  10 -10   3    6.92    0.80
  11 -10   3    4.50    0.61
  11 -10   3    6.16    0.79
  11 -10   3    4.89    0.62
  11 -10   3    4.91    0.66
  12 -10   3    3.50    0.49
  12 -10   3    3.91    0.48
  12 -10   3    4.12    0.67
  13 -10   3   -0.12    0.36
  13 -10   3   -0.06    0.19
  13 -10   3   -0.13    0.26
  13   9  -3   22.89    1.77
 -13  -9   3   21.29    1.81
  12   9  -3    1.05    0.47
  12   9  -3    0.66    0.35
 -12  -9   3    1.11    0.41
  11   9  -3   -0.34    0.45
 -11  -9   3    0.18    0.27
 -11  -9   3    0.21    0.38
  10   9  -3   17.22    1.75
  10   9  -3   16.52    1.59
 -10  -9   3   17.09    1.59
 -10  -9   3   18.17    1.62
 -10  -9   3   19.14    1.48
   9   9  -3   15.52    1.43
   9   9  -3   12.21    1.56
  -9  -9   3   15.73    1.45
  -9  -9   3   15.24    1.27
   8   9  -3    2.37    0.75
   8   9  -3    2.83    0.60
  -8  -9   3    3.18    0.61
  -8  -9   3    2.53    0.39
   7   9  -3    3.92    0.89
   7   9  -3    2.97    0.65
  -7  -9   3    3.55    0.61
  -7  -9   3    3.46    0.43
   6   9  -3    1.44    0.53
  -6  -9   3    1.92    0.48
  -6  -9   3    0.54    0.62
   5   9  -3    0.81    0.46
  -5  -9   3    1.45    0.44
  -5  -9   3    0.81    0.56
  -5  -9   3    0.38    0.49
   4   9  -3   45.16    4.09
  -4  -9   3   49.85    4.10
  -4  -9   3   55.92    4.06
  -4  -9   3   55.79    4.16
   3   9  -3   17.22    1.71
   3   9  -3   16.48    1.53
  -3  -9   3   14.30    1.44
  -3  -9   3   16.05    1.39
  -3  -9   3   12.72    1.44
   2   9  -3   20.78    1.88
  -2  -9   3   17.72    1.59
  -2  -9   3   18.02    1.68
  -2  -9   3   19.04    1.70
   1   9  -3  126.35   10.68
  -1  -9   3  148.42   10.67
  -1  -9   3  140.83   10.54
  -1  -9   3  143.98   10.64
   0   9  -3    8.60    1.20
   0  -9   3   10.85    1.12
  -1   9  -3   96.66    7.67
   1  -9   3  100.08    7.56
  -2   9  -3  136.72   10.49
   2  -9   3  134.42   10.47
   2  -9   3  138.75   10.43
   2  -9   3  140.04   10.50
  -3   9  -3    6.29    1.18
  -3   9  -3   10.50    1.21
   3  -9   3    9.12    1.07
   3  -9   3   10.68    1.09
   3  -9   3    8.47    1.04
   3  -9   3    9.57    1.17
  -4   9  -3   45.31    3.80
   4  -9   3   45.20    3.77
   4  -9   3   53.58    3.84
   4  -9   3   49.90    3.83
   4  -9   3   42.52    3.76
   4  -9   3   48.30    3.68
   5  -9   3   84.26    6.48
   5  -9   3   84.07    6.36
   5  -9   3   81.10    6.45
   5  -9   3   86.28    6.53
   5  -9   3   81.04    6.47
   6  -9   3    9.07    0.86
   6  -9   3    7.32    0.95
   6  -9   3    7.00    0.96
   6  -9   3    7.81    0.97
   6  -9   3    5.38    0.98
   6  -9   3    6.27    0.89
   7  -9   3   19.32    1.60
   7  -9   3   19.20    1.73
   7  -9   3   18.98    1.76
   7  -9   3   17.97    1.62
   7  -9   3   15.79    1.76
   8  -9   3   21.99    2.10
   8  -9   3   23.28    2.09
   8  -9   3   26.22    1.99
   8  -9   3   22.40    2.14
   8  -9   3   22.91    2.00
   9  -9   3   17.49    1.64
   9  -9   3   15.59    1.70
   9  -9   3   16.86    1.53
   9  -9   3   18.21    1.56
  10  -9   3   23.84    2.05
  10  -9   3   23.76    2.14
  10  -9   3   23.76    1.98
  10  -9   3   23.04    1.98
  11  -9   3    4.04    0.72
  11  -9   3    4.74    0.64
  11  -9   3    4.42    0.57
  11  -9   3    3.90    0.55
  12  -9   3   -0.16    0.25
  12  -9   3    0.41    0.45
  12  -9   3   -0.16    0.32
  13  -9   3    6.31    0.88
  13  -9   3    6.28    0.72
  13  -9   3    7.13    0.68
  14  -9   3    0.62    0.32
  14  -9   3    0.90    0.28
  14  -9   3    0.62    0.21
  13   8  -3   -0.16    0.36
  13   8  -3    0.90    0.35
 -13  -8   3    0.68    0.37
  12   8  -3    3.33    0.61
  12   8  -3    3.12    0.50
 -12  -8   3    2.82    0.41
 -12  -8   3    3.53    0.56
  11   8  -3   16.39    1.55
 -11  -8   3   16.14    1.47
 -11  -8   3   15.16    1.32
  10   8  -3    4.46    0.78
  10   8  -3    4.74    0.70
 -10  -8   3    6.13    0.78
 -10  -8   3    5.16    0.61
   9   8  -3   19.96    1.84
   9   8  -3   19.08    1.95
  -9  -8   3   21.00    1.71
  -9  -8   3   22.90    1.89
   8   8  -3   25.99    2.24
   8   8  -3   21.92    2.32
  -8  -8   3   27.49    2.09
  -8  -8   3   27.47    2.26
   7   8  -3    7.43    1.01
   7   8  -3    9.36    1.02
  -7  -8   3    7.56    0.77
  -7  -8   3    7.18    0.90
   6   8  -3   37.04    2.69
  -6  -8   3   29.83    2.61
  -6  -8   3   29.77    2.75
  -6  -8   3   30.97    2.48
   5   8  -3   41.99    3.76
  -5  -8   3   51.76    3.76
  -5  -8   3   46.51    3.63
  -5  -8   3   45.01    3.78
  -5  -8   3   52.60    3.87
   4   8  -3    0.27    0.50
   4   8  -3    0.42    0.43
  -4  -8   3    0.52    0.75
  -4  -8   3    0.71    0.33
  -4  -8   3    0.79    0.42
  -4  -8   3    0.37    0.33
   3   8  -3   57.18    4.21
  -3  -8   3   48.96    4.06
  -3  -8   3   50.25    4.04
   2   8  -3   24.95    2.19
  -2  -8   3   24.12    2.03
   1   8  -3  103.38    7.96
   0   8  -3  347.96   26.16
  -1   8  -3   53.26    4.21
  -2   8  -3    8.23    1.08
  -2   8  -3   10.81    1.27
  -3   8  -3   64.95    5.57
  -3   8  -3   72.78    5.43
   3  -8   3   73.20    5.82
  -4   8  -3   89.16    6.65
   4  -8   3   90.73    6.70
   4  -8   3   89.20    6.70
   4  -8   3   77.04    6.79
   5  -8   3   87.48    6.59
   5  -8   3   85.69    6.57
   5  -8   3   76.38    6.56
   5  -8   3   91.41    6.50
   6  -8   3   22.45    2.02
   6  -8   3   22.29    1.95
   6  -8   3   21.85    2.01
   6  -8   3   24.37    1.91
   6  -8   3   23.04    2.00
  -7   8  -3   12.08    2.10
   7  -8   3   15.20    1.44
   7  -8   3   15.47    1.47
   7  -8   3   15.94    1.38
   7  -8   3   15.62    1.53
   7  -8   3   14.56    1.53
   8  -8   3    4.61    0.73
   8  -8   3    4.87    0.64
   8  -8   3    3.92    0.76
   8  -8   3    4.60    0.83
   8  -8   3    6.54    0.83
   9  -8   3   16.34    1.57
   9  -8   3   16.89    1.70
   9  -8   3   17.34    1.54
   9  -8   3   18.77    1.64
  10  -8   3    6.66    0.80
  10  -8   3    7.36    0.98
  10  -8   3    7.82    0.91
  10  -8   3    6.80    0.86
  11  -8   3    3.58    0.68
  11  -8   3    2.62    0.55
  11  -8   3    2.51    0.50
  11  -8   3    3.14    0.52
  12  -8   3   26.69    2.20
  12  -8   3   28.31    2.33
  12  -8   3   26.19    2.20
  13  -8   3    7.02    0.91
  13  -8   3    6.32    0.73
  13  -8   3    5.36    0.66
  14  -8   3    0.39    0.25
  14  -8   3    1.03    0.40
  14  -8   3    0.81    0.30
  13   7  -3   10.50    0.99
  13   7  -3    9.75    1.08
 -13  -7   3   10.66    0.93
 -13  -7   3   10.43    1.07
  12   7  -3   14.79    1.38
  12   7  -3   15.20    1.48
 -12  -7   3   15.33    1.31
 -12  -7   3   16.95    1.47
  11   7  -3    0.44    0.50
 -11  -7   3    0.24    0.27
 -11  -7   3    0.81    0.43
  10   7  -3   53.41    4.25
  10   7  -3   55.44    4.33
 -10  -7   3   54.22    4.29
 -10  -7   3   53.30    4.17
   9   7  -3    4.71    0.69
   9   7  -3    3.89    0.80
  -9  -7   3    6.14    0.93
  -9  -7   3    4.85    0.58
   8   7  -3    0.47    0.43
   8   7  -3    0.58    0.54
  -8  -7   3    0.75    0.46
  -8  -7   3    0.49    0.27
   7   7  -3   28.83    2.50
   7   7  -3   28.18    2.38
  -7  -7   3   26.85    2.38
  -7  -7   3   28.73    2.24
   6   7  -3    0.25    0.66
   6   7  -3    1.31    0.45
   6   7  -3    1.30    0.62
  -6  -7   3    1.19    0.27
  -6  -7   3    0.46    0.56
  -6  -7   3    1.29    0.43
   5   7  -3    2.09    0.61
   5   7  -3    1.31    0.43
  -5  -7   3    1.37    0.42
   4   7  -3   45.02    3.43
  -4  -7   3   39.64    3.30
  -4  -7   3   40.86    3.30
   3   7  -3    2.69    0.64
  -3  -7   3    2.10    0.42
   2   7  -3    1.37    0.52
  -2  -7   3    1.56    0.37
   1   7  -3  207.42   15.06
  -1  -7   3  190.92   14.99
   0   7  -3    7.81    1.05
  -1   7  -3   25.45    2.18
  -2   7  -3  134.84    9.46
  -2   7  -3  116.77    9.50
   2  -7   3  121.25    9.36
  -3   7  -3   56.75    4.50
  -3   7  -3   54.85    4.35
   3  -7   3   56.18    4.27
  -4   7  -3  109.70    8.28
   4  -7   3  108.37    8.22
  -5   7  -3  259.15   22.46
   5  -7   3  330.23   22.16
  -6   7  -3   16.13    2.20
   6  -7   3   19.32    1.60
   6  -7   3   18.51    1.51
   6  -7   3   18.67    1.69
   6  -7   3   19.05    1.69
   7  -7   3   22.27    1.80
   7  -7   3   21.72    1.91
   7  -7   3   20.55    2.05
   7  -7   3   20.75    1.86
   7  -7   3   21.38    1.87
   7  -7   3   20.38    1.70
   8  -7   3   31.31    3.03
   8  -7   3   38.92    3.02
   8  -7   3   37.10    2.96
   8  -7   3   41.66    3.06
   9  -7   3    1.26    0.46
   9  -7   3    0.44    0.42
   9  -7   3    1.68    0.54
   9  -7   3    0.92    0.40
  10  -7   3   26.22    2.24
  10  -7   3   26.40    2.19
  10  -7   3   24.23    2.30
  10  -7   3   28.93    2.27
  11  -7   3   30.83    2.56
  11  -7   3   29.73    2.55
  11  -7   3   32.96    2.54
  11  -7   3   31.58    2.66
  12  -7   3    0.22    0.44
  12  -7   3    0.07    0.34
  12  -7   3    0.15    0.34
  13  -7   3   17.06    1.55
  13  -7   3   17.33    1.54
  13  -7   3   20.35    1.69
  14  -7   3    2.54    0.50
  14  -7   3    2.18    0.37
  14  -7   3    2.12    0.38
  15  -7   3    0.11    0.24
  15  -7   3    0.76    0.33
  15  -7   3    0.55    0.23
  14   6  -3    3.26    0.48
 -14  -6   3    2.28    0.37
 -14  -6   3    2.30    0.46
  13   6  -3    1.73    0.49
  13   6  -3    2.78    0.46
 -13  -6   3    2.78    0.40
 -13  -6   3    3.40    0.54
  12   6  -3    0.64    0.36
  12   6  -3    1.00    0.46
 -12  -6   3    0.53    0.28
 -12  -6   3    0.98    0.47
  11   6  -3   11.35    1.25
  11   6  -3   10.58    1.09
 -11  -6   3   10.49    1.20
 -11  -6   3   10.23    0.98
  10   6  -3    1.54    0.48
  10   6  -3    2.44    0.62
 -10  -6   3    2.46    0.43
 -10  -6   3    2.97    0.63
   9   6  -3   -0.53    0.48
   9   6  -3    0.28    0.39
  -9  -6   3   -0.01    0.42
  -9  -6   3    0.05    0.26
   8   6  -3   14.77    1.61
   8   6  -3   15.14    1.50
  -8  -6   3   18.81    1.59
  -8  -6   3   16.18    1.38
   7   6  -3   25.91    2.28
   7   6  -3   31.02    2.48
   7   6  -3   26.09    2.38
  -7  -6   3   26.78    2.17
  -7  -6   3   27.27    2.31
   6   6  -3    1.14    0.43
   6   6  -3    0.58    0.50
  -6  -6   3    1.80    0.47
  -6  -6   3    1.26    0.27
   5   6  -3   51.27    3.91
   5   6  -3   42.36    3.96
  -5  -6   3   53.42    3.85
  -5  -6   3   46.94    3.83
   4   6  -3   38.00    3.01
  -4  -6   3   35.40    2.91
   3   6  -3    3.41    0.64
  -3  -6   3    2.57    0.43
   2   6  -3  196.71   14.65
  -2  -6   3  191.14   14.60
   1   6  -3    8.64    1.07
  -1  -6   3    7.26    0.82
   0   6  -3   35.45    2.89
  -1   6  -3  137.11    9.98
   1  -6   3  126.06    9.89
  -2   6  -3    0.37    0.46
   2  -6   3    0.40    0.27
  -3   6  -3    2.53    0.69
  -3   6  -3    2.74    0.53
   3  -6   3    2.08    0.36
  -4   6  -3   13.91    1.21
  -4   6  -3   12.40    1.67
   4  -6   3   12.46    1.11
  -5   6  -3  201.24   17.07
   5  -6   3  245.00   16.79
  -6   6  -3  138.20   12.00
   6  -6   3  171.09   11.70
   7  -6   3   42.59    3.11
   7  -6   3   35.95    3.24
   7  -6   3   39.08    3.32
   7  -6   3   41.46    3.19
   7  -6   3   42.31    3.27
  -8   6  -3    9.63    1.53
   8  -6   3   13.36    1.28
   8  -6   3   13.28    1.27
   8  -6   3   11.51    1.27
   8  -6   3   13.54    1.21
   9  -6   3   40.43    3.17
   9  -6   3   36.69    3.11
   9  -6   3   36.44    3.19
   9  -6   3   42.94    3.20
  10  -6   3   26.25    2.14
  10  -6   3   25.01    2.05
  10  -6   3   22.66    2.09
  10  -6   3   23.70    2.16
  11  -6   3    0.70    0.44
  11  -6   3    1.43    0.43
  11  -6   3    1.37    0.55
  12  -6   3   13.40    1.27
  12  -6   3   14.66    1.41
  12  -6   3   12.61    1.29
  13  -6   3   10.94    1.18
  13  -6   3   10.09    1.04
  13  -6   3   10.58    1.03
  14  -6   3    0.27    0.28
  14  -6   3    1.16    0.36
  14  -6   3    0.79    0.43
  15  -6   3    6.45    0.74
  15  -6   3    5.70    0.64
  15  -6   3    5.04    0.60
  14   5  -3    5.28    0.68
 -14  -5   3    6.54    0.64
  13   5  -3    2.81    0.48
  13   5  -3    2.68    0.53
 -13  -5   3    2.85    0.43
 -13  -5   3    3.91    0.59
  12   5  -3   14.35    1.38
  12   5  -3   15.55    1.46
 -12  -5   3   15.86    1.50
 -12  -5   3   15.85    1.33
  11   5  -3    5.55    0.78
  11   5  -3    5.53    0.72
 -11  -5   3    6.27    0.81
 -11  -5   3    5.48    0.67
  10   5  -3   24.21    2.06
  10   5  -3   24.96    2.18
 -10  -5   3   24.13    1.99
 -10  -5   3   24.05    2.16
   9   5  -3   30.37    2.54
   9   5  -3   28.42    2.44
  -9  -5   3   28.34    2.37
  -9  -5   3   31.68    2.53
   8   5  -3    6.28    0.90
   8   5  -3    4.56    0.68
  -8  -5   3    5.36    0.75
  -8  -5   3    4.99    0.63
   7   5  -3   49.57    3.71
   7   5  -3   50.67    3.74
   7   5  -3   46.95    3.64
  -7  -5   3   42.75    3.54
  -7  -5   3   40.76    3.64
   6   5  -3    2.65    0.59
   6   5  -3    2.59    0.50
  -6  -5   3    2.15    0.50
  -6  -5   3    2.34    0.36
   5   5  -3   50.00    3.78
  -5  -5   3   45.03    3.71
   4   5  -3  101.51    8.28
  -4  -5   3  115.89    8.26
   3   5  -3   57.20    4.65
  -3  -5   3   62.18    4.61
   2   5  -3   47.70    3.76
   1   5  -3    1.63    0.47
   0   5  -3  104.85    7.87
   0  -5   3  102.37    7.80
  -1   5  -3  105.40    7.87
   1  -5   3  101.93    7.80
  -2   5  -3   10.97    1.06
   2  -5   3   10.45    0.92
  -3   5  -3   60.02    4.59
  -3   5  -3   60.83    4.69
   3  -5   3   58.67    4.54
  -4   5  -3    7.57    0.87
  -4   5  -3    8.57    1.21
   4  -5   3    8.78    0.78
  -5   5  -3  239.96   17.97
   5  -5   3  232.72   17.68
   7  -5   3   26.21    2.24
   7  -5   3   25.73    2.08
   7  -5   3   28.21    2.20
   8  -5   3   81.29    6.04
   8  -5   3   78.63    6.18
   8  -5   3   84.92    6.13
   8  -5   3   74.53    6.17
   9  -5   3   23.08    1.95
   9  -5   3   22.29    2.03
   9  -5   3   22.80    2.02
   9  -5   3   24.58    2.04
  10  -5   3   26.70    2.20
  10  -5   3   24.06    2.11
  10  -5   3   25.20    2.21
  11  -5   3   62.45    4.89
  11  -5   3   61.92    4.95
  11  -5   3   64.80    4.99
  12  -5   3    8.42    1.00
  12  -5   3    9.56    1.11
  12  -5   3    7.89    0.95
  13  -5   3   16.54    1.46
  13  -5   3   15.83    1.48
  13  -5   3   17.17    1.57
  14  -5   3    9.42    1.00
  14  -5   3    7.91    0.85
  14  -5   3    7.14    0.84
  15  -5   3    0.68    0.32
  15  -5   3    0.67    0.40
  15  -5   3    1.00    0.31
  14   4  -3    2.83    0.49
 -14  -4   3    1.64    0.51
 -14  -4   3    2.46    0.38
  13   4  -3    6.41    0.70
  13   4  -3    5.64    0.73
 -13  -4   3    5.68    0.66
 -13  -4   3    7.76    0.84
  12   4  -3    0.12    0.41
  12   4  -3    0.00    0.33
 -12  -4   3    0.06    0.45
 -12  -4   3   -0.04    0.26
  11   4  -3    4.18    0.61
  11   4  -3    3.52    0.66
 -11  -4   3    4.44    0.74
 -11  -4   3    3.96    0.54
  10   4  -3    0.68    0.51
 -10  -4   3    1.67    0.78
 -10  -4   3    1.04    0.34
   9   4  -3    2.67    0.50
   9   4  -3    2.63    0.58
  -9  -4   3    2.65    0.45
  -9  -4   3    2.41    0.58
   8   4  -3   49.74    3.96
   8   4  -3   49.24    3.85
  -8  -4   3   45.06    3.78
  -8  -4   3   53.21    4.00
   7   4  -3    6.13    0.82
   7   4  -3    4.57    0.70
   7   4  -3    6.12    0.69
  -7  -4   3    4.96    0.61
  -7  -4   3    5.97    0.76
   6   4  -3    2.49    0.52
   5   4  -3   34.52    2.79
   4   4  -3   64.16    5.00
  -4  -4   3   64.91    4.96
   3   4  -3    2.55    0.56
   2   4  -3   57.61    4.45
   1   4  -3  158.15   12.00
  -1  -4   3  160.47   11.95
   0   4  -3    4.17    0.57
   0  -4   3    3.76    0.43
  -1   4  -3  265.91   20.14
   1  -4   3  271.38   20.09
  -2   4  -3  136.95   10.67
   2  -4   3  146.71   10.64
  -3   4  -3   68.75    5.26
  -3   4  -3   68.08    5.20
  -4   4  -3  113.44    8.51
  -4   4  -3  111.63    8.34
   4  -4   3  107.19    8.31
  -5   4  -3  101.52    8.21
   5  -4   3  109.84    7.97
  -6   4  -3   98.31    8.25
   6  -4   3  115.74    8.08
  -7   4  -3   40.13    3.46
   7  -4   3   45.42    3.29
  -8   4  -3    1.59    0.50
   8  -4   3    1.85    0.30
   8  -4   3    1.44    0.45
   8  -4   3    1.32    0.48
   8  -4   3    1.05    0.37
   9  -4   3   86.95    6.38
   9  -4   3   77.36    6.35
   9  -4   3   82.38    6.30
  10  -4   3   58.55    4.63
  10  -4   3   62.16    4.71
  10  -4   3   58.59    4.78
  10  -4   3   63.61    4.80
  11  -4   3    0.00    0.46
  11  -4   3    0.29    0.38
  11  -4   3    0.39    0.43
 -12   4  -3    1.62    0.42
  12  -4   3    1.68    0.53
  12  -4   3    0.97    0.42
  12  -4   3    1.05    0.45
 -13   4  -3    3.18    0.48
  13  -4   3    3.02    0.59
  13  -4   3    3.64    0.53
  13  -4   3    2.75    0.54
 -14   4  -3    1.92    0.42
  14  -4   3    1.87    0.48
  14  -4   3    1.13    0.40
  14  -4   3    1.95    0.43
 -15   4  -3    8.77    0.98
  15  -4   3   12.91    1.09
  15  -4   3   10.47    1.01
  15  -4   3   10.94    1.01
  16  -4   3    3.26    0.39
  16  -4   3    3.54    0.49
  15   3  -3    5.16    0.63
 -15  -3   3    4.24    0.56
  14   3  -3   12.73    1.18
 -14  -3   3   13.43    1.10
 -14  -3   3   10.02    1.29
  13   3  -3    0.41    0.40
 -13  -3   3    0.26    0.28
 -13  -3   3    0.88    0.53
  12   3  -3   18.29    1.62
  12   3  -3   19.90    1.72
 -12  -3   3   17.53    1.59
 -12  -3   3   20.09    1.77
  11   3  -3   13.86    1.28
  11   3  -3   14.35    1.40
 -11  -3   3   13.62    1.22
 -11  -3   3   11.53    1.40
  10   3  -3   17.21    1.50
  10   3  -3   16.85    1.61
 -10  -3   3   15.58    1.42
   9   3  -3   36.63    2.86
   9   3  -3   38.39    2.95
  -9  -3   3   35.34    2.81
  -9  -3   3   31.69    2.92
   8   3  -3   35.47    3.29
   8   3  -3   45.09    3.27
   8   3  -3   35.25    3.35
   8   3  -3   47.37    3.38
  -8  -3   3   44.45    3.23
  -8  -3   3   38.93    3.31
   7   3  -3   42.41    3.17
   7   3  -3   38.71    3.12
  -7  -3   3   36.21    3.06
  -7  -3   3   41.17    3.41
   6   3  -3  131.36    9.97
   5   3  -3   51.02    3.98
   4   3  -3  118.73    9.00
   3   3  -3  258.01   19.36
   2   3  -3  130.94    9.23
   2   3  -3  112.50    9.17
   1   3  -3    3.17    0.44
  -1  -3   3    3.95    0.39
   0   3  -3    1.80    0.35
   0  -3   3    2.14    0.27
  -1   3  -3    0.58    0.25
   1  -3   3    0.72    0.16
  -2   3  -3    4.16    0.49
   2  -3   3    3.93    0.40
  -3   3  -3   11.27    1.00
  -3   3  -3   10.45    0.91
   3  -3   3   10.20    0.86
  -4   3  -3    5.34    0.81
  -4   3  -3    6.45    0.62
   4  -3   3    5.40    0.55
  -5   3  -3   95.80    6.60
   5  -3   3   76.22    6.43
  -6   3  -3  209.87   15.89
   6  -3   3  212.09   15.80
  -8   3  -3    6.33    0.88
   8  -3   3    7.73    0.69
  -9   3  -3  116.48    9.99
   9  -3   3  141.27   10.05
   9  -3   3  138.86    9.88
   9  -3   3  139.12    9.97
   9  -3   3  134.91   10.02
   9  -3   3  118.92    9.88
  10  -3   3   12.19    1.27
  10  -3   3   11.46    1.13
  10  -3   3   11.53    1.22
  10  -3   3   10.68    1.02
 -11   3  -3   28.32    2.49
  11  -3   3   31.32    2.60
  11  -3   3   31.75    2.41
  11  -3   3   30.02    2.59
  11  -3   3   31.69    2.50
 -12   3  -3    1.51    0.42
  12  -3   3    1.67    0.37
  12  -3   3    1.90    0.45
  12  -3   3    1.43    0.53
  12  -3   3    1.39    0.49
 -13   3  -3    8.34    0.83
  13  -3   3    7.01    0.93
  13  -3   3    6.29    0.85
  13  -3   3    7.20    0.85
 -14   3  -3   28.80    2.23
  14  -3   3   27.61    2.31
  14  -3   3   26.84    2.23
  14  -3   3   26.36    2.28
 -15   3  -3    2.47    0.41
  15  -3   3    3.10    0.49
  15  -3   3    2.49    0.45
  15  -3   3    2.83    0.44
 -16   3  -3    2.70    0.45
  16  -3   3    2.86    0.38
  16  -3   3    2.80    0.48
  15   2  -3    0.12    0.32
 -15  -2   3    0.36    0.28
  14   2  -3    9.89    1.06
 -14  -2   3   10.91    0.98
  13   2  -3   18.53    1.72
 -13  -2   3   20.13    1.65
 -13  -2   3   20.54    1.86
  12   2  -3    4.75    0.70
  12   2  -3    6.10    0.66
 -12  -2   3    4.40    0.63
 -12  -2   3    5.28    0.78
  11   2  -3   17.05    1.52
  11   2  -3   18.57    1.64
 -11  -2   3   17.25    1.49
 -11  -2   3   15.87    1.69
  10   2  -3    0.48    0.37
  10   2  -3    0.41    0.49
  10   2  -3    1.51    0.50
 -10  -2   3    0.67    0.32
 -10  -2   3    0.32    0.49
   9   2  -3    1.59    0.49
   9   2  -3    0.88    0.50
  -9  -2   3    1.14    0.50
  -9  -2   3    1.33    0.34
   8   2  -3   15.19    1.36
   8   2  -3   15.98    1.32
   8   2  -3   12.15    1.39
   8   2  -3   12.57    1.48
  -8  -2   3   15.14    1.46
  -8  -2   3   14.18    1.24
   7   2  -3    0.61    0.37
   7   2  -3    0.45    0.34
  -7  -2   3    0.63    0.26
   6   2  -3    0.48    0.36
   5   2  -3  146.03   11.02
   4   2  -3   88.54    6.73
   3   2  -3   79.48    6.00
   3   2  -3   78.51    6.05
   2   2  -3   57.54    4.61
   2   2  -3   63.72    4.65
   0   2  -3   11.43    1.04
   0  -2   3   13.21    0.99
   2  -2   3   24.35    1.87
  -3   2  -3   94.40    6.82
   3  -2   3   86.08    6.77
  -4   2  -3   86.73    6.49
   4  -2   3   84.02    6.41
  -5   2  -3    2.88    0.44
   5  -2   3    1.83    0.28
  -6   2  -3    2.95    0.50
   6  -2   3    4.49    0.49
  -7   2  -3  196.18   15.65
   7  -2   3  220.53   15.60
  -8   2  -3    5.30    0.77
   8  -2   3    6.71    0.62
   9  -2   3   35.95    2.97
   9  -2   3   35.01    2.84
   9  -2   3   36.18    2.89
   9  -2   3   37.90    2.79
   9  -2   3   35.64    2.95
 -10   2  -3   63.13    5.41
  10  -2   3   73.80    5.42
  10  -2   3   71.34    5.49
  10  -2   3   73.28    5.52
  10  -2   3   70.33    5.34
 -11   2  -3    0.64    0.36
  11  -2   3    0.19    0.42
  11  -2   3    1.06    0.39
  11  -2   3    0.50    0.30
  11  -2   3    0.55    0.42
 -12   2  -3   56.29    4.51
  12  -2   3   58.63    4.51
  12  -2   3   59.35    4.60
  12  -2   3   59.13    4.60
  12  -2   3   57.04    4.44
 -13   2  -3   12.64    1.16
  13  -2   3   12.18    1.19
  13  -2   3   12.54    1.31
  13  -2   3   12.62    1.12
  13  -2   3   12.13    1.29
 -14   2  -3    0.64    0.34
  14  -2   3    1.01    0.41
  14  -2   3    1.06    0.43
  14  -2   3    0.96    0.38
 -15   2  -3   10.19    0.90
  15  -2   3   10.02    0.99
  15  -2   3    8.96    0.99
  15  -2   3    8.18    0.93
 -16   2  -3    0.87    0.29
  16  -2   3    0.85    0.42
  16  -2   3    0.58    0.31
  16  -2   3    1.17    0.35
  15   1  -3    0.12    0.33
 -15  -1   3    0.24    0.29
  14   1  -3    1.01    0.40
 -14  -1   3    0.60    0.32
  13   1  -3    1.50    0.47
 -13  -1   3    1.48    0.64
 -13  -1   3    1.89    0.40
  12   1  -3    5.70    0.76
 -12  -1   3    5.73    0.90
 -12  -1   3    6.52    0.75
  11   1  -3    1.52    0.51
  11   1  -3    1.57    0.44
  11   1  -3    1.53    0.57
 -11  -1   3    1.02    0.57
 -11  -1   3    1.60    0.39
  10   1  -3    0.73    0.51
  10   1  -3    0.15    0.33
  10   1  -3    0.52    0.44
 -10  -1   3    0.87    0.32
 -10  -1   3    0.51    0.51
   9   1  -3    3.59    0.53
   9   1  -3    2.70    0.63
   9   1  -3    3.49    0.59
  -9  -1   3    3.35    0.47
  -9  -1   3    3.28    0.65
   8   1  -3   12.25    1.31
   8   1  -3   13.80    1.28
   8   1  -3   13.40    1.22
  -8  -1   3   12.13    1.39
  -8  -1   3   13.46    1.16
   7   1  -3    0.49    0.32
   6   1  -3  122.27    9.25
   5   1  -3   19.85    1.66
   4   1  -3   20.96    1.71
   3   1  -3  257.43   20.40
   3   1  -3  286.48   20.37
   2   1  -3  195.31   15.13
   2   1  -3  208.59   15.16
   1   1  -3  732.13   54.68
   0   1  -3  108.87    8.74
   0  -1   3  123.62    8.71
   2  -1   3  624.58   46.61
   3  -1   3    4.69    0.45
  -4   1  -3  290.53   24.52
   4  -1   3  364.34   24.47
   5  -1   3   39.02    2.97
   6  -1   3    1.92    0.33
   7  -1   3   13.37    1.12
   8  -1   3   16.09    1.31
   9  -1   3   29.38    2.36
   9  -1   3   27.74    2.28
   9  -1   3   33.01    2.51
   9  -1   3   30.76    2.38
   9  -1   3   26.47    2.43
 -10   1  -3    6.63    0.83
  10  -1   3    5.76    0.80
  10  -1   3    5.35    0.71
  10  -1   3    7.36    0.68
  10  -1   3    6.62    0.83
  10  -1   3    6.55    0.76
 -11   1  -3    0.57    0.34
  11  -1   3    1.21    0.34
  11  -1   3    0.84    0.36
  11  -1   3    0.79    0.48
  11  -1   3    0.36    0.42
 -12   1  -3    4.32    0.59
  12  -1   3    4.09    0.55
  12  -1   3    3.73    0.58
  12  -1   3    3.76    0.71
  12  -1   3    4.61    0.70
 -13   1  -3    5.91    0.74
  13  -1   3    5.70    0.72
  13  -1   3    4.84    0.66
  13  -1   3    5.38    0.79
  13  -1   3    6.33    0.78
 -14   1  -3   15.01    1.23
  14  -1   3   13.18    1.16
  14  -1   3   12.20    1.32
  14  -1   3   13.22    1.31
  14  -1   3   12.10    1.22
  15  -1   3   10.66    1.10
  15  -1   3   12.13    1.15
  15  -1   3   10.49    1.09
 -16   1  -3    0.68    0.29
  16  -1   3    0.26    0.32
  15   0  -3    6.97    0.77
  14   0  -3    0.28    0.36
 -14   0   3    0.53    0.32
  13   0  -3   19.72    1.79
 -13   0   3   21.91    1.76
  12   0  -3    4.99    0.70
 -12   0   3    4.07    0.87
 -12   0   3    5.67    0.69
  11   0  -3   10.48    1.20
  11   0  -3    9.37    1.09
  11   0  -3   12.02    1.32
 -11   0   3   11.06    1.07
 -11   0   3   11.40    1.30
  10   0  -3    2.59    0.63
  10   0  -3    1.80    0.64
  10   0  -3    2.70    0.50
  10   0  -3    3.59    0.59
 -10   0   3    2.10    0.44
 -10   0   3    3.21    0.73
   9   0  -3    5.29    0.69
   9   0  -3    4.76    0.61
   9   0  -3    2.93    0.68
   9   0  -3    5.71    0.78
  -9   0   3    5.35    0.82
  -9   0   3    4.82    0.61
   8   0  -3    3.20    0.60
   8   0  -3    4.10    0.57
   8   0  -3    3.83    0.52
  -8   0   3    3.88    0.50
   6   0  -3    1.05    0.33
  -6   0   3    0.44    0.48
   5   0  -3    3.96    0.51
  -5   0   3    2.78    0.67
   4   0  -3    1.04    0.28
   4   0  -3    0.54    0.58
  -4   0   3    0.48    0.36
   3   0  -3   10.47    0.90
   3   0  -3   10.41    0.95
  -3   0   3   10.60    0.99
   2   0  -3   45.49    3.30
   2   0  -3   42.55    3.33
  -2   0   3   41.75    3.34
  -1   0   3    4.74    0.42
  -1   0  -3  382.61   30.46
   1   0   3  433.59   30.46
  -3   0  -3  406.92   31.46
   3   0   3  433.96   31.40
  -4   0  -3  202.74   15.96
   4   0   3  222.94   15.93
  -5   0  -3    3.42    0.47
   5   0   3    3.85    0.44
  -6   0  -3   11.48    1.08
   6   0   3   13.96    1.08
   7   0   3   25.97    2.05
   8   0   3   13.69    1.16
   9   0   3   53.39    4.06
   9   0   3   51.61    4.01
 -10   0  -3   68.59    5.29
  10   0   3   69.74    5.26
  10   0   3   67.18    5.28
 -11   0  -3    2.12    0.46
  11   0   3    2.56    0.62
  11   0   3    2.27    0.44
  11   0   3    1.53    0.47
  11   0   3    2.16    0.43
  12   0   3   69.94    5.47
 -13   0  -3   42.96    3.28
  13   0   3   47.52    3.44
  13   0   3   36.24    3.25
  13   0   3   41.87    3.23
  13   0   3   38.65    3.33
 -14   0  -3    2.68    0.46
  14   0   3    1.95    0.48
  14   0   3    2.07    0.39
  14   0   3    1.88    0.49
  14   0   3    1.39    0.49
  15   0   3   13.80    1.17
  15   0   3   13.07    1.29
  15   0   3   13.70    1.36
 -16   0  -3    8.04    0.78
  16   0   3    7.23    0.87
  15  -1  -3   14.11    1.19
  14  -1  -3   17.35    1.70
 -14   1   3   22.73    1.70
  13  -1  -3    0.06    0.36
 -13   1   3    0.15    0.33
  12  -1  -3    6.08    0.79
  12  -1  -3    7.04    0.77
  12  -1  -3    5.25    0.80
 -12   1   3    6.60    0.78
  11  -1  -3   10.83    1.22
  11  -1  -3   11.34    1.31
  11  -1  -3   11.43    1.26
 -11   1   3   12.41    1.13
  10  -1  -3    8.11    1.03
  10  -1  -3   10.44    1.15
  10  -1  -3   10.29    1.23
  10  -1  -3    9.60    1.05
 -10   1   3   11.33    1.02
   9  -1  -3   20.72    1.86
   9  -1  -3   20.73    1.78
   9  -1  -3   18.34    1.76
   9  -1  -3   20.92    1.72
  -9   1   3   20.66    1.70
  -9   1   3   18.64    2.00
   8  -1  -3   48.44    3.71
   8  -1  -3   51.47    3.80
   8  -1  -3   49.48    3.74
  -8   1   3   42.08    3.68
  -7   1   3   46.06    3.82
  -6   1   3   12.22    1.40
  -5   1   3    9.76    1.18
   4  -1  -3   16.16    1.30
   4  -1  -3   15.43    1.47
  -4   1   3   16.69    1.48
   3  -1  -3   38.20    3.11
   3  -1  -3   41.02    3.06
  -3   1   3   41.26    3.15
   2  -1  -3   31.94    2.51
  -2   1   3   32.61    2.53
   1  -1  -3  232.56   16.41
  -1   1   3  208.77   16.36
  -1   1   3  216.02   16.41
   0   1   3  289.12   21.61
  -1  -1  -3   16.31    1.26
   1   1   3   15.78    1.26
  -2  -1  -3  437.09   32.69
  -4  -1  -3  468.10   34.99
  -6  -1  -3   22.25    1.94
   6   1   3   26.85    1.95
  -7  -1  -3    4.13    0.55
   7   1   3    5.43    0.59
  -8  -1  -3   17.53    1.49
   9   1   3   16.95    1.46
   9   1   3   17.09    1.60
   9   1   3   15.87    1.38
 -10  -1  -3    6.00    0.69
  10   1   3    3.73    0.69
  10   1   3    5.39    0.65
  10   1   3    6.01    0.81
  10   1   3    4.55    0.64
  10   1   3    5.34    0.59
 -11  -1  -3   29.38    2.64
  11   1   3   35.67    2.82
  11   1   3   32.28    2.64
  11   1   3   32.14    2.65
  11   1   3   34.97    2.59
 -12  -1  -3   14.15    1.31
  12   1   3   13.85    1.30
  12   1   3   15.32    1.52
  12   1   3   11.05    1.34
  12   1   3   15.07    1.32
 -13  -1  -3    5.35    0.65
  13   1   3    3.78    0.74
  13   1   3    3.54    0.60
  13   1   3    3.93    0.69
  13   1   3    4.43    0.58
 -14  -1  -3    4.38    0.60
  14   1   3    4.74    0.66
  14   1   3    4.42    0.56
  14   1   3    4.76    0.65
  14   1   3    3.52    0.67
 -15  -1  -3   13.07    1.11
  15   1   3   11.85    1.24
  15   1   3   10.91    1.05
  15   1   3   11.06    1.19
 -16  -1  -3   -0.22    0.25
  16   1   3    0.23    0.36
  15  -2  -3    1.01    0.26
 -15   2   3    0.82    0.39
  14  -2  -3   13.50    1.38
 -14   2   3   17.69    1.41
  13  -2  -3   26.40    2.20
  12  -2  -3    7.62    1.05
  12  -2  -3    8.32    1.00
  12  -2  -3    7.10    0.85
 -12   2   3    8.56    0.90
  11  -2  -3    8.49    1.03
  11  -2  -3    6.37    0.84
  11  -2  -3    6.89    0.92
 -11   2   3    7.99    0.86
  10  -2  -3   99.66    7.28
  10  -2  -3   95.05    7.18
  10  -2  -3   82.94    7.16
 -10   2   3   96.85    7.15
   9  -2  -3   45.00    3.56
   9  -2  -3   44.09    3.53
   9  -2  -3   44.08    3.63
   9  -2  -3   43.01    3.55
  -9   2   3   47.95    3.52
   8  -2  -3   62.03    4.59
  -8   2   3   55.70    4.86
  -7   2   3   63.81    5.16
  -6   2   3   55.23    4.47
  -5   2   3    9.76    1.29
  -4   2   3   36.98    3.01
   3  -2  -3    8.39    0.85
  -3   2   3    8.46    0.91
   2  -2  -3  163.89   12.05
  -2   2   3  156.38   12.06
   1  -2  -3  666.00   48.35
  -1   2   3  654.36   48.29
  -1   2   3  621.44   48.36
   0  -2  -3  116.52    8.67
   0   2   3  113.93    8.67
  -1  -2  -3  118.49    9.04
  -1  -2  -3  129.45    9.08
   1   2   3  113.63    9.04
  -2  -2  -3   34.06    2.67
  -4  -2  -3  160.99   12.13
   4   2   3  161.63   12.15
  -5  -2  -3  250.64   18.85
   5   2   3  252.15   18.88
  -6  -2  -3   53.10    4.56
   6   2   3   66.63    4.66
  -7  -2  -3    0.47    0.33
   8   2   3   61.17    4.70
   9   2   3   13.49    1.20
   9   2   3   12.64    1.26
 -10  -2  -3   30.16    2.66
  10   2   3   37.24    2.68
  10   2   3   29.89    2.72
  10   2   3   33.89    2.69
  10   2   3   34.60    2.80
 -11  -2  -3    6.26    0.87
  11   2   3    8.40    0.96
  11   2   3    9.74    1.01
  11   2   3   10.07    0.92
  11   2   3    8.32    1.04
  11   2   3    8.43    1.02
 -12  -2  -3    2.96    0.53
  12   2   3    1.99    0.65
  12   2   3    1.68    0.47
  12   2   3    2.71    0.51
  12   2   3    1.47    0.53
 -13  -2  -3   13.84    1.23
  13   2   3   11.72    1.27
  13   2   3   12.50    1.22
  13   2   3   11.51    1.27
  13   2   3   12.95    1.42
 -14  -2  -3    4.95    0.61
  14   2   3    3.29    0.65
  14   2   3    5.48    0.80
  14   2   3    4.37    0.58
 -15  -2  -3   15.62    1.21
  15   2   3   12.05    1.34
  15   2   3   13.03    1.16
  15   2   3   10.34    1.47
 -16  -2  -3   13.01    1.06
  16   2   3   10.48    1.01
  14  -3  -3   10.81    1.05
 -14   3   3   12.18    1.14
  13  -3  -3    3.62    0.54
  13  -3  -3    4.38    0.65
 -13   3   3    5.75    0.65
  12  -3  -3   23.06    1.99
  12  -3  -3   20.86    1.92
  12  -3  -3   22.82    2.02
 -12   3   3   24.80    1.95
  11  -3  -3   29.25    2.34
  11  -3  -3   27.06    2.39
  11  -3  -3   23.19    2.28
 -11   3   3   30.42    2.29
  10  -3  -3   26.58    2.46
  10  -3  -3   29.58    2.39
  10  -3  -3   25.56    2.35
  10  -3  -3   29.64    2.46
 -10   3   3   29.65    2.32
   9  -3  -3  150.66   11.14
   9  -3  -3  132.15   11.07
   9  -3  -3  161.48   11.09
  -9   3   3  140.93   11.05
   8  -3  -3   42.23    3.50
   8  -3  -3   48.33    3.51
   8  -3  -3   47.72    3.57
  -8   3   3   37.53    3.81
   7  -3  -3   -0.18    0.56
   7  -3  -3    0.09    0.45
  -7   3   3   -0.18    0.54
  -6   3   3   10.17    1.38
  -5   3   3    3.85    0.82
  -4   3   3    9.21    1.23
   3  -3  -3  176.99   15.07
  -3   3   3  224.04   15.13
   2  -3  -3  335.73   26.37
   2  -3  -3  363.33   26.31
  -2   3   3  356.61   26.39
   0  -3  -3  294.84   21.32
   0   3   3  274.59   21.33
   1   3   3    2.24    0.37
   1   3   3    1.99    0.43
  -2  -3  -3  269.79   19.76
   2   3   3  253.66   19.76
   2   3   3  267.58   19.71
  -4  -3  -3   18.30    1.69
   4   3   3   22.93    1.64
   4   3   3   21.11    1.71
  -5  -3  -3  143.33   11.54
   5   3   3  162.91   11.56
   6   3   3  246.14   17.82
   6   3   3  229.36   17.90
   7   3   3   11.49    1.10
   7   3   3   12.78    1.37
   8   3   3  109.46    8.41
  -9  -3  -3   59.98    4.48
  -9  -3  -3   53.91    4.45
   9   3   3   58.51    4.48
 -10  -3  -3    3.49    0.55
  10   3   3    3.80    0.55
  10   3   3    5.07    0.64
  10   3   3    4.09    0.63
  10   3   3    5.33    0.76
 -11  -3  -3    7.46    0.83
  11   3   3    4.92    0.86
  11   3   3    7.90    0.92
  11   3   3    7.14    0.79
  11   3   3    5.91    0.83
 -12  -3  -3   33.36    2.59
  12   3   3   31.45    2.74
  12   3   3   33.51    2.56
  12   3   3   30.69    2.57
  12   3   3   28.01    2.61
 -13  -3  -3    9.01    0.92
  13   3   3    7.85    0.94
  13   3   3    7.03    1.00
  13   3   3    7.69    1.01
 -14  -3  -3    7.15    0.82
  14   3   3    6.47    0.83
  14   3   3    7.63    0.98
  14   3   3    6.74    0.85
 -15  -3  -3    4.69    0.56
  15   3   3    2.99    0.64
  15   3   3    3.45    0.50
 -16  -3  -3    0.42    0.28
  16   3   3    0.28    0.28
 -15   4   3    4.06    0.52
  14  -4  -3   -0.41    0.25
  14  -4  -3    0.12    0.22
 -14   4   3   -0.17    0.39
  13  -4  -3    4.12    0.56
  13  -4  -3    4.57    0.61
 -13   4   3    6.64    0.75
  12  -4  -3    6.10    0.81
  12  -4  -3    5.54    0.79
  12  -4  -3    7.05    0.78
 -12   4   3    8.16    0.87
  11  -4  -3    5.44    0.88
  11  -4  -3    5.92    0.79
  11  -4  -3    5.14    0.80
  11  -4  -3    6.97    0.84
 -11   4   3    7.09    0.81
  10  -4  -3   22.24    1.97
  10  -4  -3   21.40    1.95
  10  -4  -3   22.25    2.00
 -10   4   3   22.27    1.87
   9  -4  -3   34.79    3.02
   9  -4  -3   40.49    3.05
   9  -4  -3   37.51    3.11
   8  -4  -3   59.38    4.19
   8  -4  -3   51.12    4.23
   8  -4  -3   49.66    4.16
  -8   4   3   53.33    4.64
   7  -4  -3   86.62    6.42
   7  -4  -3   81.25    6.40
  -6   4   3   20.55    2.13
  -5   4   3   33.51    2.99
  -4   4   3  373.84   28.13
   3  -4  -3    9.96    1.22
  -3   4   3   12.02    1.29
   2  -4  -3   34.57    2.82
  -2   4   3   36.79    2.89
   1  -4  -3   88.48    7.35
   1  -4  -3  105.71    7.31
  -1   4   3   96.72    7.40
   0  -4  -3   96.54    7.75
   0   4   3  104.11    7.79
   0   4   3  108.20    7.81
  -1  -4  -3   83.28    6.34
   1   4   3   82.56    6.33
   1   4   3   85.15    6.35
  -2  -4  -3  232.21   16.76
   2   4   3  214.43   16.74
   2   4   3  223.35   16.72
  -3  -4  -3   60.90    5.02
   3   4   3   70.59    5.02
  -5  -4  -3  193.42   14.48
   5   4   3  197.24   14.42
   5   4   3  185.31   14.45
   6   4   3   20.00    1.65
   6   4   3   19.76    1.78
   7   4   3  141.98   10.45
   7   4   3  132.73   10.36
  -8  -4  -3   51.32    4.08
   8   4   3   53.35    4.21
  -9  -4  -3    1.90    0.40
  -9  -4  -3    1.80    0.43
   9   4   3    3.35    0.82
   9   4   3    1.98    0.48
 -10  -4  -3    8.99    0.95
 -10  -4  -3    9.06    0.99
  10   4   3    8.64    1.20
  10   4   3    8.05    1.07
  10   4   3   10.25    1.09
  10   4   3    9.12    0.90
 -11  -4  -3   52.39    3.88
  11   4   3   45.76    3.99
  11   4   3   50.57    3.80
  11   4   3   46.65    3.93
 -12  -4  -3   34.12    2.65
  12   4   3   29.59    2.68
  12   4   3   32.77    2.66
  13   4   3   14.14    1.59
  13   4   3   16.44    1.45
  13   4   3   14.92    1.49
  14   4   3    3.68    0.76
  14   4   3    5.85    0.66
  14   4   3    3.92    0.71
 -15  -4  -3    0.51    0.31
  15   4   3    0.57    0.32
 -16  -4  -3   15.60    1.18
  16   4   3   11.38    1.14
  14  -5  -3    5.66    0.60
  13  -5  -3    7.69    0.79
  13  -5  -3    6.66    0.80
 -13   5   3    8.98    0.97
  12  -5  -3    7.91    0.91
  12  -5  -3    7.64    0.95
  12  -5  -3    7.84    0.91
  12  -5  -3    5.93    0.97
 -12   5   3    9.38    0.98
  11  -5  -3    7.37    0.96
  11  -5  -3    7.61    0.93
  11  -5  -3    7.09    0.87
  11  -5  -3    7.91    1.01
 -11   5   3    9.12    0.96
  10  -5  -3    2.51    0.56
  10  -5  -3    1.98    0.54
  10  -5  -3    2.08    0.58
  10  -5  -3    2.03    0.63
 -10   5   3    2.37    0.47
   9  -5  -3   62.61    4.72
   9  -5  -3   65.48    4.77
   9  -5  -3   57.03    4.76
   9  -5  -3   64.73    4.73
  -9   5   3   52.69    4.65
   8  -5  -3   24.93    2.02
   8  -5  -3   21.06    2.06
   8  -5  -3   26.23    2.05
   8  -5  -3   27.14    2.04
  -8   5   3   21.00    1.92
  -8   5   3   20.13    2.62
   7  -5  -3    8.32    1.01
   7  -5  -3    9.54    1.01
   7  -5  -3    8.45    1.00
  -6   5   3  114.34    8.99
  -5   5   3    2.46    0.90
  -4   5   3   47.16    3.96
  -3   5   3  120.52    9.27
   2  -5  -3    4.99    0.72
   2  -5  -3    5.41    0.54
  -2   5   3    4.16    0.79
   1  -5  -3  259.88   20.40
  -1   5   3  285.70   20.51
   0  -5  -3  143.61   11.10
   0   5   3  154.63   11.13
   0   5   3  144.62   11.15
  -1  -5  -3   52.83    3.95
   1   5   3   50.23    3.94
   1   5   3   50.91    3.94
  -2  -5  -3  289.24   21.41
   2   5   3  278.61   21.39
   2   5   3  288.52   21.37
  -3  -5  -3    6.00    0.68
   3   5   3    5.31    0.68
   4   5   3  114.78    8.69
   5   5   3   82.40    6.73
   5   5   3   93.85    6.73
  -6  -5  -3  294.39   23.49
   6   5   3  332.57   23.50
   6   5   3  312.02   23.51
  -7  -5  -3   41.03    3.26
  -8  -5  -3   20.12    1.68
  -8  -5  -3   17.40    1.59
   8   5   3   17.94    1.78
  -9  -5  -3  131.85    9.60
  -9  -5  -3  117.73    9.59
   9   5   3  128.22    9.56
   9   5   3  125.63    9.76
   9   5   3  127.01    9.61
 -10  -5  -3   18.88    1.71
 -10  -5  -3   20.77    1.71
 -10  -5  -3   17.22    1.93
  10   5   3   19.41    1.79
  10   5   3   20.16    1.66
 -11  -5  -3    8.53    1.13
 -11  -5  -3   10.13    1.04
 -11  -5  -3   11.60    1.13
  11   5   3    9.48    1.13
  11   5   3    7.96    1.15
  11   5   3    9.26    0.98
  11   5   3   11.65    1.24
 -12  -5  -3   22.02    2.20
 -12  -5  -3   25.39    2.00
  12   5   3   22.22    2.04
  12   5   3   20.64    2.05
  12   5   3   25.89    2.10
 -13  -5  -3    2.31    0.47
  13   5   3    1.82    0.54
  13   5   3    1.63    0.59
  13   5   3    2.15    0.55
 -14  -5  -3   26.69    2.19
  14   5   3   26.30    2.21
 -15  -5  -3   16.27    1.31
  15   5   3   12.84    1.28
 -16  -5  -3    1.10    0.33
  16   5   3    0.88    0.32
  14  -6  -3    0.25    0.21
 -14   6   3    0.52    0.38
  13  -6  -3    3.52    0.41
  13  -6  -3    4.50    0.53
 -13   6   3    4.53    0.71
  12  -6  -3    8.22    1.11
  12  -6  -3    7.57    0.91
  12  -6  -3    8.28    0.93
  12  -6  -3    7.67    0.84
 -12   6   3    9.70    1.07
  11  -6  -3    0.19    0.41
  11  -6  -3    0.84    0.55
  11  -6  -3    0.74    0.41
  11  -6  -3    0.13    0.40
 -11   6   3    1.44    0.50
  10  -6  -3    3.91    0.77
  10  -6  -3    4.73    0.70
  10  -6  -3    4.83    0.73
  10  -6  -3    5.36    0.72
 -10   6   3    4.40    0.68
   9  -6  -3   30.75    2.37
   9  -6  -3   31.68    2.38
   9  -6  -3   27.89    2.37
   9  -6  -3   25.35    2.39
  -9   6   3   23.98    2.26
   8  -6  -3    2.69    0.55
   8  -6  -3    2.56    0.60
   8  -6  -3    2.83    0.54
   8  -6  -3    2.47    0.58
  -8   6   3    2.07    0.45
   7  -6  -3   60.35    4.29
   7  -6  -3   54.09    4.31
   7  -6  -3   53.02    4.26
  -7   6   3   50.09    4.20
   6  -6  -3   60.36    4.37
   6  -6  -3   52.20    4.40
  -6   6   3   55.40    4.75
  -5   6   3    6.92    1.16
  -4   6   3  170.63   13.08
  -3   6   3  243.49   18.44
   2  -6  -3   15.96    1.36
  -2   6   3   17.89    1.81
   1  -6  -3   60.64    4.63
  -1   6   3   66.05    4.80
  -1   6   3   55.85    4.68
   0  -6  -3  112.59    8.47
   0   6   3  110.18    8.52
   0   6   3  113.03    8.48
  -1  -6  -3   87.37    6.88
   1   6   3   89.64    6.87
   1   6   3   94.18    6.88
  -2  -6  -3  221.07   17.39
   2   6   3  236.48   17.37
   2   6   3  236.13   17.36
   3   6   3   74.32    5.70
   4   6   3   27.75    2.31
  -5  -6  -3  219.11   15.77
   5   6   3  199.35   15.75
  -6  -6  -3   25.35    2.17
   6   6   3   26.56    2.22
  -7  -6  -3    6.16    0.79
   7   6   3    7.02    0.99
  -8  -6  -3   25.75    2.15
   8   6   3   26.53    2.15
   8   6   3   24.04    2.21
   8   6   3   26.87    2.31
  -9  -6  -3    8.38    1.02
  -9  -6  -3   10.42    1.04
  -9  -6  -3   11.35    1.26
   9   6   3   10.30    1.42
   9   6   3   10.24    1.18
   9   6   3    9.25    1.01
 -10  -6  -3    8.68    1.04
 -10  -6  -3    9.82    1.00
 -10  -6  -3   10.28    1.18
  10   6   3    9.37    1.12
  10   6   3    7.60    1.11
  10   6   3   10.65    1.02
 -11  -6  -3   36.93    3.39
 -11  -6  -3   37.93    3.29
 -11  -6  -3   40.67    3.27
  11   6   3   43.50    3.34
  11   6   3   43.60    3.24
 -12  -6  -3    3.10    0.70
 -12  -6  -3    3.45    0.56
  12   6   3    3.96    0.84
  12   6   3    2.13    0.70
  12   6   3    2.69    0.68
  12   6   3    3.81    0.67
  12   6   3    3.85    0.56
 -13  -6  -3    3.91    0.80
 -13  -6  -3    3.88    0.57
  13   6   3    3.43    0.62
 -14  -6  -3   22.01    1.76
  14   6   3   18.92    1.78
 -15  -6  -3    0.16    0.28
  15   6   3    0.15    0.35
 -16  -6  -3   10.99    0.91
  16   6   3    8.07    0.90
  14  -7  -3    3.77    0.45
 -14   7   3    4.56    0.53
  13  -7  -3   13.24    1.24
 -13   7   3   16.22    1.40
  12  -7  -3    0.15    0.47
  12  -7  -3    0.11    0.35
  12  -7  -3    0.40    0.46
  12  -7  -3    0.00    0.23
  12  -7  -3    0.09    0.31
 -12   7   3    0.01    0.47
  11  -7  -3   11.37    1.22
  11  -7  -3   10.05    1.35
  11  -7  -3   12.36    1.22
  11  -7  -3   12.27    1.10
 -11   7   3   13.44    1.33
  10  -7  -3    4.92    0.73
  10  -7  -3    4.47    0.67
  10  -7  -3    3.93    0.75
  10  -7  -3    4.87    0.62
 -10   7   3    4.50    0.76
   9  -7  -3    0.36    0.40
   9  -7  -3    0.48    0.50
   9  -7  -3    0.13    0.46
   9  -7  -3    0.17    0.39
  -9   7   3    0.28    0.41
   8  -7  -3   34.60    2.64
   8  -7  -3   27.73    2.66
   8  -7  -3   32.27    2.59
   8  -7  -3   32.92    2.63
  -8   7   3   31.04    2.61
   7  -7  -3   38.09    3.07
   7  -7  -3   42.39    3.11
   7  -7  -3   39.18    3.10
  -7   7   3   33.91    3.63
  -7   7   3   36.51    3.07
   6  -7  -3   17.59    1.85
   6  -7  -3   21.31    1.79
   6  -7  -3   21.15    1.76
   6  -7  -3   22.09    1.98
  -5   7   3   35.06    3.20
  -4   7   3    0.34    0.75
  -3   7   3   23.25    2.32
   2  -7  -3   94.43    7.30
  -2   7   3   98.83    7.54
   1  -7  -3   18.49    1.58
  -1   7   3   18.38    1.94
   0  -7  -3   19.39    1.80
   0   7   3   20.52    1.99
   0   7   3   24.17    1.87
   1   7   3  407.60   30.21
   1   7   3  398.47   30.19
   2   7   3  143.82   10.88
   2   7   3  143.64   10.87
   3   7   3   80.46    5.87
   3   7   3   72.06    5.88
  -4  -7  -3  105.46    7.98
   4   7   3  103.71    7.99
  -5  -7  -3   19.13    1.58
   5   7   3   14.88    1.60
  -6  -7  -3   38.93    3.13
   6   7   3   38.61    3.17
  -7  -7  -3   34.35    2.77
  -7  -7  -3   33.58    2.72
   7   7   3   33.51    2.75
   7   7   3   33.37    2.82
  -8  -7  -3    0.08    0.28
  -8  -7  -3    1.24    0.73
  -8  -7  -3    0.74    0.39
   8   7   3    0.43    0.61
   8   7   3    0.17    0.35
   8   7   3    0.89    0.48
  -9  -7  -3   56.53    4.24
  -9  -7  -3   49.79    4.33
  -9  -7  -3   53.87    4.28
   9   7   3   55.16    4.24
   9   7   3   52.95    4.49
 -10  -7  -3   15.60    1.39
 -10  -7  -3   14.03    1.60
 -10  -7  -3   13.73    1.44
  10   7   3   16.62    1.42
  10   7   3   13.09    1.55
 -11  -7  -3   10.67    1.30
 -11  -7  -3   11.58    1.23
 -11  -7  -3   11.52    1.15
  11   7   3   11.80    1.34
  11   7   3   11.05    1.15
 -12  -7  -3   18.88    1.84
 -12  -7  -3   17.89    1.62
  12   7   3   16.47    1.90
  12   7   3   19.98    1.60
  12   7   3   17.07    1.75
  12   7   3   16.94    1.78
 -13  -7  -3   -0.08    0.54
 -13  -7  -3    0.78    0.35
  13   7   3    1.00    0.40
  13   7   3    0.72    0.44
 -14  -7  -3   21.32    1.67
 -14  -7  -3   17.29    1.87
  14   7   3   18.33    1.71
 -15  -7  -3   16.25    1.27
  15   7   3   12.13    1.27
 -16  -7  -3    2.86    0.39
  16   7   3    2.27    0.40
 -14   8   3    0.15    0.29
  13  -8  -3    3.92    0.48
 -13   8   3    4.60    0.61
  12  -8  -3   16.63    1.52
  12  -8  -3   15.09    1.52
  12  -8  -3   15.55    1.43
 -12   8   3   19.59    1.58
  11  -8  -3    0.90    0.56
  11  -8  -3    1.77    0.57
  11  -8  -3    1.10    0.45
  11  -8  -3    0.98    0.28
  11  -8  -3    1.19    0.41
 -11   8   3    1.85    0.58
  10  -8  -3   21.81    1.88
  10  -8  -3   20.70    1.84
  10  -8  -3   20.55    2.01
  10  -8  -3   21.21    1.74
 -10   8   3   20.92    1.97
   9  -8  -3    0.07    0.33
   9  -8  -3   -0.10    0.45
   9  -8  -3    0.24    0.37
   9  -8  -3    0.46    0.55
  -9   8   3    0.70    0.53
   8  -8  -3    0.27    0.33
   8  -8  -3    0.24    0.37
   8  -8  -3    0.22    0.53
   8  -8  -3    0.70    0.47
  -8   8   3    0.43    0.50
   7  -8  -3   37.00    2.82
   7  -8  -3   34.84    2.76
   7  -8  -3   34.38    2.82
   7  -8  -3   32.71    2.94
  -7   8   3   33.19    2.88
   6  -8  -3   15.26    1.38
   6  -8  -3   14.97    1.32
   6  -8  -3   13.96    1.29
  -6   8   3   11.31    1.71
  -6   8   3   14.09    1.44
   5  -8  -3    0.27    0.33
   5  -8  -3    0.60    0.52
   5  -8  -3    0.39    0.40
  -5   8   3   -0.11    0.75
  -4   8   3   19.28    2.11
  -3   8   3   60.51    4.97
   2  -8  -3   40.02    3.29
  -2   8   3   45.11    3.61
  -1   8   3  202.35   14.35
  -1   8   3  176.46   14.43
   0   8   3    7.36    1.03
   1   8   3   31.75    2.72
   1   8   3   32.05    2.65
  -2  -8  -3   50.44    4.13
   2   8   3   55.43    4.19
   2   8   3   52.26    4.17
   3   8   3  148.07   10.77
   3   8   3  135.55   10.77
  -4  -8  -3    6.40    0.80
   4   8   3    6.33    0.88
  -5  -8  -3  146.79   10.68
   5   8   3  133.90   10.68
  -6  -8  -3   71.16    5.37
  -6  -8  -3   63.85    5.38
   6   8   3   69.21    5.35
   6   8   3   70.06    5.41
  -7  -8  -3   10.79    1.19
  -7  -8  -3   10.98    1.11
  -7  -8  -3   11.86    1.27
   7   8   3   10.16    1.32
   7   8   3   10.68    1.27
   7   8   3   13.55    1.24
  -8  -8  -3   71.55    5.72
  -8  -8  -3   75.81    5.80
   8   8   3   74.30    5.76
   8   8   3   74.35    5.91
  -9  -8  -3    0.68    0.43
  -9  -8  -3    0.39    0.34
  -9  -8  -3    0.64    0.67
   9   8   3   -0.03    0.39
   9   8   3    0.96    0.57
 -10  -8  -3   11.07    1.23
 -10  -8  -3   10.17    1.29
 -10  -8  -3   10.46    1.08
  10   8   3    9.29    1.19
  10   8   3   10.76    1.17
 -11  -8  -3   23.20    2.29
 -11  -8  -3   27.26    2.24
 -11  -8  -3   24.13    2.12
  11   8   3   25.28    2.27
  11   8   3   25.25    2.15
 -12  -8  -3    0.17    0.33
 -12  -8  -3    0.26    0.51
  12   8   3    0.45    0.52
  12   8   3    0.03    0.39
 -13  -8  -3    4.05    0.74
 -13  -8  -3    4.10    0.58
  13   8   3    3.34    0.61
 -14  -8  -3    3.87    0.54
 -14  -8  -3    3.80    0.70
  14   8   3    3.53    0.64
 -15  -8  -3    2.05    0.37
 -15  -8  -3    1.41    0.59
  15   8   3    1.99    0.44
  13  -9  -3    3.10    0.39
 -13   9   3    3.07    0.49
  12  -9  -3    0.23    0.37
  12  -9  -3    0.75    0.34
  12  -9  -3   -0.11    0.34
 -12   9   3    0.07    0.40
  11  -9  -3    9.98    1.06
  11  -9  -3   10.25    1.20
  11  -9  -3   10.12    1.10
 -11   9   3   10.70    1.18
  10  -9  -3   15.56    1.46
  10  -9  -3   14.04    1.19
  10  -9  -3   11.28    1.35
  10  -9  -3   15.91    1.55
  10  -9  -3   13.61    1.31
 -10   9   3   15.59    1.48
   9  -9  -3    5.00    0.87
   9  -9  -3    4.92    0.70
   9  -9  -3    6.10    0.69
  -9   9   3    6.40    0.88
   8  -9  -3    4.61    0.88
   8  -9  -3    3.90    0.63
   8  -9  -3    3.57    0.66
   8  -9  -3    4.36    0.55
  -8   9   3    3.89    0.75
   7  -9  -3   56.56    4.32
   7  -9  -3   51.36    4.33
   7  -9  -3   57.66    4.27
   7  -9  -3   52.19    4.45
  -7   9   3   57.50    4.41
   6  -9  -3    0.96    0.41
   6  -9  -3    0.59    0.35
   6  -9  -3    1.50    0.61
   6  -9  -3    0.93    0.46
  -6   9   3    1.25    0.56
   5  -9  -3   40.26    2.98
   5  -9  -3   38.01    2.91
   5  -9  -3   36.16    3.11
  -5   9   3   35.28    3.43
  -5   9   3   33.45    3.02
   4  -9  -3    9.64    1.01
   4  -9  -3    9.13    1.27
   4  -9  -3   11.04    1.09
  -4   9   3    9.69    1.53
   3  -9  -3   25.70    2.21
  -3   9   3   21.64    2.40
  -2   9   3   62.18    5.11
  -1   9   3    1.95    0.85
  -1   9   3    1.92    0.66
   0  -9  -3   92.95    7.51
   0   9   3  100.55    7.69
   0   9   3  102.31    7.58
  -1  -9  -3   10.02    1.17
   1   9   3   13.28    1.34
   1   9   3   14.07    1.47
  -2  -9  -3   21.98    2.13
   2   9   3   26.20    2.28
   2   9   3   29.49    2.27
  -3  -9  -3   31.25    2.81
   3   9   3   36.96    2.90
   3   9   3   35.85    2.92
  -4  -9  -3   63.29    5.35
   4   9   3   74.98    5.39
   4   9   3   67.88    5.40
  -5  -9  -3    3.44    0.64
  -5  -9  -3    5.67    0.79
   5   9   3    4.30    0.79
   5   9   3    5.02    0.77
  -6  -9  -3    4.26    0.90
  -6  -9  -3    4.18    0.59
  -6  -9  -3    4.33    0.68
   6   9   3    2.19    0.92
   6   9   3    4.39    0.91
   6   9   3    3.88    0.72
  -7  -9  -3   92.70    6.76
  -7  -9  -3   85.90    6.66
   7   9   3   79.91    6.77
   7   9   3   85.14    6.72
   7   9   3   89.21    6.84
  -8  -9  -3    1.09    0.49
  -8  -9  -3    0.74    0.48
  -8  -9  -3    0.47    0.33
   8   9   3    1.10    0.59
   8   9   3    0.53    0.49
  -9  -9  -3    2.86    0.65
  -9  -9  -3    2.81    0.50
   9   9   3    0.61    0.64
   9   9   3    2.65    0.62
 -10  -9  -3   44.52    3.40
 -10  -9  -3   43.42    3.46
 -10  -9  -3   35.74    3.24
  10   9   3   40.45    3.44
  10   9   3   40.00    3.32
 -11  -9  -3   -0.01    0.47
 -11  -9  -3    0.17    0.35
 -11  -9  -3    0.43    0.56
  11   9   3    0.29    0.45
  11   9   3   -0.16    0.51
 -12  -9  -3   23.48    2.22
 -12  -9  -3   24.74    2.03
  12   9   3   23.82    2.05
  12   9   3   23.89    2.18
 -13  -9  -3   12.91    1.30
 -13  -9  -3   16.62    1.51
  13   9   3   15.11    1.47
 -14  -9  -3    1.29    0.35
 -14  -9  -3    1.95    0.56
  14   9   3    1.41    0.47
 -15  -9  -3   13.02    1.12
  15   9   3   13.33    1.24
  13 -10  -3    5.57    0.55
  12 -10  -3    4.95    0.59
  12 -10  -3    5.02    0.59
  12 -10  -3    5.10    0.61
 -12  10   3    4.64    0.65
  11 -10  -3    0.36    0.34
  11 -10  -3    0.28    0.43
  11 -10  -3   -0.01    0.33
 -11  10   3    0.53    0.48
  10 -10  -3    9.09    1.13
  10 -10  -3    7.76    0.95
  10 -10  -3    6.80    0.94
 -10  10   3    9.37    1.06
   9 -10  -3    0.22    0.40
   9 -10  -3    0.53    0.52
   9 -10  -3    0.50    0.27
   9 -10  -3    0.51    0.34
  -9  10   3    0.41    0.53
   8 -10  -3    4.55    0.69
   8 -10  -3    5.81    0.67
   8 -10  -3    4.71    0.64
   8 -10  -3    4.88    0.89
  -8  10   3    3.66    0.79
   7 -10  -3    2.34    0.59
   7 -10  -3    2.99    0.54
   7 -10  -3    2.75    0.75
   7 -10  -3    3.59    0.49
  -7  10   3    2.66    0.71
   6 -10  -3    0.98    0.67
   6 -10  -3    0.51    0.34
   6 -10  -3    1.37    0.51
  -6  10   3    0.85    0.56
   5 -10  -3    0.71    0.47
   5 -10  -3    1.07    0.39
   5 -10  -3    2.68    0.73
  -5  10   3    0.06    0.59
   4 -10  -3   99.49    6.99
   4 -10  -3   95.28    7.00
   4 -10  -3   86.61    7.12
  -4  10   3   82.81    7.08
  -4  10   3   91.66    7.42
   3 -10  -3   34.86    2.74
   3 -10  -3   35.04    2.74
   3 -10  -3   34.27    2.89
  -3  10   3   30.18    3.17
   2 -10  -3    4.97    0.78
   2 -10  -3    4.33    0.77
   2 -10  -3    4.63    0.69
  -2  10   3    5.68    1.20
   1 -10  -3   19.98    2.10
   1 -10  -3   18.74    1.64
  -1  10   3   21.58    2.17
  -1  10   3   17.13    1.87
   0 -10  -3    6.64    0.89
   0  10   3    9.37    1.16
   0  10   3    9.37    1.31
  -1 -10  -3   35.43    2.74
   1  10   3   31.46    2.80
  -2 -10  -3  160.52   12.08
  -2 -10  -3  146.99   12.02
   2  10   3  159.63   12.08
   2  10   3  167.03   12.12
  -3 -10  -3   28.90    2.53
  -3 -10  -3   28.54    2.55
   3  10   3   31.64    2.65
   3  10   3   31.90    2.65
  -4 -10  -3    4.02    0.66
  -4 -10  -3    4.08    0.66
   4  10   3    3.35    0.79
   4  10   3    3.29    0.68
   4  10   3    3.62    0.75
  -5 -10  -3  145.58   11.14
  -5 -10  -3  134.95   11.12
  -5 -10  -3  135.32   11.03
   5  10   3  162.03   11.16
   5  10   3  140.62   11.18
   5  10   3  156.45   11.18
  -6 -10  -3   66.90    5.53
  -6 -10  -3   71.92    5.53
  -6 -10  -3   70.93    5.43
   6  10   3   62.83    5.61
   6  10   3   75.25    5.56
   6  10   3   71.73    5.54
  -7 -10  -3    1.62    0.61
  -7 -10  -3    0.87    0.38
  -7 -10  -3    1.29    0.51
   7  10   3    1.59    0.61
   7  10   3    1.62    0.75
   7  10   3    1.88    0.75
  -8 -10  -3    4.65    0.82
  -8 -10  -3    6.75    0.91
  -8 -10  -3    5.76    0.75
   8  10   3    6.49    0.88
   8  10   3    5.35    0.99
  -9 -10  -3   19.15    1.89
  -9 -10  -3   20.93    1.74
   9  10   3   18.13    2.03
 -10 -10  -3   23.60    2.08
 -10 -10  -3   26.94    2.27
 -10 -10  -3   22.86    2.27
  10  10   3   24.28    2.20
  10  10   3   25.50    2.40
 -11 -10  -3   61.19    4.32
 -11 -10  -3   50.22    4.14
 -11 -10  -3   55.59    4.33
  11  10   3   48.11    4.28
  11  10   3   49.60    4.20
 -12 -10  -3    6.90    0.81
 -12 -10  -3    7.15    0.99
  12  10   3    6.96    0.97
  12  10   3    6.97    0.85
 -13 -10  -3   25.26    2.18
 -13 -10  -3   23.37    2.00
  13  10   3   25.52    2.18
 -14 -10  -3   15.38    1.48
 -14 -10  -3   15.52    1.31
  14  10   3   15.38    1.45
  12 -11  -3    0.22    0.26
  12 -11  -3   -0.07    0.23
 -12  11   3   -0.20    0.41
  11 -11  -3    0.94    0.39
  11 -11  -3    0.54    0.32
  11 -11  -3    0.85    0.33
 -11  11   3    0.92    0.46
  10 -11  -3    2.20    0.50
  10 -11  -3    1.93    0.44
  10 -11  -3    2.30    0.58
 -10  11   3    1.94    0.62
   9 -11  -3    1.38    0.46
   9 -11  -3    1.91    0.56
   9 -11  -3    1.96    0.61
  -9  11   3    1.08    0.63
   8 -11  -3   14.02    1.54
   8 -11  -3   15.63    1.42
   8 -11  -3   15.31    1.59
  -8  11   3   13.65    1.56
   7 -11  -3   14.52    1.22
   7 -11  -3   14.76    1.56
   7 -11  -3   13.72    1.36
   7 -11  -3   11.30    1.50
  -7  11   3   12.06    1.51
   6 -11  -3    1.73    0.65
   6 -11  -3    0.74    0.35
   6 -11  -3    0.67    0.46
   6 -11  -3    0.53    0.58
  -6  11   3    1.14    0.65
   5 -11  -3    3.05    0.59
   5 -11  -3    3.44    0.77
   5 -11  -3    3.31    0.53
  -5  11   3    2.63    0.78
   4 -11  -3   11.95    1.23
   4 -11  -3   12.77    1.21
   4 -11  -3   11.23    1.43
  -4  11   3   12.40    1.41
   3 -11  -3   23.11    1.75
   3 -11  -3   19.97    1.74
   3 -11  -3   19.08    1.91
  -3  11   3   15.67    1.94
   2 -11  -3   36.20    3.20
   2 -11  -3   40.70    3.16
   2 -11  -3   42.70    3.32
  -2  11   3   41.32    3.41
  -2  11   3   39.73    3.70
   1 -11  -3    3.96    0.63
   1 -11  -3    2.62    0.67
   1 -11  -3    2.82    0.67
   1 -11  -3    3.51    0.57
  -1  11   3    3.73    0.84
  -1  11   3    3.67    1.07
  -1  11   3    3.57    0.95
   0 -11  -3   20.15    2.02
   0 -11  -3   24.42    2.02
   0 -11  -3   22.51    1.91
   0 -11  -3   22.39    1.95
   0  11   3   18.65    2.37
   0  11   3   21.48    2.18
   0  11   3   23.76    2.15
  -1 -11  -3  145.04   10.66
  -1 -11  -3  136.88   10.63
  -1 -11  -3  146.74   10.68
  -1 -11  -3  131.14   10.71
   1  11   3  146.51   10.74
   1  11   3  130.27   10.73
  -2 -11  -3   10.30    1.17
  -2 -11  -3    9.58    1.04
  -2 -11  -3    9.01    1.23
  -2 -11  -3    8.13    1.08
   2  11   3    9.11    1.30
   2  11   3    8.62    1.25
   2  11   3   10.54    1.26
  -3 -11  -3   24.60    2.31
  -3 -11  -3   26.29    2.36
  -3 -11  -3   31.85    2.47
   3  11   3   23.49    2.39
   3  11   3   26.50    2.48
   3  11   3   31.02    2.58
  -4 -11  -3   51.04    4.03
  -4 -11  -3   45.30    4.00
  -4 -11  -3   45.52    3.88
   4  11   3   47.31    4.08
   4  11   3   56.75    4.17
   4  11   3   54.79    4.19
  -5 -11  -3    4.13    0.68
  -5 -11  -3    4.08    0.59
  -5 -11  -3    3.73    0.71
   5  11   3    5.49    0.91
   5  11   3    4.98    0.97
   5  11   3    2.93    0.99
  -6 -11  -3   10.10    1.32
  -6 -11  -3   10.11    1.07
  -6 -11  -3   10.21    1.26
   6  11   3   12.20    1.53
   6  11   3   11.68    1.37
  -7 -11  -3   12.25    1.40
  -7 -11  -3   10.39    1.11
  -7 -11  -3   11.21    1.31
   7  11   3   10.92    1.46
   7  11   3   10.84    1.38
  -8 -11  -3    3.62    0.79
  -8 -11  -3    4.01    0.60
  -8 -11  -3    3.91    0.81
   8  11   3    5.14    0.98
   8  11   3    3.44    0.75
  -9 -11  -3    8.49    1.11
  -9 -11  -3    7.40    0.90
  -9 -11  -3    7.62    1.06
   9  11   3    8.18    1.08
   9  11   3    7.32    1.21
 -10 -11  -3   36.83    3.22
 -10 -11  -3   43.54    3.44
 -10 -11  -3   37.63    3.41
  10  11   3   41.24    3.38
  10  11   3   45.17    3.53
 -11 -11  -3    3.79    0.57
 -11 -11  -3    4.06    0.75
 -11 -11  -3    5.29    0.88
  11  11   3    4.23    0.73
  11  11   3    3.59    0.84
 -12 -11  -3    2.61    0.45
 -12 -11  -3    3.25    0.68
  12  11   3    3.29    0.72
  12  11   3    2.12    0.54
 -13 -11  -3   10.66    1.04
 -13 -11  -3   13.44    1.31
  13  11   3   12.67    1.30
 -14 -11  -3   -0.12    0.40
 -14 -11  -3    0.01    0.17
  14  11   3    0.62    0.42
  11 -12  -3    2.10    0.40
  11 -12  -3    1.25    0.32
  11 -12  -3    1.71    0.36
  10 -12  -3    0.28    0.31
  10 -12  -3    0.85    0.35
  10 -12  -3    0.33    0.42
 -10  12   3   -0.16    0.48
   9 -12  -3   17.04    1.53
   9 -12  -3   19.05    1.67
   9 -12  -3   17.09    1.60
  -9  12   3   16.87    1.71
   8 -12  -3    3.65    0.62
   8 -12  -3    3.07    0.55
  -8  12   3    2.66    0.77
   7 -12  -3    2.43    0.65
   7 -12  -3    1.37    0.48
   7 -12  -3    1.39    0.54
   7 -12  -3    1.08    0.59
  -7  12   3    1.13    0.66
   6 -12  -3    1.76    0.69
   6 -12  -3    2.26    0.40
   6 -12  -3    1.64    0.50
   6 -12  -3    2.10    0.69
   6 -12  -3    1.40    0.59
  -6  12   3    1.79    0.70
   5 -12  -3    0.50    0.59
   5 -12  -3    0.24    0.34
   5 -12  -3    0.38    0.55
   5 -12  -3   -0.05    0.42
  -5  12   3   -0.26    0.63
   4 -12  -3    9.85    1.07
   4 -12  -3   12.53    1.40
   4 -12  -3   11.09    1.32
   4 -12  -3    9.73    1.10
  -4  12   3   10.48    1.32
   3 -12  -3    1.19    0.44
   3 -12  -3    1.25    0.60
   3 -12  -3    0.80    0.54
  -3  12   3    0.29    0.69
   2 -12  -3    2.17    0.64
   2 -12  -3    2.43    0.53
   2 -12  -3    2.51    0.48
   2 -12  -3    2.08    0.69
  -2  12   3    2.81    0.84
   1 -12  -3    8.06    1.02
   1 -12  -3   10.68    1.14
   1 -12  -3   11.24    1.28
   1 -12  -3    8.27    1.01
  -1  12   3   11.36    1.31
  -1  12   3   10.89    1.64
   0 -12  -3    1.31    0.46
   0 -12  -3    1.79    0.51
   0 -12  -3    1.11    0.51
   0  12   3    1.82    0.76
   0  12   3   -0.18    1.01
  -1 -12  -3    3.97    0.70
  -1 -12  -3    3.19    0.65
  -1 -12  -3    2.26    0.54
  -1 -12  -3    3.48    0.71
   1  12   3    4.11    1.03
   1  12   3    2.07    0.80
  -2 -12  -3   45.80    4.09
  -2 -12  -3   54.82    4.06
  -2 -12  -3   49.42    4.02
  -3 -12  -3   16.48    1.57
  -3 -12  -3   11.61    1.51
  -3 -12  -3   14.54    1.52
  -3 -12  -3   17.04    1.66
   3  12   3   16.71    1.73
  -4 -12  -3    4.07    0.77
  -4 -12  -3    3.31    0.54
  -4 -12  -3    4.39    0.74
   4  12   3    4.96    0.94
  -5 -12  -3   66.16    5.13
  -5 -12  -3   62.47    4.94
  -5 -12  -3   64.24    5.13
  -6 -12  -3   16.16    1.67
  -6 -12  -3   21.12    1.92
  -6 -12  -3   20.10    1.95
   6  12   3   20.44    2.39
   6  12   3   25.13    2.08
  -7 -12  -3    1.08    0.68
  -7 -12  -3    1.24    0.40
  -7 -12  -3    1.31    0.60
  -7 -12  -3    1.40    0.58
   7  12   3    1.68    0.91
   7  12   3    0.41    0.63
  -8 -12  -3   30.95    2.62
  -8 -12  -3   26.67    2.38
  -8 -12  -3   30.88    2.66
   8  12   3   31.29    2.65
   8  12   3   28.65    2.83
  -9 -12  -3   11.51    1.35
  -9 -12  -3   12.49    1.42
  -9 -12  -3    9.41    1.04
   9  12   3   10.97    1.32
   9  12   3   10.07    1.39
 -10 -12  -3    3.16    0.74
 -10 -12  -3    3.76    0.51
 -10 -12  -3    3.26    0.73
  10  12   3    3.30    0.86
  10  12   3    4.29    0.76
 -11 -12  -3   16.74    1.61
 -11 -12  -3   14.41    1.34
  11  12   3   15.60    1.55
  11  12   3   18.22    1.75
 -12 -12  -3   12.32    1.19
 -12 -12  -3    8.88    0.85
  12  12   3    7.53    0.99
  12  12   3   10.68    1.22
 -13 -12  -3    1.40    0.46
 -13 -12  -3    1.40    0.24
  13  12   3    1.10    0.46
  11 -13  -3    1.20    0.30
  11 -13  -3    1.65    0.28
  11 -13  -3    1.27    0.27
  10 -13  -3    5.13    0.62
  10 -13  -3    5.52    0.64
  10 -13  -3    5.70    0.75
   9 -13  -3   -0.04    0.30
   9 -13  -3    0.18    0.32
   9 -13  -3   -0.13    0.38
  -9  13   3   -0.17    0.49
   8 -13  -3   10.59    1.19
   8 -13  -3   13.24    1.13
   8 -13  -3   13.54    1.31
  -8  13   3    9.25    1.24
   7 -13  -3   24.86    2.03
   7 -13  -3   22.98    2.13
   7 -13  -3   23.22    2.15
   7 -13  -3   28.24    2.15
  -7  13   3   21.64    2.21
   6 -13  -3    3.26    0.70
   6 -13  -3    1.84    0.64
   6 -13  -3    2.43    0.64
   6 -13  -3    2.05    0.48
  -6  13   3    0.25    0.63
   5 -13  -3   19.33    1.68
   5 -13  -3   18.41    1.84
   5 -13  -3   21.27    1.86
   5 -13  -3   20.08    1.85
   5 -13  -3   18.37    1.58
  -5  13   3   17.24    1.90
   4 -13  -3   10.56    1.01
   4 -13  -3    9.93    0.99
   4 -13  -3    8.93    1.20
   4 -13  -3    7.55    1.06
  -4  13   3    7.12    1.17
   3 -13  -3   33.41    2.83
   3 -13  -3   38.25    3.07
   3 -13  -3   36.46    2.81
   3 -13  -3   34.97    2.98
  -3  13   3   33.52    3.08
   2 -13  -3    0.90    0.43
   2 -13  -3    0.84    0.40
   2 -13  -3    0.53    0.52
   2 -13  -3    0.71    0.51
  -2  13   3    0.43    0.70
   1 -13  -3    2.50    0.65
   1 -13  -3    1.34    0.57
   1 -13  -3    1.48    0.49
   1 -13  -3    0.96    0.46
  -1  13   3    1.27    0.74
   0 -13  -3    0.11    0.39
   0 -13  -3    0.54    0.50
   0 -13  -3    0.96    0.47
   0 -13  -3    0.11    0.42
   0  13   3   -0.11    0.65
  -1 -13  -3   31.74    2.57
  -1 -13  -3   26.17    2.62
  -1 -13  -3   34.34    2.62
   1  13   3   28.94    2.79
  -2 -13  -3    2.45    0.59
  -2 -13  -3    2.47    0.63
  -2 -13  -3    1.87    0.55
  -2 -13  -3    3.08    0.73
   2  13   3    1.30    0.73
  -3 -13  -3    1.03    0.57
  -3 -13  -3    0.24    0.56
  -3 -13  -3    0.96    0.47
  -3 -13  -3    0.48    0.50
   3  13   3    0.79    0.73
  -4 -13  -3   24.69    2.95
  -4 -13  -3   32.37    2.72
  -4 -13  -3   31.46    2.71
   4  13   3   35.59    2.93
  -5 -13  -3    0.91    0.52
  -5 -13  -3    2.42    0.66
   5  13   3    2.46    0.84
  -6 -13  -3    7.50    0.84
  -6 -13  -3    7.35    1.08
  -6 -13  -3    7.78    1.08
  -6 -13  -3    8.32    1.14
   6  13   3   10.06    1.29
   6  13   3   10.51    1.60
  -7 -13  -3   65.55    5.21
  -7 -13  -3   70.32    5.22
  -7 -13  -3   61.05    4.94
  -7 -13  -3   62.91    5.17
   7  13   3   70.92    5.29
   7  13   3   58.03    5.37
  -8 -13  -3    1.94    0.39
  -8 -13  -3    2.43    0.66
  -8 -13  -3    3.00    0.69
   8  13   3    2.01    0.68
   8  13   3    4.43    1.04
  -9 -13  -3    2.53    0.69
  -9 -13  -3    2.28    0.67
  -9 -13  -3    2.37    0.38
   9  13   3    2.53    0.99
   9  13   3    2.60    0.71
 -10 -13  -3    8.79    1.08
 -10 -13  -3    7.74    1.01
 -10 -13  -3    7.62    0.75
  10  13   3    8.10    1.19
  10  13   3    6.75    1.01
 -11 -13  -3    1.59    0.29
[truncated: 1,649,661 more chars]
